# Supplementary material for: DNA Methyltransferase Inhibition Prevents Platinum-Induced Ovarian Cancer Stem Cell Enrichment
Source: Cancer Res Commun. 2026 Jul 20;6(7):1721–37. doi: 10.1158/2767-9764.CRC-26-0149 (PMC13381740; doi:10.1158/2767-9764.CRC-26-0149)
Supplement: Supplementary Table S1 — Curated NF-KB and STAT3 target gene sets. [file crc-26-0149_supplementary_table_s1_suppst1.xlsx]

## Sheet: Sheet1
Supplementary Table S1: Curated NF-κB and STAT3 target gene sets
Gene set	Database	Genes within each gene set
ChEA_STAT3	ChEA	MKKS	SPINT2	VRK2	NFAT5	DENND2C	CCDC105	ANXA10	UBXN1	PGM1	ANO5	DNAJC27	CHD9	TMC5	MOXD2P	DTNB	PELI3	OSBPL6	KCTD8	HECA	SYTL4	ACACA	NRXN1	SOCS3	MTRF1	PITPNB	NUDT21	KIAA1551	HPVC1	WASH1	CD33	PRR5	TOX3	HSPA4	GOT2	DENND1A	LTA	LRPAP1	ADAMTS4	MAN1A1	RNF122	NDUFA10	OPCML	HERPUD1	ZNF800	GFOD2	ZNF703	UBP1	ACSM4
ChEA_RELA	ChEA	ZFHX3	GRM2	CDC42EP4	TMEM75	MUC17	AKR1B1	INHBA	AMACR	GNAI2	UBOX5	SPP1	QKI	PTGER4	TBL1X	GRB7	MMD	C1QTNF6	RPS28	RELA	NFKB1	CXORF36	SERPINE2	THBS2	RNF31	UCP2	PRRT2	ABHD2	GABPB1	TRIM69	KLHL21	SLC16A1	BNIP3	GZMB	PSME2	C16ORF92	PBX2	SKP2	TSG101	UXS1	SYT1	MMP9	S100A4	HBE1	CDH23	TRIM15	TBC1D12	TNF	RBM24
ENCODE_STAT3	ENCODE	DBIL5P	PLAU	MIR24-1	EDC3	SLC12A5	HNRNPR	ZNF547	HSD3B7	CNIH1	KATNA1	KRTAP12-3	FETUB	ZNF317	RALY	TMEM117	AGO2	KIF6	DNAJB14	FBXO28	GINS3	IKZF2	CCR10	SETD2	YTHDF2	TUT1	C19ORF12	PLA2G2D	ADH1A	HNRNPK	LOC100289230	RRP8	APBB3	C9ORF78	RDH12	PPP1R14C	NFYA	PIGX	GIMAP8	SGTB	ACTL10	ITGA3	LETM2	EFCAB2	ICE2	RDM1	ZNF589	LOC100505666	SOX9
ENCODE_RELA	ENCODE	TMEM198B	SHPRH	TMX2	TOMM40L	CLN3	C6ORF62	USP38	EYA3	EIF4G2	CLK2	LBR	UBE2G1	C10ORF32-ASMT	PRMT7	UPP1	C19ORF48	BAZ1B	RRP8	OST4	ZFHX2	STX4	ARF3	EP400NL	BTBD19	MIR1538	RAB39A	TIMMDC1	TTC30B	MKRN1	ANKMY2	C20ORF144	SNORD75	WWTR1-AS1	DPH3	SCIMP	PPFIA3	MRPS23	PARP6	BCAT1	DENND6A	PGBD4	OTUD7B	EEF1E1-BLOC1S5	EBAG9	TSGA10	RAC1	COPZ1	NECAP1
ESCAPE_STAT3_1	ESCAPSE	MAP1S	SYN3	ARHGAP27	ODC1	ZSCAN10	MITD1	KPNA4	ORC4	ZFAT	NIPSNAP3A	PPP2R5B	ARL6IP5	GCLC	LMAN1	CSTF3	HNRNPA2B1	NDUFA13	NOLC1	TEP1	SLC43A1	BRF1	B4GALNT4	PSEN2	HCFC1R1	TPD52	IKZF4	ASB16	FN1	ZBTB8A	PURA	RPS10	PDK4	MYBPH	IL6ST	CMAS	SEMA4B	RPS28	CACNB1	IFT22	ZMPSTE24	ARMC10	UCK2	CORO7	CPNE3	TTK	RIF1	CROT	SERPINE1
ESCAPE_STAT3_2	ESCAPSE	C16ORF92	NKX2-5	ALDH3B1	MIER2	CNP	IFITM2	FAM35A	LHX8	FBF1	TTC4	PCSK9	AKAP8	RGS5	KCNK9	PFKFB4	LBX1	SECISBP2	PHF19	GIPC3	RILP	C19ORF53	PRICKLE1	PKN2	NR5A1	FAM120B	PAX9	ADARB2	TIMMDC1	CCNI	MKX	PSMC4	APOH	COQ7	ZNF423	CEACAM18	RPL7L1	UBA3	RTN4IP1	EXTL1	COIL	PDGFRA	TMPRSS6	OSTC	PSMB8	LDLRAP1	RANGRF	TACC2	C2ORF88
Jaspar_STAT3	Jaspar	RHCG	PBXIP1	SAMD9L	NBPF9	PCK1	HIST1H1T	CASP8	ZNF614	IFNL1	FAM120A	RORC	CCDC34	ASGR2	SARDH	C17ORF62	FYB	CELF1	ADORA3	TEX33	AADACL3	TNFRSF6B	TUBGCP3	ELP4	RGS19	ZFP69B	USP42	GRHL3	OSTM1	DMRT2	ZNF608	MARK2	ZDHHC21	P3H2	ZIM2	ARHGAP6	APBB3	ERI1	VIM	TRIP10	NUP98	USP36	FCGR2B	LPO	MUC15	ETS1	CYB5RL	GSC	PLAU
Jaspar_RELA	Jaspar	TMEM63B	AKT1	AFF2	SPTSSB	MSH5	KCNN1	PRRX2	SPRR1B	CLSPN	SAMD14	SIL1	FAM65A	MAP3K19	HMGB2	TFB1M	WDR26	PFKFB3	USF2	PDZD11	FYCO1	SP3	NDUFAF3	EGF	C1ORF229	VPS28	TMED4	HPX	MMD	SPATA31A6	KLHDC4	CSNK1G2	HES1	FAM3D	ARHGEF40	PRR7	UNC5D	TNXB	TMEM54	MYADM	MTFR1L	ANXA8L1	C10ORF10	DGCR14	MCM3AP	NOS3	RBFOX3	MAP3K11	TRPM3
Jaspar_NFKB1	Jaspar	HIF1A	APOBEC1	YWHAB	ESAM	SPAG8	MTHFD1	PLEKHN1	THRB	CLK3	ZNF544	ABCA7	PRR20C	TTLL10	C1QTNF3	NAB2	ESCO1	RETNLB	VDAC3	LOC391322	GTF2I	TSLP	CST11	NUB1	IGF2R	WNT1	C17ORF75	SAA1	ARPC3	CD86	NAALAD2	TXN2	GINS1	CYP3A43	GNG3	C2ORF76	FABP6	SAMD12	ZC3H6	BGLAP	QTRTD1	NME8	ABCC11	UBE2I	ASB16-AS1	NENF	MED30	NEIL2	APOA2
MotifMap_STAT3	MotifMap	TP53TG5	PLEKHO2	ADPRHL2	ISLR2	DPF3	LYRM2	ACADSB	SEC16A	SMAP2	SS18L2	PRDM13	IRX5	DENND1A	CYP2U1	NIPAL2	PAPPA	STARD10	ATP7A	BMP1	DESI2	CDKN1B	OR5AN1	SGK2	CSE1L	GUCY2D	FGF8	DSCAM	TMEM121	ZCWPW1	NTNG1	FAM213A	OR2F1	BAIAP2	FKBP4	ZNF646	MIR4679-1	ESPN	SNORD50B	CACNA1G-AS1	TMEM63A	ABHD16B	ANKRD44	EXD3	IGF2BP1	CLU	EXOC4	PPM1L	PRADC1
MotifMap_RELA	MotifMap	FBRS	TM4SF1	UCK2	PI3	KAT7	SORL1	MSX1	CD40	PARK7	RAPGEF4	NDUFS2	SEC24A	PARP8	SPATS2	MIR1538	KDM2A	NFKBIB	RPS6KA1	TRPT1	THADA	NAV1	CHD9	FLJ31104	ITPKC	VRTN	PPP1R16B	SOX13	TOM1L1	NFKB2	ETV3L	DTX4	FTHL17	AHDC1	MSL1	SYNPO	CHD2	PEA15	ADRBK2	NUDT14	MLLT11	NFATC1	FAM178B	GLRA2	HIVEP1	ADTRP	VCAN	PAK3	ANK2
MotifMap_NFKB1_1	MotifMap	GNB2	ARID5A	RELT	LOC154761	CLCN1	LRCH1	CAPZA1	IKBKB	B4GALT3	KSR1	BMP2K	DSP	RGP1	TOP1	EML2	CDKL1	HSP90B1	NOD2	C10ORF25	NEK8	NFAT5	TMEM171	FAM187A	TRAF3IP2-AS1	ERCC3	IL6	PRKCH	ITGB4	MBNL2	RPS6KA1	ADTRP	FFAR2	HMGB1	B2M	PSORS1C1	MIR1208	FBRS	ICAM1	DIO3OS	ATP2A1	FLJ20021	BATF	SUPT4H1	ENO3	LOC284648	PNKD	CRB2	NARR
MotifMap_NFKB1_2	MotifMap	GATAD2A	TRIB1	PRKCD	MIR615	PDZD2	MIR1915	P2RX3	PCDH1	HNRNPL	FTHL17	EGR2	SLC24A3	GRIN2D	ATG16L2	PIGV	MIR4734
TTRUST_NFKB1	TRRUST	A2M	ABCA1	ABCB1	ABCG2	ADORA1	ADORA2A	ADORA3	AGER	AGT	AKT1	AKT2	ALOX5	ALOX5AP	AMH	AR	ATF3	B2M	BACE1	BAX	BCL2	BCL2A1	BCL2L1	BCL2L11	BCL3	BDKRB1	BGN	BHMT	BIRC2	BIRC3	BIRC5	BMP2	BRCA2	BST1	BTG2	CARD8	CARM1	CASP3	CASP9	CCK	CCL11	CCL13	CCL19	CCL2	CCL20	CCL22	CCL3	CCL4	CCL5
TTRUST_RELA	TRRUST	ABCA1	ABCB1	ABCG2	ADORA1	ADORA2A	ADORA3	AGER	AGT	AKT1	AKT2	ALOX5	ALOX5AP	AMH	AR	BACE1	BAD	BAX	BCL2	BCL2A1	BCL2L1	BCL2L11	BCL3	BDKRB1	BGN	BHMT	BIRC2	BIRC3	BIRC5	BMP2	BRCA2	BTG2	BTS1	CARD8	CARM1	CASP3	CASP9	CCK	CCL11	CCL13	CCL19	CCL2	CCL20	CCL22	CCL3	CCL4	CCL5	CCNB1	CCND1
TTRUST_STAT3	TRRUST	A2M	ABCA1	AKAP12	AKT1	AR	BCL2	BCL2L1	BCL6	BIRC5	CCL11	CCL2	CCND1	CCND2	CCND3	CD46	CDH1	CDK4	CDKN1A	CDKN1B	CFB	CFLAR	CHI3L1	CISH	COPS5	CRP	CSRP1	CTGF	CXCL8	CYP19A1	CYR61	DDIT3	DIRAS3	DNMT1	EGFR	EPAS1	ESR2	ETV6	F2R	FAAH	FAS	FGF1	FGF2	FGG	FGL1	FLT3	FOS	GAST	GFAP
GGGNNTTTCC_NFKB_Q6_01	MSigDB	ALG6	ARID1A	BATF	BCL3	BCL6B	BIRC3	BMP2K	BNC2	C1QL1	CALCOCO1	CCDC107	CCDC80	CCL5	CCND2	CCR10	CD70	CD74	CD86	CDC27	CHD6	CNIH2	CNTF	CNTNAP1	CPEB4	CREB1	CSF1R	CSF2RB	CXCR5	CYLD	DCLK1	E2F3	EHD1	ENKD1	ENO3	ENTHD1	ETV1	FAM117A	FGF1	FHL3	FOXS1	FTHL17	FUT7	G3BP1	GATA4	GDPD5	GEM	GPR182	GREM1
NFKB_C	MSigDB	AAMDC	ACAN	ACAP3	ADGRB2	AKR1B1	ALG6	ALKBH6	AMOTL1	ANKHD1	ANKHD1-EIF4EBP3	ANP32A	APPL1	ARHGAP44	ARHGAP5	ARHGAP8	ARHGEF2	ARPC5	ASCL3	ASH1L	BAHD1	BCKDK	BCL11A	BCL2L1	BCL3	BDNF	BHLHE40	BMF	C1QL1	CA9	CARTPT	CCDC107	CCDC8	CCL22	CCL5	CCN2	CD247	CD40	CD70	CD74	CDC14A	CDC37	CDH5	CDK6	CGGBP1	CHD4	CLCN1	COL11A2	CTAGE4
NFKB_Q6	MSigDB	AAMDC	ABRAXAS2	ACTN1	ACTR1A	ADAMTS5	AHSA2P	AMOTL1	ANKHD1	ANKHD1-EIF4EBP3	AP1S2	ARHGAP44	ARHGEF2	ARPC5	ASCL3	ASH1L	ATF5	ATP1B1	ATP1B3	BAZ2B	BAZ2B	BCKDK	BCL3	BCOR	BDNF	BFSP1	BHLHE40	BMF	BNC2	C1QL1	CACNA1E	CADM1	CCDC102A	CCDC107	CCL5	CCN1	CCN2	CD40	CD70	CD83	CD86	CDC14A	CDC42SE1	CDK6	CEND1	CFAP69	CGN	CHD4	CLCN1
NFKB_Q6_01	MSigDB	AAMDC	ACAP3	ACTN1	ADGRB2	ALG6	AMOTL1	ANKHD1	ANKHD1-EIF4EBP3	AP1S2	APPL1	ARHGAP8	ARHGEF2	ARL5B	ASCL3	ASH1L	ATP1B1	BATF	BAZ2B	BAZ2B	BCL3	BCL6B	BDNF	BIRC3	BMF	BMP2K	C1QL1	CADM1	CALCOCO1	CCDC107	CCL5	CCR10	CD40	CD69	CD70	CDC42SE1	CEND1	CHD4	CHD6	CLCN1	CNTNAP1	COL27A1	CREB1	CSF3	CTAGE4	CTDSPL2	CXCR5	CYLD	DAP3
NFKBIA_TARGET_GENES	MSigDB	AATK	ABCA2	ABCA7	ABCC11	ABCC5	ABCC8	ABHD17A	ABHD17AP6	ABLIM2	ABR	ABTB3	ACOX2	ACOX3	ACP7	ACSF3	ACSL6	ACSL6-AS1	ACTBP8	ACTG1P16	ACY3	ACYP2	ADA2	ADAD1	ADAM12	ADAMTS12	ADAMTS18	ADCY3	ADCY5	ADCY7	ADCY8	ADGRA1-AS1	ADGRD1-AS1	ADGRG1	ADH5	ADORA2A-AS1	ADSS1	AEN	AGAP1	AGPAT3	AGPAT4	AHNAK2	AIM2	AKIRIN2	AKT1S1	ALDH1A3	ALDH1L1	ALG9	ALMS1
STAT3_01	MSigDB	APBA1	ASXL1	BTBD1	CCL2	CISH	CLDN5	CREBRF	ELMO1	GEN1	HNRNPR	ICAM1	IFT43	IRF1	MAFF	PROS1	SDHAF2	SERPING1	SLC38A5	TRAF4	UBR1	VIP	ZNF112
STAT3_02	MSigDB	ADM2	ALKBH6	AP1S2	AP2B1	ARAP2	ARF3	ARHGAP8	ARL6IP6	ARX	ASIC2	ASIC4	AZIN1	BCAM	BCL7A	BMI1	BMP4	BNC1	CA10	CALU	CAPZA1	CCN2	CERT1	CHRM1	CPA4	CPLX2	CRTAC1	DDIT3	DIPK2B	EGR1	EGR3	EIF4E	EIF4G1	EIF5A	EPHA7	FBN2	FBXL3	FLRT1	FOSB	FOXO4	FUT8	GABRB1	GPC3	GPHN	GRIN2D	HEYL	HOXB13	HOXB4	HOXB9
[truncated: 5,000 more columns]
