# Supplementary material for: DNA Methyltransferase Inhibition Prevents Platinum-Induced Ovarian Cancer Stem Cell Enrichment
Source: Cancer Res Commun. 2026 Jul 20;6(7):1721–37. doi: 10.1158/2767-9764.CRC-26-0149 (PMC13381740; doi:10.1158/2767-9764.CRC-26-0149)
Supplement: Supplementary Table S2 — qRT-PCR primers. [file crc-26-0149_supplementary_table_s2_suppst2.xlsx]

## Sheet: Primer seqeunces
Supplementary Table S2: qRT-PCR primers
Gene	Forward primer	Revese primer
RHOA	CGTTAGTCCACGGTCTGGTC	ACCAGTTTCTTCCGGATGGC
STAT3	AGTATTGTCGGCCAGAGAGC	ATGGTATTGCTGCAGGTCGT
RELA	TCCTGTGCGTGTCTCCATGC	TTCTCCTCAATCCGGTGACGAT
IFNA1	ACCTAGAGCCCAAGGTTCAGAGT	AGTAAAGCAAAGGGCGAGGC
IFNB1	ACGCCGCATTGACCATCTAT	GTCTCATTCCAGCCAGTGCT
IFIT1	GTGCTTGAAGTGGACCCTGA	CCTGCCTTAGGGGAAGCAAA
IFIT3	CCCTGGAATGCTTACGGCAA	CAGGCGTAGTTTCCCCAAGT
IFIT5	CACTATGGCCGCTTTCAGGA	GCGAAGGGGTGATCTGTCTT
IFITM1	GCCAAGTGCCTGAACATCTG	TGTCACAGAGCCGAATACCAG
IFITM2	ACATTGTGCAAACCTTCTCTCC	TGGATCACGGTGGACATCGG
IFITM3	CAGGAAGATGGTTGGCGACG	TCCATAGGCCTGGAAGATCAG
OAS3	TCCGCCTGACATCCGTAGAT	CTTGTGGCTTGGGTTTGACG
OASL	CACCATTGTGCCTGCCTACA	GGCCTTGATCAGGCTCACATA
DDX58	CTGTGTGCTTCTCTTGATGCG	TCTCTGTGTCCCTCATCAGC
STING1	CTGCAGTGTGTGAAAAAGGGA	GTAAGTTCGAATCCGGGCCT
CGAS	GGAAGCAACTACGACTAAAGCC	ATGTGAGAGAAGGATAGCCGC

## Sheet: Taqman primers
Gene	Taqman primer catalog #	Company
IFIH1	Hs00223420_m1	ThermoFisher Scientific
miR-21-5p	0397	ThermoFisher Scientific
miR-21-3p	002438	ThermoFisher Scientific
RNU6B	001093	ThermoFisher Scientific
