# Supplementary material for: DNA Methyltransferase Inhibition Prevents Platinum-Induced Ovarian Cancer Stem Cell Enrichment
Source: Cancer Res Commun. 2026 Jul 20;6(7):1721–37. doi: 10.1158/2767-9764.CRC-26-0149 (PMC13381740; doi:10.1158/2767-9764.CRC-26-0149)
Supplement: Supplementary Table S3 — GSEA analysis using MSigDB Hallmark gene sets. [file crc-26-0149_supplementary_table_s3_suppst3.xlsx]

## Sheet: OVCAR3 - Pt vs UT
Supplementary Table S3: GSEA analysis using MSigDB Hallmark gene sets
NAME	GS<br> follow link to MSigDB	GS DETAILS	SIZE	ES	NES	NOM p-val	FDR q-val	FWER p-val	RANK AT MAX	LEADING EDGE
HALLMARK_TNFA_SIGNALING_VIA_NFKB	HALLMARK_TNFA_SIGNALING_VIA_NFKB	Details ...	185	0.688485	3.44533	0	0	0	2008	tags=57%, list=12%, signal=64%
HALLMARK_UV_RESPONSE_UP	HALLMARK_UV_RESPONSE_UP	Details ...	148	0.580803	2.81523	0	0	0	2777	tags=47%, list=16%, signal=56%
HALLMARK_INFLAMMATORY_RESPONSE	HALLMARK_INFLAMMATORY_RESPONSE	Details ...	150	0.489521	2.42608	0	0	0	1962	tags=36%, list=12%, signal=40%
HALLMARK_P53_PATHWAY	HALLMARK_P53_PATHWAY	Details ...	191	0.439997	2.21619	0	0	0	3347	tags=41%, list=20%, signal=50%
HALLMARK_INTERFERON_ALPHA_RESPONSE	HALLMARK_INTERFERON_ALPHA_RESPONSE	Details ...	93	0.42463	1.89536	0	0.000416667	0.001	3404	tags=40%, list=20%, signal=50%
HALLMARK_IL6_JAK_STAT3_SIGNALING	HALLMARK_IL6_JAK_STAT3_SIGNALING	Details ...	67	0.433644	1.876	0	0.000763889	0.002	1524	tags=27%, list=9%, signal=29%
HALLMARK_INTERFERON_GAMMA_RESPONSE	HALLMARK_INTERFERON_GAMMA_RESPONSE	Details ...	171	0.370658	1.85593	0	0.00156179	0.004	3404	tags=35%, list=20%, signal=43%
HALLMARK_DNA_REPAIR	HALLMARK_DNA_REPAIR	Details ...	149	0.378383	1.83836	0	0.0026852	0.009	5062	tags=43%, list=30%, signal=61%
HALLMARK_MYC_TARGETS_V2	HALLMARK_MYC_TARGETS_V2	Details ...	58	0.44655	1.82587	0	0.00261833	0.01	3917	tags=48%, list=23%, signal=63%
HALLMARK_APOPTOSIS	HALLMARK_APOPTOSIS	Details ...	147	0.380545	1.80377	0	0.00310758	0.013	1531	tags=24%, list=9%, signal=27%
HALLMARK_ALLOGRAFT_REJECTION	HALLMARK_ALLOGRAFT_REJECTION	Details ...	132	0.366277	1.75443	0	0.00441696	0.019	3339	tags=33%, list=20%, signal=41%
HALLMARK_HYPOXIA	HALLMARK_HYPOXIA	Details ...	187	0.343735	1.74785	0	0.00448291	0.021	2008	tags=27%, list=12%, signal=31%
HALLMARK_COAGULATION	HALLMARK_COAGULATION	Details ...	100	0.347569	1.60106	0	0.0100744	0.052	2257	tags=25%, list=13%, signal=29%
HALLMARK_EPITHELIAL_MESENCHYMAL_TRANSITION	HALLMARK_EPITHELIAL_MESENCHYMAL_TRANSITION	Details ...	178	0.317498	1.56026	0	0.0128759	0.068	2341	tags=26%, list=14%, signal=30%
HALLMARK_KRAS_SIGNALING_UP	HALLMARK_KRAS_SIGNALING_UP	Details ...	153	0.307782	1.51771	0	0.0165541	0.093	1543	tags=22%, list=9%, signal=24%
HALLMARK_COMPLEMENT	HALLMARK_COMPLEMENT	Details ...	161	0.299157	1.49759	0	0.0189839	0.114	1892	tags=20%, list=11%, signal=23%
HALLMARK_IL2_STAT5_SIGNALING	HALLMARK_IL2_STAT5_SIGNALING	Details ...	166	0.298662	1.48586	0	0.0200805	0.13	2442	tags=30%, list=14%, signal=35%
HALLMARK_REACTIVE_OXYGEN_SPECIES_PATHWAY	HALLMARK_REACTIVE_OXYGEN_SPECIES_PATHWAY	Details ...	44	0.329691	1.28509	0.105769	0.0794315	0.433	6469	tags=66%, list=38%, signal=106%
HALLMARK_UNFOLDED_PROTEIN_RESPONSE	HALLMARK_UNFOLDED_PROTEIN_RESPONSE	Details ...	111	0.265131	1.24933	0.0552995	0.0983907	0.53	3906	tags=30%, list=23%, signal=38%
HALLMARK_ANGIOGENESIS	HALLMARK_ANGIOGENESIS	Details ...	26	0.346093	1.19794	0.216292	0.145182	0.694	1842	tags=27%, list=11%, signal=30%
HALLMARK_ESTROGEN_RESPONSE_LATE	HALLMARK_ESTROGEN_RESPONSE_LATE		183	0.226114	1.14759	0.123894	0.201435	0.817	2936	tags=26%, list=17%, signal=31%
HALLMARK_MYOGENESIS	HALLMARK_MYOGENESIS		155	0.216449	1.06124	0.279503	0.35043	0.964	2721	tags=25%, list=16%, signal=29%
HALLMARK_MYC_TARGETS_V1	HALLMARK_MYC_TARGETS_V1		200	0.19125	0.988546	0.554688	0.521305	0.995	6388	tags=43%, list=38%, signal=68%
HALLMARK_FATTY_ACID_METABOLISM	HALLMARK_FATTY_ACID_METABOLISM		139	0.180758	0.866226	0.823204	0.834495	1	1510	tags=12%, list=9%, signal=13%
HALLMARK_OXIDATIVE_PHOSPHORYLATION	HALLMARK_OXIDATIVE_PHOSPHORYLATION		197	0.147067	0.742848	0.984615	0.95893	1	7041	tags=47%, list=42%, signal=79%
HALLMARK_UV_RESPONSE_DN	HALLMARK_UV_RESPONSE_DN	Details ...	132	-0.60658	-2.45712	0	0	0	3590	tags=58%, list=21%, signal=73%
HALLMARK_MITOTIC_SPINDLE	HALLMARK_MITOTIC_SPINDLE	Details ...	197	-0.569629	-2.39602	0	0	0	3782	tags=54%, list=22%, signal=68%
HALLMARK_TGF_BETA_SIGNALING	HALLMARK_TGF_BETA_SIGNALING	Details ...	52	-0.4866	-1.71563	0.0013947	0.00476323	0.022	3690	tags=46%, list=22%, signal=59%
HALLMARK_G2M_CHECKPOINT	HALLMARK_G2M_CHECKPOINT	Details ...	199	-0.38687	-1.65398	0	0.00930127	0.057	3782	tags=32%, list=22%, signal=41%
HALLMARK_PROTEIN_SECRETION	HALLMARK_PROTEIN_SECRETION	Details ...	94	-0.424945	-1.64299	0	0.00805717	0.062	3290	tags=33%, list=19%, signal=41%
HALLMARK_HEDGEHOG_SIGNALING	HALLMARK_HEDGEHOG_SIGNALING	Details ...	32	-0.487345	-1.56635	0.0239163	0.0184806	0.163	2203	tags=38%, list=13%, signal=43%
HALLMARK_ANDROGEN_RESPONSE	HALLMARK_ANDROGEN_RESPONSE	Details ...	94	-0.404839	-1.56218	0.00522193	0.0162742	0.166	2901	tags=33%, list=17%, signal=40%
HALLMARK_ESTROGEN_RESPONSE_EARLY	HALLMARK_ESTROGEN_RESPONSE_EARLY	Details ...	187	-0.368083	-1.55625	0.00115741	0.015456	0.179	3099	tags=35%, list=18%, signal=43%
HALLMARK_APICAL_SURFACE	HALLMARK_APICAL_SURFACE	Details ...	36	-0.445532	-1.4659	0.0355114	0.0358518	0.4	2541	tags=36%, list=15%, signal=42%
HALLMARK_APICAL_JUNCTION	HALLMARK_APICAL_JUNCTION	Details ...	175	-0.347481	-1.46063	0.0126292	0.0343385	0.423	2581	tags=25%, list=15%, signal=29%
HALLMARK_NOTCH_SIGNALING	HALLMARK_NOTCH_SIGNALING	Details ...	31	-0.439188	-1.39606	0.0748503	0.0622185	0.677	3066	tags=39%, list=18%, signal=47%
HALLMARK_PI3K_AKT_MTOR_SIGNALING	HALLMARK_PI3K_AKT_MTOR_SIGNALING	Details ...	96	-0.345435	-1.34075	0.04375	0.0950089	0.849	3672	tags=28%, list=22%, signal=36%
HALLMARK_BILE_ACID_METABOLISM	HALLMARK_BILE_ACID_METABOLISM	Details ...	88	-0.323574	-1.24821	0.122581	0.196302	0.99	3772	tags=31%, list=22%, signal=39%
HALLMARK_SPERMATOGENESIS	HALLMARK_SPERMATOGENESIS	Details ...	93	-0.311265	-1.1927	0.168814	0.277471	0.999	2894	tags=26%, list=17%, signal=31%
HALLMARK_HEME_METABOLISM	HALLMARK_HEME_METABOLISM	Details ...	173	-0.239108	-1.01113	0.428571	0.742182	1	3594	tags=24%, list=21%, signal=30%
HALLMARK_ADIPOGENESIS	HALLMARK_ADIPOGENESIS	Details ...	186	-0.217081	-0.915653	0.680653	1	1	3460	tags=20%, list=20%, signal=25%
HALLMARK_PANCREAS_BETA_CELLS	HALLMARK_PANCREAS_BETA_CELLS	Details ...	21	-0.302646	-0.877472	0.660061	1	1	1069	tags=14%, list=6%, signal=15%
HALLMARK_KRAS_SIGNALING_DN	HALLMARK_KRAS_SIGNALING_DN	Details ...	125	-0.220691	-0.87671	0.724816	1	1	3365	tags=22%, list=20%, signal=28%
HALLMARK_PEROXISOME	HALLMARK_PEROXISOME	Details ...	90	-0.22082	-0.849132	0.74902	1	1	3120	tags=18%, list=18%, signal=22%
HALLMARK_GLYCOLYSIS	HALLMARK_GLYCOLYSIS	Details ...	187	-0.198129	-0.833905	0.827869	1	1	4368	tags=26%, list=26%, signal=35%
HALLMARK_XENOBIOTIC_METABOLISM	HALLMARK_XENOBIOTIC_METABOLISM		160	-0.185944	-0.775572	0.903529	1	1	4483	tags=30%, list=26%, signal=40%
HALLMARK_E2F_TARGETS	HALLMARK_E2F_TARGETS		199	-0.174367	-0.736653	0.968037	1	1	3802	tags=21%, list=22%, signal=27%
HALLMARK_WNT_BETA_CATENIN_SIGNALING	HALLMARK_WNT_BETA_CATENIN_SIGNALING		39	-0.214078	-0.709852	0.90118	1	1	4778	tags=38%, list=28%, signal=53%
HALLMARK_CHOLESTEROL_HOMEOSTASIS	HALLMARK_CHOLESTEROL_HOMEOSTASIS		71	-0.188307	-0.697958	0.947083	1	1	4262	tags=28%, list=25%, signal=37%
HALLMARK_MTORC1_SIGNALING	HALLMARK_MTORC1_SIGNALING		195	-0.154351	-0.653168	0.996487	0.985517	1	5309	tags=31%, list=31%, signal=45%

## Sheet: OVCAR3 - DAC vs UT
NAME	GS<br> follow link to MSigDB	GS DETAILS	SIZE	ES	NES	NOM p-val	FDR q-val	FWER p-val	RANK AT MAX	LEADING EDGE
HALLMARK_INFLAMMATORY_RESPONSE	HALLMARK_INFLAMMATORY_RESPONSE	Details ...	150	0.724891	2.41936	0	0	0	2335	tags=57%, list=14%, signal=66%
HALLMARK_TNFA_SIGNALING_VIA_NFKB	HALLMARK_TNFA_SIGNALING_VIA_NFKB	Details ...	185	0.703784	2.37859	0	0	0	3292	tags=63%, list=19%, signal=77%
HALLMARK_IL6_JAK_STAT3_SIGNALING	HALLMARK_IL6_JAK_STAT3_SIGNALING	Details ...	67	0.711418	2.16567	0	0	0	2738	tags=51%, list=16%, signal=60%
HALLMARK_ALLOGRAFT_REJECTION	HALLMARK_ALLOGRAFT_REJECTION	Details ...	132	0.657432	2.16011	0	0	0	3182	tags=48%, list=19%, signal=58%
HALLMARK_EPITHELIAL_MESENCHYMAL_TRANSITION	HALLMARK_EPITHELIAL_MESENCHYMAL_TRANSITION	Details ...	178	0.646356	2.15595	0	0	0	2733	tags=53%, list=16%, signal=62%
HALLMARK_COMPLEMENT	HALLMARK_COMPLEMENT	Details ...	161	0.596076	1.97817	0	0	0	2057	tags=30%, list=12%, signal=34%
HALLMARK_INTERFERON_GAMMA_RESPONSE	HALLMARK_INTERFERON_GAMMA_RESPONSE	Details ...	171	0.561572	1.88098	0	0	0	3910	tags=54%, list=23%, signal=69%
HALLMARK_COAGULATION	HALLMARK_COAGULATION	Details ...	100	0.563246	1.79513	0	0.000351	0.003	3095	tags=47%, list=18%, signal=57%
HALLMARK_HYPOXIA	HALLMARK_HYPOXIA	Details ...	187	0.528861	1.78794	0	0.000416	0.004	2732	tags=37%, list=16%, signal=44%
HALLMARK_APOPTOSIS	HALLMARK_APOPTOSIS	Details ...	147	0.542869	1.77679	0	0.000479	0.005	2719	tags=33%, list=16%, signal=39%
HALLMARK_UV_RESPONSE_UP	HALLMARK_UV_RESPONSE_UP	Details ...	148	0.536782	1.77596	0	0.000435	0.005	3784	tags=41%, list=22%, signal=52%
HALLMARK_IL2_STAT5_SIGNALING	HALLMARK_IL2_STAT5_SIGNALING	Details ...	166	0.51985	1.73331	0	0.000873	0.01	3326	tags=43%, list=20%, signal=53%
HALLMARK_KRAS_SIGNALING_UP	HALLMARK_KRAS_SIGNALING_UP	Details ...	153	0.519437	1.70797	0	0.00116244	0.015	2977	tags=42%, list=18%, signal=51%
HALLMARK_ANGIOGENESIS	HALLMARK_ANGIOGENESIS	Details ...	26	0.648401	1.70418	0.00143062	0.00114462	0.016	1958	tags=46%, list=12%, signal=52%
HALLMARK_SPERMATOGENESIS	HALLMARK_SPERMATOGENESIS	Details ...	93	0.528234	1.6757	0	0.00205229	0.032	2936	tags=31%, list=17%, signal=38%
HALLMARK_MYC_TARGETS_V2	HALLMARK_MYC_TARGETS_V2	Details ...	58	0.557071	1.66155	0.00120337	0.00227425	0.038	5338	tags=60%, list=31%, signal=88%
HALLMARK_INTERFERON_ALPHA_RESPONSE	HALLMARK_INTERFERON_ALPHA_RESPONSE	Details ...	93	0.526926	1.65925	0	0.00214047	0.038	2995	tags=40%, list=18%, signal=48%
HALLMARK_P53_PATHWAY	HALLMARK_P53_PATHWAY	Details ...	191	0.48889	1.64541	0	0.00274355	0.052	3569	tags=37%, list=21%, signal=46%
HALLMARK_APICAL_JUNCTION	HALLMARK_APICAL_JUNCTION	Details ...	175	0.486303	1.63102	0	0.0030773	0.06	3302	tags=38%, list=19%, signal=46%
HALLMARK_MYOGENESIS	HALLMARK_MYOGENESIS	Details ...	155	0.467638	1.55977	0	0.00746544	0.145	3109	tags=37%, list=18%, signal=45%
HALLMARK_APICAL_SURFACE	HALLMARK_APICAL_SURFACE		36	0.543121	1.51239	0.0257069	0.0129343	0.255	2821	tags=39%, list=17%, signal=47%
HALLMARK_KRAS_SIGNALING_DN	HALLMARK_KRAS_SIGNALING_DN		125	0.449111	1.46733	0.0120746	0.0210232	0.395	2873	tags=34%, list=17%, signal=41%
HALLMARK_ESTROGEN_RESPONSE_LATE	HALLMARK_ESTROGEN_RESPONSE_LATE		183	0.426837	1.42799	0.00739958	0.0314901	0.54	3457	tags=37%, list=20%, signal=45%
HALLMARK_XENOBIOTIC_METABOLISM	HALLMARK_XENOBIOTIC_METABOLISM		160	0.424048	1.40829	0.00638978	0.0375181	0.618	3271	tags=30%, list=19%, signal=37%
HALLMARK_ESTROGEN_RESPONSE_EARLY	HALLMARK_ESTROGEN_RESPONSE_EARLY		187	0.409673	1.38821	0.0105152	0.0447238	0.698	3422	tags=37%, list=20%, signal=46%
HALLMARK_TGF_BETA_SIGNALING	HALLMARK_TGF_BETA_SIGNALING		52	0.454697	1.33037	0.0786802	0.076491	0.897	3488	tags=33%, list=21%, signal=41%
HALLMARK_WNT_BETA_CATENIN_SIGNALING	HALLMARK_WNT_BETA_CATENIN_SIGNALING		39	0.442975	1.24425	0.172185	0.169181	0.995	2025	tags=21%, list=12%, signal=23%
HALLMARK_GLYCOLYSIS	HALLMARK_GLYCOLYSIS		187	0.368302	1.23733	0.0740355	0.172155	0.997	3648	tags=26%, list=22%, signal=33%
HALLMARK_REACTIVE_OXYGEN_SPECIES_PATHWAY	HALLMARK_REACTIVE_OXYGEN_SPECIES_PATHWAY		44	0.42703	1.22928	0.183117	0.1772	0.998	4474	tags=41%, list=26%, signal=55%
HALLMARK_UV_RESPONSE_DN	HALLMARK_UV_RESPONSE_DN		132	0.351781	1.1592	0.218954	0.285627	1	2973	tags=27%, list=18%, signal=32%
HALLMARK_UNFOLDED_PROTEIN_RESPONSE	HALLMARK_UNFOLDED_PROTEIN_RESPONSE		111	0.337771	1.08953	0.312986	0.427447	1	5312	tags=37%, list=31%, signal=53%
HALLMARK_NOTCH_SIGNALING	HALLMARK_NOTCH_SIGNALING		31	0.391717	1.06201	0.379919	0.479042	1	2547	tags=26%, list=15%, signal=30%
HALLMARK_CHOLESTEROL_HOMEOSTASIS	HALLMARK_CHOLESTEROL_HOMEOSTASIS		71	0.332403	1.01676	0.456938	0.575974	1	4646	tags=35%, list=27%, signal=48%
HALLMARK_HEME_METABOLISM	HALLMARK_HEME_METABOLISM		173	0.283622	0.938422	0.621164	0.7485	1	3365	tags=20%, list=20%, signal=24%
HALLMARK_HEDGEHOG_SIGNALING	HALLMARK_HEDGEHOG_SIGNALING		32	0.342608	0.918979	0.58445	0.770576	1	1250	tags=16%, list=7%, signal=17%
HALLMARK_MTORC1_SIGNALING	HALLMARK_MTORC1_SIGNALING		195	0.251541	0.84655	0.806889	0.898913	1	4666	tags=28%, list=28%, signal=38%
HALLMARK_PI3K_AKT_MTOR_SIGNALING	HALLMARK_PI3K_AKT_MTOR_SIGNALING		96	0.242264	0.772951	0.864045	0.998229	1	2936	tags=14%, list=17%, signal=16%
HALLMARK_ANDROGEN_RESPONSE	HALLMARK_ANDROGEN_RESPONSE		94	0.239306	0.756448	0.885393	0.994504	1	4263	tags=34%, list=25%, signal=45%
HALLMARK_PANCREAS_BETA_CELLS	HALLMARK_PANCREAS_BETA_CELLS		21	0.288347	0.727545	0.843528	0.999999	1	3634	tags=33%, list=21%, signal=42%
HALLMARK_ADIPOGENESIS	HALLMARK_ADIPOGENESIS		186	0.206096	0.693327	0.96852	1	1	2334	tags=11%, list=14%, signal=12%
HALLMARK_DNA_REPAIR	HALLMARK_DNA_REPAIR		149	0.17885	0.589717	0.997852	1	1	743	tags=3%, list=4%, signal=3%
HALLMARK_G2M_CHECKPOINT	HALLMARK_G2M_CHECKPOINT		199	0.129411	0.436956	1	0.999779	1	5924	tags=30%, list=35%, signal=45%
HALLMARK_OXIDATIVE_PHOSPHORYLATION	HALLMARK_OXIDATIVE_PHOSPHORYLATION	Details ...	197	-0.392118	-1.76265	0	0.00647355	0.005	5671	tags=49%, list=33%, signal=73%
HALLMARK_BILE_ACID_METABOLISM	HALLMARK_BILE_ACID_METABOLISM	Details ...	88	-0.289958	-1.18986	0.114286	0.496158	0.488	3299	tags=33%, list=19%, signal=41%
HALLMARK_PEROXISOME	HALLMARK_PEROXISOME	Details ...	90	-0.29473	-1.18096	0.103175	0.351598	0.507	3903	tags=33%, list=23%, signal=43%
HALLMARK_PROTEIN_SECRETION	HALLMARK_PROTEIN_SECRETION	Details ...	94	-0.248619	-1.0331	0.318519	0.724417	0.867	6772	tags=48%, list=40%, signal=79%
HALLMARK_MITOTIC_SPINDLE	HALLMARK_MITOTIC_SPINDLE	Details ...	197	-0.187644	-0.841976	0.921053	1	0.991	4417	tags=23%, list=26%, signal=31%
HALLMARK_FATTY_ACID_METABOLISM	HALLMARK_FATTY_ACID_METABOLISM	Details ...	139	-0.191151	-0.816124	0.953846	1	0.992	4248	tags=30%, list=25%, signal=40%
HALLMARK_MYC_TARGETS_V1	HALLMARK_MYC_TARGETS_V1	Details ...	200	-0.16132	-0.730146	1	1	0.995	13521	tags=99%, list=80%, signal=483%
HALLMARK_E2F_TARGETS	HALLMARK_E2F_TARGETS	Details ...	199	-0.0916141	-0.414254	1	1	0.998	4915	tags=18%, list=29%, signal=24%

## Sheet: OVCAR3 - Combo vs UT
NAME	GS<br> follow link to MSigDB	GS DETAILS	SIZE	ES	NES	NOM p-val	FDR q-val	FWER p-val	RANK AT MAX	LEADING EDGE
HALLMARK_TNFA_SIGNALING_VIA_NFKB	HALLMARK_TNFA_SIGNALING_VIA_NFKB	Details ...	185	0.63536	3.10285	0	0	0	3311	tags=63%, list=20%, signal=78%
HALLMARK_UV_RESPONSE_UP	HALLMARK_UV_RESPONSE_UP	Details ...	148	0.523564	2.5101	0	0	0	2971	tags=43%, list=18%, signal=51%
HALLMARK_INFLAMMATORY_RESPONSE	HALLMARK_INFLAMMATORY_RESPONSE	Details ...	150	0.496322	2.37454	0	0	0	2780	tags=47%, list=16%, signal=55%
HALLMARK_EPITHELIAL_MESENCHYMAL_TRANSITION	HALLMARK_EPITHELIAL_MESENCHYMAL_TRANSITION	Details ...	178	0.474263	2.32102	0	0	0	3599	tags=47%, list=21%, signal=59%
HALLMARK_INTERFERON_ALPHA_RESPONSE	HALLMARK_INTERFERON_ALPHA_RESPONSE	Details ...	93	0.441925	1.95399	0	0.000241667	0.001	3011	tags=39%, list=18%, signal=47%
HALLMARK_ALLOGRAFT_REJECTION	HALLMARK_ALLOGRAFT_REJECTION	Details ...	132	0.415742	1.93847	0	0.000201389	0.001	2913	tags=38%, list=17%, signal=45%
HALLMARK_P53_PATHWAY	HALLMARK_P53_PATHWAY	Details ...	191	0.385697	1.92772	0	0.000172619	0.001	3241	tags=35%, list=19%, signal=42%
HALLMARK_COAGULATION	HALLMARK_COAGULATION	Details ...	100	0.421178	1.88822	0	0.000332292	0.002	4718	tags=47%, list=28%, signal=65%
HALLMARK_HYPOXIA	HALLMARK_HYPOXIA	Details ...	187	0.372878	1.85155	0	0.000464961	0.003	3074	tags=34%, list=18%, signal=41%
HALLMARK_APOPTOSIS	HALLMARK_APOPTOSIS	Details ...	147	0.383874	1.83554	0	0.000418465	0.003	3330	tags=37%, list=20%, signal=46%
HALLMARK_IL6_JAK_STAT3_SIGNALING	HALLMARK_IL6_JAK_STAT3_SIGNALING	Details ...	67	0.435025	1.8073	0	0.000745458	0.006	3825	tags=45%, list=23%, signal=58%
HALLMARK_INTERFERON_GAMMA_RESPONSE	HALLMARK_INTERFERON_GAMMA_RESPONSE	Details ...	171	0.364278	1.7973	0	0.000683336	0.006	4118	tags=42%, list=24%, signal=54%
HALLMARK_COMPLEMENT	HALLMARK_COMPLEMENT	Details ...	161	0.359105	1.74405	0	0.00118679	0.012	3342	tags=34%, list=20%, signal=41%
HALLMARK_MYC_TARGETS_V2	HALLMARK_MYC_TARGETS_V2	Details ...	58	0.434527	1.71822	0.00218341	0.00154244	0.017	5431	tags=57%, list=32%, signal=83%
HALLMARK_KRAS_SIGNALING_UP	HALLMARK_KRAS_SIGNALING_UP	Details ...	153	0.351768	1.68652	0	0.00239208	0.027	3153	tags=37%, list=19%, signal=45%
HALLMARK_IL2_STAT5_SIGNALING	HALLMARK_IL2_STAT5_SIGNALING	Details ...	166	0.322372	1.55592	0.00228833	0.00875168	0.099	2732	tags=33%, list=16%, signal=39%
HALLMARK_MYOGENESIS	HALLMARK_MYOGENESIS	Details ...	155	0.319856	1.54939	0.00231481	0.00884719	0.106	2180	tags=23%, list=13%, signal=26%
HALLMARK_KRAS_SIGNALING_DN	HALLMARK_KRAS_SIGNALING_DN	Details ...	125	0.306403	1.45044	0.00674157	0.0218458	0.26	2116	tags=23%, list=12%, signal=26%
HALLMARK_ESTROGEN_RESPONSE_LATE	HALLMARK_ESTROGEN_RESPONSE_LATE	Details ...	183	0.288153	1.40883	0.0157658	0.0321965	0.372	3244	tags=30%, list=19%, signal=37%
HALLMARK_REACTIVE_OXYGEN_SPECIES_PATHWAY	HALLMARK_REACTIVE_OXYGEN_SPECIES_PATHWAY	Details ...	44	0.365835	1.40326	0.0441177	0.0322176	0.386	2933	tags=32%, list=17%, signal=38%
HALLMARK_DNA_REPAIR	HALLMARK_DNA_REPAIR		149	0.288736	1.39328	0.00954654	0.0335128	0.407	6745	tags=54%, list=40%, signal=89%
HALLMARK_SPERMATOGENESIS	HALLMARK_SPERMATOGENESIS		93	0.264719	1.18408	0.144444	0.183854	0.954	1478	tags=17%, list=9%, signal=19%
HALLMARK_ANGIOGENESIS	HALLMARK_ANGIOGENESIS		26	0.33943	1.15859	0.239754	0.211648	0.977	3599	tags=42%, list=21%, signal=54%
HALLMARK_XENOBIOTIC_METABOLISM	HALLMARK_XENOBIOTIC_METABOLISM		160	0.223539	1.09826	0.224215	0.302815	0.995	4963	tags=34%, list=29%, signal=48%
HALLMARK_UNFOLDED_PROTEIN_RESPONSE	HALLMARK_UNFOLDED_PROTEIN_RESPONSE		111	0.225101	1.03627	0.377273	0.426254	0.999	5728	tags=39%, list=34%, signal=58%
HALLMARK_PANCREAS_BETA_CELLS	HALLMARK_PANCREAS_BETA_CELLS		21	0.315045	1.01561	0.425056	0.462638	1	3173	tags=33%, list=19%, signal=41%
HALLMARK_MYC_TARGETS_V1	HALLMARK_MYC_TARGETS_V1		200	0.202457	1.00595	0.423267	0.46894	1	5481	tags=33%, list=32%, signal=47%
HALLMARK_FATTY_ACID_METABOLISM	HALLMARK_FATTY_ACID_METABOLISM		139	0.186629	0.887455	0.740741	0.763034	1	3285	tags=19%, list=19%, signal=23%
HALLMARK_OXIDATIVE_PHOSPHORYLATION	HALLMARK_OXIDATIVE_PHOSPHORYLATION		197	0.151735	0.765985	0.974057	0.942845	1	7025	tags=47%, list=41%, signal=80%
HALLMARK_MITOTIC_SPINDLE	HALLMARK_MITOTIC_SPINDLE	Details ...	197	-0.569903	-2.77233	0	0	0	4278	tags=59%, list=25%, signal=78%
HALLMARK_UV_RESPONSE_DN	HALLMARK_UV_RESPONSE_DN	Details ...	132	-0.552305	-2.51113	0	0	0	3110	tags=56%, list=18%, signal=68%
HALLMARK_G2M_CHECKPOINT	HALLMARK_G2M_CHECKPOINT	Details ...	199	-0.408627	-1.96878	0	0	0	5045	tags=43%, list=30%, signal=60%
HALLMARK_ANDROGEN_RESPONSE	HALLMARK_ANDROGEN_RESPONSE	Details ...	94	-0.389028	-1.71741	0	0.00525812	0.028	3923	tags=45%, list=23%, signal=58%
HALLMARK_PROTEIN_SECRETION	HALLMARK_PROTEIN_SECRETION	Details ...	94	-0.391229	-1.70152	0.00174825	0.00546194	0.036	4246	tags=38%, list=25%, signal=51%
HALLMARK_TGF_BETA_SIGNALING	HALLMARK_TGF_BETA_SIGNALING	Details ...	52	-0.419899	-1.63187	0.00731261	0.0097982	0.074	1518	tags=29%, list=9%, signal=32%
HALLMARK_PI3K_AKT_MTOR_SIGNALING	HALLMARK_PI3K_AKT_MTOR_SIGNALING	Details ...	96	-0.342989	-1.49503	0.010989	0.0316668	0.251	4150	tags=34%, list=24%, signal=45%
HALLMARK_HEDGEHOG_SIGNALING	HALLMARK_HEDGEHOG_SIGNALING	Details ...	32	-0.420972	-1.4681	0.0418944	0.0361581	0.315	3641	tags=50%, list=21%, signal=64%
HALLMARK_NOTCH_SIGNALING	HALLMARK_NOTCH_SIGNALING	Details ...	31	-0.418836	-1.45933	0.0576923	0.0341723	0.33	3015	tags=39%, list=18%, signal=47%
HALLMARK_ESTROGEN_RESPONSE_EARLY	HALLMARK_ESTROGEN_RESPONSE_EARLY	Details ...	187	-0.29696	-1.41646	0.00733945	0.0471603	0.463	3981	tags=37%, list=23%, signal=48%
HALLMARK_BILE_ACID_METABOLISM	HALLMARK_BILE_ACID_METABOLISM	Details ...	88	-0.290752	-1.24216	0.101243	0.178404	0.931	3907	tags=30%, list=23%, signal=38%
HALLMARK_E2F_TARGETS	HALLMARK_E2F_TARGETS	Details ...	199	-0.246758	-1.19459	0.0947177	0.233265	0.978	5244	tags=36%, list=31%, signal=51%
HALLMARK_APICAL_SURFACE	HALLMARK_APICAL_SURFACE	Details ...	36	-0.307366	-1.10989	0.297445	0.388091	1	3839	tags=44%, list=23%, signal=57%
HALLMARK_HEME_METABOLISM	HALLMARK_HEME_METABOLISM	Details ...	173	-0.23133	-1.10291	0.243636	0.376833	1	4516	tags=32%, list=27%, signal=43%
HALLMARK_WNT_BETA_CATENIN_SIGNALING	HALLMARK_WNT_BETA_CATENIN_SIGNALING	Details ...	39	-0.266077	-0.970325	0.494403	0.730389	1	3015	tags=28%, list=18%, signal=34%
HALLMARK_PEROXISOME	HALLMARK_PEROXISOME	Details ...	90	-0.215281	-0.937212	0.601093	0.792681	1	3836	tags=22%, list=23%, signal=29%
HALLMARK_APICAL_JUNCTION	HALLMARK_APICAL_JUNCTION	Details ...	175	-0.196507	-0.929082	0.646209	0.772259	1	1679	tags=14%, list=10%, signal=16%
HALLMARK_CHOLESTEROL_HOMEOSTASIS	HALLMARK_CHOLESTEROL_HOMEOSTASIS	Details ...	71	-0.190949	-0.794144	0.87276	1	1	3215	tags=21%, list=19%, signal=26%
HALLMARK_GLYCOLYSIS	HALLMARK_GLYCOLYSIS	Details ...	187	-0.157864	-0.763282	0.964883	1	1	4197	tags=24%, list=25%, signal=31%
HALLMARK_MTORC1_SIGNALING	HALLMARK_MTORC1_SIGNALING	Details ...	195	-0.136911	-0.668045	0.998279	1	1	5210	tags=28%, list=31%, signal=40%
HALLMARK_ADIPOGENESIS	HALLMARK_ADIPOGENESIS		186	-0.133495	-0.644264	1	0.990938	1	4185	tags=20%, list=25%, signal=27%

## Sheet: PEO1 - Pt vs UT
NAME	GS<br> follow link to MSigDB	GS DETAILS	SIZE	ES	NES	NOM p-val	FDR q-val	FWER p-val	RANK AT MAX	LEADING EDGE
HALLMARK_P53_PATHWAY	HALLMARK_P53_PATHWAY	Details ...	184	0.684222	3.25647	0	0	0	1775	tags=55%, list=13%, signal=62%
HALLMARK_TNFA_SIGNALING_VIA_NFKB	HALLMARK_TNFA_SIGNALING_VIA_NFKB	Details ...	159	0.603855	2.85791	0	0	0	1693	tags=42%, list=12%, signal=47%
HALLMARK_UV_RESPONSE_UP	HALLMARK_UV_RESPONSE_UP	Details ...	139	0.522133	2.3688	0	0	0	3436	tags=55%, list=25%, signal=73%
HALLMARK_APOPTOSIS	HALLMARK_APOPTOSIS	Details ...	126	0.49719	2.21685	0	0	0	2066	tags=34%, list=15%, signal=40%
HALLMARK_IL6_JAK_STAT3_SIGNALING	HALLMARK_IL6_JAK_STAT3_SIGNALING	Details ...	50	0.539269	2.0882	0	0.000357143	0.001	959	tags=26%, list=7%, signal=28%
HALLMARK_INTERFERON_ALPHA_RESPONSE	HALLMARK_INTERFERON_ALPHA_RESPONSE	Details ...	77	0.4985	2.03395	0	0.000297619	0.001	3213	tags=47%, list=23%, signal=61%
HALLMARK_INFLAMMATORY_RESPONSE	HALLMARK_INFLAMMATORY_RESPONSE	Details ...	104	0.462121	2.00034	0	0.000255102	0.001	1308	tags=27%, list=9%, signal=30%
HALLMARK_DNA_REPAIR	HALLMARK_DNA_REPAIR	Details ...	142	0.41871	1.91888	0	0.000223214	0.001	3461	tags=41%, list=25%, signal=54%
HALLMARK_INTERFERON_GAMMA_RESPONSE	HALLMARK_INTERFERON_GAMMA_RESPONSE	Details ...	139	0.399561	1.77906	0	0.00166349	0.007	2541	tags=35%, list=18%, signal=42%
HALLMARK_ALLOGRAFT_REJECTION	HALLMARK_ALLOGRAFT_REJECTION	Details ...	98	0.369633	1.60069	0	0.0119604	0.048	2823	tags=36%, list=20%, signal=45%
HALLMARK_REACTIVE_OXYGEN_SPECIES_PATHWAY	HALLMARK_REACTIVE_OXYGEN_SPECIES_PATHWAY	Details ...	44	0.431603	1.57511	0.015873	0.0139339	0.061	4339	tags=73%, list=31%, signal=106%
HALLMARK_OXIDATIVE_PHOSPHORYLATION	HALLMARK_OXIDATIVE_PHOSPHORYLATION	Details ...	196	0.327724	1.55584	0	0.0154735	0.075	5142	tags=54%, list=37%, signal=84%
HALLMARK_HYPOXIA	HALLMARK_HYPOXIA	Details ...	168	0.31441	1.48432	0	0.0258187	0.124	1646	tags=21%, list=12%, signal=24%
HALLMARK_XENOBIOTIC_METABOLISM	HALLMARK_XENOBIOTIC_METABOLISM	Details ...	138	0.318007	1.44442	0	0.0346409	0.178	900	tags=15%, list=6%, signal=16%
HALLMARK_EPITHELIAL_MESENCHYMAL_TRANSITION	HALLMARK_EPITHELIAL_MESENCHYMAL_TRANSITION	Details ...	126	0.313315	1.42573	0.0100503	0.0376326	0.206	1966	tags=25%, list=14%, signal=29%
HALLMARK_KRAS_SIGNALING_UP	HALLMARK_KRAS_SIGNALING_UP	Details ...	108	0.314547	1.36263	0.0144928	0.0552322	0.303	1844	tags=26%, list=13%, signal=30%
HALLMARK_COAGULATION	HALLMARK_COAGULATION	Details ...	73	0.317999	1.28946	0.0689655	0.0911069	0.471	2066	tags=25%, list=15%, signal=29%
HALLMARK_ADIPOGENESIS	HALLMARK_ADIPOGENESIS	Details ...	177	0.258089	1.22785	0.0457516	0.136141	0.642	2260	tags=19%, list=16%, signal=23%
HALLMARK_UNFOLDED_PROTEIN_RESPONSE	HALLMARK_UNFOLDED_PROTEIN_RESPONSE	Details ...	111	0.276432	1.20641	0.0855615	0.152557	0.71	4316	tags=40%, list=31%, signal=57%
HALLMARK_CHOLESTEROL_HOMEOSTASIS	HALLMARK_CHOLESTEROL_HOMEOSTASIS	Details ...	66	0.279347	1.11933	0.248031	0.266488	0.885	968	tags=12%, list=7%, signal=13%
HALLMARK_PEROXISOME	HALLMARK_PEROXISOME		89	0.266151	1.11857	0.205479	0.254518	0.885	3041	tags=36%, list=22%, signal=46%
HALLMARK_MYOGENESIS	HALLMARK_MYOGENESIS		134	0.242718	1.10086	0.193717	0.273793	0.908	2501	tags=28%, list=18%, signal=34%
HALLMARK_HEME_METABOLISM	HALLMARK_HEME_METABOLISM		157	0.218536	1.00544	0.424837	0.46957	0.993	2566	tags=24%, list=19%, signal=29%
HALLMARK_MTORC1_SIGNALING	HALLMARK_MTORC1_SIGNALING		190	0.206563	0.987746	0.474074	0.495959	0.996	1351	tags=11%, list=10%, signal=12%
HALLMARK_BILE_ACID_METABOLISM	HALLMARK_BILE_ACID_METABOLISM		71	0.226377	0.912993	0.698885	0.678573	0.998	2491	tags=23%, list=18%, signal=27%
HALLMARK_G2M_CHECKPOINT	HALLMARK_G2M_CHECKPOINT	Details ...	198	-0.571722	-2.2606	0	0	0	4201	tags=65%, list=30%, signal=91%
HALLMARK_UV_RESPONSE_DN	HALLMARK_UV_RESPONSE_DN	Details ...	124	-0.585116	-2.20953	0	0	0	1911	tags=43%, list=14%, signal=49%
HALLMARK_ESTROGEN_RESPONSE_EARLY	HALLMARK_ESTROGEN_RESPONSE_EARLY	Details ...	196	-0.529381	-2.10072	0	0	0	3001	tags=50%, list=22%, signal=63%
HALLMARK_MITOTIC_SPINDLE	HALLMARK_MITOTIC_SPINDLE	Details ...	193	-0.524671	-2.08418	0	0	0	2978	tags=46%, list=21%, signal=57%
HALLMARK_ESTROGEN_RESPONSE_LATE	HALLMARK_ESTROGEN_RESPONSE_LATE	Details ...	192	-0.472575	-1.87232	0	0.000126316	0.001	2807	tags=41%, list=20%, signal=51%
HALLMARK_E2F_TARGETS	HALLMARK_E2F_TARGETS	Details ...	200	-0.458218	-1.82735	0	0.000640655	0.006	3579	tags=45%, list=26%, signal=60%
HALLMARK_HEDGEHOG_SIGNALING	HALLMARK_HEDGEHOG_SIGNALING	Details ...	27	-0.617409	-1.78879	0.003003	0.00161782	0.018	1720	tags=48%, list=12%, signal=55%
HALLMARK_APICAL_SURFACE	HALLMARK_APICAL_SURFACE	Details ...	32	-0.592654	-1.78801	0.00283286	0.00148877	0.019	2139	tags=47%, list=15%, signal=55%
HALLMARK_SPERMATOGENESIS	HALLMARK_SPERMATOGENESIS	Details ...	73	-0.442024	-1.55762	0.00651891	0.0169832	0.226	3748	tags=49%, list=27%, signal=67%
HALLMARK_PI3K_AKT_MTOR_SIGNALING	HALLMARK_PI3K_AKT_MTOR_SIGNALING	Details ...	90	-0.394257	-1.43236	0.0322165	0.0530041	0.581	971	tags=14%, list=7%, signal=15%
HALLMARK_ANDROGEN_RESPONSE	HALLMARK_ANDROGEN_RESPONSE	Details ...	90	-0.331056	-1.18497	0.185751	0.377577	1	1728	tags=23%, list=12%, signal=26%
HALLMARK_APICAL_JUNCTION	HALLMARK_APICAL_JUNCTION	Details ...	139	-0.305586	-1.1678	0.172372	0.387395	1	2476	tags=21%, list=18%, signal=25%
HALLMARK_KRAS_SIGNALING_DN	HALLMARK_KRAS_SIGNALING_DN	Details ...	96	-0.316189	-1.14366	0.233933	0.414105	1	567	tags=11%, list=4%, signal=12%
HALLMARK_WNT_BETA_CATENIN_SIGNALING	HALLMARK_WNT_BETA_CATENIN_SIGNALING	Details ...	33	-0.366529	-1.12833	0.283383	0.421139	1	2662	tags=30%, list=19%, signal=37%
HALLMARK_GLYCOLYSIS	HALLMARK_GLYCOLYSIS	Details ...	180	-0.276383	-1.08685	0.294404	0.495786	1	2288	tags=22%, list=16%, signal=26%
HALLMARK_TGF_BETA_SIGNALING	HALLMARK_TGF_BETA_SIGNALING	Details ...	51	-0.286745	-0.969249	0.518056	0.790863	1	3541	tags=35%, list=26%, signal=47%
HALLMARK_ANGIOGENESIS	HALLMARK_ANGIOGENESIS	Details ...	22	-0.350673	-0.957833	0.51051	0.776747	1	899	tags=23%, list=6%, signal=24%
HALLMARK_IL2_STAT5_SIGNALING	HALLMARK_IL2_STAT5_SIGNALING	Details ...	141	-0.240041	-0.920324	0.632479	0.83392	1	2748	tags=27%, list=20%, signal=33%
HALLMARK_PROTEIN_SECRETION	HALLMARK_PROTEIN_SECRETION	Details ...	92	-0.231968	-0.848471	0.735443	0.968369	1	3790	tags=27%, list=27%, signal=37%
HALLMARK_COMPLEMENT	HALLMARK_COMPLEMENT	Details ...	128	-0.209754	-0.798688	0.861314	1	1	2581	tags=20%, list=19%, signal=24%
HALLMARK_NOTCH_SIGNALING	HALLMARK_NOTCH_SIGNALING		26	-0.262321	-0.772536	0.796102	1	1	3462	tags=35%, list=25%, signal=46%
HALLMARK_FATTY_ACID_METABOLISM	HALLMARK_FATTY_ACID_METABOLISM		130	-0.181713	-0.690353	0.979543	1	1	1914	tags=13%, list=14%, signal=15%
HALLMARK_MYC_TARGETS_V1	HALLMARK_MYC_TARGETS_V1		199	-0.154962	-0.613249	1	1	1	3867	tags=22%, list=28%, signal=30%
HALLMARK_MYC_TARGETS_V2	HALLMARK_MYC_TARGETS_V2		57	-0.162624	-0.5495	0.99581	0.997786	1	3598	tags=21%, list=26%, signal=28%

## Sheet: PEO1 - DAC vs UT
NAME	GS<br> follow link to MSigDB	GS DETAILS	SIZE	ES	NES	NOM p-val	FDR q-val	FWER p-val	RANK AT MAX	LEADING EDGE
HALLMARK_INTERFERON_ALPHA_RESPONSE	HALLMARK_INTERFERON_ALPHA_RESPONSE	Details ...	77	0.611353	2.07658	0	0	0	1408	tags=40%, list=10%, signal=45%
HALLMARK_TNFA_SIGNALING_VIA_NFKB	HALLMARK_TNFA_SIGNALING_VIA_NFKB	Details ...	159	0.530596	1.97464	0	0	0	2790	tags=46%, list=20%, signal=57%
HALLMARK_INFLAMMATORY_RESPONSE	HALLMARK_INFLAMMATORY_RESPONSE	Details ...	104	0.550595	1.95719	0	0	0	2042	tags=41%, list=15%, signal=48%
HALLMARK_EPITHELIAL_MESENCHYMAL_TRANSITION	HALLMARK_EPITHELIAL_MESENCHYMAL_TRANSITION	Details ...	126	0.540467	1.95671	0	0	0	2663	tags=46%, list=19%, signal=56%
HALLMARK_INTERFERON_GAMMA_RESPONSE	HALLMARK_INTERFERON_GAMMA_RESPONSE	Details ...	139	0.518811	1.90159	0	0.000619382	0.003	1421	tags=31%, list=10%, signal=34%
HALLMARK_P53_PATHWAY	HALLMARK_P53_PATHWAY	Details ...	184	0.493265	1.88075	0	0.000516152	0.003	3005	tags=43%, list=22%, signal=54%
HALLMARK_COAGULATION	HALLMARK_COAGULATION	Details ...	73	0.522383	1.76756	0.00282885	0.00274955	0.018	2121	tags=47%, list=15%, signal=55%
HALLMARK_KRAS_SIGNALING_UP	HALLMARK_KRAS_SIGNALING_UP	Details ...	108	0.488593	1.7299	0	0.00396114	0.029	2509	tags=44%, list=18%, signal=53%
HALLMARK_APICAL_JUNCTION	HALLMARK_APICAL_JUNCTION	Details ...	139	0.463923	1.70454	0	0.00621651	0.052	1787	tags=27%, list=13%, signal=31%
HALLMARK_ANGIOGENESIS	HALLMARK_ANGIOGENESIS	Details ...	22	0.626952	1.65246	0.0160256	0.00959622	0.087	1821	tags=41%, list=13%, signal=47%
HALLMARK_ALLOGRAFT_REJECTION	HALLMARK_ALLOGRAFT_REJECTION	Details ...	98	0.464028	1.63867	0.0026178	0.00993936	0.097	3808	tags=51%, list=27%, signal=70%
HALLMARK_IL2_STAT5_SIGNALING	HALLMARK_IL2_STAT5_SIGNALING	Details ...	141	0.439027	1.6203	0.00126263	0.0110081	0.116	2790	tags=38%, list=20%, signal=47%
HALLMARK_MYOGENESIS	HALLMARK_MYOGENESIS	Details ...	134	0.417914	1.53428	0.00128535	0.0271231	0.279	1911	tags=28%, list=14%, signal=32%
HALLMARK_APOPTOSIS	HALLMARK_APOPTOSIS	Details ...	126	0.419546	1.52419	0.00262467	0.0283615	0.309	1658	tags=25%, list=12%, signal=28%
HALLMARK_HYPOXIA	HALLMARK_HYPOXIA	Details ...	168	0.396209	1.46941	0.0111663	0.04671	0.497	3095	tags=36%, list=22%, signal=46%
HALLMARK_COMPLEMENT	HALLMARK_COMPLEMENT	Details ...	128	0.396011	1.44715	0.00391645	0.0540379	0.565	2165	tags=27%, list=16%, signal=31%
HALLMARK_IL6_JAK_STAT3_SIGNALING	HALLMARK_IL6_JAK_STAT3_SIGNALING	Details ...	50	0.447556	1.42015	0.0458015	0.0652929	0.654	1714	tags=26%, list=12%, signal=30%
HALLMARK_CHOLESTEROL_HOMEOSTASIS	HALLMARK_CHOLESTEROL_HOMEOSTASIS	Details ...	66	0.412844	1.36814	0.0686275	0.100827	0.828	2760	tags=35%, list=20%, signal=43%
HALLMARK_REACTIVE_OXYGEN_SPECIES_PATHWAY	HALLMARK_REACTIVE_OXYGEN_SPECIES_PATHWAY	Details ...	44	0.432058	1.31758	0.111987	0.145287	0.925	3612	tags=50%, list=26%, signal=67%
HALLMARK_ADIPOGENESIS	HALLMARK_ADIPOGENESIS	Details ...	177	0.348699	1.31323	0.0541872	0.142943	0.931	1617	tags=14%, list=12%, signal=16%
HALLMARK_KRAS_SIGNALING_DN	HALLMARK_KRAS_SIGNALING_DN		96	0.365414	1.26695	0.0994624	0.193531	0.982	2189	tags=29%, list=16%, signal=34%
HALLMARK_GLYCOLYSIS	HALLMARK_GLYCOLYSIS		180	0.328538	1.25644	0.0780488	0.198628	0.985	3171	tags=30%, list=23%, signal=38%
HALLMARK_UNFOLDED_PROTEIN_RESPONSE	HALLMARK_UNFOLDED_PROTEIN_RESPONSE		111	0.348676	1.25039	0.120596	0.197582	0.985	3201	tags=31%, list=23%, signal=40%
HALLMARK_UV_RESPONSE_UP	HALLMARK_UV_RESPONSE_UP		139	0.314548	1.15969	0.203974	0.339381	1	2695	tags=27%, list=19%, signal=34%
HALLMARK_ESTROGEN_RESPONSE_LATE	HALLMARK_ESTROGEN_RESPONSE_LATE		192	0.294145	1.1208	0.244172	0.406438	1	1622	tags=21%, list=12%, signal=24%
HALLMARK_BILE_ACID_METABOLISM	HALLMARK_BILE_ACID_METABOLISM		71	0.332781	1.10449	0.311874	0.427571	1	4162	tags=41%, list=30%, signal=58%
HALLMARK_APICAL_SURFACE	HALLMARK_APICAL_SURFACE		32	0.376412	1.08814	0.344392	0.448184	1	2651	tags=38%, list=19%, signal=46%
HALLMARK_ANDROGEN_RESPONSE	HALLMARK_ANDROGEN_RESPONSE		90	0.306831	1.06615	0.346314	0.481803	1	2599	tags=26%, list=19%, signal=31%
HALLMARK_PEROXISOME	HALLMARK_PEROXISOME		89	0.301041	1.04681	0.383657	0.50965	1	3257	tags=29%, list=23%, signal=38%
HALLMARK_PROTEIN_SECRETION	HALLMARK_PROTEIN_SECRETION		92	0.301095	1.04527	0.382313	0.496111	1	3664	tags=35%, list=26%, signal=47%
HALLMARK_XENOBIOTIC_METABOLISM	HALLMARK_XENOBIOTIC_METABOLISM		138	0.274687	1.02043	0.421914	0.533063	1	3533	tags=37%, list=25%, signal=49%
HALLMARK_OXIDATIVE_PHOSPHORYLATION	HALLMARK_OXIDATIVE_PHOSPHORYLATION		196	0.224616	0.860497	0.7543	0.895263	1	5100	tags=41%, list=37%, signal=64%
HALLMARK_TGF_BETA_SIGNALING	HALLMARK_TGF_BETA_SIGNALING		51	0.258998	0.833464	0.73997	0.928563	1	2912	tags=24%, list=21%, signal=30%
HALLMARK_NOTCH_SIGNALING	HALLMARK_NOTCH_SIGNALING		26	0.297999	0.823018	0.725522	0.921067	1	2046	tags=23%, list=15%, signal=27%
HALLMARK_FATTY_ACID_METABOLISM	HALLMARK_FATTY_ACID_METABOLISM		130	0.225301	0.817226	0.819715	0.905259	1	3034	tags=22%, list=22%, signal=27%
HALLMARK_HEME_METABOLISM	HALLMARK_HEME_METABOLISM		157	0.215276	0.800215	0.872449	0.911769	1	2420	tags=19%, list=17%, signal=23%
HALLMARK_MTORC1_SIGNALING	HALLMARK_MTORC1_SIGNALING		190	0.194631	0.745862	0.940048	0.965899	1	3530	tags=24%, list=25%, signal=32%
HALLMARK_DNA_REPAIR	HALLMARK_DNA_REPAIR		142	0.164821	0.609264	0.998721	1	1	3568	tags=24%, list=26%, signal=32%
HALLMARK_MYC_TARGETS_V2	HALLMARK_MYC_TARGETS_V2		57	0.161384	0.516815	0.997155	0.998416	1	4400	tags=35%, list=32%, signal=51%
HALLMARK_E2F_TARGETS	HALLMARK_E2F_TARGETS	Details ...	200	-0.589613	-2.66701	0	0	0	4047	tags=69%, list=29%, signal=95%
HALLMARK_G2M_CHECKPOINT	HALLMARK_G2M_CHECKPOINT	Details ...	198	-0.560924	-2.56527	0	0	0	3194	tags=60%, list=23%, signal=77%
HALLMARK_MITOTIC_SPINDLE	HALLMARK_MITOTIC_SPINDLE	Details ...	193	-0.484149	-2.1886	0	0	0	2990	tags=43%, list=22%, signal=54%
HALLMARK_ESTROGEN_RESPONSE_EARLY	HALLMARK_ESTROGEN_RESPONSE_EARLY	Details ...	196	-0.306787	-1.41108	0	0.0588443	0.259	1841	tags=25%, list=13%, signal=28%
HALLMARK_WNT_BETA_CATENIN_SIGNALING	HALLMARK_WNT_BETA_CATENIN_SIGNALING	Details ...	33	-0.37914	-1.24754	0.15625	0.175016	0.666	2139	tags=30%, list=15%, signal=36%
HALLMARK_UV_RESPONSE_DN	HALLMARK_UV_RESPONSE_DN	Details ...	124	-0.279732	-1.18708	0.113445	0.227107	0.823	3239	tags=37%, list=23%, signal=48%
HALLMARK_PI3K_AKT_MTOR_SIGNALING	HALLMARK_PI3K_AKT_MTOR_SIGNALING	Details ...	90	-0.287374	-1.17786	0.131206	0.206961	0.837	3202	tags=22%, list=23%, signal=29%
HALLMARK_SPERMATOGENESIS	HALLMARK_SPERMATOGENESIS	Details ...	73	-0.236802	-0.93493	0.599303	0.774541	1	3555	tags=42%, list=26%, signal=57%
HALLMARK_MYC_TARGETS_V1	HALLMARK_MYC_TARGETS_V1	Details ...	199	-0.205569	-0.931865	0.694118	0.698393	1	4823	tags=34%, list=35%, signal=52%
HALLMARK_HEDGEHOG_SIGNALING	HALLMARK_HEDGEHOG_SIGNALING	Details ...	27	-0.287794	-0.899695	0.603675	0.709097	1	582	tags=11%, list=4%, signal=12%

## Sheet: PEO1 - Combo vs UT
NAME	GS<br> follow link to MSigDB	GS DETAILS	SIZE	ES	NES	NOM p-val	FDR q-val	FWER p-val	RANK AT MAX	LEADING EDGE
HALLMARK_P53_PATHWAY	HALLMARK_P53_PATHWAY	Details ...	184	0.647091	3.03796	0	0	0	1679	tags=49%, list=12%, signal=55%
HALLMARK_TNFA_SIGNALING_VIA_NFKB	HALLMARK_TNFA_SIGNALING_VIA_NFKB	Details ...	159	0.647247	3.00025	0	0	0	1893	tags=49%, list=14%, signal=56%
HALLMARK_UV_RESPONSE_UP	HALLMARK_UV_RESPONSE_UP	Details ...	139	0.521986	2.35776	0	0	0	2407	tags=42%, list=17%, signal=50%
HALLMARK_COAGULATION	HALLMARK_COAGULATION	Details ...	73	0.548606	2.26592	0	0	0	1921	tags=44%, list=14%, signal=51%
HALLMARK_INTERFERON_ALPHA_RESPONSE	HALLMARK_INTERFERON_ALPHA_RESPONSE	Details ...	77	0.528453	2.19197	0	0	0	3926	tags=62%, list=28%, signal=86%
HALLMARK_APOPTOSIS	HALLMARK_APOPTOSIS	Details ...	126	0.491591	2.18895	0	0	0	1799	tags=36%, list=13%, signal=41%
HALLMARK_INFLAMMATORY_RESPONSE	HALLMARK_INFLAMMATORY_RESPONSE	Details ...	104	0.48179	2.12798	0	0.000384615	0.001	1951	tags=34%, list=14%, signal=39%
HALLMARK_EPITHELIAL_MESENCHYMAL_TRANSITION	HALLMARK_EPITHELIAL_MESENCHYMAL_TRANSITION	Details ...	126	0.450779	2.01235	0	0.000336538	0.001	1891	tags=35%, list=14%, signal=40%
HALLMARK_INTERFERON_GAMMA_RESPONSE	HALLMARK_INTERFERON_GAMMA_RESPONSE	Details ...	139	0.445305	1.99298	0	0.000299145	0.001	3766	tags=55%, list=27%, signal=74%
HALLMARK_ALLOGRAFT_REJECTION	HALLMARK_ALLOGRAFT_REJECTION	Details ...	98	0.437632	1.8837	0	0.00186325	0.008	3001	tags=43%, list=22%, signal=54%
HALLMARK_KRAS_SIGNALING_UP	HALLMARK_KRAS_SIGNALING_UP	Details ...	108	0.427497	1.8644	0	0.00192113	0.009	2167	tags=37%, list=16%, signal=44%
HALLMARK_HYPOXIA	HALLMARK_HYPOXIA	Details ...	168	0.38623	1.76942	0	0.00238046	0.013	1587	tags=24%, list=11%, signal=27%
HALLMARK_IL6_JAK_STAT3_SIGNALING	HALLMARK_IL6_JAK_STAT3_SIGNALING	Details ...	50	0.45152	1.70442	0.00518135	0.00440626	0.026	3398	tags=50%, list=25%, signal=66%
HALLMARK_REACTIVE_OXYGEN_SPECIES_PATHWAY	HALLMARK_REACTIVE_OXYGEN_SPECIES_PATHWAY	Details ...	44	0.456129	1.66309	0.00257732	0.00647186	0.04	2659	tags=45%, list=19%, signal=56%
HALLMARK_MYOGENESIS	HALLMARK_MYOGENESIS	Details ...	134	0.351567	1.57545	0.00657895	0.0151148	0.101	1906	tags=29%, list=14%, signal=33%
HALLMARK_OXIDATIVE_PHOSPHORYLATION	HALLMARK_OXIDATIVE_PHOSPHORYLATION	Details ...	196	0.327668	1.53783	0	0.0195833	0.139	4966	tags=48%, list=36%, signal=74%
HALLMARK_ADIPOGENESIS	HALLMARK_ADIPOGENESIS	Details ...	177	0.318758	1.4785	0	0.0301478	0.218	2458	tags=24%, list=18%, signal=29%
HALLMARK_IL2_STAT5_SIGNALING	HALLMARK_IL2_STAT5_SIGNALING	Details ...	141	0.316537	1.44338	0.0121581	0.0362392	0.27	2450	tags=33%, list=18%, signal=40%
HALLMARK_CHOLESTEROL_HOMEOSTASIS	HALLMARK_CHOLESTEROL_HOMEOSTASIS	Details ...	66	0.358768	1.4259	0.0431267	0.0382542	0.296	1760	tags=24%, list=13%, signal=28%
HALLMARK_DNA_REPAIR	HALLMARK_DNA_REPAIR	Details ...	142	0.313156	1.41521	0.0189873	0.0398262	0.317	3740	tags=37%, list=27%, signal=51%
HALLMARK_UNFOLDED_PROTEIN_RESPONSE	HALLMARK_UNFOLDED_PROTEIN_RESPONSE		111	0.325329	1.40502	0.0178571	0.041145	0.337	3318	tags=33%, list=24%, signal=43%
HALLMARK_XENOBIOTIC_METABOLISM	HALLMARK_XENOBIOTIC_METABOLISM		138	0.304058	1.38908	0.00928793	0.0442357	0.377	2561	tags=27%, list=18%, signal=33%
HALLMARK_COMPLEMENT	HALLMARK_COMPLEMENT		128	0.303808	1.3583	0.0297619	0.0563364	0.463	2674	tags=32%, list=19%, signal=39%
HALLMARK_ANGIOGENESIS	HALLMARK_ANGIOGENESIS		22	0.372244	1.13871	0.278037	0.276946	0.958	2036	tags=36%, list=15%, signal=43%
HALLMARK_KRAS_SIGNALING_DN	HALLMARK_KRAS_SIGNALING_DN		96	0.259931	1.12287	0.214706	0.298184	0.974	1900	tags=28%, list=14%, signal=32%
HALLMARK_MYC_TARGETS_V2	HALLMARK_MYC_TARGETS_V2		57	0.273056	1.07962	0.302703	0.380751	0.993	3687	tags=39%, list=27%, signal=52%
HALLMARK_APICAL_JUNCTION	HALLMARK_APICAL_JUNCTION		139	0.236343	1.07284	0.289474	0.382003	0.995	2885	tags=29%, list=21%, signal=37%
HALLMARK_PEROXISOME	HALLMARK_PEROXISOME		89	0.251439	1.05368	0.31856	0.417337	0.996	2361	tags=26%, list=17%, signal=31%
HALLMARK_GLYCOLYSIS	HALLMARK_GLYCOLYSIS		180	0.223677	1.05317	0.318471	0.403855	0.996	2704	tags=27%, list=19%, signal=33%
HALLMARK_MTORC1_SIGNALING	HALLMARK_MTORC1_SIGNALING		190	0.202439	0.959437	0.6	0.645134	1	1380	tags=12%, list=10%, signal=13%
HALLMARK_HEME_METABOLISM	HALLMARK_HEME_METABOLISM		157	0.206653	0.949769	0.609907	0.651531	1	1755	tags=16%, list=13%, signal=18%
HALLMARK_TGF_BETA_SIGNALING	HALLMARK_TGF_BETA_SIGNALING		51	0.24757	0.945307	0.562963	0.643804	1	1900	tags=20%, list=14%, signal=23%
HALLMARK_BILE_ACID_METABOLISM	HALLMARK_BILE_ACID_METABOLISM		71	0.205681	0.824354	0.82973	0.913488	1	2382	tags=24%, list=17%, signal=29%
HALLMARK_FATTY_ACID_METABOLISM	HALLMARK_FATTY_ACID_METABOLISM		130	0.180979	0.800485	0.919162	0.922143	1	2266	tags=16%, list=16%, signal=19%
HALLMARK_NOTCH_SIGNALING	HALLMARK_NOTCH_SIGNALING		26	0.234267	0.763885	0.816742	0.937325	1	2455	tags=27%, list=18%, signal=33%
HALLMARK_G2M_CHECKPOINT	HALLMARK_G2M_CHECKPOINT	Details ...	198	-0.5791	-2.50061	0	0	0	3980	tags=66%, list=29%, signal=91%
HALLMARK_E2F_TARGETS	HALLMARK_E2F_TARGETS	Details ...	200	-0.532935	-2.30788	0	0	0	2934	tags=48%, list=21%, signal=60%
HALLMARK_MITOTIC_SPINDLE	HALLMARK_MITOTIC_SPINDLE	Details ...	193	-0.519639	-2.24888	0	0.000150538	0.001	3172	tags=50%, list=23%, signal=64%
HALLMARK_UV_RESPONSE_DN	HALLMARK_UV_RESPONSE_DN	Details ...	124	-0.522258	-2.14494	0	0.000112903	0.001	3038	tags=52%, list=22%, signal=66%
HALLMARK_ESTROGEN_RESPONSE_EARLY	HALLMARK_ESTROGEN_RESPONSE_EARLY	Details ...	196	-0.45085	-1.94643	0	0.000419007	0.005	2652	tags=42%, list=19%, signal=52%
HALLMARK_APICAL_SURFACE	HALLMARK_APICAL_SURFACE	Details ...	32	-0.520249	-1.66306	0.00509338	0.00396868	0.054	2511	tags=47%, list=18%, signal=57%
HALLMARK_ESTROGEN_RESPONSE_LATE	HALLMARK_ESTROGEN_RESPONSE_LATE	Details ...	192	-0.383704	-1.65813	0.00140845	0.00372871	0.059	2594	tags=38%, list=19%, signal=45%
HALLMARK_HEDGEHOG_SIGNALING	HALLMARK_HEDGEHOG_SIGNALING	Details ...	27	-0.500556	-1.55295	0.0360825	0.0107109	0.184	1706	tags=41%, list=12%, signal=46%
HALLMARK_SPERMATOGENESIS	HALLMARK_SPERMATOGENESIS	Details ...	73	-0.383254	-1.42709	0.0368098	0.0364208	0.543	2841	tags=41%, list=20%, signal=51%
HALLMARK_PI3K_AKT_MTOR_SIGNALING	HALLMARK_PI3K_AKT_MTOR_SIGNALING	Details ...	90	-0.315092	-1.24218	0.109281	0.147951	0.977	499	tags=10%, list=4%, signal=10%
HALLMARK_WNT_BETA_CATENIN_SIGNALING	HALLMARK_WNT_BETA_CATENIN_SIGNALING	Details ...	33	-0.302801	-0.968169	0.499192	0.670845	1	3020	tags=24%, list=22%, signal=31%
HALLMARK_ANDROGEN_RESPONSE	HALLMARK_ANDROGEN_RESPONSE	Details ...	90	-0.220848	-0.875384	0.723005	0.851034	1	3022	tags=26%, list=22%, signal=32%
HALLMARK_PROTEIN_SECRETION	HALLMARK_PROTEIN_SECRETION	Details ...	92	-0.162502	-0.639145	0.987988	1	1	3735	tags=23%, list=27%, signal=31%
HALLMARK_MYC_TARGETS_V1	HALLMARK_MYC_TARGETS_V1	Details ...	199	-0.129167	-0.560535	1	0.997429	1	4265	tags=24%, list=31%, signal=34%
