# Supplementary material for: DNA Methyltransferase Inhibition Prevents Platinum-Induced Ovarian Cancer Stem Cell Enrichment
Source: Cancer Res Commun. 2026 Jul 20;6(7):1721–37. doi: 10.1158/2767-9764.CRC-26-0149 (PMC13381740; doi:10.1158/2767-9764.CRC-26-0149)
Supplement: Supplementary Table S4 — GSEA analysis using curated NH-KB and STAT3 target gene sets. [file crc-26-0149_supplementary_table_s4_suppst4.xlsx]

## Sheet: OVCAR3 - Pt vs UT
Supplementary Table S4: GSEA analysis using curated NF-κB and STAT3 target gene sets
NAME	GS<br> follow link to MSigDB	GS DETAILS	SIZE	ES	NES	NOM p-val	FDR q-val	FWER p-val	RANK AT MAX	LEADING EDGE
STAT3_01	STAT3_01	Details ...	18	0.490232	2.12032	0	0.060733	0	536	tags=28%, list=3%, signal=29%
TTRUST_RELA	TTRUST_RELA	Details ...	223	0.424022	1.45047	0	0.117277	0.112	2362	tags=35%, list=14%, signal=41%
TTRUST_STAT3	TTRUST_STAT3	Details ...	108	0.330715	1.44421	0	0.0984293	0.112	1877	tags=27%, list=11%, signal=30%
TTRUST_NFKB1	TTRUST_NFKB1	Details ...	222	0.42905	1.42994	0	0.0890052	0.112	2362	tags=36%, list=14%, signal=41%
GGGNNTTTCC_NFKB_Q6_01	GGGNNTTTCC_NFKB_Q6_01	Details ...	110	0.27246	1.24486	0	0.239814	0.422	2778	tags=29%, list=16%, signal=35%
NFKB_Q6_01	NFKB_Q6_01	Details ...	196	0.270409	1.22375	0.113949	0.220904	0.422	2698	tags=31%, list=16%, signal=37%
NFKB_C	NFKB_C	Details ...	225	0.237285	1.17735	0.0923379	0.210061	0.465	2400	tags=24%, list=14%, signal=28%
STAT3_02	STAT3_02	Details ...	129	0.247801	1.13904	0.189922	0.205118	0.465	2428	tags=26%, list=14%, signal=30%
MOTIFMAP_RELA	MOTIFMAP_RELA	Details ...	138	-0.349388	-1.53953	0	0.089192	0.054	3067	tags=34%, list=18%, signal=41%
MOTIFMAP_NFKB1_1	MOTIFMAP_NFKB1_1	Details ...	280	-0.294136	-1.44223	0	0.117524	0.112	3072	tags=27%, list=18%, signal=33%
NFKB_Q6	NFKB_Q6	Details ...	216	-0.258402	-1.28976	0.155556	0.147092	0.278	2690	tags=23%, list=16%, signal=27%
ESCAPE_STAT3_1	ESCAPE_STAT3_1	Details ...	486	-0.164714	-1.05819	0.209503	0.265479	0.501	3437	tags=18%, list=20%, signal=22%

## Sheet: OVCAR3 - DAC vs UT
NAME	GS<br> follow link to MSigDB	GS DETAILS	SIZE	ES	NES	NOM p-val	FDR q-val	FWER p-val	RANK AT MAX	LEADING EDGE
STAT3_01	STAT3_01	Details ...	18	0.602789	1.96962	0	0.0701001	0	1229	tags=22%, list=7%, signal=24%
ESCAPE_STAT3_1	ESCAPE_STAT3_1	Details ...	486	0.267827	1.60259	0	0.0701001	0.049	4023	tags=23%, list=24%, signal=30%
NFKB_Q6	NFKB_Q6	Details ...	216	0.421482	1.59165	0	0.0701001	0.049	2801	tags=27%, list=17%, signal=32%
GGGNNTTTCC_NFKB_Q6_01	GGGNNTTTCC_NFKB_Q6_01	Details ...	110	0.554287	1.5882	0	0.0701001	0.049	2714	tags=38%, list=16%, signal=45%
NFKB_C	NFKB_C	Details ...	225	0.46924	1.56673	0	0.0701001	0.049	3309	tags=33%, list=20%, signal=40%
MOTIFMAP_NFKB1_1	MOTIFMAP_NFKB1_1	Details ...	280	0.471534	1.52238	0	0.0701001	0.049	3077	tags=31%, list=18%, signal=38%
STAT3_02	STAT3_02	Details ...	129	0.337558	1.51102	0	0.0701002	0.049	2924	tags=23%, list=17%, signal=28%
NFKB_Q6_01	NFKB_Q6_01	Details ...	196	0.486441	1.47222	0	0.0701001	0.049	2679	tags=30%, list=16%, signal=35%
TTRUST_NFKB1	TTRUST_NFKB1	Details ...	222	0.600172	1.44688	0	0.0701001	0.049	2881	tags=45%, list=17%, signal=54%
MOTIFMAP_RELA	MOTIFMAP_RELA	Details ...	138	0.399527	1.4424	0	0.0701001	0.049	3524	tags=32%, list=21%, signal=40%
TTRUST_RELA	TTRUST_RELA	Details ...	223	0.591051	1.41644	0	0.0701002	0.049	2559	tags=42%, list=15%, signal=48%
TTRUST_STAT3	TTRUST_STAT3	Details ...	108	0.452692	1.4	0	0.0701001	0.049	3604	tags=44%, list=21%, signal=56%

## Sheet: OVCAR3 - Combo vs UT
NAME	GS<br> follow link to MSigDB	GS DETAILS	SIZE	ES	NES	NOM p-val	FDR q-val	FWER p-val	RANK AT MAX	LEADING EDGE
STAT3_01	STAT3_01	Details ...	18	0.392024	1.6331	0	0.0473186	0	1366	tags=28%, list=8%, signal=30%
TTRUST_RELA	TTRUST_RELA	Details ...	223	0.447269	1.44744	0	0.0830704	0.096	2952	tags=42%, list=17%, signal=50%
NFKB_C	NFKB_C	Details ...	225	0.256583	1.42905	0.103448	0.0711531	0.096	1611	tags=19%, list=10%, signal=21%
TTRUST_NFKB1	TTRUST_NFKB1	Details ...	222	0.456818	1.42472	0	0.0651945	0.096	2952	tags=43%, list=17%, signal=52%
TTRUST_STAT3	TTRUST_STAT3	Details ...	108	0.303366	1.36392	0.0984556	0.0687697	0.096	2825	tags=29%, list=17%, signal=34%
NFKB_Q6_01	NFKB_Q6_01	Details ...	196	0.246433	1.25998	0.0996094	0.153312	0.191	1773	tags=21%, list=10%, signal=23%
GGGNNTTTCC_NFKB_Q6_01	GGGNNTTTCC_NFKB_Q6_01	Details ...	110	0.254715	1.25041	0.191406	0.143278	0.191	1773	tags=21%, list=10%, signal=23%
STAT3_02	STAT3_02	Details ...	129	0.222805	1.11139	0.290196	0.242684	0.483	2619	tags=23%, list=15%, signal=27%
MOTIFMAP_RELA	MOTIFMAP_RELA	Details ...	138	-0.292468	-1.36949	0	0.183	0.097	3870	tags=37%, list=23%, signal=48%
NFKB_Q6	NFKB_Q6	Details ...	216	-0.241538	-1.33547	0	0.136459	0.142	2999	tags=24%, list=18%, signal=29%
MOTIFMAP_NFKB1_1	MOTIFMAP_NFKB1_1	Details ...	280	-0.239927	-1.31935	0	0.106779	0.142	2700	tags=25%, list=16%, signal=29%
ESCAPE_STAT3_1	ESCAPE_STAT3_1	Details ...	486	-0.154027	-1.08141	0.320166	0.292925	0.503	4514	tags=27%, list=27%, signal=35%

## Sheet: PEO1 - Pt vs UT
NAME	GS<br> follow link to MSigDB	GS DETAILS	SIZE	ES	NES	NOM p-val	FDR q-val	FWER p-val	RANK AT MAX	LEADING EDGE
TTRUST_NFKB1	TTRUST_NFKB1	Details ...	169	0.475003	2.18917	0	0	0	1718	tags=33%, list=12%, signal=37%
TTRUST_RELA	TTRUST_RELA	Details ...	171	0.445784	2.11167	0	0	0	1718	tags=30%, list=12%, signal=34%
STAT3_02	STAT3_02	Details ...	117	0.383958	1.67927	0	0.00724638	0.005	829	tags=21%, list=6%, signal=22%
TTRUST_STAT3	TTRUST_STAT3	Details ...	87	0.356587	1.48514	0.00847458	0.025163	0.031	1717	tags=26%, list=12%, signal=30%
STAT3_01	STAT3_01	Details ...	15	0.46282	1.30635	0.147783	0.0679783	0.108	1290	tags=20%, list=9%, signal=22%
ESCAPE_STAT3_1	ESCAPE_STAT3_1	Details ...	451	0.17866	0.940671	0.756757	0.62692	0.773	2028	tags=17%, list=15%, signal=19%
MOTIFMAP_NFKB1_1	MOTIFMAP_NFKB1_1	Details ...	218	-0.336003	-1.34326	0.019802	0.253706	0.355	1629	tags=18%, list=12%, signal=20%
MOTIFMAP_RELA	MOTIFMAP_RELA	Details ...	108	-0.341867	-1.26466	0.0951777	0.266902	0.613	3082	tags=31%, list=22%, signal=40%
NFKB_Q6	NFKB_Q6	Details ...	180	-0.233156	-0.917623	0.638498	1	0.999	2029	tags=17%, list=15%, signal=20%
GGGNNTTTCC_NFKB_Q6_01	GGGNNTTTCC_NFKB_Q6_01	Details ...	89	-0.244524	-0.87974	0.689433	1	1	1130	tags=11%, list=8%, signal=12%
NFKB_C	NFKB_C	Details ...	188	-0.212173	-0.840243	0.824561	0.955141	1	3075	tags=26%, list=22%, signal=32%
NFKB_Q6_01	NFKB_Q6_01	Details ...	166	-0.209913	-0.816889	0.855962	0.839961	1	3252	tags=28%, list=23%, signal=37%

## Sheet: PEO1 - DAC vs UT
NAME	GS<br> follow link to MSigDB	GS DETAILS	SIZE	ES	NES	NOM p-val	FDR q-val	FWER p-val	RANK AT MAX	LEADING EDGE
TTRUST_NFKB1	TTRUST_NFKB1	Details ...	169	0.486287	1.84832	0	0	0	1974	tags=36%, list=14%, signal=41%
TTRUST_RELA	TTRUST_RELA	Details ...	171	0.469367	1.76259	0	0.00114545	0.002	1910	tags=33%, list=14%, signal=38%
GGGNNTTTCC_NFKB_Q6_01	GGGNNTTTCC_NFKB_Q6_01	Details ...	89	0.400627	1.39246	0.0505464	0.12387	0.249	1864	tags=21%, list=13%, signal=25%
TTRUST_STAT3	TTRUST_STAT3	Details ...	87	0.396155	1.37658	0.0521262	0.104805	0.275	1743	tags=26%, list=13%, signal=30%
NFKB_C	NFKB_C	Details ...	188	0.335988	1.28268	0.0635697	0.188142	0.527	1911	tags=21%, list=14%, signal=24%
NFKB_Q6_01	NFKB_Q6_01	Details ...	166	0.331105	1.2441	0.101611	0.215192	0.63	1711	tags=18%, list=12%, signal=20%
STAT3_01	STAT3_01	Details ...	15	0.515483	1.23589	0.205782	0.196205	0.651	2790	tags=47%, list=20%, signal=58%
NFKB_Q6	NFKB_Q6	Details ...	180	0.257643	0.978605	0.511111	0.767664	0.997	2622	tags=23%, list=19%, signal=28%
STAT3_02	STAT3_02	Details ...	117	0.255711	0.913075	0.65	0.868524	1	1307	tags=15%, list=9%, signal=16%
MOTIFMAP_RELA	MOTIFMAP_RELA	Details ...	108	0.244909	0.888005	0.688	0.84669	1	2774	tags=21%, list=20%, signal=26%
ESCAPE_STAT3_1	ESCAPE_STAT3_1	Details ...	451	0.212923	0.866732	0.841876	0.817178	1	3011	tags=22%, list=22%, signal=27%
MOTIFMAP_NFKB1_1	MOTIFMAP_NFKB1_1	Details ...	218	0.200802	0.77412	0.930588	0.900107	1	2097	tags=16%, list=15%, signal=19%

## Sheet: PEO1 - Combo vs UT
NAME	GS<br> follow link to MSigDB	GS DETAILS	SIZE	ES	NES	NOM p-val	FDR q-val	FWER p-val	RANK AT MAX	LEADING EDGE
TTRUST_NFKB1	TTRUST_NFKB1	Details ...	169	0.478923	2.20634	0	0	0	2642	tags=46%, list=19%, signal=56%
TTRUST_RELA	TTRUST_RELA	Details ...	171	0.458504	2.14201	0	0	0	2642	tags=44%, list=19%, signal=54%
TTRUST_STAT3	TTRUST_STAT3	Details ...	87	0.420623	1.80299	0	0.00536905	0.004	1454	tags=30%, list=10%, signal=33%
STAT3_01	STAT3_01	Details ...	15	0.570699	1.58237	0.0477387	0.0193286	0.022	850	tags=27%, list=6%, signal=28%
STAT3_02	STAT3_02	Details ...	117	0.357728	1.55832	0	0.0180739	0.026	1199	tags=21%, list=9%, signal=22%
NFKB_C	NFKB_C	Details ...	188	0.264343	1.24676	0.0535714	0.135244	0.261	1369	tags=16%, list=10%, signal=18%
NFKB_Q6_01	NFKB_Q6_01	Details ...	166	0.24669	1.13048	0.168966	0.277384	0.539	1324	tags=16%, list=10%, signal=17%
GGGNNTTTCC_NFKB_Q6_01	GGGNNTTTCC_NFKB_Q6_01	Details ...	89	0.267114	1.12152	0.25779	0.258269	0.563	1324	tags=16%, list=10%, signal=17%
NFKB_Q6	NFKB_Q6	Details ...	180	0.212122	0.993501	0.479866	0.513931	0.84	1199	tags=13%, list=9%, signal=14%
ESCAPE_STAT3_1	ESCAPE_STAT3_1	Details ...	451	0.183223	0.945413	0.723958	0.600243	0.903	2927	tags=23%, list=21%, signal=28%
MOTIFMAP_NFKB1_1	MOTIFMAP_NFKB1_1	Details ...	218	-0.280503	-1.23089	0.0766074	0.191288	0.556	1574	tags=17%, list=11%, signal=18%
MOTIFMAP_RELA	MOTIFMAP_RELA	Details ...	108	-0.21075	-0.842961	0.807988	0.817297	1	1408	tags=13%, list=10%, signal=14%
