# Supplementary material for: DNA Methyltransferase Inhibition Prevents Platinum-Induced Ovarian Cancer Stem Cell Enrichment
Source: Cancer Res Commun. 2026 Jul 20;6(7):1721–37. doi: 10.1158/2767-9764.CRC-26-0149 (PMC13381740; doi:10.1158/2767-9764.CRC-26-0149)
Supplement: Supplementary Table S5 — Secretome analysis of media from OVCAR3 treated with platinum and/or DAC. [file crc-26-0149_supplementary_table_s5_suppst5.xlsx]

## Sheet: Selected cytokines
			Supplementary Table S5: Secretome analysis of media from OVCAR3 treated with platium and/or DAC
Table shows the concentration (pg/mL) of selected cytokines from the assay. The selected cytokines are those that were actually measured without any out of range, extrapolating or estimation. Also, cytokines whose concentration is less than 1pg/uL across all samples are also excluded.
Treatment	Replicate	Fractalkine	GROα	IL-6	IL-8	IL-9	IL-12p40	IL-15	IL-27	IP-10	M-CSF	MCP-1	MDC	PDGF-AA	PDGF-AB/BB	RANTES	TNFα	TNFβ	VEGF-A	APRIL	GCP-2	IL-20
Untreated	Replicate 1	26.37	872.08	131.64	246.34	3.7	4.5	2.63	23.27	2.6	9.21	27.46	0.36	52.99	113.16	0.82	9.45	1.8	33.98	13.51	1.65	8.28
	Replicate 2	26.87	818.64	142.26	271.27	1.98	4.5	2.7	14.83	2.91	8.71	26.42	0.37	56.73	119.39	0.64	8.81	1.73	34.41	10.54	1.15	5.2
	Replicate 3	26.37	903.44	139.59	222.13	2.9	9.99	2.18	20.25	3.28	9.72	29.12	0.36	51.78	113.16	0.64	9.23	2.39	34.9	11.76	1.52	4.43
Cisplatin	Replicate 1	15.55	626.33	148.8	333.78	2.49	3.1	2.12	16.8	3.64	9.47	15.36	0.33	43.65	82.27	0.82	155.38	1.44	14.94	10.34	2.04	8.28
	Replicate 2	25.37	695.91	165.01	437.99	1.34	7.27	2.7	16.8	4.14	10.23	19.61	0.42	49.97	104.39	0.7	169.29	2.1	17.16	9.22	1.41	4.69
	Replicate 3	25.37	665.91	174.09	412.21	2.65	3.1	2.44	6.69	4.69	9.98	18.55	0.4	45.13	101.64	0.71	181.91	1	14.69	9.25	1.99	6.74
DAC	Replicate 1	90.93	922.93	751.85	526.28	2.81	5.89	2.7	16.8	5.15	19.88	35.58	2.38	33.65	100.85	1.85	20.04	4.42	24.6	3.29	3.05	9.06
	Replicate 2	97.4	984.82	813.1	580.92	1.98	4.5	2.96	19.43	6.98	20.15	42.74	2.78	31.68	97.63	2.3	16.89	4.27	24.03	2.11	3.73	7.77
	Replicate 3	90.27	983.56	860.35	762.5	1.88	5.89	2.44	18.59	7.47	19.34	40.21	2.88	34.13	100.05	2.16	19.63	4.11	26.74	3.98	4.17	9.31
DAC + Cisplatin	Replicate 1	74	985.52	641.66	848.96	4.74	7.95	3.49	36.14	7.16	33.83	36.09	2.76	32.77	102.83	1.76	330.36	4.27	10.44	3.29	4.02	11.38
	Replicate 2	82.27	728.84	558.48	645.32	1.98	3.1	3.49	8.5	5.22	29.72	32.35	2.94	30.18	90.57	1.64	245.03	2.91	12.6	3.62	4.36	12.95
	Replicate 3	71.53	721.72	644.08	663.47	2.22	7.27	3.49	23.27	6.56	25.52	33.38	2.95	30.46	86.7	1.93	211.32	3.36	9.92	4.01	4.5	11.9
