# Supplementary material for: DNA Methyltransferase Inhibition Prevents Platinum-Induced Ovarian Cancer Stem Cell Enrichment
Source: Cancer Res Commun. 2026 Jul 20;6(7):1721–37. doi: 10.1158/2767-9764.CRC-26-0149 (PMC13381740; doi:10.1158/2767-9764.CRC-26-0149)
Supplement: Supplementary Tabls S6 — Called peaks from IDR analysis of STAT3 and p65 CUT&RUN data. [file crc-26-0149_supplementary_tabls_s6_suppst6.xlsx]

## Sheet: STAT3 - UT
Supplementary Table S6: Called peaks from IDR analysis of STAT3 and p65 CUT&RUN data
chrom	chromStart int	chromEnd int	name string	score int	strand	signalValue	p-value	q-value	summit	localIDR	globalIDR	rep1_chromStart	rep1_chromEnd	rep1_signalValue	rep1_summit	rep2_chromStart	rep2_chromEnd	rep2_signalValue	rep2_summit
1	10033	10462	.	1000	.	5.37086	17.1319	12.566	279	2.58	3.16	10109	10462	8.05844	202	10024	10462	16.6802	94
1	975674	977083	.	560	.	4.05355	6.47182	2.57747	738	0.82	1.35	975740	977311	5.2097	855	976098	976504	5.49463	316
1	1115787	1116814	.	659	.	2.48012	3.05579	0.14183	283	1.03	1.59	1116195	1116541	6.19959	214	1115628	1116335	5.49463	344
1	1307986	1309272	.	656	.	5.44123	9.15873	4.96815	191	1.03	1.58	1307991	1308868	6.40295	225	1307986	1309288	5.48492	283
1	1432963	1434225	.	817	.	5.41118	12.3578	7.96411	594	1.39	1.97	1432923	1433894	4.92229	697	1433378	1434225	13.4015	175
1	1778635	1779224	.	576	.	4.63263	8.08192	3.98366	358	0.86	1.39	1778744	1779224	4.60872	375	1778635	1779198	6.4481	383
1	2194754	2195378	.	853	.	4.68833	6.98671	3.01182	519	1.47	2.06	2194902	2195394	7.15385	371	2194754	2195300	6.64527	138
1	6784128	6785376	.	1000	.	7.08664	18.0246	13.431	783	2.25	2.82	6784104	6785025	13.5107	807	6784274	6785342	8.33218	929
1	6961985	6963443	.	1000	.	7.12968	15.8001	11.2777	751	2.38	2.97	6962514	6963473	8.04698	617	6961795	6963380	12.8303	958
1	9129277	9129884	.	865	.	6.81763	12.6115	8.21084	207	1.49	2.08	9129289	9129838	5.31563	195	9129232	9130445	9.30572	233
1	9910385	9911030	.	877	.	6.80374	13.0069	8.5937	429	1.52	2.11	9910541	9911108	7.84741	273	9910385	9910952	6.51252	442
1	10398173	10399352	.	901	.	6.48002	13.2769	8.84931	1037	1.6	2.17	10398780	10399309	5.8988	435	10398892	10399354	8.93183	318
1	11272634	11274426	.	613	.	4.93002	7.37401	3.35391	625	0.94	1.48	11273212	11274125	4.60872	47	11272755	11273979	7.12901	198
1	15523575	15525374	.	950	.	4.94062	7.68664	3.61923	1114	1.7	2.29	15524241	15525125	6.04565	448	15523750	15525412	9.85329	338
1	16172715	16173989	.	736	.	5.39992	9.4335	5.22071	811	1.22	1.77	16172715	16173989	4.97711	980	16173327	16173827	8.71208	204
1	26619682	26621755	.	1000	.	8.52207	15.4322	10.9214	1042	2.1	2.7	26620191	26621755	6.41791	241	26619814	26621592	13.5167	1011
1	27030937	27031843	.	1000	.	16.5707	38.8677	33.9494	591	3.72	4.27	27030909	27031669	11.2863	663	27031325	27032009	36.7327	154
1	28398892	28401374	.	668	.	4.80955	7.47243	3.44593	851	1.05	1.61	28399191	28400759	5.2097	417	28399646	28401485	6.85497	120
1	41371682	41372396	.	631	.	5.20793	7.53441	3.48204	523	0.98	1.52	41371682	41372323	5.31484	346	41372031	41372396	6.08782	176
1	41666780	41667716	.	593	.	6.65245	11.1475	6.81994	647	0.89	1.43	41666972	41667700	4.26859	163	41667258	41667715	11.4158	171
1	43946337	43946929	.	872	.	5.20793	7.53441	3.48204	251	1.5	2.1	43946341	43946749	6.41791	231	43946341	43946957	7.3085	538
1	46171291	46172740	.	549	.	4.63263	8.08192	3.98366	458	0.79	1.32	46171320	46172508	6.41791	282	46171198	46172740	4.9194	1030
1	58784074	58785857	.	911	.	8.04862	14.2216	9.75712	438	1.62	2.19	58784074	58785135	5.31484	528	58784105	58784848	11.8035	393
1	61585047	61586469	.	1000	.	11.0025	30.9424	26.0993	643	3.46	3.98	61585032	61586586	11.7684	658	61585082	61586181	25.8342	586
1	76971223	76971457	.	1000	.	4.70108	15.0679	10.5751	178	2.5	3.08	76971223	76971452	10.9697	168	76971223	76971457	10.4048	175
1	84632812	84633448	.	609	.	5.54948	9.33952	5.13643	504	0.93	1.47	84633015	84633637	4.95603	266	84632723	84633448	6.20247	579
1	94863874	94865223	.	563	.	4.72493	7.6317	3.56822	236	0.83	1.36	94863924	94864648	5.2097	186	94863874	94864435	5.49463	87
1	113072737	113073323	.	626	.	4.38743	6.77394	2.81491	281	0.97	1.51	113072797	113073138	6.46605	233	113072726	113073640	5.05912	217
1	115714537	115715130	.	798	.	5.83456	12.0711	7.69122	252	1.33	1.92	115714537	115715130	5.51506	245	115714679	115714952	7.46249	110
1	144560199	144561132	.	614	.	4.69196	6.72	2.77144	731	0.94	1.48	144560189	144561106	5.7003	679	144560233	144561136	5.42332	78
1	145822520	145824719	.	772	.	7.10173	11.8758	7.50289	1377	1.28	1.86	145823451	145824256	5.31484	446	145822541	145824749	8.37663	1133
1	146051493	146052647	.	723	.	6.62828	10.7438	6.43227	846	1.18	1.74	146051729	146052647	5.31484	655	146051842	146052621	7.3085	500
1	147716525	147718348	.	690	.	4.35869	6.19271	2.33691	857	1.1	1.66	147716671	147717813	5.31484	102	147717175	147718410	6.50229	260
1	148037847	148038719	.	727	.	5.54504	8.66361	4.50221	604	1.18	1.75	148037892	148038719	5.54018	517	148037844	148038681	6.51252	675
1	149832716	149833713	.	590	.	2.69996	3.01085	0.12607	776	0.88	1.42	149833368	149833742	5.29383	124	149832126	149833296	5.76472	297
1	149884272	149885051	.	595	.	4.73449	6.53524	2.60497	607	0.9	1.44	149884257	149885053	5.31484	280	149884793	149885047	5.76472	57
1	150560819	150564710	.	1000	.	31.0495	115.989	110.85	1515	5	5	150560854	150564612	56.8106	1521	150561082	150564302	74.4449	1233
1	150629003	150630033	.	1000	.	6.4124	12.3275	7.93611	551	1.81	2.45	150629066	150630019	6.23925	470	150628959	150630040	10.6713	429
1	151281551	151283192	.	818	.	6.73885	12.8951	8.48534	571	1.39	1.97	151281745	151282681	7.32594	354	151281563	151283645	6.12278	455
1	151539456	151541182	.	990	.	6.7499	13.3378	8.90596	633	1.75	2.38	151539466	151540909	6.46605	568	151539465	151540617	8.69838	626
1	153922420	153923212	.	825	.	5.45703	9.88467	5.63366	408	1.41	1.99	153922420	153923187	5.8988	487	153922555	153923213	7.33936	267
1	154936268	154937890	.	683	.	5.21171	9.79543	5.5484	556	1.08	1.65	154936268	154937871	5.25853	1155	154936308	154937255	6.94315	589
1	155000618	155002522	.	940	.	6.4124	12.3275	7.93611	466	1.67	2.26	155000699	155002520	9.24028	683	155000594	155002531	6.59009	385
1	155002762	155004379	.	664	.	5.85861	9.16652	4.97533	680	1.04	1.6	155002762	155004045	6.34204	569	155003044	155003827	5.49463	406
1	155083738	155086184	.	1000	.	11.1026	27.4228	22.6247	1295	2.69	3.26	155084571	155085475	8.40674	485	155084790	155085910	18.6754	229
1	155123951	155128662	.	949	.	6.79973	13.8563	9.40754	3683	1.7	2.29	155125210	155128234	5.51506	1976	155127105	155129308	11.3418	521
1	155172634	155174786	.	1000	.	6.63737	12.3063	7.91851	805	1.78	2.41	155173030	155174197	8.3591	401	155172762	155174859	7.33936	340
1	155191968	155195829	.	1000	.	82.0113	405.43	400.216	1302	5	5	155191987	155195829	176.159	1291	155191968	155195538	307.701	1302
1	155243928	155245331	.	720	.	5.80794	10.496	6.21164	713	1.17	1.74	155244089	155245018	5.25291	245	155244475	155245099	7.58506	207
1	155308437	155309878	.	755	.	3.83292	6.8409	2.87498	729	1.26	1.82	155308423	155309734	7.45761	673	155308507	155309878	5.91965	963
1	155322618	155324527	.	963	.	5.83089	12.8475	8.43875	1382	1.7	2.32	155322687	155324193	5.49533	572	155322578	155324702	12.1483	1422
1	156105940	156107507	.	1000	.	9.96229	31.7994	26.9479	261	3.44	3.96	156106026	156106994	12.543	219	156105867	156107576	23.7362	335
1	156113571	156115011	.	1000	.	8.26301	20.41	15.755	931	2.28	2.86	156114042	156114679	7.02923	460	156113370	156115024	14.6919	1114
1	156193604	156194734	.	1000	.	8.11677	23.7257	18.9995	579	2.46	3.04	156193444	156194691	6.88493	712	156193632	156194649	20.5096	551
1	158002194	158003574	.	676	.	4.72493	7.6317	3.56822	674	1.07	1.63	158002785	158003381	4.32849	379	158001935	158003689	10.1275	820
1	160031048	160032600	.	917	.	6.88778	12.7296	8.32543	1143	1.63	2.21	160031741	160032648	7.57131	439	160031969	160032286	7.23758	251
1	185439439	185440859	.	840	.	3.29572	4.87525	1.26754	669	1.45	2.02	185439801	185440876	5.57938	70	185439439	185440278	8.39569	254
1	201259414	201260580	.	1000	.	8.69155	17.1213	12.5556	503	2.39	2.99	201259819	201260867	9.17938	111	201259414	201260374	11.1739	498
1	202007731	202010919	.	868	.	6.50605	14.6016	10.1212	2555	1.49	2.09	202008799	202010902	5.19521	1580	202009767	202010635	13.465	533
1	202021819	202023499	.	585	.	5.41033	9.80236	5.5549	1093	0.87	1.41	202021864	202023442	4.48308	613	202022448	202023506	6.94315	156
1	202033976	202036542	.	1000	.	6.31304	15.9147	11.3877	1175	2.15	2.73	202034384	202035391	7.24107	769	202034040	202036546	11.7348	1068
1	202045627	202047298	.	1000	.	31.0575	133.682	128.534	610	5	5	202044544	202047190	57.5659	1672	202045636	202047311	84.6554	571
1	202055432	202057417	.	598	.	4.5633	8.57046	4.41503	1633	0.9	1.44	202055808	202057270	4.59142	1149	202055512	202057607	6.94315	1557
1	202105527	202108492	.	1000	.	7.97998	16.8772	12.3168	266	2.05	2.66	202105527	202106369	10.7296	263	202105619	202108373	7.77188	231
1	202110573	202114011	.	795	.	6.87498	13.5575	9.11734	2264	1.33	1.92	202111315	202113919	4.92599	1825	202112299	202113496	11.3418	538
1	206202075	206205149	.	751	.	6.67519	12.7851	8.37911	979	1.25	1.81	206202513	206204176	8.81977	522	206202594	206204898	5.49463	460
1	206552136	206552436	.	678	.	6.62828	10.7438	6.43227	181	1.07	1.63	206552136	206552438	4.95603	181	206552182	206552409	7.3085	138
1	207320621	207322358	.	1000	.	8.59731	16.0107	11.4818	631	1.99	2.61	207320621	207322004	8.48631	610	207320924	207321816	8.57972	368
1	223887447	223888543	.	544	.	4.85387	7.25222	3.24797	345	0.78	1.31	223887327	223888319	7.57131	465	223887781	223888541	4.64995	219
1	228059332	228060399	.	1000	.	5.06242	8.51883	4.38526	621	1.91	2.53	228059397	228060261	8.6094	333	228059325	228060399	7.92039	655
1	228165300	228166223	.	711	.	7.57518	13.0357	8.6138	647	1.16	1.71	228165783	228166323	4.60872	164	228165300	228166124	9.89625	520
1	230681023	230682541	.	1000	.	12.6798	30.2087	25.3743	658	3.35	3.88	230681002	230682636	20.3676	676	230681107	230682495	16.0945	859
10	10013	10472	.	1000	.	8.77487	19.8095	15.1653	176	2.57	3.16	10010	10472	8.48631	353	10014	10435	14.4737	175
10	12617172	12617723	.	1000	.	10.237	21.2677	16.5921	390	1.92	2.54	12617160	12617723	13.9412	371	12617246	12617683	6.94315	341
10	27319182	27320920	.	1000	.	13.2494	34.5176	29.6371	615	3.53	4.09	27319182	27320341	11.2091	952	27319094	27321049	29.7857	792
10	34951179	34952201	.	754	.	9.31145	19.6985	15.0582	403	1.26	1.82	34951253	34951638	4.32849	301	34951365	34952227	20.0813	217
10	39966165	39966417	.	816	.	2.27778	13.5793	9.13861	92	1.38	1.97	39966174	39966396	5.48555	80	39966165	39966431	8.13036	92
10	43436600	43437442	.	575	.	5.32196	7.99863	3.90895	299	0.85	1.38	43436601	43437442	5.31484	360	43436593	43437330	5.388	306
10	49538238	49539229	.	570	.	5.64771	9.15885	4.96815	654	0.84	1.37	49538744	49539229	4.55509	147	49538167	49539409	6.52355	873
10	63629781	63630917	.	769	.	6.87631	12.2979	7.91043	687	1.28	1.85	63629781	63630833	5.2097	605	63630088	63631006	8.71208	384
10	70146840	70147150	.	796	.	7.1324	13.1398	8.71517	187	1.33	1.92	70146754	70147148	8.30303	273	70146900	70147150	5.91965	127
10	71712912	71713871	.	803	.	8.88579	21.0705	16.3979	286	1.35	1.93	71712914	71713582	4.59142	300	71712811	71713871	20.0505	387
10	73412850	73414571	.	1000	.	16.6485	46.3969	41.4299	1120	3.67	4.21	73412760	73414446	10.6497	1214	73413400	73414571	43.432	488
10	73906420	73907352	.	746	.	7.77723	14.6532	10.1715	554	1.24	1.8	73906884	73907412	11.1931	77	73906219	73907291	5.21223	892
10	74825678	74827279	.	1000	.	7.77255	18.4506	13.8483	1007	2.11	2.71	74825772	74827665	8.4672	904	74824737	74827238	9.34582	1945
10	78028923	78030170	.	882	.	8.49427	16.7901	12.2315	882	1.54	2.12	78029637	78030517	16.2837	170	78028923	78030153	5.7864	502
10	80078240	80079244	.	592	.	5.06242	8.51883	4.38526	869	0.88	1.43	80078680	80079256	5.51506	420	80078240	80079216	5.18566	421
10	93465849	93466790	.	1000	.	5.63664	13.2224	8.79605	339	1.81	2.44	93465904	93467135	6.59821	131	93465983	93466490	8.94426	205
10	96089709	96090545	.	677	.	6.12247	10.6547	6.36422	296	1.07	1.63	96089709	96090545	7.70529	296	96089710	96090541	5.05912	371
10	96513684	96514530	.	1000	.	9.84434	26.25	21.4711	596	2.66	3.21	96513853	96514500	7.48669	431	96513684	96514639	22.922	596
10	97334400	97335061	.	848	.	5.50125	10.6875	6.39303	485	1.47	2.04	97334749	97335024	5.74371	133	97334422	97335061	8.15871	434
10	97407368	97407690	.	1000	.	7.98294	14.5473	10.0683	144	2.22	2.8	97407370	97407648	8.48389	142	97407368	97407701	10.1275	155
10	99620219	99621790	.	700	.	5.57737	11.9521	7.57641	603	1.13	1.69	99620553	99621287	4.59148	269	99620085	99621777	9.86406	747
10	100912159	100913709	.	790	.	5.41118	12.3578	7.96411	949	1.33	1.9	100912910	100913366	9.43048	198	100912446	100913620	5.59565	484
10	101060377	101061649	.	745	.	5.42898	11.2841	6.94851	469	1.24	1.79	101060409	101061604	5.74371	430	101060758	101061628	6.56018	105
10	102393547	102396305	.	1000	.	14.1874	44.7262	39.7682	731	3.5	4.04	102394146	102394661	9.89742	136	102393661	102396317	42.7236	580
10	102501419	102501603	.	965	.	2.03073	2.23328	0	97	1.71	2.33	102501911	102503029	5.74371	523	102501491	102503005	10.7987	944
10	102501808	102503043	.	973	.	6.86919	14.8606	10.3731	624	1.72	2.34	102501911	102503029	5.74371	523	102501491	102503005	10.7987	944
10	113752366	113753750	.	1000	.	14.9191	41.7689	36.8312	928	3.79	4.32	113753215	113753464	16.4838	79	113752551	113753750	25.7144	763
10	119596775	119597412	.	1000	.	6.39334	12.2941	7.90885	343	1.79	2.42	119596493	119597229	7.45761	640	119596793	119597629	8.35031	306
10	125822400	125823567	.	618	.	5.67522	8.87254	4.70126	1062	0.95	1.49	125822360	125823496	4.72936	981	125823020	125823596	6.9835	454
10	130110316	130111639	.	833	.	7.39503	13.577	9.13635	304	1.43	2.01	130110411	130111560	5.31484	965	130110316	130111167	9.4265	341
10	132447813	132449297	.	1000	.	15.3858	44.841	39.8826	1229	3.77	4.3	132447813	132449292	25.0426	1229	132448480	132449518	21.785	539
11	206567	207941	.	554	.	5.68138	8.57075	4.41503	652	0.8	1.33	206503	207941	4.26859	393	206816	207938	8.57972	403
11	353041	356439	.	1000	.	50.5104	197.325	192.149	3198	5	5	353964	356401	104.244	2269	354138	356458	130.034	2119
11	448180	448515	.	930	.	6.47182	11.2331	6.89978	190	1.65	2.24	448193	448439	6.41791	57	448178	448518	8.57972	192
11	615120	616208	.	1000	.	22.2521	57.7156	52.702	765	4.28	4.81	615707	616208	19.5949	185	615443	616162	43.8699	372
11	3797102	3798153	.	568	.	5.32196	7.99863	3.90895	250	0.84	1.37	3797002	3798110	5.03637	350	3797272	3798379	5.7864	302
11	8832517	8833346	.	1000	.	9.03837	18.2012	13.6028	407	2.17	2.75	8832567	8833378	7.45761	340	8832547	8833246	11.541	413
11	8963722	8963972	.	992	.	2.88647	3.16129	0.19832	187	1.76	2.39	8964144	8965433	7.91181	545	8963721	8964646	7.48828	718
11	8964165	8965340	.	996	.	4.89398	7.3164	3.30447	210	1.77	2.4	8964144	8965433	7.91181	545	8963721	8964646	7.48828	718
11	13923030	13925013	.	975	.	6.59144	15.6401	11.1216	660	1.72	2.35	13922989	13924994	11.7581	701	13923044	13925151	6.3752	571
11	27863811	27864506	.	577	.	5.72946	9.99539	5.73951	207	0.86	1.39	27863839	27864094	5.49533	179	27863409	27864506	5.10323	893
11	33257752	33258969	.	812	.	6.47182	11.2331	6.89978	661	1.37	1.96	33257506	33258813	6.09651	858	33257752	33258969	7.23669	661
11	45804090	45805316	.	760	.	5.40482	10.1484	5.88537	817	1.27	1.83	45804042	45805025	5.2097	716	45804328	45805316	8.68496	648
11	47193082	47195221	.	1000	.	24.1847	70.5247	65.4697	1061	4.58	5	47193654	47195168	31.7975	474	47193082	47194619	45.0714	1061
11	47213650	47215696	.	1000	.	10.3942	31.5422	26.6924	1454	3.12	3.67	47213389	47215393	8.56407	1715	47213774	47215682	29.8061	1338
11	47215924	47217052	.	1000	.	7.95133	14.4954	10.0198	613	1.98	2.6	47215909	47217078	6.41791	986	47216108	47216738	12.2687	319
11	47553326	47553782	.	717	.	4.92217	8.92648	4.7502	115	1.17	1.73	47553326	47553528	5.16186	150	47553326	47553782	7.92039	105
11	61792211	61793313	.	620	.	5.35716	8.68393	4.52061	622	0.96	1.49	61792218	61792936	5.0416	614	61791995	61793407	6.30652	825
11	61971129	61972767	.	662	.	5.38048	8.39896	4.27388	602	1.04	1.6	61971395	61972296	4.84013	347	61970967	61972759	7.40234	291
11	62727418	62728892	.	630	.	5.6594	8.53572	4.40122	420	0.98	1.52	62727418	62728420	5.51506	382	62727418	62728903	5.68492	883
11	64225281	64226980	.	1000	.	11.8873	27.5766	22.7758	1052	3.31	3.82	64225214	64226998	12.6428	1115	64225477	64226903	20.1435	974
11	64303949	64306336	.	606	.	6.06733	10.1945	5.92614	1498	0.92	1.46	64305308	64305676	4.60872	139	64304020	64305497	7.03125	1408
11	64342332	64342907	.	544	.	5.06046	7.58221	3.52558	405	0.78	1.31	64342190	64343277	5.31484	587	64342434	64342907	4.93859	299
11	64778647	64779195	.	967	.	6.87095	11.5018	7.15605	324	1.71	2.33	64778647	64779145	6.09651	249	64778697	64779186	9.86242	279
11	65418405	65419529	.	1000	.	8.51359	23.5409	18.8167	578	2.92	3.53	65418487	65419545	15.0473	496	65418368	65419491	12.3514	708
11	65419830	65420696	.	809	.	5.35375	14.0879	9.63394	455	1.37	1.95	65419830	65420424	11.0992	408	65419968	65420559	5.52771	317
11	65420880	65423580	.	1000	.	8.56435	37.2223	32.3206	642	3.83	4.36	65420642	65422352	16.1473	882	65420940	65422986	27.022	558
11	65539790	65541235	.	897	.	5.5996	10.8692	6.55386	1124	1.59	2.16	65539813	65541223	5.38559	620	65539718	65541034	10.2757	1119
11	65662018	65663893	.	761	.	5.88237	9.20459	5.00791	871	1.27	1.83	65661865	65663995	4.84013	703	65662495	65663771	11.0035	342
11	66479692	66481075	.	1000	.	6.4124	12.3275	7.93611	525	1.94	2.56	66479607	66481025	7.43299	275	66479901	66480744	9.34582	316
11	67317215	67318490	.	583	.	4.97451	7.74186	3.66962	344	0.87	1.4	67317541	67318342	5.8265	320	67317217	67317827	4.96373	172
11	67353083	67353908	.	914	.	6.02932	10.1322	5.87025	182	1.62	2.2	67352872	67353855	6.85204	665	67353083	67353908	7.58506	182
11	67629847	67630805	.	580	.	5.68885	9.22578	5.02838	172	0.86	1.4	67629915	67630796	5.11934	65	67629730	67630355	5.88333	316
11	67805483	67806338	.	1000	.	9.9332	20.7559	16.0885	300	2.81	3.42	67805484	67806061	8.96298	179	67805500	67806441	18.5514	283
11	68270747	68271070	.	559	.	2.36724	2.24517	0	144	0.82	1.35	68271289	68271905	6.41791	106	68270772	68271544	4.92425	586
11	68271282	68271905	.	569	.	6.15483	9.64136	5.40484	109	0.84	1.37	68271289	68271905	6.41791	106	68270772	68271544	4.92425	586
11	72079839	72080959	.	677	.	4.89064	7.60509	3.54762	578	1.07	1.63	72079875	72080918	4.94542	732	72079840	72080608	7.40234	537
11	72813887	72815292	.	1000	.	6.43833	14.043	9.59096	683	1.97	2.58	72813866	72814681	6.95247	700	72813968	72815310	9.975	603
11	73257126	73258545	.	1000	.	11.0539	62.4542	57.4281	569	4.49	5	73257008	73258455	26.168	668	73257256	73258545	47.0873	440
11	73288746	73289611	.	614	.	4.89374	10.5405	6.25437	704	0.95	1.48	73289003	73289593	4.58753	447	73288771	73289599	7.47781	697
11	73308756	73310175	.	855	.	3.90401	7.77876	3.70368	789	1.48	2.06	73309358	73310187	6.08835	193	73307208	73309874	7.65687	384
11	73875955	73877560	.	1000	.	8.09988	17.5797	13.0027	1124	2.3	2.89	73875955	73877619	8.48631	1179	73876306	73877340	11.0504	769
11	74398203	74399173	.	859	.	8.49397	15.8404	11.3172	403	1.49	2.07	74398397	74399264	5.2051	205	74398198	74398903	13.2337	417
11	74437061	74437802	.	654	.	6.08796	9.87227	5.62165	485	1.03	1.58	74437299	74437701	5.78382	247	74437145	74437897	5.72452	459
11	76234716	76236844	.	1000	.	5.51517	21.0314	16.3592	1357	2.13	2.72	76234745	76236384	6.30197	1267	76234738	76236861	17.4518	1424
11	76291224	76293015	.	1000	.	4.45647	16.4677	11.9285	983	2.18	2.77	76291705	76292599	7.19318	420	76291292	76292801	12.4686	922
11	76577088	76577757	.	1000	.	4.56723	15.9225	11.3953	141	2.08	2.68	76577177	76577759	6.71065	108	76576765	76577719	11.7647	542
11	76782640	76784694	.	834	.	4.13371	15.4908	10.977	404	1.43	2.01	76782804	76783152	5.09793	240	76782681	76784873	12.2991	362
11	77191619	77192409	.	718	.	3.3287	9.99259	5.73714	394	1.17	1.73	77191876	77192409	5.65374	138	77191386	77192264	6.22884	645
11	77472751	77475064	.	598	.	2.71249	6.05696	2.21896	2146	0.9	1.44	77472740	77475067	5.23719	1087	77473153	77474962	6.03625	1064
11	77589334	77591156	.	1000	.	5.05252	28.6546	23.8406	439	3.09	3.65	77589337	77591149	8.76959	436	77589319	77591118	27.7975	458
11	77637448	77638008	.	843	.	3.83178	12.636	8.23451	181	1.46	2.03	77637453	77637818	6.47693	177	77637507	77638076	6.94391	143
11	77820588	77821622	.	1000	.	4.33449	15.9958	11.4675	292	2	2.62	77820715	77822228	7.04858	161	77820532	77821346	10.3298	417
11	77994421	77995194	.	1000	.	3.7148	13.9769	9.52602	463	2.12	2.71	77994486	77995126	7.60124	398	77994473	77995069	10.1617	386
11	78030163	78031099	.	1000	.	3.58093	12.8883	8.47873	477	1.89	2.51	78030153	78032444	7.31263	1807	78030251	78031028	8.92358	389
11	78187867	78189328	.	1000	.	5.68302	27.5739	22.7734	319	2.81	3.4	78187869	78189329	8.19041	378	78187895	78189209	21.7563	289
11	103408059	103409199	.	567	.	13.3049	29.9934	25.1633	682	0.84	1.37	103408195	103409200	32.1192	532	103408708	103409192	4.64995	163
11	118622799	118623735	.	590	.	4.44938	6.33651	2.45995	444	0.88	1.42	118622730	118623735	5.31484	340	118623168	118623735	5.49463	70
11	119120697	119122050	.	1000	.	12.3097	25.87	21.0987	947	2.33	2.92	119121319	119121826	6.41791	351	119121165	119122064	23.2614	457
12	459283	459980	.	545	.	6.49286	10.5253	6.23966	448	0.78	1.31	459425	459880	4.26859	288	459641	459980	7.80728	92
12	6533615	6534376	.	606	.	5.05947	7.29981	3.2889	616	0.92	1.46	6533804	6534376	5.03637	379	6533611	6534359	6.08782	327
12	6851475	6852460	.	858	.	6.62828	10.7438	6.43227	864	1.48	2.07	6851465	6852743	5.31484	78	6851685	6852458	9.89625	646
12	7107787	7109590	.	649	.	7.57518	13.0357	8.6138	1398	1.02	1.57	7108563	7109604	4.26859	169	7107769	7109568	14.0787	1376
12	8243059	8243808	.	952	.	8.04862	14.2216	9.75712	235	1.7	2.29	8243002	8243807	10.0094	278	8243092	8243808	6.52355	127
12	12357042	12357872	.	582	.	3.60745	6.1406	2.2916	485	0.87	1.4	12357711	12357951	4.35363	94	12357111	12357768	7.21121	416
12	26134975	26135883	.	571	.	3.9257	7.2925	3.28226	275	0.84	1.38	26135098	26135367	4.94669	139	26134904	26135670	6.00297	498
12	26238518	26239969	.	556	.	2.51158	4.5267	1.06369	1307	0.81	1.34	26238583	26239496	5.10777	712	26238518	26240191	5.50597	1307
12	26274418	26275402	.	782	.	3.6387	7.67099	3.60557	647	1.3	1.88	26274720	26275376	6.18256	296	26274561	26275385	6.60868	636
12	26937509	26939201	.	575	.	5.12409	11.7328	7.37573	692	0.86	1.39	26937509	26939205	4.33693	676	26937644	26938934	7.04774	561
12	31072932	31074666	.	658	.	6.78735	11.3663	7.02442	1153	1.03	1.59	31073691	31074289	5.16186	393	31072932	31074622	6.85497	1045
12	46441864	46442846	.	958	.	7.97998	16.8772	12.3168	493	1.7	2.31	46441864	46442569	12.2523	535	46442179	46442859	6.20247	178
12	47763229	47764023	.	707	.	6.10154	10.6198	6.33126	451	1.15	1.7	47763337	47764133	4.69351	204	47763236	47763868	9.03454	427
12	47819803	47821724	.	1000	.	20.0754	66.5623	61.524	505	4.45	4.92	47819964	47821276	24.9503	380	47818326	47821672	48.4803	1982
12	47828384	47829680	.	697	.	6.93911	13.6696	9.22635	891	1.11	1.68	47828417	47829559	4.32849	878	47828896	47829685	11.4355	382
12	47904568	47905679	.	748	.	4.38743	6.77394	2.81491	728	1.25	1.8	47904589	47905620	5.61913	637	47904701	47905680	6.85497	201
12	48956318	48958098	.	543	.	4.38743	6.77394	2.81491	1474	0.78	1.31	48957543	48958049	4.60872	249	48956372	48958099	6.00297	725
12	50084556	50085867	.	564	.	5.63115	8.80185	4.63377	425	0.83	1.36	50084848	50086300	5.24908	132	50084556	50085643	5.49463	485
12	50246749	50247553	.	1000	.	7.66475	14.4654	9.99036	399	2.01	2.63	50246757	50247511	10.7206	312	50246184	50247585	7.59742	982
12	52279237	52281448	.	665	.	5.39992	9.4335	5.22071	1336	1.04	1.6	52279949	52281363	5.51506	527	52279889	52281569	6.01777	658
12	52873591	52874892	.	773	.	7.1324	13.1398	8.71517	512	1.29	1.86	52873311	52874210	4.80266	742	52873591	52874892	11.541	512
12	53078716	53080079	.	611	.	4.43959	6.58518	2.6471	688	0.94	1.47	53078646	53079768	6.19959	758	53078908	53080217	5.10323	47
12	53251131	53252714	.	1000	.	6.36987	13.4914	9.05258	1134	1.92	2.54	53251337	53252390	5.59141	687	53251131	53252917	16.156	1123
12	53320698	53321632	.	753	.	5.21171	9.79543	5.5484	749	1.26	1.81	53321123	53321667	6.19959	315	53321031	53321610	6.33245	486
12	53379453	53380420	.	789	.	7.73931	16.4497	11.9125	284	1.32	1.9	53379513	53379991	4.59148	324	53379304	53380420	16.8876	379
12	55973190	55974241	.	925	.	5.54742	8.99538	4.81467	608	1.64	2.23	55973597	55974241	5.9584	128	55973323	55974440	9.4265	478
12	56223814	56225015	.	1000	.	7.50959	13.3401	8.90802	414	2.8	3.38	56223820	56225009	10.0094	180	56223858	56224677	14.8821	374
12	56359631	56360794	.	1000	.	10.3558	21.4671	16.7882	719	2.69	3.28	56359878	56360725	9.99511	489	56359771	56360964	13.6992	569
12	100266587	100267832	.	615	.	6.92783	11.594	7.24416	344	0.95	1.48	100266835	100267076	4.59142	34	100266586	100267481	7.3085	384
12	108731706	108732606	.	1000	.	8.04862	14.2216	9.75712	237	2.24	2.81	108731315	108732398	11.2863	613	108731726	108732612	8.57972	579
12	133079961	133081276	.	565	.	6.15483	9.64136	5.40484	652	0.83	1.36	133080100	133081137	6.41791	406	133079882	133080785	4.92425	279
13	18194843	18195790	.	541	.	4.80211	6.8938	2.92498	821	0.77	1.3	18195300	18195801	4.72936	380	18194843	18195725	5.76472	148
13	19633049	19633859	.	1000	.	13.2566	28.6575	23.8409	293	2.92	3.54	19633022	19633859	8.76987	360	19633218	19633725	21.5369	116
13	44012643	44014086	.	1000	.	13.7756	34.7739	29.8916	601	3.67	4.23	44013151	44013601	12.3212	166	44012891	44014058	29.8488	353
13	44300830	44302371	.	837	.	6.4124	12.3275	7.93611	567	1.43	2.02	44301265	44301817	6.00372	150	44300884	44302030	7.47781	433
13	114019231	114020152	.	672	.	5.97158	9.6842	5.44432	746	1.06	1.62	114019660	114020080	5.31484	275	114019212	114020205	6.50229	765
13	114353858	114354311	.	1000	.	7.68529	14.4997	10.0224	329	2.06	2.67	114353903	114354290	8.76987	284	114353857	114354315	8.69838	327
14	20342497	20343730	.	686	.	6.09903	11.7736	7.41528	666	1.09	1.65	20342914	20343699	7.80397	243	20342586	20343735	5.10323	580
14	20681789	20683704	.	866	.	5.24573	9.5103	5.29448	1209	1.49	2.09	20682024	20683632	5.82876	547	20682311	20683222	8.27682	687
14	24093688	24094780	.	646	.	4.04994	5.94764	2.12281	697	1.01	1.56	24093599	24094232	5.16186	463	24093853	24094820	6.59009	542
14	24113560	24116175	.	1000	.	9.44986	22.1045	17.4081	851	2.79	3.37	24113906	24115817	8.48631	482	24113560	24116144	20.0971	868
14	24146432	24148662	.	1000	.	17.0441	40.3783	35.4482	600	3.8	4.34	24146603	24147500	15.3144	435	24146432	24148017	28.1721	576
14	24159631	24161790	.	1000	.	21.7786	56.0895	51.0822	1670	4.27	4.78	24159623	24162036	22.5679	1674	24160638	24161713	36.4574	693
14	24179558	24180898	.	1000	.	7.98374	14.1156	9.66069	835	1.95	2.56	24179827	24181015	6.39367	238	24179558	24180574	12.2997	815
14	24231647	24233235	.	826	.	6.06733	10.1945	5.92614	1028	1.41	1.99	24232372	24233260	5.31484	164	24231778	24232986	8.71208	894
14	24241910	24243719	.	1000	.	9.30324	19.1609	14.5394	594	3.07	3.64	24241927	24243677	9.69315	970	24241910	24243046	22.8215	513
14	32484351	32485137	.	922	.	8.52207	15.4322	10.9214	462	1.64	2.22	32484252	32485139	11.7684	575	32484369	32485113	6.08782	445
14	49959828	49961062	.	653	.	6.33991	11.0154	6.69379	576	1.03	1.57	49959828	49960855	5.51781	554	49959887	49960547	5.8891	546
14	52949718	52951078	.	666	.	4.72493	7.6317	3.56822	832	1.05	1.6	52949915	52951047	7.37119	784	52950383	52951115	5.10323	481
14	58752935	58753228	.	603	.	6.15483	9.64136	5.40484	94	0.92	1.45	58752967	58753178	4.58897	39	58752935	58753228	7.3085	169
14	64761738	64763016	.	593	.	4.12257	5.36236	1.67556	190	0.89	1.43	64762152	64762788	4.26859	91	64761767	64762123	8.00373	161
14	67360028	67360573	.	660	.	6.07962	9.52074	5.30432	172	1.04	1.59	67360058	67360574	6.00372	187	67360029	67360291	5.64591	168
14	69397703	69398827	.	583	.	5.20793	7.53441	3.48204	113	0.87	1.41	69397408	69398221	6.19959	408	69398057	69398965	4.92425	495
14	73762165	73762910	.	920	.	5.15118	8.02871	3.93582	608	1.63	2.22	73762624	73762861	5.79927	56	73762373	73763036	9.60728	104
14	75276812	75279305	.	1000	.	23.6155	67.757	62.7119	1834	4.17	4.72	75276812	75278782	14.1653	1832	75276940	75279462	51.859	1710
14	75985502	75986234	.	1000	.	9.86004	20.6323	15.9674	400	2.67	3.23	75985512	75986239	18.1428	453	75985506	75986210	9.84903	371
14	76955740	76956788	.	569	.	5.20793	7.53441	3.48204	693	0.84	1.37	76955740	76956660	4.9168	707	76956196	76956788	6.08782	456
14	77013285	77014483	.	832	.	5.58777	8.73221	4.56714	1027	1.42	2	77013425	77014419	7.26078	887	77013870	77014523	6.42244	297
14	77039914	77040953	.	547	.	4.92217	8.92648	4.7502	866	0.78	1.32	77039955	77040912	4.60872	748	77040441	77040953	6.00297	330
14	91871658	91874272	.	811	.	9.24914	20.1208	15.4707	875	1.37	1.95	91872039	91872822	4.58897	382	91871658	91874787	21.7968	875
14	99573854	99575239	.	594	.	4.5249	6.20735	2.35071	923	0.89	1.43	99574150	99575256	5.31484	163	99574549	99574991	5.56959	200
15	33083402	33084225	.	1000	.	10.4159	20.4966	15.8359	439	2.74	3.34	33083504	33084012	11.2863	329	33083376	33084317	12.649	507
15	43105360	43106747	.	1000	.	9.94242	19.1993	14.5709	944	2.15	2.73	43105721	43106709	13.9412	598	43105464	43106815	7.59742	834
15	44728129	44729663	.	1000	.	9.94242	19.1993	14.5709	821	2.3	2.88	44728611	44729663	7.10162	560	44728317	44729409	14.7925	633
15	66802252	66803906	.	1000	.	29.0583	85.4439	80.3525	890	4.81	5	66802731	66803817	48.1836	411	66801856	66803906	44.1368	1260
15	72154342	72157288	.	1000	.	10.3652	20.9416	16.2715	1210	2.83	3.45	72154727	72156535	10.0094	794	72154368	72157277	15.9667	867
15	83066543	83067434	.	694	.	7.10173	11.8758	7.50289	552	1.1	1.67	83066832	83067406	4.26859	475	83066324	83067434	14.0787	748
15	90183780	90186035	.	1000	.	25.8873	78.9819	73.9071	954	4.69	5	90183780	90185452	36.8957	962	90184118	90186035	48.7733	631
15	101980871	101981177	.	849	.	4.81682	9.38406	5.17797	216	1.47	2.05	101980871	101981165	6.41791	195	101980889	101981177	7.21121	198
16	2022902	2023847	.	926	.	4.91193	9.56966	5.35139	264	1.65	2.23	2023014	2023748	6.16041	429	2022952	2023847	8.93183	214
16	2047123	2048550	.	588	.	4.56545	7.658	3.59324	1016	0.87	1.42	2047633	2048549	4.67252	569	2047215	2048202	6.26216	830
16	4253420	4254370	.	1000	.	9.46897	17.9222	13.3321	218	2.7	3.29	4253420	4254722	12.5978	535	4253472	4254235	11.2538	571
16	10827842	10829600	.	645	.	8.52207	15.4322	10.9214	1312	1.01	1.56	10827842	10829600	4.26859	1110	10828099	10829468	14.0787	1066
16	14974711	14975401	.	627	.	5.1185	7.67472	3.60782	168	0.97	1.51	14974831	14975138	4.58897	188	14974383	14975537	7.66693	421
16	18925348	18928050	.	935	.	6.15483	9.64136	5.40484	1703	1.66	2.25	18924974	18927399	7.57131	1643	18925460	18927183	7.3085	1323
16	20899301	20899526	.	668	.	3.31414	3.79843	0.5142	70	1.05	1.61	20900365	20901088	4.60872	287	20899303	20900785	8.57972	1247
16	20899711	20901367	.	673	.	7.10173	11.8758	7.50289	941	1.06	1.62	20900365	20901088	4.60872	287	20899303	20900785	8.57972	1247
16	21501024	21503089	.	747	.	5.88237	9.20459	5.00791	1354	1.25	1.8	21501023	21503903	5.31484	995	21501454	21503000	7.66693	912
16	21503308	21503872	.	783	.	2.71494	2.80586	0.12607	420	1.31	1.89	21501023	21503903	5.31484	995	21501454	21503000	7.66693	912
16	29594187	29596277	.	1000	.	7.10173	11.8758	7.50289	1130	2.18	2.76	29594506	29595848	7.57131	771	29594208	29596121	11.2538	1240
16	29862554	29863842	.	1000	.	8.52207	15.4322	10.9214	755	1.91	2.52	29862767	29863569	8.76987	592	29862647	29863851	7.66693	659
16	30526991	30528402	.	588	.	6.15483	9.64136	5.40484	257	0.87	1.42	30527101	30528252	4.26859	169	30526901	30527905	8.26598	316
16	56989011	56989985	.	1000	.	9.46897	17.9222	13.3321	375	2.44	3.01	56989010	56989963	7.57131	669	56989058	56990002	15.5404	317
16	67191832	67192709	.	558	.	4.78895	7.14823	3.15847	467	0.81	1.34	67191832	67192622	4.84013	551	67191785	67192740	5.98357	461
16	68237652	68238251	.	1000	.	9.94242	19.1993	14.5709	265	2.49	3.06	68237779	68238251	8.76987	151	68237683	68238250	12.649	238
16	70197739	70199929	.	1000	.	12.1347	28.0025	23.1964	969	3.32	3.84	70198210	70199450	11.7684	524	70197867	70199668	21.6675	813
16	74395385	74399150	.	1000	.	29.0246	106.036	100.908	1453	5	5	74395551	74399120	54.1347	1287	74396330	74399146	64.7668	507
16	84840393	84841351	.	1000	.	8.77487	19.8095	15.1653	587	2.38	2.96	84840131	84841349	7.57131	872	84840609	84841340	14.4261	371
16	85611995	85613159	.	844	.	7.10173	11.8758	7.50289	507	1.46	2.03	85611975	85612941	10.0094	505	85612063	85613205	6.08782	917
16	87805983	87807568	.	640	.	7.10173	11.8758	7.50289	1056	1	1.54	87806784	87807439	4.26859	253	87806096	87807602	9.89625	955
17	19186523	19189281	.	800	.	2.46769	3.85064	0.53617	1567	1.34	1.93	19187552	19189281	9.35625	538	19187217	19187647	5.69261	334
17	19214845	19215982	.	602	.	4.72493	7.6317	3.56822	499	0.91	1.45	19215198	19215519	5.51506	154	19214938	19215980	5.40032	701
17	21043365	21044063	.	561	.	4.73449	6.53524	2.60497	247	0.82	1.35	21043349	21044063	4.26859	590	21043461	21043767	7.3085	114
17	27332327	27333416	.	936	.	7.68529	14.4997	10.0224	502	1.66	2.26	27332327	27332977	6.19959	510	27332397	27333367	8.93183	430
17	28727721	28729045	.	945	.	7.10173	11.8758	7.50289	1126	1.68	2.28	28728299	28729069	7.57131	646	28727800	28729015	7.3085	1026
17	28745391	28747618	.	984	.	5.97937	9.36003	5.15634	653	1.74	2.37	28745438	28746895	6.34204	602	28745391	28747247	9.73279	407
17	30831964	30832880	.	651	.	3.65407	6.72112	2.77169	233	1.03	1.57	30832094	30832449	5.74371	101	30831712	30832967	5.73635	376
17	32127258	32128195	.	1000	.	12.7831	27.2559	22.4593	370	3.2	3.72	32127429	32128440	15.3144	181	32127258	32127989	15.5404	377
17	40331750	40332533	.	1000	.	10.4159	20.4966	15.8359	372	2.68	3.25	40331762	40332449	8.76987	292	40331775	40332533	15.4777	347
17	42388197	42389327	.	1000	.	12.3097	25.87	21.0987	789	2.37	2.94	42388432	42389327	6.41791	554	42388182	42389275	23.2614	774
17	42609145	42609924	.	758	.	5.68138	8.57075	4.41503	203	1.26	1.83	42609125	42609743	5.31484	455	42609145	42610011	7.3085	209
17	43299525	43301299	.	595	.	2.71124	5.56274	1.79538	1033	0.89	1.43	43299628	43300958	8.68107	191	43299943	43301455	4.91863	641
17	45092736	45094419	.	1000	.	6.2452	11.6347	7.28207	231	1.8	2.44	45092783	45093328	8.30981	98	45092524	45094163	7.58506	523
17	45430780	45432449	.	682	.	5.66284	9.18348	4.98756	1122	1.08	1.64	45430965	45432187	5.19521	309	45431192	45432596	7.23758	397
17	45468317	45469422	.	610	.	3.0422	4.22187	0.83758	481	0.93	1.47	45468317	45469007	4.92599	481	45468868	45469422	6.50229	243
17	48107127	48107960	.	661	.	6.44565	11.9794	7.60218	412	1.04	1.59	48107346	48107960	7.43299	186	48107378	48107883	5.06048	291
17	49994601	49995248	.	624	.	4.38743	6.77394	2.81491	428	0.96	1.5	49994601	49995044	4.58897	208	49994641	49995248	7.59742	388
17	50100198	50101519	.	542	.	4.81248	7.77935	3.70368	887	0.78	1.31	50100924	50101382	5.0416	161	50100687	50101551	5.42824	702
17	50639052	50639735	.	663	.	6.02964	11.6496	7.29605	236	1.04	1.6	50639111	50639414	4.60872	154	50639032	50639749	8.35629	256
17	53105732	53106412	.	943	.	8.53083	16.3706	11.8346	635	1.68	2.27	53105732	53106412	14.0989	630	53105732	53106408	6.08782	336
17	55067022	55067380	.	551	.	4.1567	5.41511	1.71555	232	0.79	1.33	55067162	55067752	5.9584	153	55067022	55067288	4.92425	102
17	58517647	58518734	.	1000	.	6.95938	12.85	8.4412	176	2.27	2.83	58517710	58518762	8.42264	209	58517647	58518728	10.9861	146
17	59154830	59155665	.	738	.	6.9842	12.4763	8.07964	655	1.22	1.78	59154967	59155582	4.92229	118	59154346	59155987	9.5956	1031
17	59782686	59784824	.	1000	.	6.82467	11.8123	7.4518	289	1.79	2.42	59782663	59783976	7.57131	690	59782876	59783459	7.96169	119
17	59785174	59787635	.	1000	.	33.1681	109.534	104.402	1320	5	5	59785192	59787497	43.6727	1271	59785669	59787635	73.7192	825
17	59837306	59837992	.	1000	.	7.76238	16.4909	11.9487	305	2.29	2.87	59837306	59837979	9.54928	308	59837496	59837992	9.86406	192
17	63621470	63622439	.	616	.	4.93002	7.37401	3.35391	544	0.95	1.48	63622012	63622360	4.26972	65	63621585	63622445	8.39569	294
17	63826704	63827849	.	784	.	6.20895	10.0676	5.80727	826	1.31	1.89	63826772	63827884	6.00372	851	63826704	63827757	6.93648	761
17	64662425	64662750	.	1000	.	5.83089	12.8475	8.43875	162	1.8	2.43	64662425	64662702	6.59821	162	64662434	64663057	8.93183	153
17	69466200	69467037	.	735	.	8.99552	16.6661	12.1106	372	1.22	1.77	69466166	69467030	12.5978	318	69466396	69467085	5.05912	176
17	72683987	72684936	.	689	.	3.69966	4.91542	1.30036	537	1.1	1.66	72684226	72684762	7.23434	290	72683724	72684200	5.388	367
17	76641182	76642101	.	740	.	5.41033	9.80236	5.5549	743	1.23	1.78	76641162	76642101	5.91883	400	76641763	76642024	6.48015	60
17	78313152	78315145	.	1000	.	8.43737	18.6861	14.0752	1082	2.38	2.96	78313845	78315156	7.70529	312	78313395	78314510	13.4015	853
17	78351318	78354177	.	1000	.	11.03	26.6842	21.8997	1936	2.85	3.47	78352529	78353900	8.48631	824	78351313	78354205	21.5369	1936
17	78357240	78358681	.	626	.	4.12554	6.33236	2.45995	1151	0.96	1.51	78358260	78358681	4.56391	148	78357207	78358628	7.69602	261
17	78364822	78366735	.	1000	.	5.27888	10.2718	5.99968	712	1.95	2.57	78365349	78366696	6.71225	1109	78365264	78366708	10.0255	270
17	78375744	78375966	.	777	.	6.11239	13.0012	8.58828	121	1.29	1.87	78375547	78375962	4.94848	397	78375710	78375965	10.3029	125
17	80254395	80255615	.	998	.	7.68529	14.4997	10.0224	385	1.77	2.41	80254395	80255582	6.39367	441	80254513	80255211	9.86406	267
17	81294921	81296102	.	776	.	6.62828	10.7438	6.43227	502	1.29	1.87	81294945	81295822	5.31484	469	81295150	81296175	8.57972	273
17	81722088	81722650	.	632	.	5.22625	9.13338	4.94354	439	0.98	1.52	81721865	81722814	6.7572	676	81722292	81722649	4.99097	166
18	3247073	3247813	.	942	.	6.55342	14.2637	9.79777	593	1.68	2.27	3247424	3247789	6.18051	243	3247056	3247820	9.30709	558
18	3281469	3282029	.	623	.	5.65684	9.87235	5.62166	293	0.96	1.5	3281335	3282029	5.51781	507	3281649	3281875	5.49463	73
18	3592984	3596104	.	1000	.	39.6055	184.52	179.352	1240	5	5	3592984	3596093	91.2303	1199	3593245	3595858	119.813	979
18	3622827	3626245	.	1000	.	8.10711	19.5962	14.9579	1463	2.56	3.15	3622827	3626039	9.69981	1483	3623518	3625544	12.3514	752
18	3771302	3772043	.	1000	.	10.3847	24.3475	19.608	458	2.49	3.07	3771622	3771874	7.1041	138	3771302	3772014	20.1435	431
18	9475000	9475597	.	698	.	5.68136	9.55868	5.34096	426	1.12	1.68	9475373	9475567	7.0198	71	9474964	9476066	5.49463	418
18	12376498	12378313	.	906	.	7.4506	13.2434	8.81668	1192	1.61	2.18	12376621	12378502	7.8591	1084	12376455	12378254	6.93648	1230
18	48952278	48953079	.	671	.	4.4901	7.82259	3.74462	238	1.06	1.62	48952308	48953048	6.10646	567	48952268	48953077	5.70112	277
18	48997776	48999013	.	549	.	4.81682	9.38406	5.17797	788	0.79	1.32	48997869	48999202	4.92599	695	48998393	48998910	5.59565	223
18	49021242	49021930	.	915	.	5.11619	11.3619	7.02018	526	1.63	2.21	49021268	49021924	6.06138	498	49021242	49022220	8.93183	514
18	79964644	79965711	.	642	.	5.68138	8.57075	4.41503	767	1	1.55	79964999	79965711	5.31484	413	79964644	79965666	6.08782	779
18	80262918	80263262	.	1000	.	8.11254	21.6501	16.9667	275	2.92	3.55	80262927	80263258	10.3334	198	80262914	80263259	17.4212	270
19	680579	681094	.	1000	.	8.49427	16.7901	12.2315	313	2.32	2.91	680611	681094	9.54928	279	680191	681094	9.89625	691
19	956333	957459	.	1000	.	6.13102	9.60317	5.38366	186	2.3	2.9	956333	956720	8.76987	201	956333	957459	10.5435	467
19	1062259	1063745	.	1000	.	8.04862	14.2216	9.75712	930	1.82	2.45	1062259	1063745	6.41791	918	1062900	1063546	9.89625	292
19	1154520	1155653	.	721	.	10.4159	20.4966	15.8359	561	1.17	1.74	1154520	1155653	4.26859	500	1154774	1155645	21.6675	338
19	3284520	3285947	.	726	.	5.68138	8.57075	4.41503	659	1.18	1.75	3284818	3285851	5.31484	888	3285001	3286048	7.3085	79
19	6476323	6476943	.	956	.	7.10173	11.8758	7.50289	125	1.7	2.3	6476363	6476778	6.41791	97	6476293	6476943	8.57972	184
19	7605592	7606239	.	643	.	6.15483	9.64136	5.40484	121	1.01	1.55	7605592	7606042	5.31484	125	7605614	7606239	6.08782	90
19	7920367	7921372	.	612	.	4.26104	5.57664	1.79538	126	0.94	1.48	7920990	7921420	4.58897	292	7920358	7921179	7.3085	120
19	9323717	9324500	.	597	.	5.54227	8.34917	4.2271	277	0.9	1.44	9323623	9324379	5.31484	435	9323802	9324500	5.45912	192
19	10270750	10272180	.	1000	.	14.6817	39.8914	34.9666	463	3.66	4.19	10270880	10271644	11.7684	347	10270750	10272203	32.241	436
19	11085263	11086374	.	1000	.	10.8893	21.8131	17.1218	556	2.73	3.33	11085214	11086248	8.76987	574	11085441	11086374	17.0319	353
19	17469038	17470680	.	600	.	7.57518	13.0357	8.6138	1145	0.91	1.45	17469454	17470331	4.26859	773	17469038	17470661	12.649	1073
19	18203843	18205139	.	862	.	6.15483	9.64136	5.40484	1039	1.49	2.08	18203921	18205080	6.41791	198	18203870	18205475	7.3085	429
19	18636116	18637162	.	1000	.	8.52207	15.4322	10.9214	592	2.39	2.98	18636442	18637189	8.76987	175	18636111	18636886	11.2538	593
19	18879075	18880475	.	556	.	6.15483	9.64136	5.40484	960	0.81	1.34	18878876	18880396	4.26859	1156	18879437	18880264	7.3085	598
19	26259544	26259793	.	546	.	3.04833	5.96206	2.13298	160	0.78	1.32	26259555	26259756	6.59821	64	26259543	26259778	4.82627	158
19	29605749	29606780	.	675	.	3.4251	9.43627	5.22331	232	1.07	1.63	29605787	29606822	6.20441	166	29605816	29606724	5.65623	165
19	29671329	29672370	.	657	.	4.37618	11.2367	6.903	625	1.03	1.58	29671292	29672437	6.47928	557	29671430	29672351	5.24287	527
19	29714384	29716763	.	1000	.	16.6672	108.841	103.711	707	5	5	29714455	29716652	48.7067	1034	29714309	29717023	95.6813	805
19	29843967	29845975	.	898	.	6.31241	16.3401	11.8053	1069	1.59	2.16	29844611	29845494	5.05358	493	29844433	29845426	19.5595	555
19	34733686	34734459	.	1000	.	8.43737	18.6861	14.0752	324	1.8	2.43	34733442	34734459	5.32308	548	34733681	34734520	14.8821	383
19	35213718	35214439	.	561	.	8.43737	18.6861	14.0752	594	0.82	1.35	35214196	35214403	4.14834	126	35213633	35214440	17.4909	658
19	35247584	35249115	.	1000	.	9.08528	20.9002	16.2307	606	2.86	3.49	35247757	35248953	9.42256	857	35247494	35249912	18.7469	744
19	35249391	35249613	.	1000	.	2.69996	3.01085	0.12607	58	2.86	3.48	35247757	35248953	9.42256	857	35247494	35249912	18.7469	744
19	35644179	35645544	.	552	.	5.13814	7.70602	3.6374	756	0.79	1.33	35644083	35645450	4.26859	1239	35644407	35645593	7.07876	710
19	35716245	35717798	.	551	.	3.77476	5.03384	1.39909	1065	0.79	1.33	35717611	35717854	5.31484	57	35716790	35717520	5.06048	520
19	35739905	35741435	.	1000	.	10.2091	26.96	22.1687	1016	3.39	3.91	35739903	35741102	13.5341	523	35740177	35741349	20.7143	744
19	35744661	35745869	.	697	.	5.73981	9.65548	5.41709	191	1.12	1.68	35744331	35745414	7.31554	613	35744661	35745870	5.45644	201
19	35869559	35870574	.	1000	.	8.32113	16.4981	11.955	386	2.1	2.69	35869760	35870574	6.34204	448	35869843	35870175	16.1033	120
19	36114414	36116087	.	1000	.	9.88123	21.7615	17.0756	1238	2.31	2.9	36115366	36115981	6.46605	300	36114417	36116087	18.7378	1161
19	36139734	36140006	.	605	.	3.03745	3.68324	0.5142	63	0.92	1.46	36139180	36139906	5.31484	600	36139783	36141626	5.49463	1570
19	38335610	38337610	.	1000	.	7.81757	18.5375	13.9316	1637	2.92	3.52	38335610	38337605	8.45925	1003	38335643	38337591	24.1798	1579
19	38387412	38388606	.	766	.	7.29904	15.6549	11.1358	1085	1.28	1.85	38387392	38388625	4.92599	727	38387654	38388606	10.1888	752
19	38849493	38850988	.	938	.	6.26849	13.2994	8.87102	1050	1.66	2.26	38849276	38851010	9.27091	1261	38850412	38850935	6.54588	193
19	39031001	39032284	.	883	.	5.43302	9.49038	5.27555	548	1.54	2.13	39031001	39031945	6.89694	700	39031193	39032611	7.23758	350
19	39390765	39391986	.	1000	.	4.59306	11.1683	6.84025	470	1.97	2.59	39390541	39391986	7.67893	974	39391127	39391973	8.82373	147
19	39406461	39407614	.	1000	.	6.12814	15.0898	10.5965	230	1.85	2.48	39406528	39407470	5.74371	189	39406461	39407616	13.3782	236
19	39409222	39410477	.	685	.	3.9799	7.13519	3.14698	390	1.08	1.65	39409661	39410318	4.59148	243	39409216	39410773	8.78961	392
19	39430552	39431620	.	572	.	3.11663	6.54061	2.60848	663	0.85	1.38	39430542	39431576	5.25956	423	39430608	39432168	5.52771	607
19	39480463	39481591	.	687	.	4.70609	10.1366	5.87458	562	1.09	1.66	39480539	39481145	5.85163	488	39480306	39481754	6.01527	611
19	39833032	39834558	.	1000	.	8.80388	26.3355	21.5545	1035	2.25	2.82	39833365	39834471	5.9252	364	39833194	39834566	26.7516	883
19	40425674	40426586	.	770	.	5.12297	10.3233	6.04951	206	1.28	1.85	40425745	40426019	5.25853	137	40425645	40426275	8.61486	326
19	40444417	40444786	.	820	.	7.55368	18.5085	13.905	186	1.39	1.98	40444497	40444715	4.69655	76	40444341	40444789	16.772	270
19	40778040	40779104	.	547	.	4.26542	5.8023	1.99487	305	0.78	1.32	40778028	40778274	4.26859	122	40778274	40779104	6.51252	30
19	40810859	40811131	.	861	.	7.57518	13.0357	8.6138	130	1.49	2.07	40810859	40811124	5.57938	98	40810885	40811138	8.57972	81
19	44753144	44754584	.	1000	.	15.1504	34.4109	29.5317	1192	2.52	3.11	44753707	44754584	6.41791	523	44753144	44754572	34.1478	1192
19	46796058	46796938	.	541	.	5.68138	8.57075	4.41503	431	0.77	1.3	46795638	46796795	4.26859	812	46796366	46796940	8.10628	219
19	48492955	48493840	.	765	.	6.15483	9.64136	5.40484	531	1.28	1.84	48493267	48493602	5.31484	45	48492955	48493840	7.3085	531
19	48746950	48747271	.	1000	.	9.46897	17.9222	13.3321	213	2.27	2.84	48746965	48747253	7.57131	194	48746903	48747341	12.649	260
19	53888625	53890775	.	1000	.	25.3755	136.722	131.572	1268	5	5	53888569	53890748	62.6987	1325	53889083	53890300	98.3141	809
19	53898512	53899417	.	977	.	4.28385	8.31278	4.19494	318	1.73	2.35	53898569	53898983	7.62228	256	53897878	53899459	7.36825	1184
19	53979893	53981224	.	1000	.	6.98944	18.743	14.1312	641	2.81	3.41	53980251	53981097	12.5959	283	53979890	53981343	12.3514	754
19	54136421	54138119	.	1000	.	6.59144	15.6401	11.1216	793	1.86	2.5	54137087	54137617	6.08835	244	54136379	54138154	11.9349	815
19	54159362	54160567	.	589	.	3.6979	6.07509	2.23319	495	0.88	1.42	54159472	54161608	4.69655	809	54159362	54160048	6.24515	413
19	54162179	54163195	.	733	.	6.16452	14.7521	10.2669	425	1.21	1.77	54162413	54162902	4.48719	191	54162193	54163195	13.6942	411
19	54463649	54465228	.	1000	.	6.02371	14.4523	9.97994	560	1.88	2.5	54463649	54465191	6.9483	414	54463649	54464669	9.34582	564
2	740013	740741	.	871	.	3.90731	9.12871	4.93974	466	1.5	2.1	740013	740826	6.88493	582	740133	740733	7.04774	334
2	9386286	9387532	.	1000	.	17.6659	46.6571	41.6874	800	3.89	4.4	9386219	9387564	13.6826	872	9386722	9387490	34.8899	364
2	10689428	10690448	.	1000	.	14.6769	32.9515	28.0874	695	3.28	3.8	10689402	10690685	10.644	698	10689587	10690416	24.8775	521
2	17752754	17755280	.	1000	.	18.9379	46.536	41.5667	1234	3.93	4.48	17753593	17755396	33.5936	395	17753251	17754591	23.2614	720
2	26495195	26497054	.	552	.	7.23849	16.4676	11.9284	826	0.79	1.33	26495195	26496981	4.14834	768	26495363	26496363	14.4261	650
2	26723882	26724843	.	617	.	5.20793	7.53441	3.48204	367	0.95	1.49	26723957	26724369	4.58897	296	26723882	26724739	7.3085	569
2	26757521	26759331	.	1000	.	13.7484	31.3867	26.5409	606	3.5	4.05	26757521	26759253	15.3144	606	26757628	26758510	20.7484	488
2	28437165	28437655	.	710	.	6.27307	10.9048	6.58827	319	1.15	1.71	28437016	28438203	4.65817	443	28437269	28437684	9.35267	215
2	28681262	28682378	.	891	.	7.18342	13.2249	8.79849	392	1.56	2.15	28681353	28681768	5.51506	338	28681137	28682378	9.69681	513
2	38075769	38077399	.	1000	.	11.3628	23.1479	18.43	941	2.7	3.31	38076385	38077322	10.0094	353	38076262	38077409	13.5167	419
2	55231961	55232815	.	959	.	6.62828	10.7438	6.43227	506	1.7	2.31	55232051	55232638	7.57131	400	55231961	55232815	7.3085	165
2	71129419	71130570	.	573	.	3.37495	4.39929	0.96455	943	0.85	1.38	71129418	71130173	5.31484	150	71130099	71130570	5.48492	263
2	90291354	90292634	.	644	.	4.92217	8.92648	4.7502	966	1.01	1.55	90292185	90292689	5.14124	110	90291385	90292477	6.56018	949
2	99180301	99182157	.	1000	.	31.7211	91.9445	86.8387	597	5	5	99180391	99182124	48.893	557	99180175	99181648	54.982	723
2	112053979	112056449	.	750	.	6.15483	9.64136	5.40484	436	1.25	1.81	112053952	112056340	5.31484	441	112054303	112055406	7.3085	761
2	132352045	132354073	.	1000	.	7.52803	17.4944	12.9205	1766	2.62	3.21	132352658	132354091	7.57131	900	132352045	132353978	20.1435	1761
2	151288979	151289898	.	1000	.	11.3628	23.1479	18.43	542	2.96	3.58	151289144	151289909	11.7486	613	151289286	151289881	14.8738	195
2	158968273	158970684	.	947	.	5.68138	8.57075	4.41503	834	1.7	2.28	158968997	158969602	6.41791	301	158968317	158970037	8.57972	756
2	177241404	177243589	.	1000	.	18.202	49.1438	44.1647	1368	3.76	4.29	177241598	177243589	22.5385	1192	177241345	177243321	23.2614	1419
2	177244555	177246334	.	684	.	3.71244	5.15516	1.49655	740	1.08	1.65	177244915	177246405	6.19231	1350	177245105	177245419	5.76472	172
2	191013313	191015208	.	1000	.	11.3628	23.1479	18.43	742	2.34	2.93	191013313	191015231	6.41791	1155	191013563	191015008	23.2614	488
2	191019728	191021127	.	1000	.	14.2035	31.5058	26.6565	884	3.28	3.78	191020112	191021045	17.2277	513	191019861	191021147	15.5404	692
2	203238974	203239511	.	550	.	7.10173	11.8758	7.50289	107	0.79	1.33	203238994	203239262	4.26859	131	203238950	203239519	9.89625	88
2	203579296	203579837	.	729	.	6.62611	11.1048	6.77943	162	1.2	1.76	203579362	203579845	5.24908	101	203579274	203579614	7.80728	178
2	210170263	210171521	.	845	.	5.68138	8.57075	4.41503	349	1.47	2.04	210170261	210171516	8.36236	359	210170886	210171509	6.08782	206
2	218322793	218324556	.	650	.	5.85861	9.16652	4.97533	140	1.02	1.57	218322856	218323735	7.37119	77	218322102	218323981	5.05912	1774
2	227388388	227389026	.	762	.	7.2808	13.3872	8.95264	347	1.27	1.84	227388432	227389045	4.95603	221	227388264	227388840	9.84903	471
2	240842938	240843381	.	622	.	4.72493	7.6317	3.56822	321	0.96	1.5	240843065	240843799	4.65817	231	240842938	240843339	7.23669	279
2	241354692	241356249	.	1000	.	7.68529	14.4997	10.0224	1013	1.89	2.51	241355588	241356032	7.45761	121	241354594	241356249	8.71208	1066
20	13995156	13995764	.	608	.	5.06242	8.51883	4.38526	116	0.93	1.47	13995170	13995378	5.74371	107	13995160	13995806	5.31877	105
20	21302871	21304206	.	1000	.	12.3097	25.87	21.0987	675	3.12	3.66	21303168	21304195	12.5978	398	21302910	21304059	17.0319	632
20	31595667	31596647	.	577	.	4.57616	6.80607	2.84505	348	0.86	1.39	31595940	31596546	5.51506	75	31595657	31596878	5.10323	240
20	32358883	32359654	.	1000	.	9.61911	21.3057	16.6292	173	2.52	3.1	32358959	32359520	8.26112	307	32358701	32359668	14.4261	318
20	34875902	34876621	.	633	.	5.20793	7.53441	3.48204	396	0.99	1.52	34876149	34876614	5.31484	147	34875902	34876621	6.08782	598
20	35615712	35617548	.	621	.	5.0613	7.88298	3.80112	717	0.96	1.5	35615858	35617878	4.95603	268	35615783	35616545	6.52355	512
20	44203674	44204998	.	701	.	7.19618	12.8257	8.41882	452	1.13	1.69	44203698	44205231	10.0094	422	44203646	44204934	4.96819	487
20	44608972	44610600	.	1000	.	9.08528	20.9002	16.2307	946	2.5	3.09	44609193	44610392	7.84741	735	44608972	44610627	15.4622	945
20	45811953	45813058	.	573	.	3.94842	5.30667	1.6293	818	0.85	1.38	45811884	45813008	5.65943	536	45812239	45813176	4.93859	516
20	49045985	49047231	.	559	.	3.96613	5.8088	2.00091	600	0.82	1.35	49046191	49047034	4.45667	748	49045879	49047231	6.48015	721
20	49767076	49767623	.	555	.	3.80118	5.77448	1.97214	114	0.81	1.34	49767049	49769571	7.93449	1606	49767088	49767595	4.73582	111
20	49767909	49769192	.	705	.	5.76718	11.1759	6.8471	746	1.14	1.7	49767049	49769571	7.93449	1606	49768095	49769026	5.26471	509
20	50286129	50287705	.	633	.	4.59618	7.12117	3.13355	478	0.99	1.53	50286164	50287518	5.2097	803	50286306	50287737	6.32297	376
20	50292071	50293677	.	1000	.	12.6515	36.1078	31.2146	833	3.49	4.02	50292071	50293152	12.3212	835	50292176	50293347	25.7144	680
20	57265208	57266018	.	793	.	2.75801	4.86367	1.25931	442	1.33	1.91	57265189	57265992	5.32308	470	57265330	57267335	7.63009	1118
20	57266336	57266891	.	794	.	3.70609	6.09062	2.24806	291	1.33	1.91	57265189	57265992	5.32308	470	57265330	57267335	7.63009	1118
20	62364664	62367282	.	836	.	10.7998	26.8726	22.0819	1568	1.43	2.01	62365627	62366740	4.59148	735	62364582	62369672	25.8342	1650
20	62367467	62369689	.	1000	.	8.09988	17.5797	13.0027	1514	3.28	3.81	62368323	62369624	10.3408	900	62364582	62369672	25.8342	1650
20	62407405	62408543	.	1000	.	5.79079	11.6015	7.25	88	1.9	2.52	62407435	62408429	6.46605	49	62407405	62407692	9.975	114
21	6436524	6439271	.	1000	.	15.1504	34.4109	29.5317	886	3.9	4.42	6436849	6438929	15.3144	839	6436524	6438298	29.8488	869
21	9811204	9811598	.	641	.	4.5633	8.57046	4.41503	166	1	1.55	9810966	9811386	4.32849	315	9811201	9811627	8.71923	169
21	15681743	15683483	.	1000	.	6.42268	10.7743	6.46175	1307	1.83	2.47	15681704	15683529	8.36236	1245	15682263	15683447	7.62139	830
21	33229660	33230832	.	880	.	8.71142	18.1515	13.5555	481	1.54	2.12	33229606	33231022	4.99588	889	33229666	33230532	18.5345	475
21	33265693	33267308	.	1000	.	11.1042	28.0384	23.2321	533	3.41	3.93	33265658	33266894	10.6121	551	33265777	33267257	29.2642	735
21	33641316	33642709	.	660	.	5.94367	9.99157	5.73621	792	1.04	1.59	33641899	33642706	5.57938	227	33641431	33642913	5.91965	286
21	36155545	36157094	.	802	.	6.06012	10.5507	6.26433	1000	1.34	1.93	36156104	36156635	5.00917	380	36156316	36157052	11.0003	245
21	37220109	37221320	.	904	.	6.48289	11.6426	7.28967	607	1.6	2.18	37220541	37221250	6.0083	382	37220092	37221320	8.71208	561
21	37266941	37268224	.	1000	.	6.94895	15.4577	10.9445	893	1.98	2.6	37266941	37268165	9.54928	875	37267145	37268215	7.92039	710
21	39182973	39183950	.	693	.	5.54742	8.99538	4.81467	706	1.1	1.67	39182761	39183776	4.60872	586	39183244	39183950	8.71208	479
21	41612200	41613680	.	971	.	6.87631	12.2979	7.91043	708	1.72	2.34	41612625	41613680	5.54018	318	41612190	41613779	11.5415	681
21	42607055	42608219	.	764	.	5.69863	11.429	7.0848	726	1.28	1.84	42607290	42608270	5.74371	481	42607302	42608043	6.92034	487
21	42973819	42974723	.	876	.	5.06046	7.58221	3.52558	618	1.52	2.11	42974257	42974650	8.18706	157	42973819	42975043	6.3833	268
21	43044873	43046295	.	1000	.	14.6769	32.9515	28.0874	833	3.53	4.1	43045163	43046295	15.3144	543	43045067	43046295	21.6675	691
21	44107241	44108841	.	907	.	9.94242	19.1993	14.5709	367	1.61	2.19	44107295	44108000	5.31484	413	44107241	44108676	14.7925	227
21	44427684	44428022	.	1000	.	2.02497	1.81629	0	236	2.28	2.84	44428424	44428949	7.10162	98	44427145	44429101	14.3162	1465
21	44428263	44429118	.	1000	.	7.76683	14.1917	9.73554	347	2.28	2.85	44428424	44428949	7.10162	98	44427145	44429101	14.3162	1465
22	20916643	20917810	.	669	.	6.62828	10.7438	6.43227	291	1.05	1.61	20916643	20917547	8.76987	291	20916653	20917144	4.92425	319
22	21468200	21468859	.	623	.	7.57518	13.0357	8.6138	182	0.96	1.5	21468270	21468815	4.26859	152	21468181	21468625	8.71208	201
22	24554882	24556237	.	885	.	5.39992	9.4335	5.22071	646	1.54	2.13	24554861	24556169	6.36125	749	24554912	24556237	7.84932	561
22	26672467	26673486	.	909	.	4.38743	6.77394	2.81491	377	1.61	2.19	26672721	26673481	7.43299	93	26672467	26673496	7.3085	648
22	38201607	38202538	.	749	.	5.68138	8.57075	4.41503	431	1.25	1.8	38201659	38202854	5.31484	261	38201602	38202538	7.3085	598
3	4977420	4979744	.	815	.	7.51411	12.9362	8.52533	1499	1.38	1.96	4978776	4980001	4.95603	327	4977630	4979209	12.649	1289
3	9396247	9397580	.	756	.	4.73449	6.53524	2.60497	954	1.26	1.82	9396730	9397094	5.31484	131	9396312	9398006	8.15871	889
3	9397801	9398101	.	791	.	2.36724	2.24517	0	185	1.33	1.91	9396730	9397094	5.31484	131	9396312	9398006	8.15871	889
3	11096468	11097195	.	558	.	4.35869	6.19271	2.33691	162	0.81	1.35	11096576	11097001	4.26859	359	11096468	11097228	6.85497	162
3	11185684	11186323	.	1000	.	23.4604	69.2566	64.2065	342	4.31	4.83	11185709	11186323	15.3018	316	11185695	11186320	62.6264	331
3	24763366	24764292	.	1000	.	7.08739	14.3691	9.89876	424	2.25	2.83	24763398	24763950	8.2446	437	24763366	24764068	11.0504	411
3	32105827	32107165	.	739	.	4.18541	5.67738	1.88854	1218	1.23	1.78	32105827	32106522	5.9584	484	32106285	32107192	6.42244	363
3	48663506	48664733	.	1000	.	7.09847	17.5842	13.0063	489	2.49	3.08	48663497	48664246	9.2005	504	48663634	48664587	12.1483	315
3	50611751	50612627	.	763	.	6.15483	9.64136	5.40484	272	1.27	1.84	50611751	50612246	5.31484	272	50611850	50612512	8.57972	326
3	57006664	57008527	.	1000	.	5.5861	16.2042	11.6722	780	2.67	3.22	57007304	57008500	8.56407	215	57006632	57007962	16.6802	1114
3	76203327	76204533	.	619	.	7.57518	13.0357	8.6138	466	0.95	1.49	76203021	76204533	4.26859	769	76203537	76203905	11.2165	262
3	100400937	100401950	.	655	.	4.65519	7.21866	3.22255	317	1.03	1.58	100401068	100401881	6.1217	267	100400886	100402052	5.49463	194
3	101724216	101725400	.	824	.	7.1324	13.1398	8.71517	582	1.41	1.98	101724617	101725300	7.43299	181	101724310	101725594	6.19492	455
3	101848713	101851021	.	1000	.	24.4312	73.6598	68.5968	475	4.55	5	101848774	101850997	15.7614	454	101848666	101850356	70.0708	522
3	107987093	107987974	.	1000	.	5.4811	13.6401	9.19771	220	1.94	2.55	107987156	107987974	6.48512	472	107987093	107988095	10.455	184
3	107992388	107993938	.	1000	.	7.74444	17.9073	13.3247	949	2.18	2.76	107992658	107993798	7.48669	701	107992881	107993839	11.5629	379
3	108132088	108133481	.	981	.	6.39725	14.3872	9.91656	714	1.74	2.36	108132018	108133381	9.35625	790	108132177	108134154	6.94315	489
3	112561190	112562665	.	545	.	7.23849	16.4676	11.9284	975	0.78	1.31	112560962	112562829	4.14834	1253	112562040	112562524	13.0491	125
3	119322280	119323748	.	1000	.	10.8746	27.6159	22.8145	841	3.37	3.89	119322392	119323504	10.8741	635	119322272	119323742	26.0999	849
3	122383839	122384817	.	900	.	5.35635	12.9791	8.56696	551	1.59	2.17	122384177	122384817	5.77988	220	122383785	122384767	9.01951	535
3	122514568	122515335	.	839	.	4.17366	9.52371	5.30724	195	1.44	2.02	122514587	122515255	6.78563	221	122514570	122514915	6.62535	151
3	122563852	122564952	.	1000	.	8.59787	38.4251	33.5133	586	3.28	3.79	122563918	122565053	9.16543	437	122563836	122564859	33.5927	600
3	122793531	122795595	.	1000	.	17.022	85.5605	80.469	553	4.74	5	122793531	122795362	26.5002	553	122793531	122795633	64.6419	553
3	123807408	123808384	.	1000	.	6.90213	19.9294	15.2838	521	2.62	3.2	123807408	123808433	9.89742	569	123807747	123808304	13.158	191
3	123960930	123961674	.	587	.	5.53899	10.3908	6.11121	450	0.87	1.41	123960850	123961816	5.74371	526	123961073	123961519	5.03598	334
3	124592389	124593381	.	1000	.	7.6041	25.0355	20.2807	336	2.39	2.98	124592512	124593156	6.34477	220	124592474	124593463	27.3964	183
3	125915567	125916678	.	1000	.	7.85902	20.6126	15.9493	547	1.96	2.58	125915623	125916569	5.75483	491	125915496	125916767	15.7665	618
3	128383692	128384115	.	584	.	4.90336	9.22111	5.02398	129	0.87	1.41	128383715	128384115	4.64868	109	128383494	128383934	6.2574	311
3	128547887	128549980	.	888	.	9.481	24.3971	19.6571	1629	1.54	2.14	128548636	128550035	4.92599	892	128548060	128550169	21.1961	1456
3	128680521	128681235	.	706	.	4.72321	8.5604	4.41503	303	1.14	1.7	128680521	128681456	5.19521	520	128680625	128681129	7.49869	199
3	129119603	129122221	.	604	.	3.15652	4.81815	1.21884	1313	0.92	1.46	129119739	129121433	4.67252	1131	129119584	129121749	6.64527	1789
3	129160693	129161740	.	918	.	5.28083	13.5399	9.10021	868	1.63	2.21	129161151	129161826	10.629	516	129160649	129161708	6.18415	917
3	129245100	129245988	.	1000	.	6.39023	13.9503	9.49996	742	1.85	2.49	129245179	129245922	6.59821	345	129245095	129246005	9.47567	795
3	129249231	129249651	.	540	.	4.84383	8.78303	4.61567	140	0.77	1.3	129249149	129249771	4.32849	227	129249275	129249526	6.1096	73
3	130110840	130112841	.	1000	.	9.1266	25.9289	21.1557	952	2.54	3.13	130111712	130112351	6.88493	88	130110804	130112959	23.5299	978
3	132416771	132417836	.	554	.	4.76024	7.99869	3.90895	660	0.81	1.34	132417131	132417898	4.45667	56	132416771	132417790	6.35956	610
3	133573261	133573827	.	886	.	5.30489	9.96633	5.71284	179	1.54	2.14	133573011	133573570	6.01135	344	133573288	133573894	8.51753	181
3	134485417	134486662	.	851	.	5.93162	11.0885	6.76364	391	1.47	2.05	134485715	134486431	5.82784	100	134484899	134486662	8.06403	898
3	149214694	149217528	.	1000	.	10.1339	27.4052	22.6073	1277	2.98	3.6	149215443	149216855	10.2047	438	149214811	149216880	19.2527	1160
3	156615436	156616170	.	1000	.	6.94895	15.4577	10.9445	586	2.09	2.69	156615129	156616164	6.88493	622	156615448	156616166	11.7348	549
3	157088688	157089766	.	563	.	4.23448	7.34971	3.33321	344	0.83	1.36	157088688	157089776	4.59148	121	157088720	157089307	6.11796	312
3	157159597	157161937	.	1000	.	9.46956	30.0932	25.2595	872	3.45	3.97	157159541	157161494	22.2176	866	157159606	157160747	17.8126	931
3	157165796	157166996	.	635	.	3.90348	5.95187	2.1263	835	0.99	1.53	157166555	157167031	6.37348	109	157165926	157166287	5.34529	176
3	157173995	157176739	.	1000	.	14.1325	53.3622	48.3663	769	4.14	4.69	157174013	157176754	30.8687	739	157173986	157175993	28.0318	814
3	157584808	157586560	.	889	.	7.58004	19.5359	14.9002	1037	1.55	2.14	157585280	157586558	4.94359	533	157584237	157586660	20.5096	1678
3	158644461	158645042	.	830	.	5.18571	11.5107	7.16378	169	1.42	2	158644461	158645045	4.92599	418	158644461	158644783	14.1992	171
3	159732217	159732757	.	607	.	2.84205	4.20145	0.82337	175	0.92	1.46	159732177	159732627	5.74371	215	159732582	159732796	5.26157	60
3	167734145	167736013	.	1000	.	6.65245	11.1475	6.81994	656	1.82	2.46	167734218	167736033	10.0094	1204	167734145	167735485	7.23669	529
3	170221893	170222572	.	805	.	4.94145	9.96349	5.71019	385	1.36	1.94	170221896	170222572	7.05818	382	170221921	170222341	6.11796	262
3	172750516	172750980	.	778	.	4.80955	7.47243	3.44593	84	1.29	1.87	172750579	172751031	5.7003	263	172750505	172750980	7.11756	87
3	175150437	175151323	.	1000	.	11.4748	29.3383	24.5141	658	3.25	3.77	175150697	175151298	10.6121	395	175150290	175151731	24.3831	757
3	177359620	177360609	.	600	.	5.77189	15.0959	10.6023	650	0.91	1.45	177359620	177360598	10.3278	648	177359965	177360386	4.86375	380
3	177449435	177449945	.	574	.	3.87191	8.76919	4.60265	185	0.85	1.38	177449197	177449943	5.05358	423	177449469	177449834	5.8047	218
3	177596174	177598099	.	799	.	3.20028	7.18738	3.19449	1441	1.33	1.93	177596546	177597635	6.28279	159	177597234	177597945	6.71429	388
3	184711466	184712453	.	813	.	5.35716	8.68393	4.52061	704	1.38	1.96	184712030	184712361	6.8569	138	184711772	184712613	6.3833	554
3	187743387	187746225	.	1000	.	16.295	43.5022	38.5503	2179	3.52	4.07	187744812	187746182	9.66343	746	187745026	187746225	44.5332	557
3	193391314	193392837	.	1000	.	7.52803	17.4944	12.9205	635	2.3	2.88	193391745	193392487	7.84741	210	193390965	193392383	11.9368	962
3	194141697	194142175	.	649	.	5.20434	8.75999	4.59367	315	1.02	1.56	194141712	194142128	5.14124	345	194141685	194142175	6.74846	215
4	40629365	40631247	.	1000	.	20.4261	57.8946	52.8803	990	4.38	4.89	40629451	40631177	31.0319	924	40629365	40631368	34.8508	881
4	74108792	74110262	.	847	.	6.92783	11.594	7.24416	1140	1.47	2.04	74109792	74110376	5.51506	77	74109309	74110171	8.57972	186
4	78056511	78056862	.	566	.	6.15483	9.64136	5.40484	142	0.83	1.36	78055990	78056867	4.26859	651	78056511	78056826	8.57972	142
4	86934754	86936104	.	696	.	4.04489	5.45774	1.74438	796	1.11	1.68	86935472	86935971	5.31484	116	86934406	86935592	6.51252	808
4	107862556	107864583	.	715	.	7.10173	11.8758	7.50289	462	1.16	1.72	107862590	107863590	7.57131	448	107862556	107864064	5.49463	430
4	139176937	139178965	.	603	.	6.62828	10.7438	6.43227	877	0.92	1.45	139176967	139178845	5.31484	889	139176203	139178965	5.49463	1550
4	147831150	147831993	.	601	.	6.41289	10.3964	6.11667	674	0.91	1.45	147831150	147831942	4.80266	660	147831730	147831993	6.50229	128
4	184474230	184475626	.	1000	.	11.3257	25.3974	20.6348	609	2.67	3.24	184474092	184475666	8.48631	817	184474736	184475563	17.4212	103
4	189810414	189811256	.	617	.	6.15483	9.64136	5.40484	421	0.95	1.49	189810208	189810939	5.31484	633	189810474	189811256	6.08782	346
5	1003040	1004307	.	636	.	5.26989	8.87079	4.69971	583	0.99	1.53	1002973	1003689	4.82221	583	1003135	1004141	7.23758	504
5	6711898	6712269	.	637	.	2.04679	1.91784	0	92	0.99	1.53	6712759	6713097	4.58897	245	6712132	6713566	7.96169	721
5	6712706	6713564	.	638	.	5.22625	9.13338	4.94354	149	1	1.54	6712759	6713097	4.58897	245	6712132	6713566	7.96169	721
5	10288734	10289545	.	988	.	7.09717	15.2843	10.7874	175	1.75	2.38	10288798	10289702	5.74371	117	10288363	10289518	11.3418	540
5	10353059	10353948	.	679	.	6.43856	12.7849	8.37906	286	1.08	1.64	10353077	10353892	7.48669	268	10353077	10354004	5.16073	278
5	10366481	10367329	.	1000	.	13.1829	44.7719	39.8138	482	4.05	4.61	10366187	10367338	16.2175	781	10366610	10367299	33.985	345
5	16580377	16580992	.	553	.	4.92217	8.92648	4.7502	239	0.8	1.33	16580409	16580794	6.61988	265	16580568	16580992	4.8474	285
5	17061543	17062407	.	599	.	3.76401	5.70967	1.91469	654	0.91	1.44	17062099	17062407	6.27107	200	17061798	17062316	4.96373	174
5	23526792	23527594	.	863	.	5.4137	10.5246	6.23929	232	1.49	2.08	23526887	23527145	5.32308	73	23526761	23527582	9.21336	310
5	31933347	31934630	.	581	.	4.84383	8.78303	4.61567	795	0.86	1.4	31934064	31934520	5.74371	117	31933929	31934246	4.94007	192
5	33439925	33442057	.	961	.	6.06403	13.7197	9.27546	595	1.7	2.32	33439982	33441397	5.59808	545	33439925	33442068	11.214	556
5	34914792	34915934	.	737	.	4.73478	9.87199	5.6215	677	1.22	1.78	34914830	34915867	5.59808	647	34914792	34916079	6.59009	675
5	43019484	43020763	.	1000	.	9.83784	24.5066	19.7603	855	2.8	3.39	43019714	43020763	9.98714	645	43019484	43020757	15.6006	1100
5	43039549	43043553	.	1000	.	10.1247	23.8835	19.1537	704	2.59	3.18	43039549	43041219	19.2956	703	43039551	43041483	9.17818	339
5	43120500	43122457	.	708	.	6.0844	13.761	9.31441	847	1.15	1.71	43120586	43122177	4.59148	766	43120500	43121786	9.975	828
5	48031582	48032047	.	822	.	3.05211	9.50315	5.28793	152	1.4	1.98	48031582	48032039	7.31263	170	48031598	48032048	6.20152	133
5	49126752	49127168	.	596	.	3.65865	8.96689	4.7888	246	0.9	1.44	49126786	49127044	4.84534	230	49126743	49127171	6.21466	254
5	55994679	55995734	.	954	.	9.46897	17.9222	13.3321	623	1.7	2.3	55994804	55995538	5.31484	462	55994567	55995709	16.592	785
5	57888979	57890312	.	1000	.	10.7998	26.8726	22.0819	510	2.82	3.43	57888860	57890312	8.48631	864	57889274	57890293	20.5096	234
5	87267968	87268939	.	581	.	4.43497	6.06692	2.22576	724	0.86	1.4	87267968	87268616	5.31484	118	87268053	87268948	5.49463	639
5	91280570	91281974	.	714	.	5.39992	9.4335	5.22071	161	1.16	1.72	91280580	91281967	5.2097	151	91280591	91280962	7.59742	158
5	94568480	94569005	.	579	.	5.20793	7.53441	3.48204	56	0.86	1.39	94568440	94570966	10.0094	1516	94570336	94570665	4.75551	287
5	94569277	94570843	.	579	.	6.00412	9.3997	5.19216	1076	0.86	1.4	94568440	94570966	10.0094	1516	94570336	94570665	4.75551	287
5	96934276	96935733	.	912	.	6.10522	9.56177	5.3437	382	1.62	2.2	96934505	96935185	8.76987	137	96934250	96935482	6.52355	619
5	98928964	98930016	.	1000	.	9.54099	18.535	13.931	460	2.46	3.03	98928966	98929771	7.10162	206	98928900	98929764	19.4905	535
5	100047520	100048601	.	713	.	6.0844	13.761	9.31441	560	1.16	1.72	100047493	100048571	8.83356	587	100047949	100048480	5.10323	85
5	124401975	124402701	.	585	.	3.03745	3.68324	0.5142	167	0.87	1.41	124401975	124402271	5.31484	167	124401928	124402612	5.388	427
5	126353858	126356948	.	1000	.	14.2648	35.6297	30.7415	457	3.54	4.14	126353858	126355203	13.4594	457	126354074	126355827	24.8775	255
5	132489665	132491933	.	1000	.	30.9071	101.441	96.3206	1381	5	5	132489309	132491653	39.4325	1737	132489893	132492148	65.6681	1156
5	132495155	132498941	.	1000	.	29.5588	85.3525	80.2617	1017	4.88	5	132495426	132498419	40.2566	740	132495131	132498698	52.6542	1068
5	138032673	138033818	.	647	.	5.94366	9.99157	5.73621	628	1.02	1.56	138033159	138033384	4.60872	48	138033206	138033956	7.66693	92
5	138463709	138465414	.	1000	.	7.1324	13.1398	8.71517	293	1.84	2.47	138463699	138464642	7.10162	307	138463728	138465399	8.69838	202
5	138752769	138753726	.	931	.	6.06733	10.1945	5.92614	386	1.65	2.24	138752726	138753324	6.99955	207	138752854	138754290	7.59742	307
5	138753965	138754333	.	933	.	2.70559	3.61107	0.5142	267	1.66	2.25	138752726	138753324	6.99955	207	138752854	138754290	7.59742	307
5	172833447	172834657	.	821	.	7.57518	13.0357	8.6138	651	1.4	1.98	172834047	172834478	5.31484	91	172833447	172835161	9.66954	651
5	173054913	173057907	.	1000	.	25.5662	69.3444	64.2923	2064	4.58	5	173055548	173057775	38.5691	1511	173054791	173057907	42.0638	1671
6	30617513	30618069	.	571	.	3.37495	4.39929	0.96455	457	0.84	1.38	30617546	30617966	5.31484	136	30617513	30618073	5.49463	451
6	30717083	30717896	.	629	.	4.26104	5.57664	1.79538	295	0.97	1.52	30717121	30717896	5.31484	577	30717083	30717881	6.08782	295
6	30742067	30743484	.	680	.	5.58854	8.42283	4.29695	312	1.08	1.64	30742100	30742927	6.41791	368	30741989	30743501	5.56959	199
6	106574641	106575758	.	730	.	6.82467	11.8123	7.4518	395	1.2	1.76	106574713	106575242	4.84013	451	106574284	106575587	9.5956	747
6	119350284	119350777	.	719	.	6.15483	9.64136	5.40484	144	1.17	1.73	119350280	119350721	5.31484	79	119350342	119350777	7.3085	97
7	1664231	1664440	.	1000	.	2.02244	1.76195	0	20	2.06	2.67	1664811	1665358	7.57131	145	1664231	1665049	9.89625	695
7	1664750	1665485	.	1000	.	8.52207	15.4322	10.9214	205	2.04	2.65	1664811	1665358	7.57131	145	1664231	1665049	9.89625	695
7	5898756	5899462	.	722	.	7.10173	11.8758	7.50289	186	1.18	1.74	5898780	5899460	5.29383	102	5898756	5899643	7.59742	218
7	44490035	44491169	.	771	.	6.80374	13.0069	8.5937	729	1.28	1.86	44490100	44491082	6.11457	664	44489972	44490909	6.52355	716
7	44573702	44574555	.	670	.	6.07491	11.3392	6.99821	542	1.06	1.62	44573778	44574415	7.45761	466	44573679	44574555	5.10323	438
7	48088602	48089511	.	774	.	6.62828	10.7438	6.43227	204	1.29	1.87	48088576	48089234	5.31484	230	48088661	48089511	7.59742	228
7	67128878	67129309	.	874	.	8.04862	14.2216	9.75712	332	1.51	2.11	67129035	67129459	6.46605	187	67128729	67129263	7.3085	378
7	67896468	67897013	.	767	.	6.06733	10.1945	5.92614	255	1.28	1.85	67896239	67896975	6.46605	484	67896561	67897188	6.08782	183
7	76294120	76295264	.	1000	.	7.23849	16.4676	11.9284	933	2.52	3.12	76294114	76295152	9.42846	938	76294212	76295335	12.1483	792
7	76605828	76606446	.	548	.	5.68138	8.57075	4.41503	262	0.78	1.32	76605828	76606488	6.00372	333	76605832	76606229	4.92425	259
7	88306485	88307225	.	691	.	5.20793	7.53441	3.48204	201	1.1	1.66	88306485	88307185	5.31484	201	88306604	88307225	6.89018	448
7	94656739	94658601	.	703	.	4.73449	6.53524	2.60497	1539	1.13	1.69	94658169	94658625	5.31484	144	94657346	94658591	6.93648	599
7	97871902	97872502	.	630	.	4.85387	7.25222	3.24797	465	0.97	1.52	97871978	97872542	5.31484	464	97871902	97872433	5.7864	360
7	99503693	99505614	.	1000	.	9.30324	19.1609	14.5394	1004	1.95	2.57	99504309	99505182	5.74371	387	99504274	99505571	15.5404	536
7	108455302	108456427	.	1000	.	10.6986	23.7362	19.0093	645	3.13	3.68	108455646	108456359	11.681	316	108454664	108456448	18.7713	1042
7	108524578	108526874	.	1000	.	13.2169	31.7887	26.9374	1362	3.41	3.92	108525619	108526645	12.9573	345	108524933	108526874	21.704	1007
7	112390877	112391108	.	567	.	2.02244	1.76195	0	29	0.84	1.37	112391562	112392497	4.26859	181	112390886	112392056	12.649	962
7	112391328	112392203	.	681	.	7.10173	11.8758	7.50289	372	1.08	1.64	112391562	112392497	4.26859	181	112390886	112392056	12.649	962
7	130959850	130960728	.	1000	.	9.86004	20.6323	15.9674	577	2.45	3.02	130959851	130960709	14.8069	576	130959850	130960785	8.87676	554
7	131071402	131073638	.	1000	.	22.2945	84.1966	79.1097	644	4.67	5	131071463	131073638	45.0273	546	131071671	131073033	39.7636	377
7	143263016	143264366	.	757	.	6.65941	14.4654	9.99036	585	1.26	1.83	143263023	143264004	4.60872	565	143263169	143264366	13.2749	432
7	151552005	151554017	.	1000	.	12.932	28.1134	23.305	472	3.17	3.7	151552005	151553467	11.7684	453	151552137	151554021	19.2829	667
8	8295889	8297006	.	667	.	5.20793	7.53441	3.48204	424	1.05	1.61	8295904	8297072	5.31484	149	8296096	8296733	6.08782	233
8	12193977	12195451	.	1000	.	12.2836	28.8857	24.0671	370	3.22	3.74	12193850	12195543	12.8719	487	12194219	12195181	18.7469	128
8	28092656	28093647	.	1000	.	18.4645	44.9798	40.0181	585	3.86	4.38	28092816	28094002	24.0202	494	28092656	28093494	24.8775	587
8	30743312	30744925	.	1000	.	9.26526	23.9777	19.2454	961	2.71	3.32	30743258	30744925	7.48669	1022	30743485	30744749	24.7749	737
8	33011511	33012213	.	1000	.	13.9656	37.1825	32.2814	425	3.34	3.87	33011511	33012213	30.1216	372	33011518	33012194	14.0932	418
8	47512354	47513035	.	716	.	5.54742	8.99538	4.81467	158	1.16	1.73	47512501	47513996	4.60872	338	47512348	47512918	10.1275	154
8	66925561	66926011	.	702	.	6.06733	10.1945	5.92614	159	1.13	1.69	66925541	66926098	5.31484	179	66925593	66925912	6.52355	111
8	85245043	85246047	.	1000	.	16.5707	38.8677	33.9494	545	3.94	4.51	85244911	85246035	16.7155	754	85245213	85246774	29.3847	305
8	93873842	93874944	.	894	.	4.34309	7.26317	3.25467	155	1.58	2.15	93874386	93874944	5.49533	444	93873842	93875392	9.975	171
8	101153762	101154506	.	634	.	6.25111	10.8684	6.55319	311	0.99	1.53	101153693	101154167	4.52167	360	101153950	101154674	8.35075	151
8	129786329	129787844	.	1000	.	6.94895	15.4577	10.9445	547	2.19	2.78	129786511	129787925	10.3334	350	129786292	129787806	8.69838	620
8	139924480	139925452	.	542	.	7.32901	12.6349	8.23336	450	0.78	1.31	139924877	139925268	4.2129	56	139924292	139925466	10.867	742
8	144444163	144445731	.	1000	.	8.99552	16.6661	12.1106	198	2.14	2.72	144444254	144445632	7.57131	109	144444034	144445322	11.0733	313
9	2292121	2292461	.	732	.	4.87209	11.1693	6.84056	197	1.21	1.76	2292134	2292461	6.48512	187	2291949	2292427	6.00297	320
9	4984439	4985975	.	586	.	4.76379	8.95639	4.77861	222	0.87	1.41	4984464	4985318	5.11068	210	4984439	4985413	5.99111	550
9	14030575	14031294	.	562	.	3.49084	4.7918	1.19729	163	0.82	1.35	14030407	14031026	5.49533	332	14031003	14031443	4.93859	169
9	35115648	35116687	.	892	.	7.27904	12.9619	8.55019	542	1.58	2.15	35115649	35116672	6.1217	517	35115730	35116404	8.57972	479
9	65247474	65248718	.	728	.	6.15483	9.64136	5.40484	836	1.19	1.75	65247684	65248744	5.31484	663	65247849	65248522	6.93648	460
9	70038199	70038629	.	1000	.	3.15807	17.554	12.9788	134	2.22	2.79	70038202	70038626	6.64989	215	70038197	70038635	14.3191	136
9	85741587	85742775	.	928	.	5.39992	9.4335	5.22071	852	1.65	2.24	85741807	85742602	5.31484	400	85742102	85742781	12.649	312
9	121287030	121287607	.	578	.	7.57518	13.0357	8.6138	280	0.86	1.39	121287043	121287544	4.26859	319	121287039	121287634	10.5435	268
9	127715441	127716078	.	620	.	8.52207	15.4322	10.9214	508	0.96	1.5	127715639	127716071	4.26859	313	127715440	127716078	13.3843	509
9	133459371	133460198	.	852	.	7.75524	13.742	9.29745	413	1.47	2.05	133459658	133460030	5.31484	126	133459320	133460428	9.74834	419
9	137197955	137198562	.	704	.	5.79079	11.6015	7.25	163	1.14	1.7	137198003	137198407	4.59142	119	137197788	137198655	9.975	330
9	137240199	137241226	.	692	.	5.48217	8.56257	4.41503	894	1.1	1.67	137240962	137241156	5.2097	131	137240187	137241399	7.28171	463
GL000216.2	302	1103	.	1000	.	1.81103	16.829	12.2701	447	2.15	2.75	710	1101	7.75536	40	108	1091	10.3464	639
GL000216.2	4832	5248	.	734	.	2.00281	11.4401	7.09559	376	1.22	1.77	4833	5243	5.21257	374	4831	5248	8.23535	375
GL000216.2	5667	6189	.	1000	.	1.74752	28.6647	23.8479	488	2.98	3.59	5811	6183	8.44387	341	5800	6192	26.0905	355
GL000216.2	10964	11852	.	1000	.	1.87997	16.867	12.3071	723	2.42	3.01	10964	11832	8.63023	718	10964	11855	12.2086	733
GL000216.2	13577	13896	.	712	.	1.88262	11.0716	6.74863	36	1.16	1.72	13580	13803	5.16052	33	13576	13899	7.76185	37
GL000216.2	173526	174005	.	903	.	1.94459	13.0439	8.62186	436	1.6	2.18	173527	174004	5.86934	430	173816	174004	8.9938	151
GL000220.1	109244	110914	.	1000	.	2.50557	11.5875	7.23867	943	2.15	2.74	109263	110907	7.16236	953	109240	110897	11.9251	218
KI270438.1	104564	104992	.	1000	.	1.4142	19.4222	14.7891	138	1.99	2.61	104670	104999	6.39604	32	104557	104957	13.2176	149
KI270438.1	109282	109992	.	557	.	1.26849	14.2523	9.78677	545	0.81	1.34	109426	109915	4.22237	401	109226	110002	12.69	600
KI270442.1	92127	92621	.	1000	.	1.91573	80.6899	75.6104	267	4.71	5	92129	92615	29.0956	266	92124	92622	58.2823	269
KI270442.1	94218	94833	.	709	.	2.16095	10.4469	6.16553	494	1.15	1.71	94230	94732	4.8554	465	94230	94745	8.64931	487
KI270729.1	23245	23699	.	1000	.	2.8746	42.5543	37.6095	211	4.03	4.56	23245	23602	20.3889	212	23125	23703	29.5259	324
KI270729.1	27604	28008	.	780	.	1.53404	19.6952	15.0549	202	1.3	1.88	27621	28001	4.56463	199	27606	28010	18.7171	200
KI270730.1	109794	110117	.	628	.	3.13037	10.0384	5.78055	157	0.97	1.51	109809	110117	5.0561	142	109794	110113	6.39075	155
KI270733.1	171030	172134	.	1000	.	1.9698	6.947	2.97483	693	2.03	2.64	171295	172012	6.5333	428	171012	172824	11.5561	112
MT	11	16569	.	1000	.	7.0426	4332.2	4324.61	11315	5	5	6	16569	4021.02	10428	2	16569	2661.07	3701
X	2456959	2458415	.	1000	.	25.5662	69.3444	64.2923	688	2.84	3.46	2457193	2457918	6.41791	447	2456959	2458386	74.4026	698
X	2463421	2465354	.	641	.	13.2566	28.6575	23.8409	1190	1	1.54	2464360	2464669	4.26859	179	2463463	2465363	31.5439	1148
X	47129159	47129827	.	1000	.	17.991	43.4346	38.4831	270	3.99	4.53	47129211	47129826	21.0703	206	47129159	47129826	28.1721	292
X	57286450	57287631	.	645	.	4.72321	8.5604	4.41503	462	1.01	1.55	57286155	57287012	4.27893	514	57286489	57287661	9.07419	423
X	65642806	65643645	.	724	.	4.72493	7.6317	3.56822	524	1.18	1.74	65642806	65643623	5.51506	368	65642942	65643562	6.52355	443
X	101408016	101409087	.	1000	.	9.94242	19.1993	14.5709	359	1.82	2.46	101408023	101409101	5.31484	365	101408006	101408698	17.0319	363
X	126472494	126473284	.	648	.	5.25836	8.20202	4.09135	291	1.02	1.56	126472730	126473365	5.51506	58	126472463	126473238	5.9319	295
X	131746194	131747629	.	1000	.	17.991	43.4346	38.4831	667	3.92	4.46	131746714	131747629	15.3144	135	131746489	131747377	33.7292	372
Y	2473972	2476047	.	1000	.	11.8362	24.5005	19.7544	1285	2.03	2.64	2473972	2475325	5.31484	1242	2474052	2475886	26.5147	562
Y	57216036	57217248	.	808	.	5.74075	22.6067	17.904	1031	1.37	1.95	57216598	57217233	4.60192	468	57216605	57217257	19.8342	470

## Sheet: STAT3 - Pt
chrom	chromStart int	chromEnd int	name string	score int	strand	signalValue	p-value	q-value	summit	localIDR	globalIDR	rep1_chromStart	rep1_chromEnd	rep1_signalValue	rep1_summit	rep2_chromStart	rep2_chromEnd	rep2_signalValue	rep2_summit
1	6404157	6405065	.	792	.	4.94689	10.6535	6.18365	737	1.23	1.91	6404396	6405055	5.14903	495	6404170	6405074	7.52212	835
1	8903729	8904844	.	818	.	3.87967	6.67484	2.55353	146	1.31	1.97	8903825	8904714	5.51599	640	8903705	8904214	6.46174	166
1	26619665	26622129	.	574	.	4.24578	6.01322	1.976	1164	0.82	1.38	26619872	26621225	5.23192	1161	26620400	26621411	4.98291	408
1	27030922	27031886	.	1000	.	14.9484	36.1158	31.152	650	3.62	4.14	27030765	27031844	16.5173	727	27030982	27031987	26.3646	590
1	38012223	38013108	.	787	.	6.40644	10.7479	6.26667	629	1.23	1.9	38012313	38013108	5.21176	570	38012696	38013057	7.26343	128
1	61585027	61587180	.	1000	.	6.84679	15.7089	11.045	688	1.79	2.43	61584915	61585850	5.48679	870	61585264	61587180	12.1732	454
1	76971223	76971447	.	1000	.	3.44264	8.80051	4.44106	192	1.77	2.41	76971223	76971437	5.6668	106	76971223	76971466	10.9122	169
1	84632677	84633575	.	926	.	6.23605	12.0169	7.4786	608	1.58	2.23	84632880	84633634	5.90997	375	84632693	84633447	7.76367	601
1	94325326	94326364	.	557	.	4.16523	6.39975	2.30997	314	0.79	1.34	94325514	94326423	5.69023	262	94325336	94326267	4.55006	120
1	94863939	94864658	.	552	.	3.82627	6.57124	2.45888	362	0.78	1.33	94864007	94864876	5.51599	333	94863673	94864658	4.55006	598
1	109909423	109910793	.	714	.	5.97934	9.69675	5.27635	1179	1.08	1.72	109910491	109910775	5.23192	97	109910230	109910800	6.14636	372
1	145823223	145824408	.	728	.	5.97934	9.69675	5.27635	631	1.11	1.75	145823239	145823987	5.23192	637	145823223	145824408	5.95117	605
1	150561082	150563045	.	1000	.	21.3121	73.2904	68.1796	999	4.61	5	150561082	150564490	41.8977	999	150561102	150562723	37.2254	1223
1	150563303	150564490	.	1000	.	4.12794	6.60309	2.48865	652	1.83	2.49	150561082	150564490	41.8977	999	150563515	150564449	5.16451	524
1	150604228	150605188	.	1000	.	7.71848	20.3183	15.5418	495	2.07	2.69	150604513	150604849	6.08961	203	150604119	150605137	16.0866	625
1	151311467	151312205	.	643	.	3.10885	4.53197	0.89679	56	0.95	1.55	151311204	151311758	4.92697	322	151311748	151312214	6.10589	265
1	155134605	155135816	.	1000	.	5.16	9.35691	4.96235	758	2.06	2.68	155134363	155135673	6.74133	631	155134817	155135841	10.0261	546
1	155192337	155195883	.	1000	.	58.5485	287.527	282.303	931	5	5	155192296	155194138	165.121	973	155192457	155195880	178.876	815
1	155226531	155227907	.	650	.	3.86996	5.8939	1.88289	434	0.97	1.57	155226537	155227942	4.421	407	155226551	155227907	7.33267	754
1	170074553	170075267	.	572	.	4.78437	7.14089	2.94442	180	0.81	1.38	170074553	170075274	6.32224	224	170074589	170074873	4.4251	136
1	178126564	178127419	.	570	.	5.12643	8.95949	4.58742	376	0.8	1.37	178126657	178127080	5.51599	261	178126792	178127608	4.69829	98
1	200487872	200488307	.	1000	.	7.83497	22.0718	17.2624	136	2.6	3.2	200487872	200488285	13.5186	136	200487872	200488307	9.30608	81
1	202105599	202106785	.	582	.	4.90459	8.56898	4.24023	217	0.83	1.4	202105522	202106166	6.28014	310	202105640	202106810	4.52095	978
1	203628082	203629304	.	748	.	3.84386	4.93266	1.13666	245	1.15	1.8	203628515	203629725	5.23192	451	203627976	203628684	6.14636	351
1	206052248	206053718	.	920	.	5.08565	12.708	8.14818	648	1.56	2.22	206052349	206053384	7.69459	543	206052511	206053105	6.10488	390
1	226110146	226111293	.	754	.	4.69872	7.2904	3.07921	381	1.16	1.82	226110410	226111003	5.97979	145	226110146	226111303	5.5511	107
1	228228694	228229496	.	601	.	3.95302	5.31387	1.4408	144	0.87	1.45	228228680	228229547	4.87488	71	228228828	228229496	5.67842	178
1	230680845	230682880	.	1000	.	12.589	33.3172	28.377	812	3.47	4.03	230681151	230682095	17.4027	506	230680845	230682422	20.6026	799
1	235367077	235367875	.	612	.	4.75507	7.98971	3.70366	354	0.89	1.48	235367084	235367622	4.98346	141	235366994	235367906	5.6172	449
1	240796391	240797657	.	877	.	5.97934	9.69675	5.27635	584	1.44	2.11	240796837	240797459	5.23192	146	240796376	240797659	8.42561	560
10	12617098	12618235	.	677	.	8.8118	18.8357	14.09	386	1.03	1.63	12617134	12618205	22.3183	446	12617082	12617653	4.10822	376
10	27318846	27320912	.	1000	.	14.5822	43.3217	38.3178	923	4.14	4.63	27319084	27320872	17.9935	1039	27319104	27320960	42.1558	665
10	33238202	33238984	.	632	.	3.8598	5.1676	1.31519	157	0.93	1.52	33238202	33238612	5.90997	113	33238254	33238753	4.99441	364
10	33264074	33264782	.	815	.	5.55225	8.67518	4.32723	597	1.29	1.96	33264093	33264752	5.23192	125	33264074	33265003	7.26343	588
10	35194660	35197002	.	1000	.	8.96901	17.585	12.8675	1359	1.79	2.43	35194660	35196162	5.23192	973	35194737	35197007	16.1523	1282
10	38054046	38054805	.	554	.	5.12515	7.68532	3.42666	311	0.78	1.34	38054046	38055274	4.87488	307	38054292	38054792	5.07954	155
10	40728325	40728676	.	563	.	2.48664	7.96249	3.67861	136	0.79	1.36	40728210	40728791	5.96155	227	40728338	40728628	4.46313	128
10	40944957	40945874	.	722	.	3.8342	6.08006	2.03195	814	1.1	1.74	40945206	40945436	5.40713	121	40944957	40945827	5.79643	730
10	41149237	41149935	.	804	.	5.02198	10.4672	6.0075	415	1.27	1.94	41149084	41149920	9.56094	575	41149483	41149834	5.07223	172
10	41339099	41339418	.	593	.	3.81122	8.09133	3.79093	87	0.86	1.43	41339099	41339421	7.46545	88	41339107	41339412	4.16744	194
10	41552133	41552405	.	830	.	5.73933	12.2744	7.72706	132	1.34	2	41552133	41552410	5.1522	110	41552155	41552396	8.78722	114
10	41565478	41565822	.	651	.	3.32393	8.20396	3.89828	258	0.98	1.57	41565596	41565822	6.66581	140	41565478	41565784	4.78263	163
10	60314061	60314920	.	1000	.	8.27383	16.9023	12.2017	321	2.2	2.78	60314061	60314772	6.94554	297	60314121	60315321	11.5833	269
10	60526177	60526680	.	685	.	4.80603	8.07814	3.78109	146	1.04	1.65	60526240	60526797	5.48679	187	60526162	60526597	5.3797	151
10	70387105	70388254	.	934	.	6.52561	11.7142	7.19432	385	1.6	2.25	70387105	70387996	6.99524	444	70387035	70387673	6.40428	465
10	71766496	71767792	.	654	.	4.96962	7.7339	3.46894	1017	0.98	1.58	71766622	71767797	6.32224	859	71766496	71767663	4.98291	764
10	73413337	73414963	.	1000	.	4.92969	9.27069	4.88053	229	2.03	2.66	73413373	73414191	7.58745	173	73413342	73414373	8.35284	541
10	99620642	99621332	.	738	.	3.79079	6.00165	1.97379	615	1.13	1.78	99620642	99621332	5.6874	622	99620762	99621290	5.6172	215
10	102393845	102394595	.	1000	.	9.15994	25.9993	21.1349	407	2.75	3.36	102394146	102394400	8.62885	89	102393935	102394756	18.3158	326
10	113752262	113753881	.	1000	.	7.47619	17.3947	12.6844	1110	2.61	3.21	113752217	113753424	11.5565	1054	113752433	113753739	9.70197	951
10	121509709	121510859	.	1000	.	7.26329	13.7906	9.18956	744	2.13	2.73	121509945	121510822	7.79349	501	121509783	121511004	9.03257	739
10	133357766	133358067	.	596	.	4.92969	9.27069	4.88053	208	0.87	1.44	133357753	133358237	7.39227	210	133357809	133358035	4.24426	129
11	354246	356432	.	1000	.	29.6012	108.136	102.981	2024	5	5	354416	356431	70.0838	1844	355434	356404	61.2375	846
11	615223	616087	.	1000	.	10.6774	22.5613	17.7443	691	2.26	2.82	615672	615977	6.32224	218	615223	616092	18.9586	691
11	15897144	15898666	.	862	.	5.85473	9.84521	5.41521	477	1.41	2.08	15897144	15898309	6.60534	471	15897204	15898526	5.95117	460
11	15902709	15903991	.	847	.	7.4134	19.6694	14.9067	558	1.39	2.04	15902839	15903669	4.59251	428	15902709	15903850	21.4662	562
11	18394231	18395147	.	544	.	4.64447	7.20096	3.00012	434	0.76	1.31	18394516	18395119	4.60953	134	18394207	18395039	5.3797	574
11	47193747	47195476	.	1000	.	21.7248	66.17	61.0743	407	4.32	4.79	47193751	47194619	24.3191	351	47193763	47195478	40.0364	380
11	47213650	47217201	.	966	.	8.16584	17.6976	12.9767	1002	1.67	2.33	47213594	47216574	5.32423	1501	47213939	47217078	11.1016	713
11	63802842	63803323	.	700	.	5.98046	10.052	5.61159	333	1.07	1.69	63802897	63803342	6.32963	316	63802840	63803307	5.07954	281
11	64225953	64226940	.	1000	.	7.7407	15.9777	11.3065	449	2.06	2.67	64225953	64226905	6.65165	520	64226017	64226633	10.0719	378
11	64778388	64779176	.	545	.	4.11056	5.56044	1.64071	611	0.77	1.31	64778624	64779330	4.91462	402	64778234	64779048	5.07954	459
11	65418538	65422862	.	1000	.	10.3216	52.922	47.8699	2991	4.16	4.66	65420950	65422599	26.6913	555	65420919	65422220	31.6687	623
11	65423153	65426980	.	984	.	4.93079	11.3019	6.7971	2265	1.71	2.37	65424855	65425571	6.07644	282	65424607	65426974	8.73575	813
11	65471518	65472800	.	679	.	4.57827	10.4929	6.02994	562	1.04	1.64	65471987	65472552	4.59251	112	65471314	65472840	7.52212	745
11	73257142	73258517	.	1000	.	10.789	49.3969	44.3609	499	3.75	4.28	73257034	73258436	20.9656	631	73257291	73258494	25.0593	349
11	73876440	73877772	.	1000	.	6.93512	17.703	12.9815	703	2.55	3.13	73876487	73877336	9.55067	650	73876440	73877812	11.1939	763
11	75626045	75626830	.	666	.	3.16312	8.11281	3.8115	212	1	1.61	75626110	75626830	4.28502	409	75626038	75626708	8.39094	215
11	77589243	77590959	.	806	.	3.31372	12.7988	8.23517	421	1.27	1.94	77589321	77589850	4.53784	405	77589229	77591533	14.0089	1058
11	77601951	77603788	.	1000	.	3.71948	16.2985	11.6183	442	2.31	2.89	77602067	77603125	9.5773	325	77602001	77603140	8.6839	332
11	77994433	77995342	.	628	.	3.13505	10.8738	6.38541	294	0.93	1.51	77994590	77995445	7.64682	128	77994415	77994909	4.40021	308
11	78138968	78140132	.	610	.	1.74939	3.31546	0.21626	918	0.89	1.47	78139630	78140168	6.02963	182	78138976	78139976	4.7974	594
11	78188017	78188656	.	1000	.	4.01604	16.6857	11.9933	150	2.39	2.95	78188017	78188623	9.91526	150	78188042	78189019	8.81764	144
11	78365199	78366274	.	595	.	3.19745	7.3888	3.16959	610	0.86	1.43	78365250	78366112	5.1049	485	78365348	78365955	5.26949	491
11	103408269	103409957	.	1000	.	13.157	31.6852	26.7622	463	3.45	4	103408269	103409729	14.328	458	103408269	103409202	23.8736	470
11	119121003	119122227	.	1000	.	7.68773	14.0612	9.44659	725	2.02	2.64	119121097	119122069	7.46287	616	119121508	119121827	8.42561	235
12	7059809	7060949	.	1000	.	6.94764	12.8303	8.26445	557	2.15	2.75	7059809	7060949	6.99524	754	7060076	7060863	10.8692	131
12	8243092	8243794	.	720	.	6.17568	10.7432	6.26667	214	1.09	1.74	8242983	8243441	7.46287	318	8243154	8243823	4.98291	134
12	12356984	12357858	.	680	.	4.23271	7.63112	3.39046	283	1.04	1.64	12356801	12357317	5.06641	336	12357186	12357587	6.22807	115
12	14928054	14929482	.	1000	.	5.73941	13.0521	8.47362	1061	2.11	2.7	14928906	14929366	7.48802	208	14928301	14929486	9.07012	741
12	25457427	25458723	.	634	.	2.97965	8.05645	3.76583	862	0.93	1.53	25457679	25458470	4.60334	606	25458265	25458837	6.51658	121
12	26318223	26319981	.	635	.	3.29385	7.67369	3.42666	234	0.93	1.53	26318223	26319096	4.24959	247	26318224	26319999	7.27748	1604
12	45268744	45269676	.	602	.	2.86142	4.4143	0.80751	407	0.87	1.45	45268792	45269670	8.12555	423	45268689	45269170	4.14846	301
12	46442140	46442805	.	627	.	5.8242	11.2795	6.77519	263	0.92	1.51	46442104	46442516	5.69023	295	46442299	46442898	5.07223	139
12	47819732	47821417	.	1000	.	11.6808	34.201	29.2542	630	3.36	3.93	47819803	47820984	10.1984	813	47819704	47821409	29.9004	674
12	50246722	50247605	.	1000	.	15.1216	41.4095	36.4154	437	3.76	4.3	50246778	50247595	25.7879	355	50246350	50247548	22.2146	815
12	56223979	56224357	.	605	.	5.13892	8.00887	3.72082	275	0.88	1.46	56223973	56224314	5.23192	276	56223979	56224357	5.09213	195
12	56359342	56361891	.	1000	.	8.09451	16.114	11.4389	963	2.39	2.97	56359802	56361633	9.79145	494	56359342	56360915	9.09503	1252
12	67268797	67269766	.	564	.	4.69805	6.72962	2.5803	285	0.79	1.36	67268877	67269142	5.08014	157	67268797	67269750	5.07954	523
12	100359578	100360412	.	840	.	4.80603	8.07814	3.78109	264	1.37	2.02	100359622	100360052	5.23192	132	100359479	100360509	8.42561	402
12	102474314	102475415	.	543	.	4.96962	7.7339	3.46894	595	0.76	1.31	102474302	102475140	4.19838	255	102474728	102475415	6.94484	181
12	133264952	133265223	.	553	.	3.6079	6.38117	2.29809	178	0.78	1.33	133264952	133265223	4.38447	172	133264972	133265218	5.94148	175
13	19632981	19634733	.	1000	.	11.9587	26.4746	21.6037	364	3.01	3.6	19632981	19633571	11.1395	454	19633172	19633990	16.2019	170
13	36533575	36534615	.	1000	.	8.54192	16.389	11.704	547	2.35	2.92	36533722	36534615	8.64863	400	36533358	36534476	9.62869	760
13	44300711	44301800	.	820	.	5.76724	10.7984	6.31379	651	1.31	1.98	44300880	44301814	7.10027	524	44301042	44301441	5.3797	321
13	112930759	112931659	.	864	.	5.55225	8.67518	4.32723	432	1.42	2.08	112930977	112931696	5.23192	468	112930728	112931623	7.98886	568
14	24146122	24148069	.	1000	.	8.11482	15.214	10.5619	957	2.77	3.38	24145761	24147442	8.64863	1054	24146204	24147759	17.5431	882
14	24160823	24161977	.	1000	.	8.96901	17.585	12.8675	544	2.72	3.32	24160897	24161977	10.5053	218	24160763	24161880	11.9796	590
14	55129932	55130643	.	569	.	4.20955	7.30302	3.08892	150	0.8	1.37	55129932	55130220	6.28014	138	55130045	55130661	4.40899	113
14	75278023	75279428	.	1000	.	9.44033	20.4527	15.6735	612	2.55	3.14	75278102	75279425	8.98825	535	75278023	75279426	11.9465	605
14	75985518	75986660	.	1000	.	9.5361	21.7082	16.9062	365	2.76	3.37	75985787	75986264	8.64863	177	75985434	75986660	17.2356	443
14	80567762	80569734	.	1000	.	7.68773	14.0612	9.44659	751	2.14	2.74	80568100	80569734	9.87533	403	80567478	80569582	7.26343	1057
14	102140165	102141378	.	571	.	2.73872	3.36008	0.23558	203	0.8	1.38	102140125	102140629	5.23192	228	102140532	102141377	5.07954	334
15	33083360	33084377	.	1000	.	18.7922	49.3815	44.3457	525	3.98	4.54	33083508	33084369	25.3503	395	33083360	33084976	27.9046	523
15	43105226	43106834	.	981	.	7.33362	13.9094	9.30386	746	1.71	2.36	43105890	43106810	5.23192	373	43105194	43106834	14.7878	846
15	44728391	44729342	.	1000	.	7.7196	15.0106	10.3671	500	2.29	2.85	44728507	44729274	10.5053	398	44728391	44729539	7.98886	596
15	55288871	55291018	.	673	.	7.26063	12.9317	8.35658	1134	1.03	1.62	55289243	55290610	4.19838	734	55288840	55290622	12.1441	831
15	66802085	66804090	.	1000	.	21.7162	62.6982	57.6115	1043	4.48	4.98	66802255	66803772	26.0425	876	66802146	66804168	42.6637	909
15	72154398	72156982	.	785	.	6.89633	12.331	7.78242	1242	1.23	1.89	72153727	72156733	4.60953	1787	72155095	72156498	11.1455	745
15	82445129	82446118	.	638	.	3.84386	4.93266	1.13666	545	0.94	1.54	82445090	82445843	6.32224	584	82445811	82446118	4.78977	118
15	90184184	90185645	.	1000	.	14.7891	49.6261	44.5889	522	4.39	4.9	90184515	90185173	33.254	176	90184188	90185694	34.4539	561
16	4253397	4254236	.	566	.	4.27096	5.81095	1.80939	268	0.79	1.37	4253488	4254237	5.23192	655	4253369	4253910	5.07954	229
16	19696299	19697022	.	1000	.	8.96901	17.585	12.8675	394	2.42	3	19696555	19696924	9.87533	138	19696241	19697074	9.15844	459
16	21502285	21504125	.	565	.	5.39147	8.41666	4.09906	392	0.79	1.36	21502346	21503909	5.23192	338	21502341	21502915	4.98291	248
16	29593906	29596043	.	670	.	5.97934	9.69675	5.27635	1779	1.02	1.61	29594917	29596043	5.23192	759	29593772	29596200	6.14636	1586
16	29862722	29863567	.	852	.	6.40644	10.7479	6.26667	580	1.39	2.05	29862766	29863518	5.23192	203	29862722	29863567	8.56405	665
16	74396286	74398919	.	1000	.	17.1096	55.8515	50.7892	509	4.27	4.76	74396286	74397095	28.4534	567	74395699	74398704	34.7256	1091
17	9388686	9389662	.	697	.	3.84483	5.60659	1.67582	487	1.07	1.68	9389166	9389671	6.09809	102	9388544	9389642	5.07954	587
17	17010596	17011205	.	732	.	4.64361	8.72588	4.37552	295	1.12	1.76	17010596	17011196	5.02738	382	17010540	17011205	7.0198	347
17	22522713	22523829	.	1000	.	5.39805	22.1392	17.3286	443	3.06	3.66	22522714	22523472	14.7185	460	22522713	22523567	13.8187	287
17	27471560	27472330	.	1000	.	7.04885	14.7459	10.1121	487	1.82	2.46	27471739	27472127	6.94554	288	27470813	27472315	7.52212	1238
17	28335194	28336990	.	783	.	5.20356	10.1294	5.68357	1365	1.22	1.89	28334602	28337006	8.64863	1899	28336164	28336693	5.07223	434
17	28745076	28746210	.	995	.	7.46512	13.6932	9.09697	1028	1.76	2.4	28745761	28746566	7.45876	306	28745613	28746206	6.98835	456
17	31159008	31160388	.	808	.	7.04885	14.7459	10.1121	793	1.28	1.95	31158971	31159951	4.60953	812	31159056	31160374	12.3881	729
17	31489808	31490500	.	698	.	3.38307	4.61323	0.95654	103	1.07	1.68	31489771	31490137	5.42525	107	31490148	31491110	5.58256	230
17	31490791	31491132	.	702	.	3.23311	4.36249	0.76904	210	1.07	1.69	31489771	31490137	5.42525	107	31490148	31491110	5.58256	230
17	45371225	45371984	.	573	.	4.94924	7.70069	3.43998	188	0.81	1.38	45371283	45371912	4.68516	140	45371225	45371984	5.5511	128
17	53105732	53106419	.	1000	.	6.94764	12.8303	8.26445	275	1.82	2.48	53105651	53106408	7.45876	347	53105732	53106419	7.26343	382
17	56915511	56916171	.	1000	.	8.37264	16.5851	11.8948	196	2.24	2.8	56915550	56916344	7.32067	144	56915463	56916050	11.3331	179
17	59782699	59787656	.	1000	.	30.7509	95.1774	90.0386	4129	4.86	5	59785201	59787741	62.7574	1638	59782699	59787469	38.6286	3779
17	59836897	59838000	.	1000	.	7.36925	15.7828	11.1162	681	2.81	3.4	59837540	59837985	8.4325	205	59836939	59837980	20.98	593
17	63869704	63870196	.	616	.	5.29783	8.91791	4.55022	125	0.9	1.49	63869703	63869956	5.23192	60	63869727	63870277	5.28715	177
17	69465812	69467915	.	1000	.	10.2503	21.29	16.4934	646	2.63	3.24	69465651	69467397	8.64863	801	69466065	69467688	13.9617	413
17	78352440	78353862	.	750	.	5.46353	10.2547	5.80388	386	1.15	1.81	78352765	78353489	4.44782	284	78352277	78353794	11.2809	1017
17	78357681	78361389	.	896	.	6.97266	15.9549	11.2842	2330	1.49	2.16	78359403	78360373	4.82298	431	78357501	78361119	19.1032	2501
17	78375454	78376284	.	1000	.	7.82121	25.5896	20.7307	412	2.93	3.49	78375521	78376264	11.6194	354	78375448	78376179	13.8996	414
17	80254547	80255272	.	811	.	4.16523	6.39975	2.30997	561	1.28	1.95	80254745	80255115	5.21176	80	80254474	80255308	7.98886	659
17	81860741	81861647	.	641	.	5.76724	10.7984	6.31379	512	0.95	1.55	81861115	81861386	5.90997	147	81860696	81861360	5.07223	548
18	3281390	3282242	.	653	.	5.00373	8.7442	4.39211	413	0.98	1.57	3281231	3281951	4.82298	595	3281659	3282485	6.24959	461
18	3593147	3595941	.	1000	.	33.1147	163.702	158.509	1067	5	5	3593291	3595024	70.3759	918	3593135	3595840	100.938	1078
18	3605569	3605785	.	885	.	1.67399	1.36141	0	0	1.48	2.13	3604690	3605235	6.46709	261	3602470	3605787	6.16269	677
18	3623274	3625544	.	583	.	5.38908	9.76483	5.33707	660	0.83	1.4	3623347	3624811	6.38315	699	3623298	3624427	4.37079	646
18	3665767	3666815	.	615	.	4.06541	7.30435	3.08892	601	0.9	1.48	3665879	3666458	6.29834	133	3665751	3666815	4.78263	487
18	9073216	9074522	.	823	.	3.8342	6.08006	2.03195	764	1.32	1.98	9073843	9074134	7.30612	126	9073129	9074524	5.3186	596
18	17016632	17017358	.	718	.	5.30735	9.97083	5.53465	484	1.08	1.73	17016910	17017312	4.60953	220	17016667	17017430	7.72479	403
18	22978316	22978699	.	1000	.	6.52823	13.7887	9.18833	131	1.88	2.54	22978311	22978545	6.51465	151	22978325	22978699	8.56556	124
18	54945951	54947621	.	645	.	3.82278	5.10942	1.27764	81	0.96	1.56	54945909	54946731	6.47023	281	54946486	54947658	4.78977	961
18	80262918	80263270	.	1000	.	6.10436	17.1203	12.4162	247	2.03	2.65	80262918	80263256	9.66608	245	80262944	80263269	7.14879	153
19	925129	926098	.	556	.	5.60584	9.09066	4.71194	625	0.78	1.34	924327	925804	4.19838	478	925464	926098	11.0761	293
19	10270584	10271591	.	1000	.	8.24212	18.8382	14.0919	581	2.46	3.01	10270693	10271573	8.48758	527	10270584	10271582	11.934	597
19	11085478	11086012	.	560	.	6.83353	11.8267	7.29463	341	0.79	1.35	11085550	11086350	4.19838	280	11085478	11086013	9.62869	329
19	24925791	24926157	.	835	.	3.69031	11.0817	6.58535	99	1.36	2.01	24925811	24926088	5.04709	47	24925795	24926358	9.76903	109
19	25553551	25553886	.	746	.	2.97965	8.05645	3.76583	62	1.15	1.8	25553547	25553884	5.52613	62	25553563	25553886	5.8233	70
19	25953887	25954545	.	597	.	4.88127	10.8515	6.36364	298	0.87	1.44	25953779	25954631	7.9573	417	25953929	25954382	4.13804	242
19	26865417	26865879	.	684	.	4.28388	10.6881	6.21668	310	1.04	1.65	26865421	26865888	8.28357	311	26865428	26865858	4.69028	276
19	27131702	27132041	.	945	.	3.10696	10.1386	5.69236	60	1.61	2.28	27131707	27132071	5.85162	124	27131698	27132041	8.21273	63
19	29714249	29716651	.	1000	.	10.1349	54.7348	49.676	947	4.42	4.94	29714440	29715882	33.0238	1038	29714241	29716677	35.8127	956
19	35869847	35870348	.	592	.	5.73418	9.64615	5.23687	79	0.86	1.43	35869847	35870363	5.48679	79	35869847	35870106	4.98291	65
19	44587596	44588865	.	890	.	6.40644	10.7479	6.26667	452	1.48	2.15	44587595	44588537	11.1395	438	44587942	44588934	5.07954	748
19	53889189	53890443	.	1000	.	14.8984	74.0609	68.949	770	4.93	5	53889227	53890250	44.5715	745	53889405	53890494	49.5598	513
19	53980396	53981345	.	695	.	4.24459	8.52269	4.19581	182	1.07	1.67	53980396	53981209	4.92697	538	53980430	53981484	6.67327	136
19	54035328	54036254	.	1000	.	6.15465	15.9833	11.3116	869	2.11	2.71	54035630	54036243	7.29026	562	54035328	54036246	9.6543	828
19	54162386	54162850	.	872	.	4.7149	10.4825	6.02152	190	1.44	2.1	54162440	54162887	6.04825	145	54162411	54162674	6.76019	216
2	9386509	9387957	.	1000	.	10.681	30.9161	25.9991	460	3.16	3.71	9386585	9387959	20.485	392	9386509	9387585	12.3685	459
2	10689165	10690578	.	893	.	6.83353	11.8267	7.29463	918	1.49	2.15	10689169	10690578	5.23192	1073	10689165	10690485	8.42561	943
2	11830071	11830919	.	568	.	5.58176	9.05141	4.6742	232	0.8	1.37	11829988	11830895	5.23192	324	11830065	11830367	5.02244	137
2	17753383	17754591	.	1000	.	11.5316	25.1542	20.3001	608	3.23	3.76	17753696	17754591	13.7687	314	17753489	17754591	18.9586	465
2	25664219	25665054	.	619	.	4.38195	7.62377	3.38384	510	0.91	1.49	25664466	25665054	7.45876	322	25664219	25664831	4.40899	301
2	26495823	26496320	.	951	.	5.26112	11.3101	6.80378	191	1.62	2.29	26495750	26496234	9.3578	253	26495973	26496685	5.86469	149
2	26757525	26758884	.	1000	.	10.2529	25.8627	21.0001	651	3.08	3.68	26757443	26758566	13.7687	655	26757561	26758913	15.467	593
2	28530293	28531154	.	778	.	4.32798	6.67432	2.55353	448	1.21	1.88	28530524	28530954	6.17516	283	28530690	28531184	5.68766	320
2	29123300	29124394	.	769	.	5.55225	8.67518	4.32723	454	1.2	1.85	29123300	29124092	6.51465	397	29123675	29124394	5.07954	598
2	36354704	36355563	.	637	.	3.84386	4.93266	1.13666	602	0.94	1.53	36354692	36354900	4.87488	72	36354954	36355659	6.14636	356
2	38076206	38077500	.	1000	.	8.96901	17.585	12.8675	457	2.47	3.02	38075984	38076810	9.87533	683	38076214	38077323	9.62869	407
2	69683363	69683937	.	559	.	4.5437	8.84201	4.47851	130	0.79	1.35	69683363	69683840	5.7448	114	69683404	69684155	4.55006	96
2	99180292	99182147	.	1000	.	29.4696	90.0061	84.8723	601	4.89	5	99180351	99182010	41.554	548	99180365	99182113	58.1321	524
2	129191434	129192208	.	540	.	2.19097	2.22414	0	139	0.75	1.3	129191267	129191776	5.21176	306	129191710	129192208	4.99441	189
2	132352501	132354287	.	1000	.	9.18291	20.5385	15.7581	1021	2.41	3	132353404	132353943	7.46287	204	132352497	132354782	13.2377	1036
2	140223412	140223963	.	662	.	5.87453	10.24	5.78937	490	0.99	1.6	140223412	140223950	4.87488	392	140223412	140224122	6.24959	512
2	140821543	140823945	.	765	.	5.12515	7.68532	3.42666	983	1.19	1.84	140821543	140823546	7.46287	983	140821930	140823331	5.07954	370
2	146579037	146579761	.	960	.	4.67741	11.7031	7.18376	429	1.65	2.31	146579156	146579704	5.7448	288	146579014	146579962	8.79428	455
2	160241661	160242242	.	888	.	6.43443	11.1715	6.67261	221	1.48	2.14	160241286	160242069	5.69065	519	160241788	160242390	7.26343	98
2	177241779	177243127	.	1000	.	8.8118	18.8357	14.09	601	2.39	2.96	177241323	177242856	8.18052	1052	177241798	177243449	11.3331	532
2	191013557	191014829	.	854	.	6.83353	11.8267	7.29463	601	1.4	2.06	191013389	191014796	5.23192	814	191013566	191014795	8.42561	939
2	191019991	191021073	.	1000	.	7.33362	13.9094	9.30386	586	1.85	2.52	191020080	191021055	6.46709	497	191019991	191021824	8.42561	578
2	216012202	216013186	.	585	.	5.12515	7.68532	3.42666	270	0.84	1.41	216012172	216012497	4.19838	230	216012257	216013635	7.26343	245
20	8073389	8073720	.	624	.	6.08764	11.7533	7.2307	182	0.91	1.5	8073492	8073835	4.50897	97	8073395	8073738	6.67327	169
20	11455081	11455623	.	660	.	6.01733	10.4793	6.01873	223	0.99	1.59	11455080	11455560	4.19838	356	11455136	11455628	8.77194	177
20	32357324	32358493	.	584	.	4.45107	7.45572	3.22999	586	0.84	1.41	32357772	32358118	6.66282	135	32357162	32358506	4.32518	570
20	32358958	32359904	.	942	.	6.56426	13.0092	8.43206	101	1.61	2.27	32358960	32359505	5.90487	113	32358958	32359854	8.09728	100
20	44203254	44205353	.	1000	.	8.30749	16.9601	12.2581	803	2.25	2.82	44203758	44204937	6.99524	338	44203295	44204665	12.2584	712
20	44609121	44610305	.	1000	.	7.66342	17.2702	12.5625	806	2.73	3.33	44609541	44610305	10.9837	473	44608768	44610240	11.3702	1112
20	46089526	46090466	.	709	.	5.01089	7.80107	3.53082	696	1.07	1.71	46089719	46090467	9.04815	498	46089539	46090171	4.63735	218
20	50292231	50293667	.	1000	.	7.46949	19.3049	14.5497	638	2.58	3.19	50292313	50293306	15.0444	615	50292110	50293036	8.56556	760
20	50561269	50562565	.	676	.	5.34742	10.4007	5.94499	655	1.03	1.63	50561759	50562193	4.98302	162	50561343	50562413	6.24959	614
20	50663236	50663849	.	767	.	4.88127	10.8515	6.36364	254	1.19	1.85	50663219	50663679	4.59251	247	50663023	50663849	10.1857	470
20	51985324	51985879	.	912	.	6.68821	12.3926	7.84186	159	1.54	2.2	51985329	51985586	6.46709	101	51985324	51985852	6.44919	147
20	53594020	53594919	.	849	.	3.84123	5.36426	1.47755	427	1.39	2.05	53594330	53595277	6.13512	190	53594007	53594535	6.27317	199
20	62364666	62367051	.	1000	.	7.92512	17.7551	13.0313	1563	2.38	2.94	62365709	62366755	6.46709	245	62364674	62367629	19.1288	1544
20	62367467	62367672	.	1000	.	2.80515	3.31667	0.21662	85	2.37	2.93	62365709	62366755	6.46709	245	62364674	62367629	19.1288	1544
21	6437021	6438312	.	548	.	5.12515	7.68532	3.42666	403	0.77	1.32	6437069	6437994	4.19838	185	6437010	6438094	6.14636	413
21	15682027	15684302	.	1000	.	10.7927	24.4797	19.636	1030	3.05	3.63	15681986	15684180	10.576	1058	15682273	15683824	18.7822	834
21	27104593	27105601	.	630	.	5.29922	10.3101	5.85772	519	0.93	1.52	27104967	27105213	5.72613	175	27104622	27105602	5.07223	755
21	28283374	28284591	.	752	.	3.67844	5.32659	1.45039	783	1.16	1.81	28283217	28283994	5.11828	541	28283993	28284688	7.042	183
21	28336029	28336696	.	837	.	4.10807	6.83825	2.67264	528	1.36	2.02	28335519	28336672	5.48679	860	28336009	28336817	6.94484	528
21	33265817	33267279	.	1000	.	10.5972	27.7024	22.8207	759	3.24	3.79	33265754	33267239	14.1007	792	33265817	33267244	18.878	759
21	35136643	35137345	.	772	.	5.20356	10.1294	5.68357	327	1.2	1.86	35136643	35137330	5.09473	332	35136658	35137466	7.39023	276
21	35302042	35303813	.	682	.	4.33094	10.2075	5.75856	1122	1.04	1.64	35302771	35303298	5.32423	393	35301964	35303901	5.45817	1210
21	37220410	37221413	.	576	.	4.81637	7.78588	3.51736	478	0.82	1.39	37220522	37221325	4.24054	722	37220526	37221788	6.24959	364
21	37267144	37268222	.	590	.	5.21454	9.11303	4.73328	896	0.85	1.42	37267651	37268127	4.91844	375	37267144	37268587	5.3797	700
21	44106676	44108234	.	1000	.	13.24	30.5248	25.6125	867	3.39	3.97	44106665	44108039	19.371	878	44106720	44108262	17.4809	773
21	44427994	44428832	.	1000	.	7.70906	14.9927	10.3512	522	2.13	2.72	44428176	44428713	9.29674	317	44427800	44428908	7.56512	719
21	44505174	44505606	.	937	.	5.41523	16.1264	11.4512	203	1.6	2.26	44505181	44505612	12.2243	183	44505283	44505594	5.34441	199
22	22397414	22398069	.	1000	.	7.64557	14.885	10.246	224	2.18	2.76	22397469	22398183	6.51465	193	22397403	22398069	12.8449	222
22	24010253	24011902	.	587	.	4.77306	7.41259	3.19079	1541	0.85	1.42	24011706	24012010	4.87488	104	24010340	24011871	5.3897	1366
22	24555310	24555792	.	547	.	5.04814	8.49445	4.16984	118	0.77	1.32	24555202	24555867	5.44771	222	24555342	24555611	4.60815	97
22	26672655	26673528	.	744	.	5.38908	9.76483	5.33707	200	1.14	1.79	26672655	26673158	4.79287	352	26672759	26673680	7.98886	86
3	11185203	11186488	.	1000	.	9.26352	19.6163	14.8549	828	1.96	2.58	11185695	11186488	5.7448	240	11185201	11186609	14.7878	834
3	24763101	24764630	.	1000	.	4.77306	7.41259	3.19079	394	1.81	2.46	24763319	24763946	6.99524	193	24762854	24764630	7.46379	383
3	48439523	48440795	.	603	.	5.44486	9.86325	5.43207	423	0.88	1.45	48439818	48440675	6.32963	70	48439388	48440792	4.55006	544
3	48663463	48664468	.	622	.	4.03236	7.78672	3.51736	500	0.91	1.5	48663636	48664084	4.59251	317	48663497	48664203	6.39747	563
3	57006346	57008107	.	1000	.	5.56128	18.0779	13.3479	1131	2.63	3.25	57006999	57007885	7.71226	518	57006394	57008112	18.4781	1379
3	57226917	57228106	.	542	.	4.27096	5.81095	1.80939	512	0.76	1.31	57226912	57227702	4.19838	287	57227326	57228112	6.14636	193
3	93509517	93510101	.	562	.	3.63511	4.6111	0.95544	441	0.79	1.35	93509481	93509709	4.50897	128	93509726	93510101	5.81161	158
3	95923068	95924708	.	928	.	4.92969	9.27069	4.88053	398	1.58	2.24	95923068	95923647	6.32963	380	95923119	95924146	6.90849	750
3	101723661	101725359	.	577	.	5.76061	10.048	5.60845	468	0.82	1.39	101723755	101724344	6.32963	361	101723716	101724292	4.32554	407
3	101848370	101850400	.	1000	.	8.15437	17.1842	12.4789	944	2.53	3.09	101848827	101850061	8.06813	402	101848699	101850352	14.3024	615
3	107986416	107988137	.	1000	.	5.37036	14.877	10.2394	901	2.28	2.83	107986421	107988135	8.56567	872	107986923	107987926	9.31793	398
3	119321874	119323972	.	1000	.	8.94162	22.7948	17.9742	1161	3.04	3.62	119322139	119324123	14.1783	901	119322350	119324011	13.9446	680
3	122793116	122795972	.	1000	.	21.3676	135.657	130.479	928	5	5	122792970	122795332	49.1745	1063	122793138	122795579	97.9882	909
3	123807522	123808827	.	1000	.	6.40979	20.04	15.2693	357	2.98	3.52	123807330	123808868	17.575	804	123807532	123808489	11.2938	300
3	124428622	124429630	.	656	.	4.19675	8.99855	4.62408	422	0.98	1.58	124428867	124429172	4.59251	166	124428628	124430079	7.03723	462
3	127590441	127591540	.	990	.	3.39471	5.27143	1.40376	99	1.74	2.38	127591077	127592152	7.26709	905	127590390	127591051	7.01407	150
3	127591771	127592199	.	987	.	3.05218	4.99938	1.1887	312	1.74	2.38	127591077	127592152	7.26709	905	127590390	127591051	7.01407	150
3	128112234	128113141	.	978	.	4.52058	10.3575	5.90302	493	1.71	2.36	128112632	128113164	6.94432	93	128112234	128113030	7.03723	610
3	129160864	129162070	.	716	.	3.95835	8.98828	4.61521	703	1.08	1.73	129160864	129161717	5.71408	675	129161086	129162044	5.34338	587
3	129244774	129246154	.	1000	.	6.45683	15.7951	11.1273	833	2.72	3.31	129245356	129246088	11.4262	525	129244529	129245996	11.1016	1086
3	129795829	129796578	.	705	.	3.91318	6.47926	2.38389	424	1.07	1.7	129796015	129796446	5.54429	210	129795798	129796578	5.3797	203
3	149366770	149367633	.	618	.	3.4337	6.24409	2.17727	389	0.9	1.49	149366718	149367563	6.93251	677	149366852	149367621	4.47166	274
3	156615004	156616442	.	1000	.	4.85065	12.4745	7.92186	778	1.97	2.6	156614981	156616220	7.48802	811	156615135	156616542	7.95864	641
3	157157903	157161553	.	1000	.	9.55032	32.0216	27.0949	2574	3.45	4.01	157159922	157161338	19.4589	515	157158180	157161547	18.4781	2450
3	157174276	157176151	.	1000	.	12.2346	48.7758	43.7437	521	3.92	4.48	157174338	157175639	20.4982	459	157174211	157176216	29.9699	622
3	157499353	157500860	.	763	.	4.41247	9.48841	5.08858	441	1.18	1.84	157499353	157500860	8.04991	1366	157499411	157500320	5.04039	369
3	157584911	157586315	.	742	.	5.14724	11.7838	7.25848	908	1.14	1.79	157585372	157585925	4.48158	423	157584911	157586377	10.3525	951
3	158643838	158645268	.	730	.	3.46475	6.77363	2.6193	855	1.11	1.76	158643838	158644165	4.421	258	158644164	158645320	10.0719	561
3	171116102	171117025	.	883	.	5.83226	9.45861	5.06036	626	1.47	2.13	171116416	171117022	6.69861	316	171116319	171117025	6.14636	527
3	175150532	175152177	.	1000	.	8.97126	21.2288	16.4345	508	2.52	3.07	175150532	175151294	8.56567	636	175150614	175151670	12.5102	424
3	177360072	177360584	.	1000	.	5.825	17.2312	12.5248	195	2.3	2.87	177359791	177360666	8.31114	477	177360122	177360580	9.88928	160
3	182609627	182610315	.	648	.	5.44389	9.50903	5.10822	272	0.97	1.56	182609627	182610235	4.6489	259	182609743	182610315	6.46174	179
3	183447553	183447999	.	611	.	5.33845	8.98629	4.61333	195	0.89	1.47	183447601	183447999	7.29843	195	183447299	183447873	4.39145	449
3	187744046	187746045	.	1000	.	11.9965	30.9273	26.0096	1639	3.32	3.89	187745467	187746039	12.635	218	187744017	187746727	22.8026	1614
3	188006292	188007369	.	711	.	2.54675	3.31565	0.21626	489	1.08	1.71	188006705	188007448	5.40713	158	188006186	188006616	5.6172	206
3	188294863	188295367	.	1000	.	7.0892	18.4963	13.7582	287	2.35	2.91	188294917	188295384	12.366	236	188294863	188295273	7.97843	271
3	193390934	193392019	.	1000	.	7.46949	19.3049	14.5497	961	2.31	2.88	193391545	193392532	11.3383	336	193390911	193392005	7.89295	989
3	195203934	195205290	.	774	.	5.00373	8.7442	4.39211	989	1.21	1.86	195203911	195205236	5.86807	924	195204829	195205315	5.87492	113
4	3564724	3565715	.	549	.	3.41677	4.09878	0.58937	697	0.77	1.32	3564735	3565377	5.23192	237	3565275	3565715	4.78977	151
4	40629406	40631309	.	1000	.	9.96511	23.0285	18.2042	750	2.85	3.45	40630001	40630799	12.4739	222	40629406	40631309	12.1573	721
4	82900238	82901911	.	546	.	4.24578	6.01322	1.976	773	0.77	1.32	82900403	82901035	5.11828	314	82900830	82901737	5.07954	212
4	95304705	95305540	.	657	.	5.41567	8.45561	4.13304	239	0.98	1.58	95304727	95305251	5.90997	228	95304754	95305871	5.07954	167
4	125040759	125042625	.	631	.	2.98967	3.31419	0.21626	933	0.93	1.52	125041953	125042339	5.23192	182	125040759	125041908	5.07954	899
4	139176913	139178615	.	844	.	5.12515	7.68532	3.42666	1547	1.38	2.03	139176963	139178621	6.32224	1262	139177640	139178532	6.14636	808
4	141686645	141687374	.	954	.	6.11645	10.6447	6.17533	203	1.63	2.3	141686717	141687331	6.51465	159	141686609	141687366	6.94484	233
4	145808182	145808566	.	1000	.	6.83353	11.8267	7.29463	157	1.9	2.55	145808036	145809108	8.64863	374	145808182	145808559	6.98835	136
4	164243974	164244379	.	589	.	5.12515	7.68532	3.42666	130	0.85	1.42	164243980	164244480	5.23192	87	164243971	164244344	5.07954	133
4	166580068	166580603	.	898	.	2.575	8.87962	4.51423	345	1.5	2.16	166580125	166580596	5.53314	213	166580019	166580603	7.55056	364
4	184474136	184475760	.	1000	.	7.4134	19.6694	14.9067	774	2.86	3.46	184474146	184475240	9.55067	760	184474136	184475815	17.4809	711
5	10366033	10367332	.	1000	.	10.6826	41.5158	36.521	911	3.49	4.08	10366551	10367462	9.93337	482	10366095	10367317	38.2544	868
5	10595523	10596476	.	975	.	5.75092	11.527	7.01449	202	1.68	2.35	10595490	10596083	7.30612	235	10595693	10596271	6.69582	139
5	23482975	23484113	.	578	.	3.53535	4.86516	1.13666	903	0.82	1.39	23482823	23483735	4.29083	320	23483713	23484073	6.18862	173
5	24535264	24536080	.	972	.	5.20356	10.1294	5.68357	442	1.68	2.34	24535610	24535925	7.46545	174	24535270	24536154	6.40428	433
5	33257676	33258359	.	561	.	3.81523	7.57994	3.34493	417	0.79	1.35	33257887	33258247	4.38447	213	33257623	33258481	6.02591	494
5	33439369	33440763	.	1000	.	6.22189	15.293	10.6393	1120	2.02	2.65	33440219	33440809	7.48802	288	33440100	33440706	8.40034	462
5	34007616	34008633	.	541	.	3.73475	6.14486	2.0894	340	0.75	1.3	34007639	34008245	5.39367	316	34007893	34008652	4.57634	519
5	34608675	34609686	.	1000	.	5.50027	12.172	7.62765	544	1.77	2.42	34609040	34609738	6.57881	96	34608754	34609683	7.52212	457
5	35202461	35203131	.	1000	.	5.30573	12.4964	7.94265	219	1.93	2.57	35202526	35202780	6.59942	119	35202573	35203133	8.80123	100
5	35883641	35884920	.	909	.	7.41952	18.7187	13.9775	839	1.53	2.19	35884407	35884667	4.91024	129	35883654	35884924	18.7961	432
5	43018771	43019086	.	1000	.	3.48949	5.22475	1.36238	117	1.98	2.61	43019634	43020611	6.08961	725	43018712	43020882	13.0461	1658
5	43019294	43020669	.	1000	.	6.45683	15.7951	11.1273	1071	1.99	2.61	43019634	43020611	6.08961	725	43018712	43020882	13.0461	1658
5	43039504	43041195	.	1000	.	8.94866	21.7249	16.9218	754	2.55	3.12	43039378	43041025	8.13195	842	43039514	43041163	14.3413	752
5	47520454	47520769	.	579	.	3.80508	9.12115	4.74086	55	0.83	1.4	47520451	47520769	6.9112	47	47520466	47520764	4.17862	68
5	48217059	48217418	.	740	.	4.67741	11.7031	7.18376	250	1.14	1.78	48216956	48217408	4.87346	326	48217059	48217418	7.56031	246
5	48454273	48454802	.	608	.	2.04085	5.04533	1.2304	57	0.89	1.47	48454254	48454808	8.93955	82	48454352	48454776	4.08763	135
5	48836164	48836678	.	668	.	3.66687	8.99047	4.61709	380	1.01	1.61	48836163	48836663	7.24423	374	48836258	48836678	4.78263	312
5	49423239	49423571	.	1000	.	2.76704	15.4655	10.8067	157	2.28	2.85	49423251	49423548	7.8678	142	49423238	49423556	10.1891	145
5	57887805	57890742	.	1000	.	9.32654	28.0522	23.1649	1637	3.27	3.84	57888826	57890428	14.1007	616	57887980	57890797	18.9665	1466
5	94569346	94570843	.	1000	.	6.40804	12.7302	8.16807	977	2.19	2.77	94569797	94570929	8.18052	555	94569346	94570819	9.07012	974
5	115419734	115420468	.	551	.	5.12515	7.68532	3.42666	389	0.77	1.33	115420014	115420439	5.23192	109	115419734	115420468	4.78977	497
5	124401335	124402671	.	690	.	5.97934	9.69675	5.27635	672	1.06	1.66	124401671	124402638	5.23192	160	124401905	124402663	5.98649	100
5	126353699	126356130	.	1000	.	17.3062	50.6875	45.6457	600	3.95	4.51	126354031	126355647	19.2302	268	126353699	126354935	34.235	576
5	132489595	132491625	.	1000	.	14.7385	43.6201	38.6135	1424	3.85	4.37	132490254	132491550	21.3389	760	132489600	132491927	26.9527	1450
5	132495506	132498424	.	1000	.	10.0355	22.0281	17.2196	603	2.51	3.06	132495478	132498313	10.6455	321	132495550	132496591	9.30608	511
5	139560921	139561459	.	555	.	3.84386	4.93266	1.13666	153	0.78	1.34	139560911	139561213	5.16713	122	139561184	139561468	5.07954	121
5	172833783	172835265	.	1000	.	7.26063	12.9317	8.35658	536	2.64	3.28	172833782	172834523	9.87533	549	172833588	172835120	11.5833	397
5	173055291	173058896	.	1000	.	22.209	61.8451	56.7614	1269	4.52	5	173055529	173057775	34.8846	1614	173055291	173058554	37.3312	1269
6	7389644	7390851	.	606	.	4.69805	6.72962	2.5803	150	0.88	1.46	7389644	7389890	4.19838	102	7389713	7390115	7.26343	224
6	30741670	30743330	.	1000	.	7.60095	13.9179	9.3123	686	1.82	2.47	30741173	30743084	6.32224	1316	30741699	30743330	9.07012	657
6	31945301	31946320	.	904	.	5.44684	9.86673	5.43317	502	1.51	2.18	31945136	31946286	7.45876	739	31945402	31945877	6.09771	330
6	80143084	80143829	.	580	.	3.84386	4.93266	1.13666	505	0.83	1.4	80143502	80143757	5.23192	104	80143070	80143829	5.07954	338
6	106573752	106575606	.	1000	.	13.5557	33.0387	28.1021	1323	3.26	3.82	106574544	106575388	16.7226	496	106574260	106575617	16.2965	850
7	76294876	76295124	.	663	.	5.93475	11.8688	7.33513	147	0.99	1.6	76294852	76295153	8.48758	162	76294736	76295119	4.47166	269
7	130959961	130960766	.	827	.	7.74094	15.5091	10.8497	421	1.33	1.99	130959969	130960843	4.60953	742	130959961	130960506	13.5466	391
7	131071463	131073551	.	1000	.	30.3997	134.383	129.205	575	5	5	131071460	131073051	57.3676	541	131071513	131073555	88.3326	535
7	143263141	143264161	.	665	.	5.44684	9.86673	5.43317	509	1	1.6	143263352	143264121	4.60953	238	143263079	143263701	6.94484	209
7	144842240	144842744	.	586	.	4.80603	8.07814	3.78109	313	0.85	1.41	144842353	144842727	4.60953	203	144842209	144842752	5.94148	368
7	151551740	151552887	.	692	.	5.98046	10.052	5.61159	781	1.06	1.67	151552244	151552906	4.50897	180	151551840	151552887	8.17788	676
8	8268409	8269085	.	875	.	6.83353	11.8267	7.29463	309	1.44	2.11	8268399	8269263	6.32224	335	8268545	8268928	6.40428	175
8	12194231	12194900	.	1000	.	7.83927	15.2129	10.5619	191	2.28	2.84	12194207	12194903	7.90095	207	12194242	12195351	10.1857	205
8	21142661	21143579	.	693	.	6.40644	10.7479	6.26667	153	1.06	1.67	21142706	21143471	5.23192	82	21142661	21143368	5.94148	124
8	28092429	28094019	.	1000	.	8.11482	15.214	10.5619	877	2.1	2.69	28092836	28094015	7.37809	487	28092511	28093488	9.62869	751
8	30743640	30744785	.	1000	.	6.57292	14.7325	10.1006	658	2.57	3.18	30743561	30744473	9.55067	737	30743715	30744840	11.3331	535
8	33011517	33012871	.	1000	.	11.2287	33.2855	28.3472	213	3.64	4.18	33011517	33012211	17.3076	298	33011533	33012532	26.2835	199
8	33484689	33485666	.	703	.	5.97934	9.69675	5.27635	202	1.07	1.7	33484787	33485727	5.23192	104	33484689	33485526	6.14636	206
8	47658988	47659926	.	1000	.	6.46462	12.4189	7.86745	790	1.85	2.53	47659535	47659923	8.18052	278	47659040	47659927	6.99534	734
8	69071205	69072053	.	659	.	3.21969	6.60936	2.49431	243	0.99	1.59	69071252	69071968	4.59251	248	69071208	69072153	7.15639	317
8	85245096	85246455	.	1000	.	13.157	31.6852	26.7622	547	2.61	3.23	85244844	85246457	22.3183	749	85245171	85246442	7.95864	169
8	89901391	89902450	.	869	.	5.48749	8.89747	4.53135	520	1.43	2.09	89901391	89902450	6.14705	526	89901793	89902450	6.49472	228
8	101491525	101493596	.	671	.	4.1659	5.64691	1.70578	399	1.02	1.62	101491622	101493027	6.19683	851	101490648	101492194	5.07954	1171
8	103255506	103256764	.	796	.	4.48563	7.22428	3.01654	703	1.25	1.92	103255618	103256542	6.32224	163	103255506	103256376	5.6172	751
8	127851238	127852462	.	813	.	5.02198	10.4672	6.0075	711	1.29	1.96	127851630	127852311	5.32423	314	127851648	127852492	6.80078	314
8	129786499	129787895	.	1000	.	4.1577	9.48451	5.08491	517	2.22	2.79	129786496	129787808	7.48802	769	129786641	129787952	10.0719	447
8	139924640	139925897	.	1000	.	7.91521	14.8828	10.2446	437	2.39	2.98	139924641	139925483	7.37809	287	139924682	139925941	14.2255	414
9	4125568	4126752	.	600	.	5.04053	8.16078	3.85682	1032	0.87	1.45	4125911	4126677	4.6489	573	4126386	4126742	6.02591	214
9	21575587	21577161	.	623	.	5.83021	9.8048	5.37573	742	0.91	1.5	21576283	21576970	4.25119	72	21575610	21577590	7.26343	695
9	44023905	44024497	.	620	.	3.42798	7.37397	3.15534	252	0.91	1.49	44023885	44024201	4.34572	112	44024007	44024531	7.02907	151
9	60571940	60572530	.	688	.	4.39571	10.0613	5.61947	372	1.06	1.66	60571876	60572437	4.59923	427	60571956	60572785	7.81972	359
9	135951754	135952504	.	801	.	6.24169	11.2367	6.73418	518	1.26	1.93	135952154	135952663	4.87488	145	135951754	135952406	9.07012	490
GL000216.2	170	1085	.	1000	.	1.89337	21.943	17.1365	576	2.54	3.09	108	1082	7.47961	644	288	1084	16.5539	454
GL000216.2	5814	6185	.	1000	.	1.61143	21.7418	16.9386	339	1.99	2.62	5826	6180	5.32991	332	5805	6190	24.8889	347
GL000216.2	10964	11849	.	1000	.	1.98227	22.137	17.3265	718	2.84	3.44	11140	11846	9.36023	544	10959	11849	17.485	723
GL000216.2	25503	27214	.	1000	.	2.80175	16.4498	11.7638	689	2.65	3.29	26007	26580	9.87928	185	25625	27220	11.4839	833
KI270304.1	776	1092	.	1000	.	2.03546	18.555	13.8163	148	2.56	3.17	774	1092	9.78453	150	785	1085	10.8548	137
KI270315.1	1969	2250	.	726	.	5.52503	11.4728	6.96191	141	1.1	1.75	1978	2253	8.31973	133	1969	2250	4.7969	110
KI270333.1	24	2638	.	1000	.	1.97767	52.9947	47.9423	1620	4.16	4.69	24	2638	27.6026	1620	93	2584	31.0347	1550
KI270336.1	121	971	.	1000	.	1.48853	11.9285	7.3922	790	3	3.59	122	955	18.2651	721	120	972	11.299	791
KI270337.1	31	895	.	1000	.	2.06077	95.9989	90.8594	761	5	5	40	889	41.4369	752	28	892	65.1264	764
KI270422.1	738	1274	.	1000	.	2.85025	17.4148	12.7037	208	1.93	2.56	755	1272	5.31532	253	738	1276	21.067	199
KI270435.1	92048	92739	.	939	.	2.02222	6.74419	2.5939	80	1.61	2.26	92072	92866	7.3912	396	92040	92322	6.23985	86
KI270438.1	103991	104328	.	1000	.	1.28589	14.4769	9.85188	116	2.48	3.03	103983	104294	9.69782	68	104020	104328	9.8615	87
KI270438.1	104557	105251	.	1000	.	1.51649	32.8629	27.9277	146	3.24	3.78	104568	104999	11.4378	135	104551	105252	22.2673	153
KI270438.1	109284	110045	.	1000	.	1.25053	15.0631	10.4183	536	1.81	2.45	109417	110003	6.28994	403	109260	110044	9.24534	555
KI270438.1	111333	112379	.	1000	.	1.31823	16.7307	12.0366	801	3.37	3.95	112085	112350	10.0488	49	111329	112404	30.513	918
KI270442.1	92130	92616	.	1000	.	1.79173	67.1978	62.0999	273	4.62	5	92132	92612	28.4652	273	92129	92616	50.5854	268
KI270466.1	211	1147	.	1000	.	1.72954	59.3318	54.2576	324	4.38	4.86	207	1134	33.5002	325	275	1153	34.0004	260
KI270467.1	897	1504	.	1000	.	2.08281	184.999	179.796	363	5	5	898	1500	90.3179	363	886	1507	151.944	374
KI270467.1	2039	3807	.	1000	.	1.55886	42.3928	37.3926	474	3.7	4.25	2047	3801	14.4896	54	2034	3844	33.6054	474
KI270729.1	23245	23623	.	1000	.	3.08191	56.3065	51.2429	206	2.55	3.15	23245	23616	6.28589	318	23245	23625	38.9494	206
KI270737.1	32976	33382	.	644	.	1.74316	8.90814	4.54136	26	0.95	1.55	32945	33382	8.52417	55	32978	33380	4.35173	21
MT	19	16569	.	1000	.	5.46201	3025.35	3015.86	10410	5	5	12	16569	2283.55	10417	13	16569	1819.2	10412
X	23797479	23797908	.	550	.	3.41677	4.09878	0.58937	293	0.77	1.33	23796711	23797652	4.19838	93	23797560	23797931	6.14636	205
X	47129312	47130574	.	1000	.	14.5213	34.6988	29.7434	138	3.49	4.06	47129324	47130130	13.7687	95	47128958	47130660	26.3646	484
X	65642798	65643983	.	759	.	6.40804	12.7302	8.16807	689	1.17	1.83	65643322	65643966	4.59251	477	65642798	65644227	9.70197	308
X	115229348	115230856	.	957	.	7.08203	12.6377	8.07904	427	1.64	2.31	115229461	115229872	8.18052	268	115229685	115230469	6.14636	279
X	131746148	131747334	.	1000	.	11.5316	25.1542	20.3001	685	3.17	3.74	131746661	131747334	16.5173	185	131746148	131747271	14.7878	663
Y	268386	269829	.	647	.	2.06261	2.48106	0	122	0.97	1.56	268292	269486	6.32224	432	269145	269922	4.98291	293

## Sheet: STAT3 - DAC
chrom	chromStart int	chromEnd int	name string	score int	strand	signalValue	p-value	q-value	summit	localIDR	globalIDR	rep1_chromStart	rep1_chromEnd	rep1_signalValue	rep1_summit	rep2_chromStart	rep2_chromEnd	rep2_signalValue	rep2_summit
1	1048501	1049284	.	945	.	7.05998	13.0187	8.22622	427	1.58	2.28	1048101	1049284	8.51177	827	1048359	1049069	6.14883	467
1	1356617	1357182	.	660	.	5.36788	8.70152	4.11699	347	0.83	1.59	1356628	1357147	5.82234	284	1356606	1357060	5.43694	355
1	6393380	6394016	.	889	.	5.5531	10.7834	6.0771	298	1.43	2.14	6393558	6394016	5.34608	255	6393380	6393814	9.19258	243
1	26620219	26621410	.	687	.	4.17703	5.44655	1.29513	940	0.88	1.66	26620220	26621225	5.54641	359	26620947	26621471	5.62653	215
1	150560874	150562793	.	1000	.	12.7197	34.8929	29.7787	1497	4.52	5	150561082	150562712	14.9223	1293	150560898	150562699	21.9946	1473
1	155191727	155195341	.	1000	.	46.6389	203.41	197.757	1530	5	5	155192116	155194443	100.98	1165	155191810	155194010	132.405	1403
1	155834460	155835387	.	1000	.	8.88274	28.1698	23.1129	425	3.57	4.36	155834649	155835209	8.43561	230	155834369	155835278	22.5356	504
1	159076786	159077597	.	848	.	4.63426	6.89972	2.4949	448	1.35	2.04	159077088	159077598	6.43932	296	159076973	159077597	6.65164	288
1	201259416	201260285	.	1000	.	7.75774	14.6207	9.77638	554	2.33	2.98	201259392	201260285	7.22763	548	201259223	201260287	10.5547	735
1	202045905	202046855	.	1000	.	9.95066	27.6296	22.5773	327	3.61	4.41	202045988	202046704	13.0922	297	202045903	202046843	13.6375	318
10	27319325	27320371	.	925	.	5.8616	12.1227	7.36075	541	1.55	2.23	27319146	27320355	12.1993	714	27319325	27320214	5.60125	581
10	34951245	34952265	.	1000	.	9.86284	21.7297	16.7396	333	3.12	3.92	34951257	34952172	14.5975	312	34951263	34952294	9.74829	567
10	40786907	40787728	.	920	.	7.05998	13.0187	8.22622	680	1.52	2.22	40786907	40787710	8.27571	665	40787490	40787734	6.14883	97
10	73413198	73414417	.	799	.	5.92356	10.6949	5.99236	713	1.24	1.93	73412637	73414716	5.16896	1263	73413409	73414106	8.26733	481
10	110358134	110358315	.	700	.	2.63668	2.7921	0.03949	107	0.93	1.69	110359042	110359579	4.47698	442	110358023	110359529	7.92403	1101
10	110358805	110359575	.	705	.	4.26347	6.04138	1.78391	323	0.94	1.7	110359042	110359579	4.47698	442	110358023	110359529	7.92403	1101
10	113752723	113753598	.	1000	.	6.47374	13.2654	8.46555	662	1.85	2.55	113753025	113753642	7.68293	362	113753199	113753572	7.4283	62
10	132448636	132449330	.	1000	.	9.07638	21.4227	16.4375	377	3.1	3.88	132448636	132449384	11.417	377	132448327	132449290	11.4747	688
11	355301	356439	.	1000	.	23.8547	75.3551	70.1148	974	5	5	355618	356403	36.2036	678	355342	356458	51.5533	933
11	47193917	47194767	.	870	.	6.78571	12.1476	7.38512	456	1.41	2.1	47194012	47195274	5.05221	361	47193456	47194601	10.3181	718
11	47194949	47195217	.	879	.	2.52125	2.62157	0.03949	237	1.42	2.12	47194012	47195274	5.05221	361	47193456	47194601	10.3181	718
11	47214181	47215398	.	861	.	4.68232	7.26339	2.81541	487	1.39	2.08	47213795	47214881	6.68493	475	47214372	47215375	6.49629	319
11	64225948	64227145	.	683	.	4.18686	6.98162	2.56743	555	0.88	1.64	64225975	64226855	5.94413	546	64224967	64226862	5.60125	1428
11	65417527	65419624	.	1000	.	6.34971	15.141	10.2812	1525	2.18	2.77	65418651	65419555	9.2765	399	65417438	65419587	7.83318	1633
11	65420909	65422094	.	1000	.	6.55012	20.4098	15.439	714	1.82	2.49	65420909	65422045	5.38993	607	65421035	65421806	13.1813	563
11	73257578	73258075	.	1000	.	4.73796	15.8544	10.9722	162	2.26	2.88	73257585	73257831	6.03696	128	73257579	73258104	12.9331	173
11	73876306	73877318	.	940	.	5.19722	7.80011	3.29041	597	1.58	2.26	73876323	73877255	6.1148	577	73876240	73877318	7.66937	437
11	76656577	76658274	.	620	.	2.56196	5.70438	1.50583	1135	0.74	1.49	76657915	76658316	4.78626	271	76656169	76657961	6.17571	1543
11	77994464	77995148	.	1000	.	3.2863	11.1375	6.41604	406	2	2.69	77994717	77995106	9.86589	206	77994459	77995069	6.82227	178
11	78028194	78028582	.	579	.	2.46269	6.59841	2.22846	267	0.67	1.39	78028194	78028577	5.4866	133	78028291	78028581	5.52283	113
11	78187947	78189302	.	960	.	3.41272	10.7696	6.06393	526	1.62	2.31	78188019	78189025	6.83381	161	78187947	78189302	7.04366	597
12	36084464	36085247	.	569	.	4.0918	8.47371	3.90319	745	0.67	1.37	36084459	36085237	4.89749	751	36084930	36085247	5.6427	221
12	47819800	47821269	.	1000	.	6.92167	14.5147	9.67374	588	2.02	2.7	47819960	47820970	8.53049	384	47819767	47821341	7.4283	657
12	48777782	48778263	.	652	.	4.99496	7.47773	2.9948	89	0.81	1.57	48777495	48778307	5.2913	371	48777782	48778196	5.94203	335
13	19633143	19633570	.	1000	.	8.81817	16.3743	11.4792	196	1.98	2.64	19633034	19633570	9.10799	346	19633270	19633520	7.17743	64
14	24159929	24160574	.	1000	.	1.96111	1.67764	0	353	2.45	3.19	24161090	24161654	6.68493	303	24160328	24161631	13.0697	994
14	24161059	24161654	.	1000	.	8.81817	16.3743	11.4792	256	2.43	3.1	24161090	24161654	6.68493	303	24160328	24161631	13.0697	994
14	99579046	99580646	.	648	.	6.03349	9.44677	4.8111	1351	0.81	1.56	99579936	99581011	4.4648	491	99579274	99580608	7.97844	998
15	33083484	33084293	.	1000	.	10.2105	20.1561	15.1891	431	3.2	4.05	33083664	33084241	11.6957	259	33083467	33084293	11.8371	423
15	43105641	43106608	.	910	.	4.64114	6.38907	2.046	455	1.47	2.19	43105715	43106608	5.54641	552	43105618	43106525	7.97844	419
15	66802468	66803870	.	1000	.	12.611	28.1915	23.1337	633	3.67	4.47	66802678	66803582	9.79464	358	66802453	66803870	17.9419	712
15	90184302	90185814	.	1000	.	13.3355	32.6562	27.5575	457	4.67	5	90184414	90184879	14.4219	350	90184385	90185814	25.5758	286
16	19696257	19697340	.	899	.	5.56937	8.39232	3.82822	442	1.44	2.17	19696257	19696854	10.3831	442	19696733	19697340	5.62653	175
16	74396172	74399270	.	1000	.	9.76934	26.6814	21.6393	694	4.37	5	74396395	74399332	16.5697	471	74396097	74398164	17.4731	735
17	59786247	59787470	.	1000	.	7.88995	13.9622	9.13663	251	2.58	3.35	59786243	59787506	10.3831	165	59786371	59786998	8.94024	448
17	78352931	78353696	.	1000	.	7.82751	17.089	12.1797	423	2.42	3.07	78353155	78353458	5.79445	201	78352910	78353804	15.3563	356
17	80414638	80415893	.	763	.	5.56937	8.39232	3.82822	994	1.15	1.84	80415188	80415727	5.54641	409	80414512	80415974	6.77727	1124
18	3593377	3594679	.	1000	.	14.2805	47.8273	42.6597	876	5	5	3593511	3594663	35.1001	688	3593377	3594663	28.4741	471
18	80262911	80263260	.	1000	.	4.48149	9.95354	5.28616	179	2.26	2.89	80262911	80263257	10.6741	141	80262952	80263263	7.4283	197
19	10270448	10271536	.	636	.	6.62046	12.6903	7.91032	759	0.77	1.53	10270878	10271355	4.14509	372	10270444	10271542	11.9743	742
19	26324486	26325054	.	894	.	3.14286	6.2041	1.9166	355	1.44	2.15	26324471	26324898	7.06322	133	26324537	26325063	6.3528	316
19	29714294	29716631	.	1000	.	8.67274	39.7708	34.631	1215	4.77	5	29714844	29715825	14.6242	671	29714270	29716666	27.5534	829
19	29844335	29845490	.	1000	.	3.57257	6.30793	2.00328	696	1.84	2.5	29844824	29845176	5.9343	174	29844164	29845680	9.39225	395
19	38595535	38596949	.	628	.	3.17138	4.64755	0.76492	1134	0.76	1.51	38596586	38597099	4.58537	96	38596277	38596907	6.67517	177
19	53889161	53890312	.	1000	.	14.5297	52.0436	46.861	822	5	5	53889161	53890319	19.4648	448	53889446	53890226	40.9601	534
19	54463994	54465228	.	767	.	3.7021	7.07303	2.64667	635	1.16	1.85	54464023	54464649	4.86975	297	54463967	54465228	8.29827	696
2	10689583	10690639	.	995	.	6.4976	10.533	5.8369	542	1.72	2.4	10689583	10690464	7.87385	534	10689704	10690639	6.77727	404
2	17753168	17753431	.	1000	.	1.85646	1.52334	0	46	2	2.67	17753849	17754394	13.0428	141	17753385	17754470	6.14883	686
2	17753854	17754470	.	1000	.	8.35406	15.1566	10.2917	162	1.96	2.63	17753849	17754394	13.0428	141	17753385	17754470	6.14883	686
2	26723943	26724430	.	597	.	6.03349	9.44677	4.8111	322	0.69	1.44	26723986	26724375	4.4648	48	26723943	26724519	7.97844	322
2	26757173	26759214	.	748	.	5.88332	9.8923	5.22866	791	1.1	1.8	26757457	26759157	7.87385	512	26757762	26758454	5.35551	334
2	87398196	87398858	.	857	.	5.37937	13.0315	8.23871	239	1.39	2.07	87398402	87398858	5.34617	45	87398175	87398831	8.82253	212
2	99180656	99181583	.	935	.	8.35406	15.1566	10.2917	265	1.57	2.25	99180621	99181369	11.6957	281	99180712	99181018	5.62653	184
2	128525097	128526104	.	665	.	3.71292	4.54866	0.69768	272	0.83	1.6	128525097	128525535	5.54641	272	128525489	128525994	5.62653	262
2	207772442	207772979	.	718	.	6.4976	10.533	5.8369	197	0.99	1.73	207772458	207772909	6.24958	139	207772442	207772979	5.62653	197
20	50291550	50293026	.	1000	.	4.99364	9.72788	5.0747	1284	2.23	2.82	50292419	50292944	7.51326	151	50292009	50293051	9.39225	879
20	62365689	62367070	.	593	.	5.76286	10.0518	5.37886	478	0.68	1.43	62365827	62366282	4.55995	343	62365636	62367047	6.27517	491
21	33265835	33267202	.	1000	.	7.47108	15.5024	10.6288	614	2.57	3.32	33265713	33266642	8.51177	721	33265888	33267073	10.3749	609
21	41612437	41613605	.	744	.	4.89219	8.22699	3.68119	697	1.1	1.79	41612454	41613398	5.78285	742	41612398	41613772	6.14595	654
3	101848831	101850190	.	1000	.	8.19877	16.291	11.3997	379	2.25	2.85	101849116	101849515	6.20397	109	101848906	101850190	12.5041	266
3	107992948	107993506	.	572	.	5.21806	9.8071	5.14926	414	0.67	1.38	107993214	107993506	6.1651	135	107993192	107993465	4.86657	178
3	119322350	119323546	.	1000	.	6.72575	13.7232	8.90843	777	2.13	2.75	119322572	119323266	6.92718	427	119322088	119323514	9.59733	1037
3	122564057	122564801	.	775	.	3.65802	10.2161	5.53622	449	1.18	1.87	122564351	122564589	5.31096	122	122564055	122564816	7.49478	451
3	122793560	122795523	.	1000	.	10.4141	42.6687	37.5203	523	4.98	5	122793762	122794487	17.0777	332	122793560	122795524	28.4153	422
3	128548719	128550168	.	779	.	5.78211	12.3588	7.58897	967	1.2	1.88	128548660	128550315	4.94568	1011	128549118	128549954	8.44159	449
3	157173989	157175400	.	1000	.	6.34275	15.1265	10.2672	727	1.95	2.61	157174206	157175434	9.31304	513	157174424	157174909	6.95912	292
3	187745288	187746036	.	640	.	6.78003	12.548	7.77249	364	0.8	1.54	187745486	187745778	3.96292	112	187745288	187746039	14.1835	361
4	189846274	189847073	.	727	.	3.93509	11.3833	6.65237	278	1.01	1.75	189846425	189846983	4.68653	125	189846081	189847135	7.81008	481
5	43039600	43040364	.	709	.	4.63509	9.02494	4.41803	304	0.95	1.71	43039735	43040101	4.62499	213	43039580	43040364	7.65568	324
5	126354045	126355004	.	1000	.	11.619	26.5017	21.4608	187	3.37	4.16	126354073	126354946	8.43561	179	126354058	126354758	17.4582	167
5	132490456	132492012	.	1000	.	14.5122	36.7557	31.6313	495	4.15	4.78	132490483	132491898	9.57705	468	132489876	132491553	35.2106	1076
5	132495455	132498324	.	1000	.	14.0521	31.8995	26.8067	766	3.9	4.56	132495644	132498324	10.3831	522	132495367	132496783	21.9841	855
5	173055913	173057590	.	1000	.	10.6746	21.4563	16.4702	592	3.07	3.84	173056190	173056633	7.87385	253	173056327	173057569	16.0091	178
5	181223234	181223822	.	656	.	6.06343	9.83265	5.17333	187	0.82	1.58	181223255	181223626	4.62499	115	181223234	181223822	6.77727	199
6	106574623	106575478	.	1000	.	8.74119	17.2045	12.2931	436	2.4	3.05	106574623	106575478	7.22763	432	106574670	106575443	11.2402	422
7	131071456	131073128	.	1000	.	10.7628	27.4088	22.3583	608	3.84	4.52	131071811	131073012	18.7306	236	131071447	131073140	12.5558	617
7	159203074	159203748	.	875	.	4.74511	8.60097	4.02185	477	1.42	2.11	159203131	159203759	8.01423	164	159202634	159203681	5.88765	918
8	12194185	12194778	.	1000	.	11.0812	23.8103	18.7997	212	3.52	4.31	12194198	12195076	9.5232	198	12194180	12194778	17.1784	211
8	18068231	18069279	.	616	.	4.04367	5.69031	1.49437	548	0.74	1.48	18068263	18068584	5.12032	151	18068581	18069292	5.78852	203
8	30743388	30744537	.	556	.	5.88332	9.8923	5.22866	918	0.66	1.34	30743359	30744494	4.07872	567	30744149	30744446	10.4942	187
GL000216.2	288	1086	.	1000	.	1.7565	15.6228	10.7466	458	2.27	2.93	301	1094	8.11792	449	224	1070	8.99209	521
GL000216.2	5804	6189	.	1000	.	1.73077	28.9667	23.8998	347	4.02	4.63	5811	6184	11.3377	343	5808	6190	20.8656	340
GL000216.2	10961	12024	.	1000	.	2.15546	27.6312	22.5789	718	4.09	4.7	11155	11841	14.1433	530	10954	12029	16.6753	725
GL000216.2	15535	16564	.	866	.	1.72512	7.57897	3.08793	651	1.41	2.09	15535	16564	5.61477	211	15707	16234	7.39801	476
GL000216.2	79991	80390	.	966	.	1.85715	17.6381	12.7179	141	1.67	2.33	80099	80391	4.55697	41	79984	80362	16.4879	146
GL000216.2	149500	149802	.	844	.	1.80209	14.1196	9.2896	142	1.33	2.03	149500	149686	4.91179	71	149507	149802	9.86572	135
GL000220.1	109211	111034	.	980	.	2.40688	11.5779	6.8374	616	1.7	2.36	109400	110754	6.60686	112	109199	110949	7.8868	631
GL000220.1	115723	116215	.	553	.	2.24075	9.78297	5.12625	196	0.65	1.33	115848	116201	3.82823	93	115651	116208	12.3731	229
GL000220.1	128262	129159	.	829	.	1.87247	9.6283	4.98053	256	1.28	2	128262	128896	5.25901	166	128281	130820	8.20821	237
GL000220.1	137179	138161	.	1000	.	2.17856	14.6157	9.77166	262	1.91	2.6	137182	137642	6.76588	267	137216	138161	8.29191	290
GL000220.1	159732	160152	.	624	.	2.05014	8.05118	3.51947	101	0.74	1.5	159740	160033	4.1738	59	159731	160171	10.8843	218
GL000220.1	161053	161689	.	853	.	2.54851	11.9279	7.17395	453	1.37	2.05	161019	161647	4.59674	236	161065	161700	11.9218	437
GL000225.1	78673	79144	.	1000	.	2.83042	11.1567	6.43437	280	1.9	2.58	78755	79047	8.82167	182	78672	79145	6.9505	282
GL000225.1	101296	101753	.	632	.	2.28752	9.94628	5.28002	384	0.76	1.52	101299	101732	4.2884	365	101317	101760	10.2013	393
GL000225.1	119046	119258	.	731	.	1.93722	9.38157	4.75414	171	1.01	1.76	119060	119249	5.85513	153	119035	119440	5.65661	182
KI270438.1	104563	104985	.	1000	.	1.42569	21.2439	16.2606	140	2.66	3.53	104564	104985	7.74797	138	104571	104960	12.4457	132
KI270438.1	112087	112390	.	1000	.	1.32365	14.7728	9.92469	51	2.06	2.72	112117	112374	6.89288	20	112086	112409	9.19457	52
KI270442.1	92127	92618	.	1000	.	1.76325	61.3633	56.1558	278	5	5	92128	92615	26.6967	282	92127	92616	43.6303	279
KI270467.1	915	1484	.	1000	.	1.33126	21.1657	16.1831	346	2.59	3.45	905	1488	39.308	356	983	1176	5.87206	155
KI270724.1	517	793	.	589	.	1.9781	5.49237	1.33177	217	0.68	1.42	513	753	6.48294	82	552	894	4.76725	180
KI270729.1	2356	2901	.	985	.	1.51478	12.737	7.95537	336	1.71	2.37	2358	2900	7.6012	333	2360	2731	6.93285	333
KI270729.1	22464	22757	.	955	.	1.49269	13.2877	8.4871	44	1.62	2.3	22464	22750	6.33578	44	22465	22753	7.70152	40
KI270729.1	23241	23628	.	1000	.	3.30612	60.4618	55.2576	202	5	5	23240	23628	35.6042	194	23245	23621	31.8664	201
KI270729.1	27600	28006	.	1000	.	1.50654	18.7777	13.836	196	3.05	3.75	27603	28005	10.2394	194	27601	28007	12.0414	191
KI270730.1	109801	110124	.	783	.	3.1832	10.4733	5.7822	153	1.2	1.89	109784	110137	6.76064	65	109809	110115	5.68165	166
KI270733.1	121675	124648	.	1000	.	2.35106	10.7189	6.01547	1580	1.86	2.57	123214	123600	6.10767	99	121791	124689	9.30552	1425
KI270733.1	135088	135460	.	820	.	1.75339	7.41096	2.93366	44	1.27	1.98	135714	135894	4.46158	99	135087	136108	18.2295	765
KI270733.1	135662	136099	.	811	.	2.17041	17.9249	12.9993	139	1.27	1.96	135714	135894	4.46158	99	135087	136108	18.2295	765
KI270733.1	153990	154488	.	722	.	1.76671	9.3795	4.75214	331	1	1.74	154063	154483	5.17068	277	153567	154482	6.80508	752
KI270737.1	32936	33374	.	1000	.	2.44241	20.9391	15.9595	67	2.44	3.14	32926	33368	15.4136	82	32979	33373	6.92096	21
KI270751.1	38999	39886	.	791	.	5.19965	11.899	7.14614	720	1.24	1.91	39189	39872	5.34617	542	38961	39884	7.83318	754
MT	23	16552	.	1000	.	2.18252	331.905	325.409	6214	5	5	25	16547	83.609	7727	19	16569	484.252	6217
X	47129320	47130049	.	1000	.	8.81817	16.3743	11.4792	109	2.38	3.01	47129353	47130145	6.68493	65	47129189	47129827	11.8371	224
X	131746677	131747259	.	1000	.	8.35406	15.1566	10.2917	156	2.29	2.96	131746677	131747542	10.3831	153	131746524	131747107	7.7409	505

## Sheet: STAT3 - Combo
chrom	chromStart int	chromEnd int	name string	score int	strand	signalValue	p-value	q-value	summit	localIDR	globalIDR	rep1_chromStart	rep1_chromEnd	rep1_signalValue	rep1_summit	rep2_chromStart	rep2_chromEnd	rep2_signalValue	rep2_summit
1	10062	10425	.	672	.	3.62413	8.86756	4.12163	228	0.85	1.62	10114	10440	5.01152	173	10037	10419	5.27418	246
1	27031164	27031632	.	940	.	6.19518	10.0453	5.2338	301	1.52	2.27	27031157	27031624	5.64014	336	27031376	27031632	6.13893	70
1	150561539	150562692	.	1000	.	8.93813	20.6332	15.5672	518	3.54	4.22	150561589	150562483	12.6431	473	150561509	150562612	12.3085	532
1	155192337	155192735	.	1000	.	2.26075	2.33306	0	47	5	5	155192337	155194023	39.9857	1157	155192937	155193633	40.7109	370
1	155192937	155193931	.	1000	.	16.2711	57.3067	51.8877	354	5	5	155192337	155194023	39.9857	1157	155192937	155193633	40.7109	370
1	155834609	155835215	.	540	.	3.55027	5.79288	1.3666	303	0.57	1.3	155834847	155835235	5.5772	269	155834803	155835079	4.307	101
10	41032546	41032949	.	758	.	2.6044	9.64995	4.85849	25	1.05	1.83	41032547	41032949	6.95677	41	41032546	41032885	4.73376	40
10	121509757	121510692	.	1000	.	6.3668	11.0599	6.20469	720	1.83	2.55	121510013	121510692	6.13691	389	121509739	121510648	6.72577	738
11	355919	356436	.	1000	.	12.838	32.4437	27.2466	382	4.51	5	355815	356417	22.7453	404	356006	356430	14.5603	298
11	65421127	65421798	.	1000	.	4.96784	13.1175	8.19485	410	2.22	2.96	65421128	65421803	9.78802	406	65421352	65421756	5.99611	190
12	8242993	8243629	.	636	.	5.31015	7.97984	3.29056	295	0.75	1.53	8243054	8243629	4.54428	131	8243193	8243482	5.6839	99
12	47819979	47821023	.	853	.	5.05047	9.1596	4.39148	327	1.36	2.06	47819979	47820969	6.63493	332	47819985	47821028	5.09877	277
12	50246782	50247603	.	709	.	4.8774	7.58345	2.92508	237	0.92	1.71	50246782	50247603	5.93042	589	50246964	50247272	4.7568	197
14	75278196	75278782	.	654	.	5.09074	7.93076	3.24877	433	0.81	1.58	75278196	75278828	6.18	448	75278214	75278741	4.40347	87
15	33083405	33084180	.	1000	.	8.40775	15.6982	10.7116	578	2.56	3.25	33083445	33084067	6.79296	454	33083437	33084232	10.8578	547
15	66802881	66803714	.	1000	.	10.4109	22.1117	17.0255	262	1.66	2.42	66802943	66803618	19.8605	202	66802492	66804368	4.7568	706
15	66803917	66804132	.	1000	.	2.22221	2.17873	0	110	1.67	2.45	66802943	66803618	19.8605	202	66802492	66804368	4.7568	706
15	71295182	71295552	.	554	.	4.42513	6.05156	1.55133	159	0.59	1.34	71295183	71295411	6.79296	145	71295069	71295614	4.06399	369
16	74396286	74397258	.	1000	.	5.87505	11.3716	6.50403	233	2.49	3.2	74396434	74397210	7.13762	640	74396273	74396912	9.19849	249
17	25038118	25038431	.	859	.	5.87961	12.5501	7.64321	172	1.36	2.07	25038118	25038430	5.12266	229	25038118	25038431	7.62375	172
17	56913784	56914381	.	765	.	3.84548	4.93516	0.76566	97	1.06	1.84	56914184	56914415	5.26367	70	56913630	56914101	5.76071	251
17	59786148	59787545	.	1000	.	9.29277	18.1234	13.0929	761	3.36	3.97	59786184	59787189	13.2226	685	59786148	59787501	9.80159	325
17	78374697	78374925	.	964	.	2.82388	3.82802	0.2149	41	1.56	2.32	78374709	78376067	6.25439	1222	78375539	78375966	5.76894	133
17	78375171	78376067	.	956	.	3.7795	6.98716	2.38363	700	1.55	2.3	78374709	78376067	6.25439	1222	78375539	78375966	5.76894	133
18	3593194	3594686	.	1000	.	13.0955	42.487	37.1999	992	4.93	5	3593589	3594380	14.9136	597	3593194	3594686	30.717	1012
18	7029080	7029373	.	660	.	5.31331	8.61186	3.88089	146	0.83	1.59	7029129	7029354	4.79111	87	7029080	7029368	5.4635	135
19	25021076	25021543	.	830	.	2.5824	8.6225	3.89087	107	1.32	2	25021072	25021370	5.88269	98	25021153	25021660	5.3926	44
19	25066880	25067308	.	613	.	3.45548	6.98275	2.38146	185	0.71	1.48	25066892	25067105	4.57495	189	25066880	25067395	5.22892	183
19	25799033	25799439	.	880	.	4.79654	12.3369	7.43554	123	1.38	2.12	25799070	25799533	5.45486	73	25799033	25799459	6.79213	115
19	27035837	27036126	.	841	.	3.08963	7.46496	2.81744	206	1.34	2.03	27035935	27036231	5.80056	152	27035832	27036105	5.51164	188
19	29714907	29715868	.	1000	.	4.6805	15.0017	10.0319	590	3.09	3.69	29714846	29715868	13.767	622	29714920	29715832	7.96439	259
19	30347875	30348297	.	601	.	4.59328	6.83368	2.24593	272	0.66	1.45	30347840	30348345	6.70007	305	30348076	30348291	4.06399	152
19	37594213	37594886	.	630	.	5.30442	8.92901	4.17861	218	0.74	1.52	37594214	37594558	4.77111	184	37594219	37594801	5.12195	220
19	53889543	53890132	.	1000	.	6.22637	17.8431	12.8163	345	3.15	3.78	53889550	53890192	14.9593	428	53889543	53890095	7.52547	359
2	99180699	99181364	.	1000	.	10.1778	20.6292	15.5637	244	2.79	3.41	99180795	99181029	18.968	153	99180707	99182120	6.13893	236
2	99181838	99182154	.	1000	.	2.21256	2.02624	0	101	2.76	3.39	99180795	99181029	18.968	153	99180707	99182120	6.13893	236
20	29513132	29513477	.	690	.	4.06777	6.76452	2.18442	138	0.9	1.66	29513181	29513477	5.12266	115	29513073	29513476	5.37616	174
20	31092087	31092588	.	545	.	2.74088	4.32559	0.33238	461	0.58	1.31	31092005	31092609	5.55664	547	31092109	31092775	4.36425	35
21	5154215	5155014	.	642	.	4.67973	6.7007	2.12692	227	0.76	1.55	5154372	5155231	4.54428	453	5154212	5154722	5.80578	157
21	44505190	44505599	.	818	.	4.0506	10.3441	5.51984	164	1.26	1.97	44505232	44505605	5.29557	114	44505174	44505590	6.35856	197
22	13561128	13561350	.	607	.	5.75705	9.3366	4.56026	69	0.69	1.46	13561132	13561350	5.38636	72	13561011	13561319	4.7568	186
3	101779121	101779726	.	649	.	5.45983	8.52666	3.80032	349	0.81	1.56	101779193	101779643	6.01129	284	101778686	101779903	4.42013	765
3	119322346	119323681	.	1000	.	6.35382	13.0451	8.12415	765	2.54	3.23	119322346	119323356	9.2582	749	119322944	119324069	7.13679	226
3	122793423	122795092	.	1000	.	7.6458	27.6523	22.5053	674	3.88	4.52	122793875	122794465	16.5792	223	122793387	122795002	12.0269	745
3	129081728	129082419	.	703	.	4.28812	7.16452	2.53864	395	0.91	1.69	129082025	129082472	7.84191	99	129081633	129082144	4.21843	366
3	183447512	183448178	.	564	.	4.04988	5.70027	1.28711	117	0.6	1.36	183447543	183447873	5.62763	92	183447601	183448178	4.35333	366
5	10366549	10367739	.	1000	.	4.61939	9.94734	5.14293	389	2.32	3.02	10366845	10367306	6.8404	125	10366535	10367339	8.34355	371
5	48865638	48865948	.	1000	.	5.49016	16.7153	11.7095	183	2.9	3.57	48865627	48865948	9.18939	193	48865640	48866241	9.15799	168
5	49942880	49943228	.	795	.	6.89626	11.9293	7.04349	33	1.22	1.92	49942880	49943228	6.67402	53	49942378	49943075	5.07311	540
5	132490552	132491904	.	1000	.	8.06959	16.5502	11.5475	493	1.91	2.66	132490714	132491287	9.66705	331	132490346	132491441	5.38395	712
5	173056120	173057992	.	1000	.	8.40775	15.6982	10.7116	879	2.88	3.49	173056126	173057992	13.2226	841	173056147	173057896	7.25501	960
6	106574208	106575595	.	1000	.	7.43296	13.6399	8.70133	861	2.04	2.76	106574208	106575595	8.52372	861	106574250	106575333	5.98003	814
7	131071871	131073867	.	1000	.	6.77962	15.5768	10.5944	162	3.13	3.75	131071871	131072726	14.6161	240	131071879	131073765	7.72836	169
8	44384557	44385047	.	778	.	4.97038	10.3615	5.5362	149	1.18	1.87	44384568	44384845	7.51921	140	44384614	44385107	4.78118	107
8	129940021	129940894	.	745	.	3.06218	3.56196	0.03594	35	1.01	1.79	129939933	129940294	4.82448	123	129940143	129940767	6.13893	576
9	31908237	31908656	.	1000	.	4.76188	8.00153	3.30877	206	1.79	2.51	31908280	31908575	6.21811	161	31908263	31908747	6.39775	93
9	70038201	70038618	.	789	.	2.45082	10.6112	5.77521	114	1.19	1.9	70038201	70038603	5.39412	117	70038223	70038619	6.08646	88
GL000216.2	293	1103	.	973	.	1.68412	13.8531	8.90918	456	1.56	2.34	708	1107	5.1338	41	296	1076	10.3383	442
GL000216.2	5806	6186	.	1000	.	1.62328	22.7697	17.6761	345	3.48	4.13	5811	6182	9.45191	338	5811	6187	15.3963	340
GL000216.2	11462	11853	.	917	.	1.77405	14.8253	9.85911	228	1.46	2.21	11464	11853	4.76958	230	11462	11848	12.9999	230
GL000216.2	13581	14101	.	666	.	1.56886	5.9672	1.50342	33	0.84	1.6	13580	13894	4.5492	34	13587	14102	5.91099	280
GL000216.2	15535	16566	.	1000	.	2.15608	14.2988	9.34538	205	2.42	3.12	15542	16571	6.90172	193	15535	16229	9.07143	205
GL000225.1	16988	17403	.	800	.	2.95401	10.9469	6.09591	239	1.23	1.93	16988	17497	7.47793	239	17008	17268	4.84668	221
GL000225.1	101295	101737	.	1000	.	2.4756	11.6234	6.74768	290	2.12	2.8	101293	101707	7.96283	293	101336	101736	6.2198	250
GL000225.1	133467	133786	.	723	.	1.46768	7.07273	2.45462	287	0.93	1.74	133469	133778	4.93306	284	133466	133794	5.6677	278
KI270304.1	871	1085	.	909	.	1.3725	4.56502	0.50476	172	1.45	2.19	868	1090	5.07805	176	805	1046	8.84924	117
KI270337.1	37	826	.	1000	.	1.54255	28.8123	23.6535	758	3.11	3.72	42	290	5.89811	210	27	886	39.1713	769
KI270438.1	104552	105246	.	1000	.	1.49842	29.9904	24.8187	149	3.73	4.41	104566	104995	8.9337	135	104549	105244	24.0652	153
KI270438.1	109292	110576	.	989	.	1.23603	12.5174	7.61152	524	1.64	2.38	109428	109905	5.75588	388	109203	110567	6.29644	613
KI270442.1	92129	92617	.	1000	.	1.68624	52.7428	47.3713	277	5	5	92130	92613	21.4475	274	92129	92615	38.2409	277
KI270467.1	899	1494	.	1000	.	1.68754	82.8671	77.1906	361	5	5	905	1485	16.7811	355	892	1502	106.876	368
KI270467.1	2050	2564	.	596	.	1.29411	13.0969	8.17475	464	0.66	1.44	2057	2436	3.94775	85	2047	2580	21.4918	467
KI270729.1	2339	2965	.	1000	.	1.50793	13.0887	8.16676	355	2.2	2.92	2348	2966	7.39926	340	2234	2737	6.95541	460
KI270729.1	21081	21559	.	824	.	1.4756	5.54883	1.16093	454	1.31	1.99	21181	21561	5.54517	351	21074	21550	6.26459	118
KI270729.1	23245	23625	.	1000	.	3.07344	55.689	50.2892	201	5	5	23151	23624	32.1477	302	23245	23627	22.8513	180
KI270737.1	32980	33385	.	1000	.	2.01783	12.777	7.86354	25	2.88	3.46	32982	33378	8.15533	23	32979	33389	10.774	39
MT	31	16539	.	1000	.	1.92455	200.741	191.29	10398	5	5	24	16550	133.542	6003	23	16538	136.952	7748

## Sheet: p65 - UT
chrom	chromStart int	chromEnd int	name string	score int	strand	signalValue	p-value	q-value	summit	localIDR	globalIDR	rep1_chromStart	rep1_chromEnd	rep1_signalValue	rep1_summit	rep2_chromStart	rep2_chromEnd	rep2_signalValue	rep2_summit
1	1745141	1745816	.	1000	.	3.91874	9.42933	5.23093	513	1.77	2.54	1745141	1745786	5.98372	552	1745194	1746290	6.46849	460
1	6205458	6206553	.	1000	.	9.03304	33.018	28.106	765	5	5	6205458	6206498	26.8974	765	6205615	6206553	15.118	608
1	6784784	6785332	.	1000	.	4.38154	15.2533	10.7638	382	2.91	3.57	6784784	6785332	11.9816	418	6784784	6785290	7.78916	380
1	7961199	7962777	.	1000	.	4.35405	9.65886	5.44849	843	1.91	2.64	7961604	7962962	5.57336	251	7961669	7962346	8.55372	385
1	9686965	9687949	.	1000	.	4.79304	11.6575	7.33368	328	2.3	2.99	9686839	9687884	9.45255	387	9686965	9687968	6.28795	308
1	9943024	9943660	.	903	.	3.69374	10.3333	6.08053	174	1.39	2.18	9943035	9943517	5.03794	112	9943028	9943274	6.6547	175
1	11805636	11806399	.	1000	.	4.53125	11.3318	7.02321	225	1.96	2.66	11805726	11806851	6.44638	179	11805558	11806399	6.81994	242
1	15798991	15799588	.	1000	.	4.08152	10.4305	6.17079	431	1.86	2.59	15798999	15799582	6.24939	423	15798991	15799575	6.35704	436
1	16079094	16079804	.	1000	.	4.21256	10.4988	6.23809	385	2.23	2.91	16079154	16079565	7.31793	305	16079093	16079545	7.44263	188
1	16155449	16155829	.	1000	.	2.231	2.49479	0	168	2.43	3.09	16155524	16156594	6.70301	846	16156147	16156645	9.8135	168
1	16156149	16156642	.	1000	.	4.68183	12.699	8.32802	210	2.43	3.09	16155524	16156594	6.70301	846	16156147	16156645	9.8135	168
1	16164117	16165422	.	849	.	3.3825	7.70612	3.64141	303	1.24	2.05	16164057	16164566	4.63407	314	16164340	16165050	7.44417	124
1	16181401	16182473	.	1000	.	6.23113	15.7344	11.2239	531	2.01	2.73	16181148	16182416	5.71917	1106	16181393	16182519	9.2919	539
1	21956607	21957796	.	1000	.	13.3022	40.8175	35.8226	528	5	5	21956766	21957718	22.017	393	21956605	21957933	25.8685	520
1	25266648	25268200	.	1000	.	12.033	28.4513	23.6037	1026	4.51	5	25266642	25268113	13.0084	1015	25266953	25268207	18.1179	721
1	25336906	25339049	.	1000	.	13.7182	37.4286	32.4637	1117	5	5	25336906	25339050	26.7226	1118	25337022	25338254	16.2956	1021
1	27959495	27960178	.	1000	.	5.57006	11.9375	7.59881	263	1.64	2.44	27959620	27960416	5.10078	207	27959495	27960178	9.92024	460
1	31938500	31939001	.	1000	.	5.74148	10.3812	6.12233	165	2.07	2.77	31938520	31938987	6.48251	145	31938492	31938987	7.45017	129
1	32759715	32760453	.	1000	.	5.31688	11.062	6.76699	635	1.99	2.7	32759981	32762270	8.85245	355	32759917	32760474	5.74837	433
1	32760701	32762271	.	1000	.	5.06369	10.2064	5.95818	811	2.65	3.32	32759981	32762270	8.85245	355	32760944	32762269	8.40861	543
1	36149448	36150334	.	1000	.	6.28701	14.1683	9.72539	543	2.69	3.37	36149448	36151233	10.1233	562	36149471	36150104	7.72125	520
1	39845083	39846263	.	1000	.	5.74827	11.522	7.20475	456	2.85	3.52	39845237	39846041	9.11747	391	39845045	39846366	9.36053	494
1	40312660	40313020	.	1000	.	7.00522	22.045	17.3259	118	4.43	5	40312658	40312985	17.2765	130	40312667	40312951	13.2746	99
1	40897758	40899675	.	1000	.	4.95351	10.6676	6.39648	1003	2.11	2.81	40898055	40899645	5.94354	319	40898300	40898957	9.38413	461
1	41371763	41372597	.	1000	.	5.94699	10.3616	6.10675	445	1.72	2.51	41371792	41372597	5.52008	386	41371810	41372462	7.06541	398
1	43991316	43992415	.	1000	.	6.09159	14.5973	10.1369	694	2.36	3.04	43991316	43992415	7.86444	696	43991754	43992415	7.71713	123
1	44729494	44731606	.	1000	.	6.10477	18.3784	13.7685	1181	2.96	3.61	44730082	44731300	8.27186	593	44729932	44731407	11.8952	761
1	44738155	44739654	.	1000	.	5.68943	10.6601	6.39104	694	2.09	2.8	44738316	44739607	7.05165	533	44738155	44739051	6.98438	557
1	44807081	44808523	.	1000	.	4.68183	12.699	8.32802	573	2.26	2.93	44807112	44808483	5.98559	390	44806943	44808477	11.4991	711
1	45491299	45491716	.	959	.	4.20328	11.061	6.76699	62	1.48	2.31	45491299	45491678	9.00364	73	45491283	45492016	4.87757	78
1	46525987	46527214	.	1000	.	5.73074	10.3625	6.10675	817	2.01	2.73	46526195	46527205	10.6135	521	46525483	46527221	5.51901	1321
1	51564076	51564632	.	1000	.	7.0952	20.8572	16.1701	369	3.89	4.63	51564091	51564628	15.4394	357	51564077	51564725	11.2829	305
1	54124033	54125051	.	1000	.	6.45376	13.2288	8.83023	739	2.05	2.76	54124382	54124943	6.87708	390	54123948	54125036	6.87621	824
1	54798762	54799564	.	1000	.	8.15136	16.2106	11.6787	364	3.12	3.8	54798762	54799431	10.6135	351	54798979	54799474	9.4616	147
1	56331225	56332949	.	1000	.	6.07275	12.5222	8.15626	1427	2.03	2.75	56331287	56332907	5.74964	1360	56332242	56333025	9.36287	359
1	64469123	64470311	.	1000	.	5.07293	15.5208	11.0191	802	2.79	3.48	64469066	64470533	8.40121	859	64469313	64470169	9.96913	612
1	91731021	91733313	.	1000	.	9.93328	35.3156	30.3701	1150	5	5	91731293	91733195	18.154	867	91731024	91733032	21.6171	1189
1	108746290	108747516	.	1000	.	5.46086	10.6125	6.34507	525	1.91	2.65	108746290	108747536	6.47286	525	108746650	108747353	6.472	236
1	109892280	109893212	.	1000	.	15.1696	43.6971	38.6746	573	5	5	109892269	109893212	21.6581	521	109892322	109893183	34.1883	522
1	114716127	114716823	.	1000	.	8.53952	17.3568	12.7826	411	3.82	4.57	114716143	114716752	11.7961	385	114716092	114716823	13.0068	260
1	115545979	115546572	.	1000	.	5.53044	14.9027	10.4307	152	2.99	3.66	115545997	115546572	8.69797	139	115545959	115546285	11.2818	152
1	120340600	120341312	.	1000	.	8.42756	18.6685	14.0443	298	3.17	3.86	120340628	120341404	12.93	270	120340617	120341302	8.49172	281
1	120914149	120915138	.	1000	.	5.06369	10.2064	5.95818	110	2.12	2.82	120914107	120915159	7.49387	152	120913773	120914665	6.60337	486
1	145214662	145215260	.	1000	.	4.73729	16.8552	12.2992	495	2.72	3.4	145214662	145215259	8.50393	471	145214695	145215259	9.21212	462
1	147640255	147641421	.	1000	.	5.8573	13.6943	9.27622	807	2.56	3.2	147640250	147641512	6.98786	849	147640775	147641409	10.6621	295
1	148458541	148459223	.	1000	.	4.61861	11.5545	7.23635	276	2.44	3.11	148458541	148459223	8.03497	492	148458699	148459222	8.12319	126
1	149175985	149177497	.	1000	.	5.9365	13.4596	9.05192	1088	2.25	2.93	149175876	149177468	7.59087	1228	149176714	149177471	7.33854	340
1	149607866	149608577	.	1000	.	5.61819	17.4622	12.8848	536	3.31	4.01	149607866	149608521	8.84318	528	149607983	149608617	14.1685	419
1	150233522	150235219	.	1000	.	5.95473	13.0957	8.70281	1319	2.17	2.86	150233689	150235309	7.64301	1152	150234103	150235219	6.74011	740
1	150764609	150766853	.	1000	.	9.40428	56.7127	51.6009	323	5	5	150764650	150766406	33.4721	282	150764609	150765906	31.4212	323
1	151346161	151348126	.	1000	.	5.87888	15.3471	10.8542	1432	2.31	3	151346161	151347695	6.21246	1200	151346435	151348191	11.2818	1173
1	153632884	153635462	.	1000	.	21.118	78.206	72.9933	871	5	5	153633393	153634415	36.7692	370	153632855	153634891	48.423	900
1	155000093	155002520	.	1000	.	5.6826	20.0198	15.354	902	3.9	4.69	155000327	155001476	14.4888	732	155000050	155001145	11.6187	880
1	155322886	155324745	.	1000	.	5.30284	14.702	10.2364	1208	2.58	3.25	155323896	155324817	9.77625	198	155323214	155324518	7.33323	898
1	156053940	156054654	.	1000	.	4.1795	12.748	8.37628	422	2.49	3.14	156053946	156054588	8.79796	380	156053947	156054653	7.58289	407
1	156102564	156104456	.	934	.	4.05834	10.3658	6.10801	1642	1.44	2.25	156103776	156104883	4.87903	439	156103512	156104475	8.3991	694
1	156106072	156106807	.	1000	.	3.3234	9.97237	5.73709	229	2.16	2.85	156105875	156106783	6.23981	426	156106108	156106689	8.49995	233
1	156114007	156114679	.	1000	.	6.18915	30.9886	26.104	467	4.52	5	156114041	156114679	17.5572	428	156113973	156114642	13.7196	503
1	156115388	156116442	.	908	.	3.10477	7.11112	3.09485	557	1.4	2.19	156115411	156116321	6.24855	533	156115379	156116451	5.12248	616
1	156123266	156123824	.	1000	.	3.99938	12.4265	8.0668	431	2.14	2.83	156123194	156123813	5.92719	443	156123422	156123824	9.79536	275
1	156129928	156130715	.	1000	.	6.76116	22.3264	17.5962	342	4.32	5	156130018	156130717	18.154	251	156129478	156130415	12.2436	791
1	166489809	166490793	.	884	.	3.8713	7.97031	3.87754	393	1.33	2.13	166489675	166490566	6.8924	417	166489869	166490694	4.82576	338
1	170532100	170532630	.	1000	.	8.33499	20.5504	15.8726	203	3.43	4.16	170531781	170532630	9.11747	477	170532110	170532993	14.7463	193
1	172475407	172476623	.	885	.	5.05654	8.50879	4.37825	793	1.35	2.13	172476046	172476917	5.52008	154	172475359	172476491	5.23486	812
1	173190077	173191027	.	1000	.	5.07087	13.7355	9.31605	445	2.61	3.28	173190132	173190679	7.06549	396	173190038	173191027	11.3243	471
1	180529714	180531288	.	1000	.	8.3551	22.6778	17.9412	1183	3.95	4.76	180530321	180531355	12.3744	579	180529714	180531148	13.2746	1150
1	183180251	183181433	.	1000	.	5.58429	24.793	20.01	924	4.4	5	183180482	183181427	16.4657	696	183180256	183181281	13.3587	904
1	183318098	183319150	.	1000	.	5.14433	8.65825	4.51695	650	1.77	2.53	183318360	183319115	7.57674	388	183318072	183319150	5.51901	463
1	183470585	183472359	.	1000	.	5.87888	15.3471	10.8542	1274	3.3	3.99	183470489	183472507	10.3568	1370	183470531	183472353	11.1777	1053
1	200487872	200488191	.	1000	.	4.97543	22.6068	17.8716	189	2.52	3.16	200487872	200488154	8.92997	200	200487872	200488192	7.63826	33
1	202007639	202011117	.	1000	.	19.9973	85.4547	80.217	2666	5	5	202008947	202011117	46.3414	1358	202008985	202010917	49.1019	1371
1	202022875	202023709	.	863	.	4.3697	11.2193	6.9155	558	1.27	2.08	202022901	202023775	4.87903	502	202022852	202023592	6.21074	583
1	202118227	202119198	.	1000	.	4.53774	14.8575	10.387	598	2.68	3.35	202118221	202119096	12.8709	619	202118776	202119198	6.72681	117
1	202964266	202965009	.	1000	.	5.43424	8.81034	4.65654	421	1.74	2.52	202964266	202965271	8.49319	430	202964411	202964801	5.23486	144
1	203326592	203328175	.	1000	.	4.42435	10.1296	5.88644	735	2.8	3.5	203327039	203328256	9.45255	275	203326592	203328063	8.57092	1100
1	204443554	204444218	.	850	.	3.97209	5.57535	1.72743	284	1.24	2.05	204443606	204444156	4.93678	226	204443554	204444277	5.82178	110
1	206050453	206051374	.	1000	.	5.9625	22.9604	18.2162	285	3.56	4.27	206050454	206051374	9.00427	321	206049683	206051251	17.0561	1063
1	206280564	206281508	.	995	.	4.66023	8.75789	4.61275	437	1.59	2.4	206280627	206281084	5.87308	374	206280623	206281508	5.85602	418
1	206469399	206470692	.	1000	.	11.9421	67.5981	62.4292	392	5	5	206469391	206471354	38.4695	402	206469645	206470504	44.2545	133
1	227563405	227564447	.	1000	.	21.2052	74.8453	69.6451	282	5	5	227563478	227564141	43.8183	222	227563396	227564092	43.1363	297
10	3486298	3487288	.	1000	.	6.21056	10.8011	6.51759	399	1.97	2.68	3486445	3487305	6.2291	246	3486298	3486845	7.26643	437
10	3556176	3556759	.	878	.	5.05654	8.50879	4.37825	322	1.3	2.11	3556224	3556825	5.23564	285	3556197	3556687	5.51901	301
10	13099123	13100897	.	1000	.	10.0355	22.5882	17.8534	840	3.6	4.33	13099350	13100052	11.7772	591	13099123	13100897	11.5063	840
10	24383152	24384200	.	1000	.	6.59872	11.8364	7.50269	505	2.26	2.94	24383211	24384201	9.46281	446	24383151	24384187	6.22821	1017
10	28532359	28533126	.	1000	.	5.5753	9.38251	5.19076	136	1.72	2.5	28532359	28533015	5.23564	139	28532133	28533126	9.4616	365
10	30359824	30360365	.	1000	.	4.97739	12.4459	8.08513	178	1.8	2.56	30359831	30360365	5.54269	171	30359583	30360261	7.71713	401
10	40633942	40634432	.	1000	.	1.9502	10.7376	6.46107	308	1.68	2.46	40634037	40634440	7.40393	213	40634025	40634273	5.28845	224
10	40829688	40829992	.	1000	.	3.61941	16.2678	11.733	44	2.8	3.49	40829698	40829951	8.93124	50	40829680	40830052	9.26591	50
10	41133842	41134093	.	1000	.	2.02113	15.5399	11.0377	49	3.06	3.72	41133842	41134089	11.1305	49	41133844	41134232	8.85525	39
10	41839517	41840096	.	1000	.	4.11529	15.1272	10.6409	329	2.45	3.12	41839535	41840002	6.94016	311	41839597	41840088	9.52862	241
10	42951364	42952988	.	973	.	4.45984	9.59439	5.38621	992	1.51	2.34	42952045	42952848	7.71886	311	42951550	42953019	5.05872	791
10	49831305	49832531	.	1000	.	7.34236	18.5593	13.9393	418	3.4	4.12	49831305	49832160	11.3462	425	49831419	49832530	10.4362	285
10	55202480	55202951	.	1000	.	4.42435	10.1296	5.88644	159	1.93	2.65	55202479	55202977	6.7318	168	55202538	55202929	6.28795	101
10	58280631	58282551	.	1000	.	8.29565	28.8915	24.0373	801	5	5	58280674	58282645	19.1973	758	58280637	58282597	16.1122	775
10	71773127	71774016	.	1000	.	8.10191	21.6278	16.92	659	3.64	4.37	71773173	71773931	12.3744	655	71773127	71774129	11.3441	672
10	71804295	71806988	.	1000	.	16.2176	72.964	67.7712	1937	5	5	71805851	71807332	53.1965	407	71804395	71806869	41.09	1837
10	73095693	73097477	.	1000	.	7.46002	19.7695	15.1102	1315	3.56	4.26	73096736	73097421	9.29314	191	73095763	73097481	15.979	1269
10	89031986	89033012	.	1000	.	4.22573	9.94491	5.71086	435	2.45	3.11	89032028	89033022	7.44606	373	89031975	89032906	8.69601	452
10	94213221	94213725	.	1000	.	10.9781	27.8067	22.9714	408	4.66	5	94213167	94213741	12.8006	462	94213244	94214163	21.413	376
10	95552341	95553091	.	992	.	4.81051	9.37169	5.18086	290	1.59	2.39	95552177	95552964	6.60476	459	95552430	95552770	5.25207	184
10	97560998	97561554	.	1000	.	5.07087	13.7355	9.31605	411	2.08	2.79	97560985	97561540	5.45618	451	97561258	97561542	14.1371	151
10	97881546	97883025	.	1000	.	6.72996	18.1607	13.5573	1326	3.53	4.23	97881446	97882990	11.6948	1435	97881681	97883001	11.1777	1134
10	102084705	102085874	.	1000	.	5.57006	11.9375	7.59881	1034	2.6	3.25	102085123	102085874	10.438	634	102085158	102085852	7.19563	160
10	102393779	102396565	.	1000	.	16.7781	136.91	131.469	523	5	5	102393781	102396555	88.1436	470	102393482	102396555	86.369	795
10	102627429	102628649	.	1000	.	6.7782	17.8174	13.2246	607	2.74	3.44	102627496	102628557	13.3118	567	102627214	102628823	6.82133	1170
10	114352618	114353205	.	970	.	4.45155	8.65591	4.51532	148	1.5	2.34	114352618	114353256	5.47374	137	114352667	114353205	5.91206	201
10	116888492	116888921	.	1000	.	5.87888	15.3471	10.8542	285	2.33	3.01	116888519	116888936	9.67444	288	116888414	116889388	6.28795	351
10	121078389	121078990	.	1000	.	3.13877	8.84855	4.68989	436	1.6	2.41	121078389	121078978	6.15715	467	121078397	121079002	5.66099	412
10	122017561	122020128	.	966	.	5.49439	10.6748	6.40011	1900	1.5	2.33	122018796	122020220	5.61299	665	122018639	122020092	5.61183	839
10	124092273	124093643	.	1000	.	6.07275	12.5222	8.15626	330	2.42	3.08	124092485	124093232	7.59087	186	124092237	124092749	8.40861	366
10	124736034	124736939	.	1000	.	8.64464	23.2798	18.5303	745	4.55	5	124736574	124736939	15.9808	249	124736390	124736896	14.8647	389
10	132452366	132454234	.	1000	.	5.67616	14.4772	10.0217	1057	3.02	3.67	132452965	132453527	9.45255	465	132452792	132453527	9.79408	281
11	3476533	3477892	.	1000	.	6.08348	17.4863	12.9064	715	3.41	4.14	3476357	3477878	8.69797	891	3477045	3477667	16.1122	231
11	8342882	8343888	.	1000	.	7.99229	37.4586	32.4932	526	5	5	8342909	8343887	20.7764	499	8342876	8343869	21.7325	532
11	8383649	8384804	.	1000	.	8.27873	26.1977	21.3879	944	4.21	4.98	8383896	8385694	14.4187	685	8383506	8384764	13.4155	1087
11	11621994	11622586	.	1000	.	4.89588	10.5451	6.28135	409	1.7	2.49	11621994	11622586	5.57197	424	11621994	11622561	6.66206	409
11	30323007	30323971	.	1000	.	7.0952	20.8572	16.1701	257	3.91	4.7	30323059	30323982	17.5056	136	30322747	30323364	10.4382	530
11	33735296	33736680	.	1000	.	5.22477	9.13082	4.95219	623	1.7	2.48	33735469	33736298	5.33632	441	33735254	33736443	7.44127	676
11	34233727	34234575	.	1000	.	4.16781	13.8772	9.45157	612	2.64	3.3	34233686	34234614	7.58503	552	34233915	34234548	10.1458	424
11	34243339	34244261	.	1000	.	7.08917	17.5651	12.9803	725	3.06	3.73	34243588	34244211	8.41454	476	34243291	34244356	12.3722	773
11	35598290	35599048	.	1000	.	4.3133	12.8813	8.50064	341	2.27	2.95	35598451	35599032	6.00905	180	35598254	35599077	11.7541	358
11	59142744	59143668	.	1000	.	4.059	10.9328	6.64341	633	1.82	2.57	59142729	59143485	5.77019	648	59142911	59143688	7.13562	466
11	61158590	61159392	.	1000	.	6.07275	12.5222	8.15626	601	2.66	3.33	61158578	61159392	10.438	655	61158826	61159392	7.37665	177
11	61728312	61728951	.	1000	.	4.10543	9.35558	5.16721	490	1.69	2.47	61728312	61728926	6.19501	374	61728495	61728985	5.98397	80
11	61971422	61973270	.	1000	.	5.01293	13.9355	9.50844	1160	2.64	3.3	61971484	61973270	6.95804	779	61971416	61973238	11.8502	1166
11	62705588	62706622	.	1000	.	14.3707	45.8217	40.7833	585	5	5	62705588	62706614	19.7286	565	62705409	62706658	27.5147	754
11	63566878	63567967	.	1000	.	9.54406	60.8287	55.6941	519	5	5	63566892	63568290	30.3308	505	63566879	63567783	39.0547	540
11	64723241	64724198	.	1000	.	9.23153	28.9763	24.1207	544	4.94	5	64723278	64724058	16.1152	446	64723251	64724224	18.3355	544
11	64803301	64804011	.	1000	.	7.2051	19.6919	15.0372	198	3.19	3.88	64803355	64804024	13.277	144	64803309	64803971	8.47291	190
11	65417960	65419467	.	1000	.	4.86228	14.8951	10.4241	690	2.24	2.91	65417960	65419386	5.74653	1008	65418417	65419360	13.5655	242
11	65506876	65508099	.	909	.	3.41974	9.41799	5.22338	1027	1.4	2.19	65506914	65508309	5.49925	994	65507823	65508084	5.49744	75
11	65540008	65541079	.	1000	.	4.70214	17.3942	12.8184	932	2.88	3.56	65539692	65541054	8.0409	1248	65540038	65541083	11.6354	902
11	65569768	65570413	.	1000	.	6.29502	30.5678	25.6888	511	5	5	65569780	65570413	19.1471	499	65568546	65570413	17.553	1622
11	65613955	65614736	.	870	.	4.69973	9.15337	4.97281	560	1.28	2.1	65613901	65615829	4.63407	1609	65614103	65614671	8.44915	380
11	66222064	66223258	.	1000	.	7.34836	15.7448	11.2341	657	2.54	3.18	66222056	66222941	7.11921	652	66221939	66223267	10.203	749
11	66479230	66481306	.	1000	.	9.3147	43.5736	38.5523	1292	5	5	66479221	66481155	19.0359	1294	66479513	66481314	34.9032	1032
11	67343046	67343367	.	843	.	3.64896	6.7102	2.73504	201	1.22	2.03	67343076	67343364	5.32932	171	67343046	67343668	5.12301	181
11	67726788	67728360	.	1000	.	9.83183	43.4274	38.4073	620	5	5	67726715	67728014	25.7578	703	67727237	67728168	32.2182	146
11	69274014	69275065	.	1000	.	5.8573	13.6943	9.27622	460	2.53	3.18	69273981	69275030	8.77042	494	69274014	69275065	7.86336	460
11	69297326	69298368	.	1000	.	5.70602	16.9154	12.3582	404	2.91	3.57	69296869	69298075	7.98105	861	69297325	69298112	12.0334	385
11	71240334	71241470	.	1000	.	5.93127	16.6921	12.1417	978	3.27	3.94	71241186	71241462	10.4758	119	71240405	71241471	10.4743	907
11	71588979	71589806	.	1000	.	6.24711	17.8945	13.2989	541	3.16	3.84	71588980	71589806	9.07592	481	71589110	71589775	11.7796	425
11	72793658	72794323	.	1000	.	5.30875	19.1848	14.5465	264	3.36	4.05	72793539	72794072	8.73486	335	72793780	72794317	15.1143	144
11	72812799	72815207	.	1000	.	7.94999	48.7625	43.7	1399	5	5	72812826	72815097	36.4627	1364	72812767	72815218	39.7668	1439
11	73141320	73143287	.	1000	.	10.1194	46.1179	41.0755	1185	5	5	73142373	73143307	26.9966	119	73142373	73143233	31.4191	162
11	73147233	73148623	.	1000	.	4.80901	18.1275	13.5248	744	3.02	3.68	73147300	73148623	8.94935	684	73147233	73148376	10.8825	744
11	73235943	73237084	.	1000	.	4.65715	15.5833	11.0799	1013	3.05	3.7	73236280	73237384	9.21462	723	73236624	73237064	10.4966	332
11	73239690	73240746	.	1000	.	7.1709	29.6568	24.7923	676	5	5	73239690	73241941	18.8171	611	73239691	73240664	19.8318	676
11	73288670	73290018	.	1000	.	5.83564	22.1245	17.4005	1062	3.5	4.2	73288714	73289923	10.5691	420	73288663	73289919	12.2287	1118
11	75471317	75472199	.	963	.	3.23108	9.40448	5.21096	332	1.49	2.32	75471382	75472175	8.0409	213	75471231	75472210	4.98733	625
11	75523645	75524744	.	1000	.	4.55788	15.5677	11.065	167	2.76	3.46	75523669	75524730	11.5604	143	75523580	75524720	7.31722	226
11	75768280	75768951	.	1000	.	3.89319	14.7587	10.2908	360	2.85	3.53	75768476	75768951	9.90727	169	75768476	75768930	8.55712	164
11	76208240	76209118	.	862	.	2.71235	6.38339	2.44071	159	1.26	2.08	76208279	76209062	4.98805	132	76208151	76208605	5.905	238
11	77046884	77047749	.	1000	.	5.17454	54.1303	49.0352	372	5	5	77047109	77047749	35.8982	146	77046857	77047709	37.2436	297
11	77473995	77474868	.	1000	.	3.19032	23.2008	18.4534	554	4.64	5	77474123	77474838	14.5916	407	77473977	77474867	16.6581	572
11	102316917	102317874	.	1000	.	7.59554	19.5681	14.9199	282	3.05	3.7	102316774	102317869	10.3568	457	102316943	102317874	9.36287	256
11	118622657	118623380	.	921	.	4.40489	6.52887	2.57279	266	1.42	2.22	118622671	118623370	6.98783	252	118622657	118623052	5.01594	88
11	128210336	128210650	.	1000	.	8.01993	18.9251	14.2941	201	3.4	4.1	128210345	128210727	13.9584	192	128210310	128210671	9.36287	208
12	11821809	11822709	.	1000	.	6.83599	16.5859	12.0394	611	2.92	3.58	11821818	11822687	13.426	593	11821874	11822530	7.44127	268
12	12011401	12011799	.	957	.	4.77521	8.02469	3.92825	226	1.48	2.31	12011483	12011762	5.22591	144	12011197	12011767	6.87621	423
12	22740473	22741263	.	954	.	3.20344	10.5616	6.29692	505	1.47	2.3	22740561	22741211	4.78084	414	22740404	22741330	12.0223	644
12	26112693	26114812	.	1000	.	4.52351	18.3195	13.7128	1482	3.79	4.54	26113609	26114742	13.7231	564	26112708	26114695	11.4941	1560
12	26271077	26274174	.	1000	.	12.4378	108.879	103.558	770	5	5	26271204	26272739	70.0989	664	26271331	26273033	64.001	509
12	26274452	26275376	.	1000	.	3.61941	16.2678	11.733	577	2.61	3.27	26274452	26275140	6.49228	628	26274630	26276412	13.6811	398
12	31204595	31206439	.	1000	.	4.3296	12.3248	7.96994	711	2.33	3.01	31204700	31206407	9.35772	606	31204595	31206439	6.49123	669
12	34716439	34716993	.	987	.	3.14751	8.26556	4.15412	318	1.56	2.38	34716464	34717046	5.29537	179	34716595	34716989	6.34572	162
12	37248922	37249896	.	1000	.	3.44827	15.0892	10.6044	89	2.49	3.15	37248930	37249896	6.53729	200	37248911	37249276	11.3239	101
12	37259942	37260400	.	1000	.	4.52576	11.9519	7.61144	79	2.37	3.05	37259939	37260360	8.78554	54	37259951	37260404	6.96734	403
12	47741137	47741782	.	913	.	5.7755	13.1273	8.73303	347	1.41	2.2	47741126	47741710	11.8953	358	47741348	47741816	4.68348	136
12	48105004	48106573	.	1000	.	6.52962	16.8234	12.2684	519	3.44	4.18	48105232	48106573	10.3233	319	48105035	48105817	12.2677	480
12	48553886	48554888	.	867	.	4.58877	8.30965	4.19234	85	1.28	2.09	48553889	48554886	5.5802	127	48553424	48554886	5.12301	533
12	52050174	52051342	.	1000	.	5.62898	13.2058	8.80812	1004	2.18	2.88	52050345	52051342	6.8924	808	52050616	52051342	7.71713	572
12	52115849	52117272	.	1000	.	12.3123	69.5686	64.3913	748	5	5	52116161	52117227	33.0203	417	52115833	52117272	49.574	764
12	52243713	52244731	.	1000	.	5.5931	18.5625	13.9421	369	3.56	4.29	52243763	52244771	11.5147	331	52243748	52244688	11.5129	312
12	53220053	53222125	.	1000	.	4.20328	11.061	6.76699	1210	1.64	2.44	53220950	53221752	6.21246	313	53220257	53222149	5.76851	1029
12	53267812	53268878	.	1000	.	5.40382	12.342	7.98444	523	2.75	3.45	53267977	53268907	10.3233	358	53267833	53268689	8.03218	156
12	54279273	54280505	.	1000	.	4.44845	10.1869	5.94107	704	1.89	2.62	54279517	54280515	5.76982	565	54279261	54280505	7.7571	703
12	56299732	56301387	.	1000	.	3.96664	10.383	6.12406	577	1.91	2.65	56299913	56301186	5.83893	396	56299649	56300391	7.81497	617
12	57181887	57183753	.	1000	.	17.4697	67.0811	61.9153	1426	5	5	57182911	57183721	34.2966	412	57182911	57183697	38.0784	402
12	62601883	62604186	.	1000	.	7.34236	18.5593	13.9393	772	3.31	4.01	62602282	62604182	10.3424	357	62601883	62604186	11.2829	780
12	66186961	66188079	.	1000	.	9.31584	19.706	15.0483	366	3.9	4.67	66187085	66188079	14.2485	236	66187085	66187835	11.7947	242
12	70661605	70661987	.	1000	.	4.22826	8.19772	4.08959	285	1.76	2.53	70661733	70661979	6.66305	157	70661605	70661983	5.84563	277
12	94823032	94823592	.	1000	.	7.8268	32.2527	27.3514	141	5	5	94822825	94823559	19.8746	348	94823032	94823662	21.112	150
12	101044475	101045423	.	874	.	4.83193	7.50908	3.4589	384	1.29	2.11	101044732	101045427	7.06622	86	101044674	101045299	4.75592	488
12	101876767	101877584	.	1000	.	6.07275	12.5222	8.15626	623	2.16	2.84	101876767	101877554	12.0489	603	101877290	101877630	5.61183	100
12	104670782	104672263	.	1000	.	4.6338	10.9453	6.65537	908	1.86	2.59	104670007	104672263	5.29537	2075	104670695	104672273	9.59494	987
12	105444656	105445698	.	1000	.	7.46002	19.7695	15.1102	434	3.53	4.23	105444657	105445660	10.8961	433	105444784	105445800	11.8938	287
12	108731754	108732026	.	918	.	3.14751	8.26556	4.15412	108	1.42	2.21	108731760	108732026	6.24855	145	108731756	108732028	5.16502	106
12	113228292	113229040	.	999	.	5.04608	7.85827	3.77128	514	1.6	2.41	113228247	113229067	7.26742	559	113228292	113229003	5.23486	494
12	113241164	113242594	.	1000	.	10.3688	24.9021	20.1172	867	4.26	5	113241164	113242605	15.5475	873	113241270	113242449	13.1747	761
12	113334548	113335713	.	1000	.	9.62102	28.114	23.2717	811	4.8	5	113334574	113335436	14.3049	800	113334258	113335713	20.1615	1101
12	116537102	116538282	.	1000	.	6.08505	18.7455	14.1184	303	3.84	4.58	116537157	116538285	11.2851	274	116537110	116539617	14.1371	297
12	122225476	122226494	.	1000	.	6.61051	14.3725	9.92274	786	2.53	3.17	122226118	122226450	7.40248	144	122225579	122226483	9.40763	670
12	132284189	132285316	.	1000	.	7.22946	16.4503	11.9103	609	3.58	4.31	132284189	132285226	10.6522	587	132284698	132284967	12.5748	138
13	44231959	44233131	.	1000	.	6.38988	12.6976	8.32711	452	2.67	3.34	44231857	44232848	8.11413	561	44232145	44233118	9.40763	307
13	110371759	110372439	.	984	.	4.05287	7.55411	3.50065	161	1.55	2.37	110371760	110372439	5.91342	160	110371783	110372390	5.61183	454
14	18536653	18537156	.	1000	.	5.53004	9.65648	5.44625	209	1.73	2.52	18536689	18536945	5.67267	118	18536590	18537166	6.6189	275
14	34873183	34874758	.	1000	.	5.83912	11.3065	7.00047	1179	1.88	2.61	34872971	34874664	5.74964	1339	34873505	34874709	7.84672	455
14	35154887	35156626	.	1000	.	10.136	36.4206	31.4639	1217	5	5	35155598	35156991	18.3387	504	35155033	35156622	25.0307	1071
14	35158680	35161881	.	1000	.	3.94774	11.9731	7.63026	1381	1.95	2.66	35158710	35161836	9.94344	1351	35158676	35160544	5.49744	1477
14	35287462	35288332	.	1000	.	5.66303	14.4467	9.99465	645	1.9	2.64	35287463	35288326	5.31655	648	35287467	35288515	10.4258	540
14	35331512	35333624	.	1000	.	7.0952	20.8572	16.1701	994	3.67	4.43	35331591	35333444	17.2765	915	35331602	35333632	9.45056	858
14	35336556	35337302	.	1000	.	5.19444	10.8169	6.53201	593	2.18	2.87	35336548	35337300	5.84652	364	35336603	35337330	11.1369	546
14	35341157	35342502	.	1000	.	10.4594	35.3635	30.4177	465	5	5	35341250	35342510	21.0576	353	35341157	35342133	24.179	468
14	35365259	35365959	.	938	.	3.82771	6.83039	2.84299	477	1.45	2.26	35365259	35365945	6.73642	477	35365276	35366140	5.10003	485
14	35374152	35374795	.	1000	.	3.67899	9.5288	5.32503	520	1.62	2.42	35374290	35374795	6.72888	309	35374152	35374975	5.36736	520
14	35375431	35376233	.	1000	.	11.0719	39.3157	34.3334	463	5	5	35375511	35376232	20.0212	370	35375429	35376222	23.7925	465
14	35390817	35391471	.	1000	.	4.69973	9.15337	4.97281	240	1.87	2.6	35390776	35391427	6.29997	372	35390980	35391464	6.46289	64
14	35400002	35405764	.	1000	.	14.0294	69.3002	64.1239	4997	5	5	35403459	35405668	43.1268	1542	35400088	35405853	41.4329	4864
14	47120604	47121199	.	844	.	3.8816	5.20185	1.40599	263	1.22	2.03	47120604	47121132	5.23564	263	47120604	47121132	5.23486	263
14	51539459	51540186	.	1000	.	7.28804	17.5005	12.9198	316	2.61	3.27	51539403	51539907	6.47286	437	51539504	51540312	14.0816	271
14	64707495	64708529	.	1000	.	7.76016	18.4267	13.8145	634	2.96	3.61	64707490	64708529	14.4077	629	64707647	64708373	7.40154	517
14	68795597	68796273	.	1000	.	9.55043	23.4027	18.6474	369	3.16	3.85	68795557	68796511	20.8488	409	68795827	68796208	7.40154	79
14	69519185	69520341	.	1000	.	5.16174	13.25	8.84919	465	2.67	3.34	69519260	69519748	9.55147	390	69519520	69520353	7.86701	130
14	69716111	69716973	.	1000	.	9.18707	24.3801	19.6071	327	4.13	4.92	69716182	69716974	15.5372	256	69715979	69716818	12.2677	481
14	69719240	69720009	.	873	.	4.77521	8.02469	3.92825	290	1.29	2.1	69719240	69720020	5.05043	297	69719262	69719761	5.94276	338
14	73582049	73582772	.	947	.	3.68696	7.28892	3.25298	608	1.46	2.28	73582212	73582815	5.54269	445	73582049	73582749	5.57943	313
14	75069203	75070026	.	1000	.	6.01615	14.0285	9.59229	676	2.18	2.87	75069115	75070026	8.47467	729	75069279	75069969	6.29905	600
14	75559701	75561402	.	1000	.	7.49162	15.0779	10.5983	1248	2.75	3.45	75560334	75561342	8.87753	638	75560029	75561402	8.90644	920
14	77032797	77034389	.	1000	.	7.2051	19.6919	15.0372	1087	3.88	4.61	77032719	77034524	11.2851	1552	77033541	77034353	14.3024	343
14	93958862	93960716	.	1000	.	10.3806	31.5131	26.62	841	5	5	93958862	93960529	23.9127	903	93958915	93960341	17.1375	784
14	94345362	94346797	.	1000	.	5.17866	11.4957	7.18029	990	2.3	2.98	94345362	94346922	7.59087	997	94345547	94346726	7.58924	931
14	99574231	99575089	.	1000	.	5.85414	14.0865	9.64632	169	2.22	2.9	99574216	99574852	6.8924	171	99574271	99575089	8.03305	176
14	99578930	99579854	.	1000	.	5.17866	11.4957	7.18029	487	2.4	3.07	99578947	99579582	6.8924	514	99578766	99579753	9.38413	651
14	103109909	103111934	.	1000	.	8.38618	20.6498	15.9679	1525	3.69	4.48	103109942	103111917	17.7883	1445	103110974	103111950	9.40763	479
14	103120962	103123281	.	1000	.	7.90608	24.7789	19.9963	1609	4.37	5	103121237	103123281	15.2034	1333	103120962	103122909	14.1914	1609
14	103139690	103141656	.	1000	.	9.8343	25.0744	20.2859	906	4.48	5	103139686	103141629	15.8777	858	103140112	103141814	14.3118	484
14	103260145	103261185	.	1000	.	9.63466	39.2818	34.2998	690	5	5	103260145	103261100	25.4149	690	103260204	103261185	20.9613	672
15	21107463	21108348	.	981	.	2.53955	6.64728	2.67829	799	1.54	2.36	21107559	21108333	5.52648	702	21107540	21108339	5.94787	235
15	31262940	31264420	.	1000	.	5.5753	9.38251	5.19076	801	2.18	2.87	31263679	31264054	6.57337	150	31263624	31264425	8.12256	80
15	40877834	40879883	.	1000	.	5.85414	14.0865	9.64632	1025	2.7	3.38	40877960	40879883	10.3424	874	40878254	40879709	7.71713	629
15	44038511	44039021	.	893	.	4.95291	8.33141	4.21205	365	1.36	2.15	44038542	44039021	5.41222	334	44038575	44039017	5.41152	311
15	44710595	44711536	.	941	.	4.22573	9.94491	5.71086	599	1.45	2.27	44710595	44711597	5.06011	600	44710809	44711371	7.24928	392
15	50765015	50766196	.	1000	.	5.07087	13.7355	9.31605	890	2.08	2.78	50765077	50766222	9.81579	803	50765007	50766172	5.76045	898
15	56040613	56041716	.	879	.	4.71526	8.86359	4.70288	296	1.31	2.12	56040613	56041263	5.10078	296	56040746	56041002	5.91206	117
15	62895993	62897275	.	1000	.	4.67334	9.74247	5.52675	549	2	2.72	62896001	62896664	6.50964	546	62896001	62897302	6.8908	372
15	70770746	70771295	.	872	.	3.2472	7.10829	3.09253	127	1.29	2.1	70770747	70771282	5.12404	126	70770755	70771296	5.76045	111
15	72670754	72671039	.	1000	.	4.1943	11.622	7.30046	172	1.72	2.5	72670754	72671019	6.44182	172	72670762	72671039	5.85682	153
15	81313367	81313869	.	1000	.	6.06464	10.9361	6.64632	187	2.49	3.15	81313302	81313869	13.0084	419	81313377	81313870	6.22821	158
15	89101329	89102279	.	961	.	5.94699	10.3616	6.10675	543	1.49	2.32	89101623	89102279	6.57337	286	89100790	89102051	5.23486	1069
15	91942647	91943157	.	1000	.	8.33499	20.5504	15.8726	374	4.12	4.89	91942902	91943168	13.6213	121	91942554	91943496	13.6198	467
16	760679	761368	.	1000	.	6.60388	13.0796	8.68708	146	3.08	3.75	760655	761001	9.39537	157	760698	761317	10.4762	173
16	1943290	1943867	.	1000	.	4.24	9.39146	5.19845	412	1.68	2.46	1943332	1943797	5.54269	368	1943290	1943877	6.50866	302
16	2882501	2883126	.	898	.	5.49439	10.6748	6.40011	545	1.38	2.16	2882779	2883125	8.41018	262	2882478	2883126	4.75592	569
16	3065117	3065743	.	1000	.	13.5856	33.7624	28.8396	317	5	5	3065166	3065743	16.8056	343	3065117	3065661	19.4543	317
16	4307504	4308639	.	1000	.	5.47344	13.6224	9.20685	459	2.74	3.44	4307659	4308263	6.60476	121	4307422	4308385	15.4795	493
16	11608031	11608668	.	1000	.	6.21056	10.8011	6.51759	161	2.06	2.77	11608031	11608362	6.2291	161	11608032	11608457	8.34538	137
16	21952394	21953560	.	1000	.	4.6087	10.8852	6.59679	762	1.99	2.71	21952394	21953536	7.86883	762	21952678	21953560	6.08021	482
16	24975356	24976050	.	1000	.	6.59872	11.8364	7.50269	335	1.9	2.63	24975621	24975904	11.7961	70	24975253	24976050	5.23486	488
16	29469727	29470332	.	1000	.	9.69992	24.8181	20.0343	197	3.75	4.51	29469753	29470349	9.40933	168	29469654	29470332	18.9328	270
16	29811199	29812470	.	1000	.	11.2566	25.8765	21.0719	323	5	5	29811266	29812108	16.8056	216	29811199	29812446	19.4543	323
16	30567182	30568295	.	1000	.	5.59542	9.76796	5.55166	395	2.33	3.01	30567164	30567790	8.87753	145	30567235	30567813	6.68955	347
16	31141332	31142399	.	1000	.	8.91685	20.0645	15.3973	824	3.35	4.04	31141751	31142399	9.6921	405	31141304	31142396	11.9338	852
16	31265089	31265795	.	1000	.	6.59872	11.8364	7.50269	211	2.29	2.96	31265204	31265763	9.46281	96	31265085	31265532	6.22821	264
16	34622565	34623403	.	942	.	4.56378	11.415	7.10297	694	1.45	2.27	34622867	34623324	5.06011	386	34622556	34623534	7.24928	702
16	36252088	36252885	.	1000	.	4.99395	14.2349	9.78966	36	2.59	3.25	36252086	36252911	10.6488	38	36252094	36252849	6.98686	393
16	36335047	36336245	.	1000	.	5.82325	12.8321	8.45325	369	2.02	2.74	36335043	36336241	9.36467	373	36335113	36335695	5.74837	294
16	57377291	57378367	.	1000	.	5.67616	14.4772	10.0217	214	3.56	4.26	57377385	57378335	9.63252	367	57377290	57378230	14.1914	211
16	57535680	57537197	.	1000	.	8.42756	18.6685	14.0443	528	3.28	3.96	57535815	57536466	9.55678	421	57535677	57536484	11.7753	531
16	57626926	57628693	.	1000	.	4.38233	6.76541	2.7838	1454	1.63	2.43	57627915	57628694	6.47169	465	57628225	57628634	5.51901	238
16	57893217	57894479	.	1000	.	9.92343	29.3408	24.4803	739	4.53	5	57893207	57894458	11.9285	812	57893234	57894494	21.4192	725
16	57939153	57939893	.	1000	.	7.51864	17.4764	12.8976	176	3.87	4.59	57939127	57939558	12.5769	202	57939127	57939720	12.5748	157
16	58629246	58630404	.	1000	.	6.60388	13.0796	8.68708	1025	2.45	3.12	58629232	58630404	6.35048	1026	58629410	58630413	11.7753	784
16	75000428	75001231	.	892	.	5.73074	10.3625	6.10675	482	1.36	2.15	75000554	75001094	10.7987	328	74999531	75001236	4.61217	1384
16	75244608	75246104	.	1000	.	8.76466	19.7911	15.13	889	3.36	4.06	75244745	75246107	10.3424	721	75244147	75246090	11.7753	1350
16	81076748	81077721	.	1000	.	5.5635	13.0639	8.67262	56	2.34	3.03	81076757	81077227	7.06549	335	81076757	81077576	8.57458	43
17	1474663	1475323	.	1000	.	3.79777	6.26363	2.32941	494	2.04	2.75	1474664	1475241	7.06622	77	1474683	1475323	6.60337	458
17	1484748	1485332	.	1000	.	7.37504	13.9792	9.54525	101	2.57	3.22	1484748	1485332	7.46386	407	1484748	1485260	9.4616	136
17	2157786	2158187	.	956	.	5.43424	8.81034	4.65654	168	1.47	2.3	2157786	2158111	5.23564	168	2157789	2158281	6.22821	165
17	4462124	4462626	.	1000	.	7.49162	15.0779	10.5983	361	3.09	3.76	4462124	4462681	9.21794	347	4462156	4462622	11.14	329
17	7351578	7352465	.	1000	.	6.92103	20.4371	15.7626	400	4.04	4.87	7351523	7352465	15.1767	435	7351831	7352465	11.9909	147
17	7394268	7394597	.	883	.	4.83193	7.50908	3.4589	136	1.33	2.13	7394263	7394570	5.07795	141	7394263	7394597	6.04896	141
17	7435044	7436399	.	1000	.	7.80542	15.6199	11.1158	471	2.63	3.3	7435154	7436107	7.44271	408	7435044	7435862	10.3457	471
17	7557988	7558900	.	1000	.	6.93407	14.0967	9.65583	335	2.87	3.54	7558023	7558950	7.57674	342	7558023	7558683	12.7269	300
17	7560623	7562135	.	1000	.	8.15136	16.2106	11.6787	649	2.77	3.48	7560896	7561677	11.7961	376	7560592	7562135	7.26643	794
17	7686215	7686858	.	960	.	6.21056	10.8011	6.51759	342	1.49	2.31	7686215	7686685	5.23564	367	7686308	7686858	6.22821	239
17	7833934	7834892	.	935	.	4.62271	7.4584	3.41251	602	1.44	2.25	7833934	7834583	6.47169	131	7834003	7835201	5.22522	545
17	7836624	7837384	.	1000	.	6.21056	10.8011	6.51759	477	1.95	2.66	7836710	7837449	6.2291	391	7836656	7837247	7.26643	386
17	9306984	9308535	.	1000	.	6.83599	16.5859	12.0394	1151	3.28	3.95	9307207	9308562	9.36467	909	9307289	9308535	12.2677	986
17	9388698	9390065	.	1000	.	8.11516	32.0917	27.1923	364	5	5	9388727	9390132	17.9648	335	9388529	9389948	20.9613	533
17	15645170	15646238	.	1000	.	9.31584	19.706	15.0483	888	3.26	3.92	15645170	15646905	15.5147	888	15645364	15646181	8.34538	550
17	17387265	17388207	.	1000	.	4.04113	10.88	6.59304	96	2.22	2.89	17387287	17388207	7.10501	74	17387264	17388888	7.703	193
17	18717635	18719605	.	1000	.	7.0952	20.8572	16.1701	1593	3.62	4.35	18718284	18719545	11.2841	944	18717635	18719605	12.2311	1593
17	21287309	21288345	.	1000	.	4.91604	8.91527	4.74854	499	1.74	2.53	21287567	21288345	6.50936	241	21287439	21288740	5.84818	359
17	27471432	27472756	.	1000	.	8.9298	42.3005	37.292	568	5	5	27471280	27472756	25.8237	720	27471477	27472495	27.9053	522
17	28728014	28729569	.	1000	.	5.50775	17.9191	13.3224	833	3.56	4.29	28728014	28729569	12.474	833	28728001	28728988	10.483	906
17	28745383	28746363	.	1000	.	6.83179	14.7905	10.3215	369	2.99	3.66	28745383	28746205	8.85245	365	28745589	28746102	10.6622	163
17	42328658	42329792	.	1000	.	7.54502	15.6333	11.1259	687	2.87	3.54	42328699	42329790	8.61728	646	42328658	42329826	10.0073	681
17	43578304	43579634	.	1000	.	7.18957	22.9916	18.2464	506	4.35	5	43578524	43579322	14.144	286	43578273	43579619	15.0858	536
17	43668885	43671754	.	906	.	4.6087	10.8852	6.59679	1304	1.39	2.18	43668885	43670868	7.90799	1308	43669534	43670714	4.82576	655
17	44141553	44142809	.	1000	.	7.34236	18.5593	13.9393	661	3.51	4.21	44141914	44142770	11.3462	300	44141559	44142809	11.4668	673
17	48024490	48026539	.	1000	.	5.78605	13.938	9.51059	1033	2	2.72	48025335	48025985	5.32932	286	48024420	48026174	13.2012	1112
17	48891740	48893034	.	1000	.	4.90184	12.9473	8.56071	705	2.03	2.74	48892046	48893420	6.49288	400	48891737	48893142	7.24928	708
17	49109376	49111311	.	1000	.	9.05153	38.1631	33.1923	1036	5	5	49110076	49111320	21.7839	433	49109228	49111372	20.7995	1279
17	50867334	50868225	.	920	.	3.61915	5.4552	1.62453	398	1.42	2.22	50867297	50868306	5.41241	435	50867688	50868371	5.57943	194
17	55420818	55421969	.	978	.	3.50261	6.62816	2.65964	865	1.53	2.36	55421146	55421966	5.41241	247	55420826	55421918	6.09374	762
17	57986940	57988186	.	1000	.	5.29421	11.3781	7.06806	160	2.15	2.83	57986903	57988183	8.97284	197	57986959	57987736	6.14186	582
17	59093456	59094917	.	1000	.	8.20022	23.3917	18.6373	492	3.54	4.25	59093456	59094917	9.45255	442	59093531	59094910	14.7325	404
17	59845635	59846900	.	1000	.	6.35459	19.0252	14.3902	933	3.9	4.66	59845638	59846812	11.1839	930	59845504	59846918	14.9439	1064
17	64741143	64741531	.	925	.	4.55732	8.55885	4.42302	215	1.42	2.23	64741217	64741563	7.49387	141	64741143	64741463	4.93017	215
17	66798769	66799495	.	836	.	3.97033	9.29291	5.10579	200	1.21	2.01	66798778	66799525	5.06011	98	66798815	66799213	5.49968	192
17	68247970	68248862	.	1000	.	5.8224	9.79191	5.56587	286	1.96	2.67	68247852	68248862	6.2291	186	68248087	68249407	7.26643	169
17	73341610	73343101	.	1000	.	4.24	9.39146	5.19845	809	1.88	2.6	73342307	73342671	5.54269	67	73341644	73342929	8.41287	441
17	75876985	75877929	.	1000	.	5.6826	20.0198	15.354	189	3.4	4.1	75876985	75878242	16.0971	189	75877050	75877950	8.59436	124
17	78168580	78169558	.	1000	.	4.7761	10.2882	6.03708	677	1.99	2.71	78168580	78169584	6.66305	710	78169105	78169549	6.66206	74
17	78360424	78360899	.	1000	.	4.76027	10.5837	6.31817	236	1.97	2.67	78360463	78360821	5.70671	171	78360478	78360899	8.72887	182
17	78706416	78707216	.	1000	.	4.56702	14.3117	9.8645	264	2.43	3.09	78706573	78707074	9.00427	106	78706416	78707315	7.13562	265
17	79832248	79833388	.	1000	.	4.62686	8.07147	3.97076	879	1.63	2.43	79832604	79833246	8.49319	290	79832248	79833451	5.22522	888
17	82211811	82212811	.	1000	.	4.95351	10.6676	6.39648	760	1.62	2.41	82211766	82212788	5.12425	805	82212335	82212811	9.2919	211
17	82321367	82321785	.	986	.	4.39476	10.6719	6.39944	119	1.56	2.37	82321366	82321639	7.47171	114	82321397	82321786	5.23127	85
18	3623725	3625706	.	1000	.	4.39476	10.6719	6.39944	1149	2.39	3.06	3623764	3625361	7.06549	1106	3623725	3625706	8.99973	246
18	12883925	12884621	.	1000	.	6.38329	18.2294	13.6246	188	3.2	3.89	12883973	12884589	9.07592	140	12883906	12884603	12.0936	242
18	20816913	20817442	.	1000	.	6.75478	17.7656	13.1756	207	2.37	3.06	20816880	20817517	15.3529	236	20816918	20817423	5.91206	58
18	20938106	20940380	.	1000	.	3.04857	13.5914	9.17951	1249	2.08	2.78	20938616	20940373	8.97273	740	20938015	20939404	5.97487	1331
18	38940362	38942033	.	1000	.	16.3713	106.187	100.877	859	5	5	38940464	38942565	56.7657	751	38940233	38942033	57.0006	988
18	48948491	48949170	.	912	.	3.85119	7.1375	3.11924	383	1.41	2.2	48948719	48949125	5.61188	154	48948721	48949203	5.32799	170
18	58230737	58231541	.	1000	.	6.59872	11.8364	7.50269	475	2.3	2.98	58230737	58231541	7.06622	530	58230948	58231513	8.34538	264
18	59846970	59848067	.	1000	.	6.59872	11.8364	7.50269	473	2.34	3.03	59846943	59847581	8.34648	509	59846860	59848118	7.26643	681
18	74148075	74148928	.	1000	.	8.76466	19.7911	15.13	552	3.99	4.85	74148288	74148898	15.3125	339	74148199	74149044	11.7947	456
19	1183135	1184441	.	1000	.	6.32962	14.6753	10.2109	703	2.58	3.24	1183268	1184217	8.41454	570	1183619	1184586	8.40861	266
19	2478299	2479676	.	841	.	5.04608	7.85827	3.77128	784	1.22	2.03	2478966	2479676	5.23564	117	2478847	2479676	5.23486	289
19	3284845	3286090	.	1000	.	6.85053	29.0559	24.1996	297	5	5	3285014	3286016	18.8923	128	3284815	3285620	17.9657	294
19	4337872	4339732	.	1000	.	10.8685	24.6109	19.8321	843	5	5	4338189	4339721	19.4564	799	4338067	4339301	16.8038	648
19	6590683	6591281	.	1000	.	8.15136	16.2106	11.6787	357	2.65	3.31	6590683	6591205	10.6135	417	6590958	6591189	7.26643	82
19	6720137	6722229	.	1000	.	5.20521	9.78347	5.56485	766	2.22	2.89	6720153	6721039	8.41018	753	6720406	6721590	6.50806	497
19	6767156	6768467	.	1000	.	7.7229	17.8664	13.2723	801	2.43	3.1	6767620	6768615	6.14099	241	6767156	6768418	14.3024	804
19	9059029	9059824	.	929	.	4.30414	7.76903	3.69714	306	1.43	2.24	9059131	9059791	4.9313	348	9059029	9059858	7.72125	211
19	9075144	9075907	.	834	.	5.068	11.9601	7.61782	282	1.21	2.01	9075266	9076064	4.5971	160	9075144	9075794	7.71713	282
19	10219568	10220914	.	1000	.	8.53952	17.3568	12.7826	527	3.16	3.85	10219593	10220647	14.2485	502	10219525	10220976	8.34538	521
19	10403656	10405332	.	880	.	4.39476	10.6719	6.39944	111	1.31	2.12	10403654	10405333	12.2334	138	10403679	10404733	4.5959	93
19	11346014	11346716	.	952	.	6.0486	11.6836	7.3586	169	1.46	2.29	11346059	11346629	7.32927	128	11346014	11346655	5.04974	150
19	11421712	11422752	.	1000	.	4.72835	9.85846	5.62736	377	2.26	2.94	11421426	11422774	8.41454	668	11421934	11422579	6.73493	148
19	12787750	12789435	.	1000	.	6.0816	16.2316	11.6983	1153	3.23	3.91	12788854	12789255	11.3904	102	12788386	12789435	9.45056	515
19	12792666	12794316	.	1000	.	15.9146	42.0897	37.0832	1200	5	5	12793317	12794353	19.4564	552	12792917	12794228	26.4342	929
19	13843023	13844691	.	945	.	4.91604	8.91527	4.74854	458	1.45	2.28	13843046	13844662	5.74964	440	13843046	13844682	5.41152	336
19	13846746	13848133	.	1000	.	4.25712	8.84271	4.68472	460	2.36	3.04	13846764	13847745	8.57278	418	13846698	13848133	7.06541	851
19	13861648	13862368	.	1000	.	7.7632	15.0844	10.5997	425	3.41	4.12	13861660	13862567	9.46281	413	13861616	13862370	13.0068	457
19	17947375	17948761	.	1000	.	25.2304	78.7447	73.5294	810	5	5	17947290	17948591	48.0433	893	17947376	17948629	46.4135	783
19	18328653	18329313	.	833	.	5.7079	9.9589	5.72403	138	1.2	2.01	18328694	18329293	4.87843	124	18328653	18328895	5.82178	126
19	19385344	19385804	.	1000	.	6.21056	10.8011	6.51759	229	2.1	2.81	19385344	19385804	8.34648	338	19385344	19385753	6.22821	238
19	26357531	26358079	.	1000	.	4.68183	12.699	8.32802	345	2	2.73	26357658	26358079	6.70301	233	26357531	26358025	6.70125	345
19	32580767	32582225	.	1000	.	6.68976	18.968	14.3352	1058	3.25	3.91	32580813	32582169	11.2841	1016	32580699	32582294	9.54938	1114
19	36114951	36116005	.	1000	.	6.3278	17.6627	13.0754	575	3.05	3.71	36114936	36116005	7.7023	587	36114947	36116029	14.9203	584
19	38899531	38900811	.	1000	.	8.02107	45.939	40.8987	541	5	5	38899531	38900531	35.5225	561	38899560	38900839	29.2943	498
19	39402339	39403079	.	1000	.	5.02757	15.3874	10.8925	507	2.74	3.43	39402527	39402974	10.701	276	39402727	39403791	7.56704	130
19	40715414	40717171	.	1000	.	5.05654	8.50879	4.37825	1404	1.85	2.59	40716347	40716982	8.49319	471	40716685	40717749	5.51901	133
19	43462686	43464663	.	1000	.	5.67616	14.4772	10.0217	1061	3.05	3.71	43462887	43464216	9.36467	783	43462654	43464637	10.4258	1096
19	43474973	43475663	.	1000	.	6.98688	12.8962	8.51134	233	2.73	3.42	43474972	43475653	8.34648	207	43475055	43475711	9.4616	198
19	44741380	44742830	.	924	.	6.69036	12.3962	8.0372	383	1.42	2.23	44741289	44742838	12.6978	472	44741501	44742548	4.69187	811
19	44746603	44749468	.	1000	.	20.1843	58.3015	53.1799	786	5	5	44747245	44748889	30.8352	192	44746775	44748691	41.6054	614
19	44753102	44754812	.	1000	.	11.7725	29.2492	24.3903	249	4.61	5	44753121	44754835	17.2158	230	44753141	44753803	14.7089	173
19	45000872	45002181	.	1000	.	6.59872	11.8364	7.50269	297	2.11	2.82	45000880	45001293	6.2291	301	45001065	45002182	8.34538	104
19	45325940	45326416	.	1000	.	4.50319	9.06922	4.89296	163	1.77	2.55	45325959	45326223	6.60476	164	45325976	45326416	5.91206	123
19	45583841	45585245	.	1000	.	8.91234	21.6564	16.946	366	3.16	3.83	45583906	45585246	7.49387	730	45584015	45585243	20.3614	207
19	45641750	45642798	.	1000	.	8.07349	20.0377	15.3712	655	3.33	4.03	45642080	45642798	13.3004	325	45642241	45642606	9.11635	178
19	45645700	45646613	.	886	.	4.59862	8.0203	3.92476	85	1.35	2.13	45645676	45646129	6.50936	186	45645700	45646288	4.93017	91
19	46271586	46272318	.	1000	.	7.75336	16.4748	11.9326	204	2.76	3.46	46271662	46272304	8.41018	105	46271615	46272318	9.55518	175
19	47226365	47228129	.	1000	.	12.5474	33.9035	28.978	1462	5	5	47226324	47228129	18.7893	1503	47227200	47228128	20.0642	627
19	48780939	48781480	.	1000	.	6.30446	15.8959	11.3789	194	2.48	3.14	48780961	48781231	6.28951	66	48780753	48781484	12.3722	384
19	49591650	49593415	.	857	.	3.49344	4.39248	0.74335	551	1.25	2.07	49591228	49593451	5.23564	620	49591682	49593235	5.23486	938
19	49638180	49638541	.	964	.	4.26976	6.05139	2.13753	177	1.49	2.32	49638180	49638496	6.2291	177	49638231	49638541	5.23486	142
19	49639087	49640749	.	1000	.	7.55826	24.9172	20.1313	1442	4.36	5	49639036	49640748	14.144	1493	49639349	49640749	15.118	1180
19	49677820	49678767	.	1000	.	8.27704	18.9026	14.2721	455	3.04	3.69	49677769	49678767	15.0838	497	49678043	49678767	7.61822	341
19	53867317	53869679	.	1000	.	5.09604	18.4589	13.8464	347	3.57	4.3	53867253	53867892	11.1945	400	53867512	53868701	11.9796	152
19	55376086	55376808	.	895	.	4.83193	7.50908	3.4589	175	1.37	2.16	55376146	55376739	7.06622	115	55376013	55377158	4.87781	258
19	58575174	58576576	.	1000	.	6.23772	12.8303	8.45325	632	2.98	3.63	58575174	58576423	9.40933	716	58575456	58576576	9.61728	350
2	4673061	4673674	.	1000	.	9.704	20.9074	16.2163	269	3.41	4.13	4673061	4673679	12.93	215	4673216	4673570	9.4616	114
2	10042811	10043428	.	1000	.	5.06369	10.2064	5.95818	201	2.13	2.82	10042830	10043428	6.05653	170	10042811	10043130	9.36287	207
2	10493529	10494053	.	859	.	3.78613	7.51432	3.46387	214	1.26	2.07	10493447	10494053	5.76198	165	10493523	10494028	4.96385	220
2	19538566	19538855	.	1000	.	5.8685	16.1303	11.6071	126	2.72	3.4	19538577	19538845	7.39254	80	19538573	19538855	11.5746	125
2	24364797	24365320	.	1000	.	5.62301	12.8082	8.43301	351	2.09	2.79	24364908	24365306	8.47467	257	24364789	24365305	6.14186	359
2	25210088	25210951	.	1000	.	6.26783	18.3738	13.7643	210	2.97	3.63	25210127	25210839	7.865	539	25210088	25210821	13.1829	210
2	28680534	28682596	.	1000	.	15.9048	52.669	47.5819	1089	5	5	28680956	28682281	26.2558	632	28680596	28682164	33.9566	1031
2	37324657	37325744	.	900	.	5.41191	9.80515	5.57675	894	1.39	2.17	37325104	37325720	5.05043	467	37324589	37325759	6.50806	943
2	38146439	38147339	.	1000	.	7.26305	19.3443	14.7023	437	3.76	4.52	38146440	38147310	13.4161	466	38146439	38147383	11.4075	472
2	38438596	38439494	.	1000	.	6.40495	12.3144	7.96075	654	2.33	3.02	38438847	38439415	6.60476	416	38438572	38439494	9.36053	380
2	42810228	42810506	.	905	.	4.57227	8.89938	4.73688	150	1.39	2.18	42810228	42810507	5.47374	150	42810230	42810466	5.47292	154
2	43225573	43227642	.	1000	.	6.07643	13.7449	9.32274	744	2.73	3.41	43225585	43226629	8.47467	722	43225668	43226513	9.36287	540
2	44949779	44950348	.	1000	.	6.9599	15.93	11.4115	173	2.57	3.23	44949794	44950325	7.19657	166	44949788	44950018	10.3854	110
2	45765513	45766301	.	1000	.	4.83193	7.50908	3.4589	184	1.63	2.43	45765457	45766301	7.26742	235	45765457	45765825	5.23486	225
2	46941572	46942727	.	1000	.	6.80437	12.5891	8.22125	684	2.65	3.32	46941787	46942547	8.24233	469	46941586	46942739	9.34749	670
2	47043484	47044408	.	1000	.	9.77597	23.2543	18.5055	449	3.58	4.32	47043575	47044171	9.40933	371	47043503	47044558	15.3102	430
2	60880793	60882347	.	1000	.	4.05565	8.67144	4.52889	302	2.66	3.33	60880793	60882347	8.57278	309	60880841	60882262	8.70009	1015
2	66574317	66577479	.	1000	.	6.93407	14.0967	9.65583	1332	3.02	3.68	66574307	66577539	10.1747	1027	66575567	66575921	9.39432	82
2	68465956	68467997	.	1000	.	8.38268	22.21	17.4825	1773	4.43	5	68467065	68467980	14.0832	573	68467072	68467979	15.8949	711
2	71023280	71024477	.	1000	.	20.8145	62.805	57.6607	615	5	5	71023497	71024333	37.7582	398	71023280	71024477	36.2241	615
2	71049634	71050125	.	1000	.	7.53692	30.3357	25.46	390	4.9	5	71049635	71050123	17.9356	389	71049634	71050125	16.0937	375
2	84924122	84925283	.	1000	.	4.9932	11.0962	6.8001	335	2.34	3.03	84924121	84924939	8.20764	341	84924341	84924750	7.34291	125
2	94501707	94502811	.	1000	.	4.32713	17.4895	12.9094	753	3.3	4	94501707	94502809	8.96808	753	94501711	94502820	13.5364	257
2	94505188	94505877	.	1000	.	4.3133	12.8813	8.50064	362	1.65	2.45	94505246	94505860	5.12404	280	94505299	94505895	10.3126	251
2	96505320	96506936	.	1000	.	14.6847	52.383	47.2984	272	5	5	96505293	96506936	29.7432	277	96505384	96506222	38.0784	208
2	96873701	96875098	.	1000	.	16.7724	56.7658	51.6532	682	5	5	96873609	96875130	32.5791	774	96873712	96874966	34.1883	640
2	99154308	99155452	.	1000	.	4.45552	7.46362	3.41685	483	2.01	2.73	99154200	99154954	7.09656	547	99154714	99155334	6.472	72
2	99180618	99181463	.	1000	.	7.5968	19.0819	14.4456	319	3.4	4.09	99180770	99181408	10.63	167	99180607	99181403	11.389	341
2	100895590	100896567	.	848	.	5.5753	9.38251	5.19076	607	1.24	2.04	100896056	100896547	4.87843	80	100895158	100896547	6.04896	1039
2	101696920	101697605	.	1000	.	5.82499	10.1566	5.91285	484	1.82	2.57	101697052	101697589	6.9365	364	101696920	101697570	5.93334	479
2	108989007	108989634	.	923	.	5.35116	9.00765	4.83602	159	1.42	2.22	108989010	108989877	7.84075	156	108989007	108989452	4.87781	159
2	109199338	109199849	.	1000	.	10.7506	228.438	222.514	304	5	5	109199338	109199847	133.334	304	109199333	109199849	128.09	309
2	109423761	109424528	.	933	.	5.43424	8.81034	4.65654	617	1.43	2.25	109423976	109424548	5.23564	435	109423614	109424527	6.22821	738
2	113202245	113202747	.	976	.	5.33908	13.3097	8.90816	175	1.52	2.35	113202245	113202693	11.0566	142	113202270	113202693	4.82576	185
2	121530353	121530651	.	845	.	4.63767	7.18974	3.16473	175	1.23	2.04	121530354	121530651	5.82249	146	121530404	121530966	4.87781	127
2	130341910	130343128	.	1000	.	6.37732	20.3895	15.7163	481	3.59	4.33	130341910	130343116	10.1296	550	130341916	130343161	14.0581	490
2	132438876	132439146	.	861	.	5.09687	8.25436	4.14483	104	1.26	2.07	132438876	132439146	4.95651	106	132438895	132439146	5.91071	87
2	135985694	135986238	.	1000	.	8.57389	18.9306	14.2994	201	2.62	3.29	135985717	135986193	14.2892	178	135985716	135986240	6.34969	183
2	150521047	150521780	.	1000	.	6.83599	16.5859	12.0394	223	2.22	2.9	150521119	150521771	5.91342	137	150520990	150521403	11.3441	280
2	158848324	158849020	.	1000	.	7.88798	16.7143	12.1631	359	3.42	4.15	158848324	158849056	15.504	359	158848377	158848964	8.90644	327
2	158884661	158886048	.	1000	.	9.68185	31.1613	26.273	980	5	5	158884590	158886051	25.8727	1054	158885278	158885768	14.1914	385
2	162318727	162319896	.	1000	.	8.90161	27.6595	22.8261	136	4.54	5	162318727	162319145	12.4015	152	162318734	162319229	20.6979	129
2	169438347	169439744	.	1000	.	9.29217	20.1957	15.5256	703	3.09	3.77	169438347	169439309	7.84075	665	169438188	169439690	15.1589	862
2	172095559	172096979	.	994	.	5.04608	7.85827	3.77128	200	1.59	2.39	172095566	172096979	5.23564	213	172095566	172096304	7.26643	206
2	172097416	172099600	.	1000	.	4.69973	9.15337	4.97281	753	1.98	2.69	172098074	172098613	8.24684	95	172097566	172099702	5.93787	1036
2	191019982	191021160	.	1000	.	6.97994	18.7219	14.0963	698	3.81	4.55	191019987	191021075	10.3866	659	191019985	191021224	15.3503	697
2	203683739	203684516	.	1000	.	5.8224	9.79191	5.56587	205	1.72	2.51	203683745	203684418	7.26742	148	203683689	203684540	5.51901	337
2	218322911	218324850	.	1000	.	13.4574	60.3968	55.2637	1305	5	5	218322902	218324814	39.7963	1348	218323013	218324907	36.4214	1203
2	218879631	218881704	.	1000	.	11.7986	30.5649	25.6861	671	4.94	5	218879597	218881264	19.0584	682	218879660	218880754	15.3102	642
2	218895217	218897965	.	1000	.	5.61247	21.7605	17.0464	1275	4.22	4.99	218895217	218897551	12.5924	1288	218895944	218897532	15.2785	516
2	218908738	218909773	.	851	.	4.92013	10.258	6.00779	520	1.24	2.05	218908742	218909690	8.77042	509	218908738	218909773	4.55626	576
2	218962781	218963859	.	1000	.	6.75478	17.7656	13.1756	369	3.67	4.42	218962839	218963564	9.38602	311	218962212	218963859	17.1375	918
2	222422955	222424375	.	1000	.	8.3551	22.6778	17.9412	627	4.78	5	222422977	222424163	17.1402	657	222422980	222424375	15.9642	660
2	222866349	222866797	.	1000	.	3.43583	18.4806	13.8675	409	3.36	4.07	222866366	222866794	8.40707	392	222866359	222866794	17.9783	139
2	231706002	231708757	.	1000	.	8.09046	17.5628	12.9799	630	2.76	3.47	231706240	231707952	8.49319	392	231706002	231708390	9.40763	693
20	543538	544144	.	1000	.	9.704	20.9074	16.2163	458	2.61	3.26	543830	544144	15.5147	166	543576	544109	6.22821	428
20	26600179	26600538	.	1000	.	2.94534	14.9733	10.4992	312	2.43	3.1	26600161	26600528	9.58	331	26600294	26600538	6.70818	197
20	32154930	32155907	.	1000	.	10.4783	31.1105	26.2229	664	5	5	32154921	32155812	20.2318	685	32154950	32156084	17.1134	644
20	32475095	32476737	.	968	.	4.9932	11.0962	6.8001	671	1.5	2.33	32475280	32476549	8.45025	528	32475314	32476326	4.93674	444
20	45358708	45360237	.	1000	.	6.83131	15.6785	11.1703	1021	2.99	3.65	45358852	45360291	9.36467	1006	45359176	45360232	9.97004	553
20	45362514	45363432	.	1000	.	7.92696	26.8845	22.0646	742	3.96	4.78	45362484	45363433	19.1973	772	45362639	45363405	10.3126	674
20	50234522	50236631	.	1000	.	6.08751	21.2721	16.5711	1270	3.66	4.4	50235047	50236658	9.97151	745	50234581	50236513	15.0929	1239
20	50320463	50321782	.	1000	.	3.88767	8.54174	4.40896	719	1.89	2.63	50320712	50321525	5.71917	740	50320538	50321461	8.03305	644
20	57283640	57284628	.	1000	.	6.19828	28.4544	23.6065	730	4.55	5	57283640	57284610	11.8296	733	57283842	57284579	22.1052	475
20	58236807	58237233	.	1000	.	7.13909	16.2769	11.7419	262	2.95	3.6	58236816	58237255	11.4104	273	58236807	58237233	8.27384	207
20	58306587	58307305	.	1000	.	5.29777	12.4786	8.11606	543	2.33	3.02	58306605	58307244	8.73011	510	58306594	58307359	6.82133	593
20	63431503	63433236	.	1000	.	8.71696	28.8759	24.0224	1029	5	5	63431889	63433146	19.4172	650	63431503	63433570	16.7061	677
20	63482635	63483470	.	1000	.	6.73809	16.8309	12.2753	433	3.28	3.96	63482635	63483473	13.9621	433	63482988	63483427	8.76925	156
20	63537630	63538697	.	1000	.	5.58814	13.8861	9.45983	646	2.86	3.53	63537346	63538697	9.62108	945	63537630	63538513	8.72887	646
20	63698805	63699237	.	1000	.	6.25679	14.9466	10.4731	335	2.68	3.35	63698805	63699229	9.45255	292	63698805	63699237	8.05067	341
21	5076830	5077918	.	1000	.	6.5828	15.6225	11.1164	425	2.37	3.06	5077111	5077471	12.3744	144	5077206	5077653	6.09374	14
21	5088773	5091053	.	1000	.	7.80782	18.5187	13.9028	1933	2.99	3.64	5090441	5091120	14.8143	267	5090056	5090834	7.44127	650
21	29018923	29020143	.	1000	.	7.08917	17.5651	12.9803	337	2.94	3.59	29019155	29019744	9.45255	155	29018908	29020143	9.36287	339
21	33204051	33204343	.	1000	.	6.09423	19.1898	14.5514	142	3.22	3.9	33204036	33204336	12.3736	214	33204078	33204339	9.00149	105
21	33299047	33299690	.	1000	.	5.42739	12.7659	8.39349	417	2.36	3.05	33299308	33299760	6.50964	167	33299048	33299610	9.54938	375
21	33324349	33325673	.	1000	.	4.75255	8.2979	4.18375	845	1.64	2.44	33324979	33325611	5.41241	165	33324349	33325673	6.66869	845
21	33382871	33383962	.	1000	.	5.86158	14.503	10.0472	137	2.65	3.32	33382902	33383976	10.9574	106	33382895	33383962	7.18182	214
21	37208656	37209210	.	1000	.	4.0621	8.40667	4.28356	435	1.87	2.6	37208622	37209196	5.84652	209	37208666	37209216	7.39141	425
21	37631534	37632303	.	1000	.	3.84277	7.38035	3.33997	156	1.86	2.59	37631555	37632307	6.08117	468	37631526	37632065	6.87605	164
21	38831218	38832104	.	1000	.	7.65542	21.6713	16.96	655	3.97	4.79	38831218	38832073	15.3529	664	38831265	38832086	11.6522	218
21	41601334	41602408	.	1000	.	13.3546	48.6865	43.6255	616	5	5	41600546	41602334	36.4233	1404	41601414	41602464	17.9997	536
21	44170395	44171475	.	1000	.	6.21056	10.8011	6.51759	842	1.62	2.42	44170836	44171350	5.23564	401	44170810	44171475	8.34538	408
21	44184436	44185498	.	1000	.	7.7229	17.8664	13.2723	390	3.1	3.78	44184508	44184939	11.7362	316	44184699	44185554	8.6019	140
21	44505235	44505604	.	1000	.	5.08513	29.9092	25.0389	236	4.2	4.96	44505263	44505596	14.6313	211	44505269	44505603	13.248	202
21	45104489	45105144	.	1000	.	5.91602	17.879	13.2838	341	3.45	4.18	45104500	45105021	9.55147	406	45104499	45105144	13.2609	318
22	16266962	16267412	.	891	.	3.0097	9.51375	5.31084	378	1.36	2.15	16266962	16267395	4.78084	379	16266957	16267403	8.05176	386
22	17781136	17782117	.	1000	.	11.3924	54.4557	49.3577	607	5	5	17781368	17781905	29.9092	433	17781131	17782174	39.9642	612
22	18893999	18894567	.	943	.	4.79304	11.6575	7.33368	191	1.45	2.27	18893984	18894526	8.69797	206	18894157	18894671	4.82576	25
22	20750180	20751266	.	1000	.	16.7041	45.7341	40.6964	416	5	5	20750180	20750998	29.1632	416	20750304	20750991	20.6658	259
22	24515955	24516733	.	1000	.	9.39946	27.6405	22.8079	358	5	5	24515653	24516733	18.6926	660	24516150	24516724	16.5803	199
22	24950001	24950933	.	1000	.	6.59872	11.8364	7.50269	346	1.99	2.7	24950001	24950933	7.26742	346	24950001	24950989	6.22821	375
22	30078385	30079429	.	1000	.	8.41004	23.321	18.5705	647	4.17	4.94	30078331	30079412	13.1911	701	30078656	30079437	14.2496	376
22	30235917	30236364	.	1000	.	4.09098	7.35464	3.3151	138	1.79	2.55	30235893	30236370	6.29997	162	30235888	30236185	6.14186	169
22	30249873	30251950	.	1000	.	10.7563	28.6122	23.7617	1235	4.94	5	30250062	30251778	18.323	1014	30250474	30252100	15.9642	668
22	30255746	30256732	.	1000	.	7.07915	14.3545	9.90579	349	2.06	2.77	30255746	30256594	9.63126	340	30255383	30256765	5.74837	767
22	32050558	32051358	.	1000	.	5.64366	10.9502	6.65972	325	2.16	2.84	32050557	32051358	6.87708	365	32050558	32051330	7.61822	325
22	37675139	37676186	.	971	.	4.28092	6.32702	2.38876	155	1.5	2.34	37675139	37677285	9.40933	1827	37675157	37675609	4.87781	139
22	37676417	37677278	.	1000	.	5.49439	10.6748	6.40011	549	2.31	2.99	37675139	37677285	9.40933	1827	37676462	37677224	6.34969	597
22	38217218	38219234	.	1000	.	8.53952	17.3568	12.7826	1394	3.73	4.5	38218420	38219192	10.6135	426	38218350	38219234	14.2468	232
22	39255075	39255573	.	1000	.	8.15136	16.2106	11.6787	173	2.72	3.39	39255092	39255573	8.34648	128	39255075	39255463	9.4616	173
22	43126323	43127520	.	1000	.	8.15136	16.2106	11.6787	583	2.52	3.16	43126148	43127501	14.2485	685	43126375	43127079	6.22821	542
22	45279643	45280137	.	937	.	5.7079	9.9589	5.72403	324	1.44	2.26	45279712	45280041	4.87843	255	45279643	45280137	8.90644	282
3	8681880	8683503	.	1000	.	5.53044	14.9027	10.4307	1078	2.75	3.44	8682167	8683366	8.38831	1069	8682674	8683543	9.54938	284
3	9349163	9349843	.	1000	.	5.34339	11.1147	6.81719	538	1.99	2.7	9349555	9349834	6.63479	146	9348973	9349849	6.60337	782
3	9351813	9353502	.	1000	.	5.40382	12.342	7.98444	300	2.1	2.8	9351436	9352887	9.38602	658	9352009	9352834	5.91206	104
3	9396414	9399408	.	1000	.	6.61051	14.3725	9.92274	2573	2.56	3.21	9398408	9399192	7.61917	587	9397902	9400150	9.36287	775
3	9399645	9400048	.	1000	.	2.02879	2.41118	0	147	2.56	3.21	9398408	9399192	7.61917	587	9397902	9400150	9.36287	775
3	9648982	9649432	.	1000	.	5.73074	10.3625	6.10675	257	2.18	2.87	9649031	9649402	6.35048	194	9648852	9649444	8.49172	387
3	10191692	10192707	.	990	.	3.90152	9.11357	4.93515	418	1.57	2.38	10191927	10192332	6.49288	137	10191678	10192729	5.29388	429
3	23668267	23669036	.	1000	.	10.9798	43.5602	38.539	339	5	5	23668370	23668920	27.3584	236	23668325	23669036	27.3555	281
3	23946087	23947081	.	1000	.	7.78891	22.4728	17.74	148	3.37	4.08	23946139	23947081	8.38831	106	23946087	23947081	18.4549	148
3	32145357	32145717	.	846	.	3.60359	5.65997	1.80664	261	1.24	2.04	32145410	32145799	4.9313	228	32145337	32145656	5.82379	145
3	32493943	32494682	.	1000	.	4.68063	12.6958	8.32536	220	1.88	2.61	32493943	32494662	8.4909	209	32494007	32494682	5.53061	178
3	42120511	42121334	.	1000	.	4.95351	10.6676	6.39648	658	2.71	3.38	42120511	42121425	9.11608	550	42120663	42121334	8.47291	506
3	45551329	45552157	.	1000	.	8.09046	17.5628	12.9799	364	3.1	3.78	45551467	45552157	14.1089	235	45551358	45552165	8.08825	379
3	46064718	46066027	.	1000	.	5.40382	12.342	7.98444	614	2.46	3.12	46064718	46066029	6.73642	596	46065128	46065933	10.3213	204
3	48087616	48088275	.	1000	.	5.5155	15.2489	10.7597	162	2.73	3.42	48087221	48088142	7.61294	557	48087616	48088275	10.9945	162
3	52197591	52198363	.	881	.	5.5753	9.38251	5.19076	245	1.32	2.12	52197505	52198272	5.07795	331	52197603	52198363	6.04896	276
3	53160398	53161180	.	1000	.	7.43374	14.524	10.067	589	2.58	3.23	53160886	53161139	10.3819	93	53160483	53161155	7.06541	504
3	58111604	58112053	.	1000	.	6.0793	14.9833	10.5074	270	2.85	3.52	58111768	58112052	8.47467	106	58111473	58112054	10.3213	401
3	58576591	58578010	.	1000	.	4.81051	9.37169	5.18086	1017	1.81	2.56	58577095	58577946	5.61299	521	58576997	58577823	7.49234	589
3	61080862	61081123	.	888	.	3.63213	5.02403	1.27341	120	1.36	2.14	61080633	61081123	5.41222	290	61080864	61081128	5.41152	133
3	75362344	75362792	.	1000	.	7.84873	20.5911	15.9123	177	3.68	4.47	75362340	75362604	14.4995	181	75362347	75362974	10.3405	174
3	91283591	91284180	.	1000	.	4.39476	10.6719	6.39944	265	1.7	2.48	91283607	91284215	6.21902	311	91283607	91284090	5.98397	246
3	95705730	95706575	.	1000	.	4.26437	15.1217	10.6356	341	2.98	3.64	95705737	95706233	9.00427	359	95705730	95706686	10.3544	340
3	101826800	101828065	.	1000	.	6.3985	21.7596	17.0458	801	3.66	4.39	101827483	101828065	10.7869	97	101826885	101828065	13.1829	721
3	101849083	101849370	.	1000	.	3.7884	9.59681	5.38806	133	1.77	2.54	101848827	101849452	6.00905	383	101849101	101849347	6.44001	166
3	107986388	107989388	.	1000	.	6.85539	41.6412	36.6389	962	5	5	107986695	107989406	26.7589	620	107986400	107987773	17.6948	966
3	107992888	107994347	.	1000	.	8.44313	46.0622	41.02	400	5	5	107992881	107994420	25.2612	428	107992888	107993713	32.536	402
3	108589223	108589964	.	1000	.	4.44016	13.5905	9.17859	556	2.21	2.88	108589261	108589948	6.67313	507	108589223	108590040	8.2825	623
3	109081067	109082458	.	1000	.	5.61247	21.7605	17.0464	926	3.95	4.77	109081037	109082458	16.2493	941	109081067	109082458	11.2704	950
3	113746748	113747350	.	1000	.	5.5155	15.2489	10.7597	163	2.76	3.47	113746765	113747247	9.42485	132	113746746	113747333	8.42215	169
3	119322362	119323819	.	1000	.	5.83075	19.6735	15.0205	1056	3.94	4.73	119322362	119323824	13.4066	1056	119322516	119323713	12.3601	839
3	120094319	120095444	.	1000	.	5.34222	29.8272	24.9579	590	4.47	5	120094319	120095426	16.7508	585	120094279	120095954	13.9753	630
3	122698144	122699007	.	1000	.	6.35413	19.4578	14.8138	180	3.52	4.22	122697897	122698984	10.9224	424	122698146	122698833	11.8173	178
3	125601636	125603366	.	1000	.	5.41115	19.1478	14.5099	1578	3.14	3.81	125601911	125603352	9.05726	1287	125602154	125603335	11.764	1073
3	125697676	125698693	.	1000	.	19.5076	119.977	114.608	647	5	5	125697673	125698707	73.7838	660	125697761	125698591	75.8217	538
3	125719995	125720784	.	1000	.	7.49734	20.3366	15.6643	576	3.53	4.24	125719995	125720773	10.6635	576	125720185	125720804	12.156	305
3	125742829	125743554	.	1000	.	5.2399	14.5377	10.0798	392	2.48	3.13	125742834	125743780	8.27186	397	125742813	125743316	8.21133	394
3	127590720	127592236	.	1000	.	7.28427	33.9226	28.9966	1153	5	5	127590720	127592187	26.8617	1144	127591306	127592263	18.9804	623
3	129673745	129675025	.	1000	.	7.90603	29.4032	24.5415	840	4.94	5	129674176	129674966	16.0331	354	129673820	129675035	18.6899	765
3	130026096	130026859	.	1000	.	8.40016	32.3875	27.4839	427	5	5	130026081	130026830	17.6929	442	130026396	130026859	20.7317	155
3	149365893	149367489	.	1000	.	3.16019	10.5789	6.31386	1254	2.57	3.22	149366971	149367489	7.22214	182	149365878	149367341	10.3544	1136
3	157159825	157161389	.	919	.	2.89882	5.39164	1.57234	793	1.42	2.21	157159825	157161369	6.91828	793	157160332	157161330	5.02008	714
3	157584715	157586332	.	1000	.	8.64532	44.092	39.067	716	5	5	157584715	157586288	21.8141	712	157584716	157586062	29.0027	715
3	158420482	158421506	.	1000	.	4.93198	20.6724	15.9899	458	3.3	3.99	158420623	158421506	8.08444	312	158420728	158421289	18.9242	266
3	159726132	159726804	.	1000	.	4.16284	14.4427	9.99106	509	1.69	2.48	159726473	159726802	9.86397	174	159726134	159726769	5.16502	507
3	172039244	172040154	.	988	.	4.21726	7.88711	3.79827	422	1.57	2.38	172039270	172040154	5.33155	432	172039244	172040006	6.29905	412
3	177144925	177146022	.	1000	.	4.3697	11.2193	6.9155	402	2.24	2.92	177145173	177145597	8.21335	154	177144921	177146026	6.81994	368
3	177351547	177353073	.	1000	.	6.61509	34.1176	29.1895	391	4.69	5	177351463	177352303	12.4287	485	177351617	177353095	24.0432	321
3	189710325	189711695	.	1000	.	4.059	10.9328	6.64341	705	2.53	3.17	189710248	189711614	7.98105	820	189710472	189711193	8.59436	558
3	190491328	190492258	.	1000	.	5.05356	10.5316	6.26921	310	2.27	2.94	190491546	190492076	7.16011	76	190491285	190492258	8.03218	625
3	192819066	192819701	.	1000	.	6.2238	23.3968	18.6422	124	3.9	4.64	192819067	192819670	12.5924	123	192819075	192819630	12.7226	118
3	194768849	194770067	.	1000	.	3.43334	7.15816	3.13716	485	1.99	2.71	194768849	194770067	6.59118	647	194768900	194770067	6.73493	157
3	197353701	197354866	.	1000	.	6.07643	13.7449	9.32274	213	2	2.72	197353699	197354331	5.91342	154	197353726	197354870	8.41287	224
3	197790855	197791905	.	1000	.	8.55605	25.7776	20.9777	560	5	5	197790855	197791905	18.6086	568	197790868	197791880	16.4172	523
4	4161210	4161664	.	1000	.	7.51864	17.4764	12.8976	102	2.6	3.26	4161251	4161677	6.35048	161	4161198	4161635	14.8119	114
4	6746775	6748223	.	1000	.	3.31826	5.98903	2.09609	555	2.06	2.76	6746786	6747431	7.71886	540	6747563	6748276	6.22821	442
4	7964605	7965685	.	1000	.	11.9605	46.7325	41.6839	668	5	5	7964640	7965386	39.5428	646	7964606	7965384	21.6171	667
4	7977847	7979338	.	1000	.	11.0591	26.7361	21.9193	520	3.94	4.72	7977847	7978765	12.3037	520	7977927	7979348	13.2746	533
4	8533913	8534944	.	1000	.	8.25484	18.357	13.7491	622	3.23	3.9	8533534	8534885	10.4773	1001	8533959	8534944	10.3405	223
4	38605967	38606830	.	1000	.	5.20521	9.78347	5.56485	243	2.55	3.2	38606074	38606830	7.26742	434	38605967	38606609	9.55518	208
4	39044025	39044772	.	916	.	5.04608	7.85827	3.77128	289	1.42	2.21	39044088	39044772	5.23564	573	39044073	39044723	6.22821	241
4	74544983	74547237	.	1000	.	5.57006	11.9375	7.59881	1054	2.95	3.6	74544983	74546831	8.88478	1379	74545494	74546691	10.3405	477
4	108940033	108940923	.	1000	.	4.86528	11.1538	6.85291	480	2.15	2.84	108940370	108940787	9.29314	316	108939967	108940946	6.09374	538
4	132123132	132124988	.	1000	.	4.05565	8.67144	4.52889	1036	2.28	2.95	132122988	132124325	6.8924	1150	132123888	132124988	8.38715	641
4	181857271	181858186	.	1000	.	5.8224	9.79191	5.56587	230	2.09	2.79	181857309	181858332	6.2291	227	181857271	181858173	8.34538	183
5	10562317	10562968	.	1000	.	6.39341	15.6605	11.1526	154	2.69	3.37	10562317	10562945	7.93847	149	10562326	10562854	9.76708	158
5	10563288	10564334	.	1000	.	14.9322	70.3455	65.1661	709	5	5	10563323	10564285	48.2042	650	10563288	10564390	41.0736	645
5	10564661	10567872	.	869	.	2.65303	4.28699	0.71438	974	1.28	2.09	10564853	10567427	6.28951	705	10564628	10566749	4.82982	378
5	18745841	18747009	.	1000	.	7.1788	26.3174	21.5057	537	4.48	5	18745946	18747166	12.474	396	18744908	18746996	18.9473	1470
5	31638608	31639270	.	1000	.	6.2238	23.3968	18.6422	336	3.67	4.45	31638839	31639271	14.3135	109	31638608	31639270	10.3544	314
5	36458617	36460130	.	1000	.	3.85824	12.4687	8.10662	768	2.13	2.82	36458823	36459761	5.74653	562	36459040	36459694	11.0827	345
5	40679425	40679676	.	1000	.	4.53125	11.3318	7.02321	86	1.98	2.68	40679425	40679677	5.71917	113	40679419	40680151	8.78419	92
5	43422035	43423255	.	1000	.	9.68638	48.9294	43.8654	513	5	5	43422011	43422960	34.3159	534	43422430	43423192	17.2121	136
5	49355780	49356091	.	1000	.	4.28997	15.2185	10.7302	184	2.23	2.9	49355780	49356062	8.50248	202	49355787	49356061	6.4758	158
5	50667421	50668496	.	1000	.	7.06205	13.4491	9.04217	447	2.57	3.23	50667496	50668503	10.0084	370	50667406	50668096	7.26643	554
5	55172312	55173335	.	1000	.	9.21966	22.7817	18.0412	813	3.95	4.74	55172877	55173591	13.1688	248	55172390	55173249	12.7269	698
5	55994135	55995777	.	1000	.	8.92048	19.0246	14.3898	655	3.88	4.6	55994380	55995818	14.1089	471	55994176	55995756	11.7947	610
5	57171971	57174410	.	1000	.	7.90608	24.7789	19.9963	1902	4.49	5	57171988	57174358	13.2037	1920	57173142	57174391	17.2734	733
5	61355391	61355821	.	998	.	5.8224	9.79191	5.56587	60	1.6	2.4	61355406	61355821	7.26742	45	61355296	61355604	5.23486	161
5	68315291	68316698	.	1000	.	6.07643	13.7449	9.32274	712	2.95	3.6	68315426	68316595	12.2163	641	68315268	68316698	7.92581	703
5	74316201	74316467	.	1000	.	4.6381	13.2315	8.83238	163	2.44	3.1	74316202	74316465	7.64828	160	74316210	74316477	8.3991	154
5	76830625	76831910	.	1000	.	6.28701	14.1683	9.72539	496	3.06	3.73	76830622	76831899	9.40322	483	76830680	76831939	10.3826	425
5	77769897	77771021	.	1000	.	7.7632	15.0844	10.5997	725	2.87	3.55	77769918	77771021	10.6135	684	77769804	77770926	8.34538	827
5	90474166	90475617	.	852	.	3.84574	5.14551	1.37951	436	1.25	2.05	90474138	90475395	5.23564	464	90474514	90475097	5.23486	108
5	91079108	91079558	.	1000	.	6.87007	16.6559	12.1066	329	2.33	3.01	91079101	91079558	8.45025	336	91079175	91079558	7.06379	216
5	91162588	91163194	.	1000	.	3.31402	6.19731	2.26932	457	1.73	2.52	91162588	91163194	6.50964	177	91161994	91163189	5.76045	1018
5	96807663	96808394	.	1000	.	13.0323	34.7991	29.8605	554	5	5	96807888	96808670	25.9756	346	96807663	96808279	16.7406	554
5	106399007	106400210	.	996	.	5.29229	8.57727	4.44104	375	1.59	2.4	106398913	106400210	5.23564	909	106399072	106399577	8.24143	310
5	124935804	124936324	.	830	.	3.13391	5.37262	1.55658	118	1.2	2	124935863	124936577	5.74964	163	124935804	124936314	4.82576	118
5	132445397	132446603	.	1000	.	7.88058	22.68	17.9419	520	3.48	4.19	132445647	132446603	11.2851	284	132445234	132446653	11.2829	683
5	132490450	132491654	.	1000	.	14.1983	40.4329	35.4404	621	5	5	132490450	132491654	32.3359	614	132490507	132491641	17.8564	855
5	132495410	132498572	.	1000	.	3.04376	5.95027	2.06485	798	2.41	3.07	132495410	132498517	8.82688	1631	132495506	132496300	7.2438	594
5	139671136	139672048	.	1000	.	9.10177	20.93	16.2373	495	3.62	4.36	139671204	139671807	9.46281	438	139671136	139672041	15.3102	495
5	150599803	150600801	.	1000	.	17.5091	55.8303	50.7236	666	5	5	150599797	150600876	30.9108	645	150600245	150600801	34.4766	224
5	151080168	151083937	.	1000	.	7.92696	26.8845	22.0646	3213	3.64	4.38	151083046	151083848	23.5166	386	151083136	151083991	8.69601	245
5	151086889	151087768	.	1000	.	9.43887	22.0846	17.3639	417	4.11	4.88	151086936	151087653	14.3301	442	151086790	151087768	12.928	516
5	156401873	156402927	.	1000	.	19.8569	131.643	126.224	754	5	5	156401869	156402927	89.3575	741	156402047	156402927	72.4117	583
5	159902282	159902886	.	1000	.	7.22946	16.4503	11.9103	415	2.55	3.2	159902588	159902868	11.4944	133	159902282	159902855	6.50806	415
5	168289621	168290269	.	1000	.	5.40382	12.342	7.98444	340	2.09	2.79	168289621	168290263	9.38602	317	168289806	168290269	5.91206	155
5	179818449	179820108	.	1000	.	6.0793	14.9833	10.5074	894	1.91	2.64	179818543	179819553	5.32932	860	179818492	179820069	10.3546	811
6	4336356	4337329	.	1000	.	8.55605	25.7776	20.9777	761	4.2	4.95	4336356	4337314	13.277	761	4336557	4337329	14.3024	560
6	7389212	7389961	.	1000	.	10.4743	23.3501	18.5987	384	4.29	5	7389212	7390006	13.0084	384	7389240	7389933	15.5129	356
6	10838020	10839298	.	1000	.	6.74205	13.324	8.92101	458	3.15	3.82	10838225	10839300	10.6522	253	10838020	10838883	9.4616	685
6	12010401	12011622	.	1000	.	9.80214	25.589	20.7925	710	4.48	5	12010588	12011657	13.1688	559	12010372	12011561	17.4621	739
6	12012720	12013749	.	1000	.	5.27072	12.7832	8.40891	661	3.44	4.17	12012829	12013698	9.38602	564	12012722	12013886	14.1068	457
6	14117744	14118256	.	1000	.	7.37504	13.9792	9.54525	117	2.3	2.97	14117719	14118494	6.2291	69	14117745	14118045	10.6122	116
6	17704910	17706883	.	1000	.	6.06784	11.3269	7.01861	988	2.04	2.75	17705625	17706016	7.26742	250	17704910	17706310	6.47048	988
6	17907625	17908420	.	1000	.	7.43374	14.524	10.067	452	2.57	3.22	17907832	17908420	10.3468	245	17907726	17908177	7.06541	351
6	18492519	18493760	.	1000	.	6.75478	17.7656	13.1756	766	3	3.67	18492899	18493485	11.2851	386	18492519	18493427	8.47291	766
6	24719447	24720224	.	1000	.	6.21056	10.8011	6.51759	684	2.51	3.16	24719685	24720210	7.26742	446	24719431	24720334	9.4616	700
6	29942104	29942835	.	1000	.	6.28701	14.1683	9.72539	163	2.55	3.19	29942116	29942544	9.36467	105	29942126	29942909	7.52572	147
6	30690521	30691350	.	1000	.	6.32962	14.6753	10.2109	385	2.72	3.41	30690536	30691407	8.41454	289	30690565	30691463	9.38413	350
6	30882479	30884154	.	1000	.	13.7958	43.2203	38.2021	205	5	5	30882515	30884154	32.4602	169	30882439	30884120	19.0461	234
6	32609603	32610413	.	1000	.	6.94029	15.4412	10.9421	535	2.56	3.21	32609697	32610413	8.41454	430	32609620	32610292	8.40861	518
6	32852840	32854098	.	1000	.	5.39364	9.4227	5.22535	1089	1.85	2.58	32852963	32854076	5.52008	996	32852949	32854098	8.34538	917
6	33312591	33314708	.	1000	.	11.6448	27.1568	22.3306	1389	4.87	5	33313629	33314708	18.1199	351	33313045	33314606	15.5129	1236
6	36914077	36914850	.	1000	.	5.73074	10.3625	6.10675	349	1.84	2.58	36914077	36914820	5.52008	321	36914077	36914885	8.40861	374
6	41545314	41546241	.	1000	.	7.00365	14.6639	10.2018	764	2.41	3.08	41545529	41546221	8.08921	549	41545263	41546220	7.84672	657
6	41895397	41896493	.	1000	.	4.94708	9.97473	5.73863	476	1.8	2.55	41895398	41896265	7.33955	475	41895438	41896247	5.62118	401
6	43477522	43478076	.	980	.	5.43424	8.81034	4.65654	116	1.53	2.36	43477522	43477824	5.23564	99	43477542	43478076	6.22821	243
6	109440279	109441901	.	1000	.	8.09046	17.5628	12.9799	951	3.3	3.98	109440279	109441729	11.7772	974	109440732	109441761	9.4616	459
6	125918643	125919470	.	1000	.	3.8713	7.97031	3.87754	571	2.49	3.14	125918643	125919544	7.06549	571	125918799	125919429	9.63133	168
6	131063238	131064064	.	1000	.	9.55043	23.4027	18.6474	316	4.29	5	131063238	131063954	12.7282	338	131063380	131064064	15.8761	174
6	136593574	136594527	.	887	.	4.81051	9.37169	5.18086	314	1.36	2.14	136593576	136594364	8.41454	317	136593566	136594536	4.72717	311
6	137707439	137708699	.	1000	.	10.1212	27.3803	22.5503	492	4.25	5	137707552	137708699	19.5465	379	137707093	137708538	11.4925	838
6	137866145	137868208	.	1000	.	7.37573	16.2602	11.7257	1282	2.54	3.18	137866142	137868196	6.8924	737	137866411	137867757	10.9538	1016
6	137870631	137872056	.	930	.	5.73094	9.99789	5.75982	473	1.43	2.24	137870805	137871977	4.91719	137	137870455	137872105	7.86726	654
6	137872934	137873818	.	928	.	5.17344	9.72489	5.50997	531	1.43	2.24	137872934	137873807	6.47286	531	137873176	137873818	5.12301	326
6	142853453	142854378	.	1000	.	7.56041	14.7402	10.2732	423	3.07	3.74	142853580	142854195	11.6613	296	142853453	142854436	8.49172	318
6	142945261	142945692	.	1000	.	6.06784	11.3269	7.01861	85	1.89	2.62	142945261	142945664	5.52008	85	142945261	142945692	8.75898	92
6	142946104	142947984	.	931	.	4.66256	10.365	6.10792	1711	1.43	2.24	142946106	142947969	6.8924	1709	142946686	142948068	5.05872	1095
6	147201944	147203234	.	1000	.	8.53952	17.3568	12.7826	787	3.27	3.94	147201944	147203267	9.46281	787	147202235	147203011	11.7947	466
6	156794538	156795617	.	1000	.	11.6448	27.1568	22.3306	312	5	5	156794679	156795397	20.8139	171	156794537	156795648	15.5129	303
7	651297	652742	.	1000	.	8.92768	18.5222	13.9047	436	3.61	4.34	651417	652591	10.6135	486	651308	652739	13.0068	469
7	2756817	2758379	.	1000	.	6.26978	17.0959	12.5326	1397	2.64	3.31	2756878	2758379	11.2625	1336	2757797	2758341	7.06379	410
7	7566151	7567341	.	1000	.	6.22129	11.5934	7.27268	159	2.29	2.97	7566189	7567301	8.70233	137	7566151	7567193	6.6189	159
7	18508383	18509716	.	1000	.	3.62352	8.37213	4.24997	638	1.83	2.58	18508363	18509597	6.21246	658	18508490	18509870	6.49123	258
7	20328764	20330553	.	1000	.	5.66848	11.7519	7.42483	1270	2.3	2.99	20328851	20330601	6.60476	618	20329121	20330529	8.88367	924
7	30135563	30136321	.	950	.	5.04608	7.85827	3.77128	229	1.46	2.29	30135563	30136344	8.34648	253	30135565	30136229	4.87781	408
7	30974645	30975222	.	915	.	4.38233	6.76541	2.7838	121	1.41	2.21	30974645	30975266	5.52008	121	30974630	30975206	5.51901	136
7	32892162	32893370	.	1000	.	5.09356	8.90198	4.73804	156	1.82	2.57	32892224	32892605	6.50936	164	32891960	32893385	6.14021	358
7	43834549	43835209	.	1000	.	5.94349	11.1093	6.81251	281	2.17	2.85	43834698	43835198	8.34519	132	43834487	43835193	6.47048	323
7	46205924	46207031	.	1000	.	8.90868	23.2741	18.5251	745	2.85	3.53	46205870	46206856	6.60476	505	46205943	46206950	22.269	758
7	47604793	47605530	.	899	.	4.77521	8.02469	3.92825	156	1.38	2.17	47604793	47605541	5.22591	134	47604810	47605251	6.14021	148
7	47641790	47642292	.	839	.	4.65792	6.93781	2.93375	334	1.22	2.02	47641775	47642292	4.75695	306	47641987	47642292	6.22821	137
7	48088290	48089507	.	1000	.	11.0328	37.9483	32.9788	496	5	5	48088208	48089554	24.2988	542	48088297	48089393	26.7677	473
7	67128742	67129789	.	939	.	5.73074	10.3625	6.10675	453	1.45	2.26	67128484	67129789	5.52008	715	67128780	67129398	5.61183	404
7	68269671	68270349	.	889	.	5.49439	10.6748	6.40011	135	1.36	2.14	68269671	68270302	8.08921	149	68269683	68270349	4.75592	114
7	71265186	71265766	.	926	.	3.70099	5.1365	1.37376	277	1.43	2.23	71265201	71265766	5.52971	186	71265186	71265762	5.50911	281
7	74587112	74588592	.	1000	.	8.76466	19.7911	15.13	992	3.89	4.62	74587215	74588467	19.0584	889	74587111	74588592	9.69104	660
7	93043577	93044160	.	1000	.	7.88786	20.6726	15.9899	216	3.84	4.59	93043365	93044136	10.3424	376	93043608	93044168	16.4318	204
7	100082463	100083106	.	1000	.	5.34609	14.0691	9.63072	420	2.25	2.92	100082415	100083074	8.69797	468	100082705	100083095	6.49123	157
7	100450093	100451503	.	1000	.	11.6381	27.1451	22.3207	591	3.98	4.84	100450093	100450866	18.1199	630	100450201	100451242	10.6122	483
7	101882619	101883318	.	1000	.	4.99441	8.08398	3.98223	301	1.98	2.69	101882563	101883175	7.32927	400	101882632	101883328	6.22821	251
7	105012111	105013071	.	1000	.	5.4314	9.83952	5.61069	335	1.67	2.45	105012228	105013407	6.14099	262	105012088	105013072	5.962	823
7	105438749	105439693	.	991	.	4.72835	9.85846	5.62736	725	1.58	2.39	105438713	105439693	5.12425	761	105439124	105439651	8.47291	350
7	107890916	107892272	.	1000	.	5.57006	11.9375	7.59881	744	2.26	2.93	107891498	107892206	10.438	142	107890859	107892271	6.09374	894
7	108211550	108212229	.	1000	.	11.4501	36.3121	31.3562	211	5	5	108211630	108212271	23.4171	121	108211565	108212184	21.4192	196
7	111561027	111561481	.	864	.	1.62176	1.3257	0	338	1.27	2.08	111562186	111562866	5.93405	433	111561323	111562473	4.93616	913
7	111561760	111562866	.	865	.	3.98832	5.60145	1.75134	835	1.27	2.09	111562186	111562866	5.93405	433	111561323	111562473	4.93616	913
7	129952728	129953785	.	1000	.	13.8212	38.3166	33.3441	457	5	5	129952643	129953512	15.9667	576	129952367	129953750	27.1813	776
7	135319600	135320735	.	1000	.	5.31688	11.062	6.76699	656	2.24	2.91	135319815	135320650	6.60476	441	135320026	135320735	8.41287	230
7	135509864	135510513	.	1000	.	5.068	11.9601	7.61782	555	3.09	3.77	135509865	135510514	11.2841	554	135509865	135510508	8.97166	143
7	142749722	142750383	.	949	.	5.34662	10.0425	5.80243	314	1.46	2.29	142749722	142750141	4.9313	197	142749633	142750381	8.3652	332
7	144842521	144842773	.	1000	.	9.95478	38.3717	33.3982	91	5	5	144842286	144842771	24.6307	350	144842522	144842768	18.1507	90
8	7590648	7591339	.	1000	.	5.8224	9.79191	5.56587	390	1.97	2.68	7590622	7591093	7.26742	138	7590681	7591430	6.22821	357
8	11466278	11467681	.	1000	.	8.14667	16.2026	11.6757	360	3.11	3.79	11466375	11467626	13.0084	263	11466264	11467854	8.34538	412
8	12194185	12194506	.	1000	.	3.58243	9.47806	5.27652	169	1.98	2.68	12194231	12194506	8.59657	156	12194103	12194505	5.76851	254
8	16456310	16457483	.	1000	.	6.2098	22.4954	17.7623	543	3.98	4.82	16456366	16457490	13.2267	464	16456297	16457352	12.8765	558
8	23073463	23075708	.	1000	.	6.21056	10.8011	6.51759	1543	2.29	2.96	23074264	23075337	9.46281	742	23074425	23075123	6.22821	142
8	33011533	33012165	.	1000	.	4.76027	10.5837	6.31817	230	2.25	2.92	33011533	33012040	8.03333	220	33011542	33012185	7.02631	302
8	33895695	33895964	.	894	.	4.45237	8.35388	4.2328	90	1.37	2.15	33895695	33895964	5.47374	87	33895727	33895966	5.32799	200
8	47513518	47513953	.	1000	.	5.14433	8.65825	4.51695	309	1.91	2.64	47513518	47513974	8.61728	309	47513700	47513930	5.60988	127
8	60275681	60278108	.	1000	.	8.60828	23.7407	18.9797	408	3.34	4.03	60275991	60276471	8.57278	72	60275705	60276425	15.3503	390
8	86508013	86509702	.	983	.	4.20502	7.5774	3.52191	669	1.55	2.37	86508228	86509038	5.84652	259	86508147	86509442	5.62118	551
8	89757052	89757913	.	1000	.	6.07643	13.7449	9.32274	358	3.07	3.74	89757212	89757913	8.41454	197	89757019	89757849	12.5748	456
8	95375945	95377292	.	914	.	5.22447	9.47234	5.27141	625	1.41	2.2	95376155	95377267	7.44271	264	95376078	95377292	4.88403	338
8	101126254	101127067	.	1000	.	8.07349	20.0377	15.3712	682	3.28	3.95	101126305	101127041	10.3424	545	101126254	101127040	11.1555	682
8	102788476	102791077	.	1000	.	27.0301	107.102	101.789	796	5	5	102788783	102789998	72.8345	493	102788475	102790488	52.1644	797
8	102805999	102808826	.	1000	.	6.28701	14.1683	9.72539	1099	2.99	3.65	102805999	102808913	10.3424	1105	102806969	102808112	9.11635	247
8	140790653	140791254	.	896	.	5.01113	9.42342	5.22535	456	1.38	2.16	140790653	140791237	5.41241	456	140790668	140791255	5.41165	441
8	143430753	143431066	.	953	.	4.0485	6.46288	2.51243	192	1.47	2.3	143430753	143431058	5.61299	192	143430758	143431066	5.51901	169
8	143933474	143934657	.	1000	.	9.45669	30.0637	25.1911	671	5	5	143933646	143934657	16.4201	499	143933474	143934552	27.9906	671
8	143951737	143952536	.	901	.	6.03568	12.4525	8.09077	279	1.39	2.17	143951737	143952325	4.72786	279	143951783	143952536	10.3854	233
8	143970442	143971496	.	1000	.	6.32962	14.6753	10.2109	528	2.8	3.5	143970441	143971532	11.3462	529	143970699	143971262	7.58924	238
8	144337105	144337945	.	967	.	5.04608	7.85827	3.77128	525	1.5	2.33	144337105	144337827	7.46386	515	144337202	144338059	5.07732	143
9	18378940	18379827	.	1000	.	7.42062	19.2023	14.5631	597	3.73	4.49	18379378	18379610	14.3049	103	18378940	18379861	10.6287	616
9	21964964	21965647	.	1000	.	6.1138	11.0198	6.72839	439	1.8	2.56	21965042	21965492	5.86665	358	21964964	21965614	6.8105	458
9	22079475	22080736	.	1000	.	12.7828	46.668	41.6208	929	5	5	22079374	22080736	34.5735	1030	22079527	22080740	25.7536	784
9	22240540	22242004	.	1000	.	6.2095	19.5034	14.8581	497	2.83	3.51	22240898	22242085	14.0599	139	22240529	22242085	7.06973	493
9	34717952	34718486	.	1000	.	4.02631	7.77389	3.70131	393	1.96	2.67	34717987	34718486	6.36174	362	34717951	34718486	6.8908	69
9	35645853	35647708	.	974	.	4.88603	8.8604	4.70045	1274	1.52	2.35	35645903	35647163	4.9313	601	35646956	35647226	9.36053	171
9	35657103	35658923	.	1000	.	4.05565	8.67144	4.52889	682	2.32	3	35657540	35658918	7.71886	294	35657153	35658841	7.58924	1405
9	35732159	35733384	.	1000	.	4.36343	10.5924	6.32634	372	1.73	2.51	35732159	35733384	7.98105	363	35732233	35733317	5.29388	325
9	69120289	69121636	.	1000	.	7.92465	17.2647	12.6976	378	3.09	3.76	69120379	69120985	13.099	234	69120289	69120976	8.34423	373
9	90226667	90227283	.	1000	.	6.75478	17.7656	13.1756	417	2.87	3.56	90226777	90227277	12.27	307	90226667	90227277	7.58924	441
9	90755518	90756292	.	1000	.	14.4954	40.9869	35.9896	296	5	5	90755597	90756292	21.6581	235	90755596	90756267	22.0233	192
9	93133835	93135006	.	1000	.	8.097	19.5767	14.9262	632	3.78	4.53	93134372	93135040	15.4811	189	93133716	93135001	10.4362	751
9	104606088	104607355	.	1000	.	7.99037	18.3704	13.7617	692	3.35	4.04	104606088	104607248	14.3133	697	104606088	104607233	8.8514	692
9	108548541	108549957	.	946	.	6.59492	11.83	7.50062	584	1.46	2.28	108548878	108549639	6.47169	254	108548535	108549568	5.23486	590
9	112028699	112030577	.	1000	.	7.7632	15.0844	10.5997	1280	2.87	3.55	112029502	112030225	10.6135	477	112028980	112030198	8.34538	1008
9	114288143	114288825	.	876	.	4.65792	6.93781	2.93375	465	1.3	2.11	114288432	114289315	8.34648	150	114288121	114288387	4.61217	149
9	122930998	122931991	.	1000	.	7.31652	22.348	17.6174	205	4.61	5	122930994	122931991	18.017	209	122931042	122931894	14.1371	421
9	128853770	128854035	.	910	.	4.26976	6.05139	2.13753	115	1.41	2.19	128853770	128854071	5.23564	130	128853619	128854035	6.22821	239
9	129173722	129174502	.	1000	.	8.23094	17.8137	13.2216	312	3.36	4.06	129173722	129174220	10.7987	312	129173920	129176164	10.7976	114
9	129174753	129175670	.	1000	.	2.09567	2.07481	0	878	3.37	4.08	129173722	129174220	10.7987	312	129173920	129176164	10.7976	114
9	129482699	129484397	.	1000	.	4.04502	8.09028	3.98803	1233	2.17	2.85	129482823	129484108	7.865	1085	129483103	129484059	6.60337	277
9	136546164	136547065	.	1000	.	5.04608	7.85827	3.77128	328	1.77	2.54	136546222	136546789	6.2291	270	136546157	136547082	6.22821	335
9	136790735	136791234	.	855	.	4.69973	9.15337	4.97281	366	1.25	2.06	136790589	136791731	4.5971	303	136790862	136791234	9.18238	241
9	137149107	137152272	.	1000	.	52.5153	423.553	416.011	1661	5	5	137149356	137152272	255.576	1475	137149107	137152066	261.109	1709
9	137200832	137202355	.	1000	.	5.49439	10.6748	6.40011	110	1.89	2.62	137200859	137202383	8.41018	83	137200662	137201482	5.61183	283
9	137223172	137224118	.	1000	.	6.18385	14.3765	9.92633	435	2.53	3.17	137223096	137223750	8.24684	511	137223172	137224118	8.41287	421
9	137226838	137227672	.	1000	.	4.90184	12.9473	8.56071	671	2.92	3.59	137226777	137227668	8.91127	710	137226943	137227673	9.8135	622
GL000216.2	4830	5249	.	1000	.	2.17224	16.1912	11.6656	387	2.47	3.13	4831	5246	11.5529	373	4831	5245	6.27593	383
GL000216.2	5811	6189	.	1000	.	1.68469	31.6076	26.7138	342	5	5	5811	6190	29.7183	342	5818	6185	13.9235	332
GL000216.2	10972	11734	.	1000	.	1.98935	31.3423	26.4515	720	4.68	5	11455	11732	17.6926	234	10972	11731	14.8533	722
GL000216.2	14452	14910	.	1000	.	2.04534	17.3285	12.7589	44	2.58	3.24	14451	14911	11.972	46	14461	14830	6.50452	35
GL000216.2	35197	35508	.	1000	.	3.54345	31.4314	26.5394	261	4.86	5	35197	35505	15.1423	261	35197	35505	18.9927	256
GL000216.2	80094	80385	.	856	.	1.60894	14.9143	10.4419	42	1.25	2.06	80100	80379	4.88804	108	80099	80374	6.07367	37
KI270303.1	1223	1762	.	1000	.	3.23547	61.2085	56.0723	143	5	5	1223	1758	30.183	143	1229	1756	34.1928	141
KI270304.1	774	2009	.	1000	.	2.44855	59.8028	54.6729	272	5	5	775	2003	30.4745	273	795	1998	29.095	251
KI270310.1	221	989	.	1000	.	2.00998	30.3585	25.4827	654	4.43	5	132	1187	13.2206	743	257	985	16.6393	618
KI270312.1	121	698	.	1000	.	3.55465	12.2901	7.93789	71	2.16	2.84	113	583	8.96808	282	127	706	6.15499	61
KI270317.1	36380	36729	.	1000	.	2.19149	11.8189	7.49015	62	1.71	2.49	36381	36722	6.8924	57	36389	36728	5.5326	53
KI270393.1	327	1196	.	1000	.	4.99395	14.2349	9.78966	225	2.25	2.92	333	1159	6.91828	220	329	1196	8.21133	223
KI270411.1	254	1438	.	1000	.	1.81417	11.533	7.21537	455	2.28	2.95	265	1432	7.10656	443	654	1034	8.11307	208
KI270418.1	75	908	.	1000	.	5.539	26.5549	21.7411	302	4.16	4.93	51	716	14.492	327	151	915	13.1599	275
KI270418.1	1155	2120	.	1000	.	3.20554	19.1719	14.5338	219	2.68	3.36	1157	2115	6.95745	217	1156	2089	12.4158	216
KI270422.1	641	1262	.	1000	.	2.27559	25.3971	20.6037	312	4.38	5	643	1249	15.7816	310	647	1252	13.7022	296
KI270438.1	104025	105261	.	1000	.	1.40524	29.4526	24.5905	87	5	5	104021	105261	22.3349	90	104052	105104	34.2928	653
KI270438.1	112108	112350	.	1000	.	1.25064	13.6576	9.24069	29	3.17	3.87	112098	112350	9.07146	39	111352	112411	11.8548	785
KI270442.1	92129	92615	.	1000	.	1.95674	114.288	108.946	269	5	5	92127	92613	80.824	282	92129	92614	82.6236	269
KI270465.1	66	1774	.	1000	.	4.66504	23.1887	18.4414	87	2.96	3.62	66	1774	18.4755	87	111	726	6.98443	56
KI270467.1	988	1482	.	1000	.	1.35569	45.9684	40.928	273	5	5	915	1484	51.554	346	909	1485	58.0454	350
KI270529.1	627	1731	.	1000	.	7.7632	15.0844	10.5997	556	2.5	3.16	623	1677	7.26742	560	1134	1731	9.4616	49
KI270544.1	42	1138	.	1000	.	2.92562	27.5808	22.7491	1029	4.47	5	43	1140	18.2539	1030	42	1126	13.0153	994
KI270729.1	4298	4720	.	1000	.	1.53885	13.5749	9.16373	41	1.71	2.49	4301	4703	5.33027	38	4300	4714	7.68705	42
KI270729.1	21086	21572	.	1000	.	1.89056	15.8797	11.3643	445	2.69	3.36	21086	21565	8.03299	449	21179	21568	9.57897	352
KI270729.1	23245	23616	.	1000	.	2.23653	35.7559	30.8057	210	5	5	23245	23597	16.0867	210	23245	23617	22.2703	212
KI270729.1	27605	28005	.	1000	.	1.59558	32.1153	27.2156	215	5	5	27626	28005	24.207	194	27601	28003	21.2813	219
KI270734.1	119349	119973	.	1000	.	4.56378	11.415	7.10297	152	2.05	2.76	119349	119973	7.25107	152	119463	119987	6.49123	34
KI270737.1	70134	70539	.	1000	.	5.93031	19.1479	14.5099	192	3.05	3.72	70276	71353	8.21335	50	69792	70374	13.2609	534
KI270747.1	47287	48715	.	1000	.	5.2767	17.5928	13.0069	332	2.58	3.24	47288	47968	9.00427	340	47290	48726	7.85411	329
KI270750.1	79771	80402	.	1000	.	4.05287	7.55411	3.50065	318	1.62	2.42	79843	80346	5.91342	246	79771	80402	5.91206	318
KI270751.1	38398	40071	.	1000	.	6.76116	22.3264	17.5962	842	3.49	4.2	38454	40072	9.35772	1113	38398	39760	15.0858	835
KI270756.1	1839	2203	.	1000	.	2.70467	23.7268	18.9667	47	3.9	4.65	1839	2202	11.8063	51	1839	2180	13.2819	47
MT	45	16542	.	1000	.	2.18798	484.177	475.64	3679	5	5	35	16543	350.224	3693	34	16545	343.098	3687
X	24054290	24054908	.	1000	.	6.07643	13.7449	9.32274	189	2.82	3.51	24054284	24054908	8.41018	188	24054337	24054873	10.3405	142
X	110229137	110230053	.	1000	.	5.53044	14.9027	10.4307	745	2.39	3.07	110229533	110230053	8.84318	332	110229749	110230028	7.06379	133
X	135658399	135658943	.	1000	.	7.07289	17.0688	12.5059	79	3.2	3.89	135658386	135658933	11.2851	181	135658412	135658988	9.40204	75
X	154371110	154372029	.	1000	.	8.60501	20.5457	15.8692	463	3.68	4.46	154371383	154372028	10.955	159	154371075	154371950	13.1674	498

## Sheet: p65 - Pt
chrom	chromStart int	chromEnd int	name string	score int	strand	signalValue	p-value	q-value	summit	localIDR	globalIDR	rep1_chromStart	rep1_chromEnd	rep1_signalValue	rep1_summit	rep2_chromStart	rep2_chromEnd	rep2_signalValue	rep2_summit
1	804201	805193	.	1000	.	6.03385	16.5327	12.329	791	3.07	3.77	804559	805563	9.75009	497	804573	805182	9.26866	404
1	965621	966686	.	1000	.	4.30711	7.19865	3.59722	684	1.85	2.54	965821	966430	5.3992	412	966156	966689	7.31176	165
1	1063770	1064730	.	837	.	4.67136	10.7096	6.81409	421	1.31	2.02	1063760	1064730	10.8336	371	1063952	1064550	4.30344	223
1	1283635	1283904	.	1000	.	6.41621	14.8511	10.7294	100	2.55	3.27	1283542	1283891	11.871	193	1283668	1283914	6.07238	67
1	1691227	1692739	.	950	.	4.77581	8.33956	4.63398	940	1.59	2.29	1691829	1692750	6.3261	590	1691321	1692460	5.1116	846
1	6205373	6206637	.	1000	.	12.7728	46.6448	41.5837	814	5	5	6205140	6206379	25.6497	1028	6205416	6206630	32.8731	771
1	6259766	6260292	.	856	.	3.95963	5.798	2.3642	283	1.36	2.06	6259582	6260292	4.69823	556	6259907	6260185	6.65279	112
1	6784783	6785341	.	1000	.	5.28429	21.3338	16.9436	151	4.11	4.77	6784784	6785342	12.3259	153	6784784	6785336	16.462	110
1	7402075	7402821	.	883	.	3.81289	6.54518	3.0228	111	1.42	2.13	7402075	7402344	4.85669	101	7402091	7403578	6.64685	148
1	7939542	7942507	.	1000	.	9.53737	34.3225	29.5451	1510	4.87	5	7939987	7941496	14.4271	1115	7940294	7941949	24.1329	765
1	8120995	8121609	.	929	.	4.59856	8.63883	4.89562	280	1.54	2.24	8121021	8121525	6.04758	300	8121045	8121609	5.07928	234
1	8257390	8259619	.	1000	.	6.66492	20.7087	16.3435	272	3.57	4.29	8257390	8260006	16.4256	272	8257510	8258121	8.89859	160
1	8903619	8905048	.	952	.	3.68804	7.79217	4.13047	600	1.59	2.29	8903154	8904895	4.92455	959	8903725	8905230	6.76245	493
1	9163336	9164531	.	1000	.	8.52985	40.3886	35.4697	606	5	5	9163037	9164061	22.121	905	9163583	9164428	23.1228	359
1	9230665	9231258	.	1000	.	5.95764	13.9059	9.83759	241	2.77	3.47	9230672	9231258	13.0545	257	9230779	9231765	6.64371	867
1	9231519	9232200	.	1000	.	4.02209	7.76493	4.1064	166	2.46	3.19	9231552	9232258	8.98423	409	9230779	9231765	6.64371	867
1	9588281	9588575	.	1000	.	6.21472	16.1197	11.9377	131	2.75	3.45	9588026	9588572	8.45556	392	9588291	9588555	8.30952	104
1	9685739	9686405	.	1000	.	4.20242	6.73377	3.17962	446	4.99	5	9686914	9688310	18.5137	432	9685880	9689351	19.6942	1429
1	9686829	9689370	.	1000	.	10.4745	31.7132	27.0092	517	4.99	5	9686914	9688310	18.5137	432	9685880	9689351	19.6942	1429
1	9942637	9944210	.	1000	.	5.82805	20.4761	16.12	503	3.55	4.27	9942864	9943274	9.24274	275	9942637	9943753	15.5483	506
1	10599228	10599972	.	1000	.	10.1579	48.0725	42.9855	409	5	5	10599306	10599945	26.0958	324	10599228	10599950	28.2743	409
1	10890549	10891790	.	1000	.	6.03498	18.6108	14.3236	602	3.55	4.26	10890971	10891792	12.7161	180	10890920	10891579	10.3011	239
1	11735798	11737392	.	857	.	4.66167	9.39702	5.60298	829	1.36	2.06	11736324	11737392	6.38191	303	11736001	11737374	4.74953	686
1	15084088	15084878	.	844	.	4.06807	7.03603	3.46405	273	1.33	2.03	15084007	15084863	5.18642	296	15084211	15084823	5.17338	187
1	15329523	15330642	.	1000	.	4.67136	10.7096	6.81409	615	1.96	2.66	15329973	15330478	8.62799	125	15330087	15330642	5.36843	180
1	15526349	15527213	.	1000	.	4.23264	10.5523	6.6775	519	2.03	2.75	15526628	15527096	6.65254	183	15526358	15527213	6.33115	510
1	15680893	15681490	.	1000	.	5.81664	20.8454	16.4735	151	3.71	4.4	15680923	15681705	11.5743	128	15680670	15681249	12.822	358
1	15798887	15801602	.	1000	.	7.07575	23.6439	19.1774	521	3.9	4.55	15798887	15801927	13.6208	534	15798782	15800465	12.0801	620
1	15985482	15986378	.	1000	.	8.23296	22.4206	17.9954	485	4	4.65	15985358	15986378	18.2176	609	15985484	15986274	10.5936	492
1	16012061	16014352	.	1000	.	5.38962	11.2064	7.28516	1033	3.16	3.87	16012289	16014285	8.76458	419	16012705	16013774	10.833	389
1	16079085	16079804	.	1000	.	5.19679	14.4245	10.3246	227	2.77	3.47	16079128	16079797	7.86593	306	16079085	16079804	9.17695	227
1	16145005	16146988	.	1000	.	10.8687	47.0856	42.018	597	5	5	16145005	16146976	31.2526	590	16145020	16147063	23.0042	592
1	16156147	16156638	.	1000	.	8.93192	27.7291	23.1267	89	4.55	5	16154738	16156427	17.9799	1484	16156147	16156638	15.2854	116
1	16158830	16159586	.	1000	.	4.53201	9.7548	5.92738	406	2.57	3.28	16158830	16159420	6.97678	354	16158840	16159663	9.05748	396
1	16163867	16165841	.	1000	.	8.82652	32.4701	27.7406	589	4.73	5	16163835	16165391	17.3672	614	16163867	16165863	17.4496	590
1	16167282	16168558	.	1000	.	5.23093	10.1812	6.32578	693	2.04	2.75	16167170	16168620	5.58094	805	16167554	16168408	8.36574	421
1	16172878	16173899	.	1000	.	5.25528	13.1125	9.07875	669	2.51	3.24	16172873	16173864	11.0291	525	16173023	16173835	6.13818	524
1	16181225	16182739	.	1000	.	7.20169	22.0658	17.649	736	3.86	4.51	16181329	16183812	14.2729	642	16181225	16182747	11.3504	675
1	16183044	16183812	.	1000	.	3.09246	4.12474	1.04873	529	3.86	4.51	16181329	16183812	14.2729	642	16181225	16182747	11.3504	675
1	16739931	16741303	.	1000	.	4.44546	9.25484	5.46883	436	1.8	2.49	16740284	16741336	6.35439	67	16739975	16741302	5.71791	412
1	19596007	19597561	.	1000	.	6.36032	10.6728	6.77945	816	2.14	2.86	19596231	19597219	5.93615	572	19595992	19597754	8.1572	876
1	20732769	20733770	.	961	.	5.64956	9.50594	5.70042	307	1.61	2.32	20733016	20733770	4.89754	104	20732473	20733939	7.38837	596
1	21607432	21608340	.	1000	.	6.19126	11.9376	7.96871	424	2.87	3.56	21607432	21608340	8.14529	360	21607235	21608287	9.60379	621
1	21869835	21870178	.	1000	.	5.51228	8.61098	4.8698	151	1.81	2.51	21869771	21870086	5.93615	192	21869875	21870178	5.93489	131
1	21934971	21935254	.	1000	.	1.88319	1.57114	0	195	2.14	2.86	21935785	21936537	8.15881	389	21934971	21936478	5.93489	891
1	21935511	21936537	.	1000	.	4.23612	6.5197	3.00008	617	2.17	2.89	21935785	21936537	8.15881	389	21934971	21936478	5.93489	891
1	21938454	21940439	.	1000	.	4.88139	8.85192	5.09232	1388	1.74	2.43	21939378	21940438	6.01351	600	21939304	21940471	5.80276	565
1	21956657	21957930	.	1000	.	22.484	77.3336	71.8113	467	5	5	21956657	21957962	29.9878	467	21956709	21957801	62.4946	410
1	22025093	22026645	.	1000	.	6.89138	15.3479	11.2003	1033	2.35	3.08	22025093	22026926	15.1982	1033	22025497	22026264	5.55151	635
1	23367645	23368879	.	982	.	5.16854	9.71583	5.8903	480	1.66	2.37	23367645	23368862	5.80312	480	23367660	23368278	5.80276	453
1	24120203	24120752	.	1000	.	8.08268	16.0938	11.9122	181	3.18	3.88	24120192	24120740	9.78098	185	24120244	24120762	9.77956	140
1	24154653	24155964	.	1000	.	9.7525	19.9178	15.5789	662	3.62	4.33	24154560	24155964	13.0707	755	24154653	24156093	10.5437	662
1	24744726	24745314	.	1000	.	4.24266	8.22759	4.52625	500	2.32	3.06	24744955	24745592	7.24986	249	24744649	24745314	6.97535	577
1	25266550	25268367	.	1000	.	13.9927	33.1213	28.3725	1124	5	5	25266461	25268367	14.379	982	25266619	25268045	27.2356	1055
1	25336447	25339344	.	1000	.	10.7532	27.3909	22.8022	1509	3.95	4.6	25336447	25339150	9.60429	1491	25337303	25339499	21.7442	653
1	26619865	26621918	.	1000	.	7.89616	16.2492	12.0639	892	2.79	3.49	26619838	26621469	14.4977	958	26619865	26621215	6.4615	861
1	27528320	27528875	.	984	.	4.88139	8.85192	5.09232	139	1.67	2.37	27528320	27528798	5.80312	139	27528261	27529318	5.82889	258
1	27529103	27529355	.	981	.	3.0131	3.48754	0.61993	89	1.66	2.36	27528320	27528798	5.80312	139	27528261	27529318	5.82889	258
1	27959487	27960316	.	1000	.	6.60424	14.3606	10.2619	270	2.52	3.24	27959487	27960179	6.9614	237	27959487	27960333	8.66422	270
1	28235406	28236898	.	914	.	6.05208	11.2994	7.37319	392	1.5	2.2	28235395	28236943	4.78447	411	28235540	28236465	7.70613	258
1	28552368	28552886	.	1000	.	7.17852	16.3527	12.1554	365	2.85	3.54	28552602	28552884	7.88407	170	28552353	28552884	9.68487	380
1	28593994	28595673	.	1000	.	9.72164	22.5941	18.1595	1059	3.88	4.54	28594288	28595366	14.8371	763	28593994	28595673	11.2427	1059
1	28598917	28599380	.	884	.	4.02209	7.76493	4.1064	232	1.42	2.13	28599017	28599343	5.22103	117	28598872	28599748	5.5226	296
1	29974072	29975233	.	1000	.	11.0682	29.2051	24.565	632	4.6	5	29974199	29975408	13.2946	463	29973957	29975204	21.7463	730
1	31644313	31646205	.	1000	.	8.05641	15.1172	10.978	444	2.85	3.54	31644652	31646109	9.33353	105	31644313	31646447	8.1572	444
1	31938478	31938986	.	1000	.	9.48496	20.53	16.1726	173	4.02	4.68	31938451	31939105	17.0777	267	31938520	31938790	10.8353	145
1	32394574	32395663	.	1000	.	6.60424	14.3606	10.2619	338	2.67	3.37	32394440	32395663	8.66471	440	32394588	32395222	7.67529	344
1	32758870	32762160	.	1000	.	6.19126	11.9376	7.96871	1636	2.51	3.23	32759500	32760706	9.24192	1018	32759014	32761943	6.72051	2483
1	32774991	32776171	.	1000	.	6.77404	18.7136	14.4187	536	3.23	3.93	32774991	32776256	10.9766	544	32775091	32775731	9.26866	436
1	32981266	32982052	.	1000	.	7.16883	14.9625	10.8349	259	2.51	3.23	32980829	32982473	7.50348	696	32981332	32981966	7.67529	219
1	32992202	32993088	.	1000	.	3.8104	7.0521	3.47744	620	1.94	2.65	32992428	32993088	6.35439	178	32992170	32993265	6.07238	612
1	33342361	33342903	.	1000	.	4.08744	8.4639	4.74803	260	1.84	2.53	33342342	33342818	5.22103	156	33342483	33342913	8.11606	150
1	36149183	36151790	.	1000	.	10.1345	26.2273	21.6718	823	4.44	5	36149183	36150401	13.5743	823	36149209	36150258	18.7817	459
1	37476362	37477872	.	1000	.	16.0799	53.7958	48.6098	985	5	5	37476686	37477852	25.1313	653	37476608	37477900	33.2649	738
1	37479067	37480489	.	1000	.	6.77947	12.547	8.54837	462	1.97	2.68	37478929	37480002	8.53675	935	37479213	37480489	5.44003	411
1	38941146	38941923	.	1000	.	7.05754	13.4414	9.39231	585	1.96	2.66	38941231	38941903	9.5034	477	38941024	38941923	5.26089	725
1	39606102	39606627	.	852	.	4.6803	8.48068	4.76373	114	1.35	2.05	39606129	39606627	6.47368	93	39606070	39606387	4.72753	146
1	39845404	39846474	.	989	.	4.61967	8.67967	4.93285	476	1.68	2.38	39845381	39846517	5.22103	510	39845505	39846033	6.72051	371
1	40312668	40313052	.	1000	.	6.98573	19.6628	15.336	104	4.04	4.69	40312668	40313042	11.1519	104	40312666	40313066	17.4017	103
1	40898102	40898942	.	1000	.	11.1264	26.8563	22.2827	229	4.64	5	40898102	40898836	17.7607	231	40897463	40898958	16.2533	1261
1	43990479	43992315	.	1000	.	9.32669	24.6579	20.1535	1453	4.38	5	43991300	43992315	16.1931	586	43990454	43992390	15.0263	1477
1	44673775	44674563	.	1000	.	4.94216	15.8304	11.6603	646	2.29	3.02	44673775	44674510	5.70902	537	44673775	44674608	11.1974	631
1	44729338	44731381	.	1000	.	11.33	42.5193	37.5523	1359	5	5	44730318	44731341	23.7163	383	44729192	44731401	19.8422	1763
1	44738105	44739331	.	1000	.	6.06068	10.9294	7.0255	746	2.21	2.94	44738343	44738941	5.88645	146	44738103	44739443	9.18999	748
1	44799694	44800166	.	832	.	5.25172	12.3757	8.38769	345	1.3	2	44799704	44800166	11.0845	335	44799309	44800164	4.26846	728
1	44807134	44808482	.	1000	.	5.86734	17.7486	13.4935	526	2.77	3.47	44807312	44808482	6.33166	328	44807108	44808447	15.5731	575
1	45489669	45491741	.	1000	.	8.43918	24.9777	20.4681	1718	3.92	4.58	45490243	45491676	10.6565	1128	45490628	45491841	17.1229	759
1	45550391	45551015	.	1000	.	6.46049	12.0048	8.03204	504	2.43	3.16	45550468	45551293	10.3729	427	45550391	45551015	6.0662	496
1	45974488	45975385	.	1000	.	6.15956	13.9129	9.84233	289	2.76	3.47	45974665	45975474	8.83835	411	45974519	45975259	8.11606	300
1	46525718	46527261	.	1000	.	8.08268	16.0938	11.9122	1306	2.86	3.55	46525910	46527348	11.7922	905	46525718	46527229	7.08476	1370
1	47189948	47190701	.	1000	.	7.17852	16.3527	12.1554	282	3.03	3.72	47189804	47190636	12.9177	426	47189948	47190497	7.50307	362
1	51220241	51221008	.	1000	.	8.59896	20.5343	16.1745	625	3.52	4.24	51220329	51221034	13.5743	566	51220220	51220981	9.56173	368
1	51558038	51559287	.	1000	.	6.72454	13.2931	9.25319	534	2.15	2.88	51558225	51559287	5.55328	322	51558032	51558790	9.84715	540
1	51563723	51565274	.	1000	.	15.4899	59.4809	54.2063	732	5	5	51563486	51564710	35.944	974	51563721	51565298	31.0987	729
1	53913011	53913607	.	917	.	4.85404	9.45687	5.65871	427	1.51	2.21	53913005	53913610	5.91594	435	53913011	53913724	5.19734	427
1	54124224	54124921	.	1000	.	5.90242	10.6586	6.77467	575	2.54	3.26	54124641	54125331	7.50348	177	54124224	54124902	7.91909	548
1	54798204	54799796	.	1000	.	8.48043	16.2867	12.0944	909	3.23	3.92	54798204	54800802	8.15881	909	54798821	54799523	13.0684	292
1	56092472	56093443	.	1000	.	11.0246	23.7147	19.2428	663	4.19	4.85	56092460	56093409	18.4644	675	56092830	56093450	11.7901	305
1	56133092	56134688	.	1000	.	10.9225	25.295	20.7667	828	4.2	4.86	56133167	56134696	11.97	753	56133195	56134517	18.3589	735
1	56331716	56333235	.	1000	.	13.6024	46.3866	41.3292	915	5	5	56331509	56332924	34.3152	1142	56331509	56333233	21.9442	715
1	56448620	56449720	.	1000	.	6.89138	15.3479	11.2003	426	3.11	3.82	56448615	56450424	12.9177	404	56448796	56449592	7.88359	498
1	56758443	56759839	.	1000	.	7.15332	17.6971	13.4444	706	3.24	3.94	56758443	56759657	8.80535	705	56758742	56759813	11.8282	394
1	61951611	61952764	.	1000	.	8.10239	22.6588	18.221	626	3.51	4.23	61951804	61952751	8.34791	759	61951714	61952808	17.6516	546
1	63731408	63732027	.	1000	.	4.51965	6.71481	3.16112	260	1.84	2.53	63731582	63732063	5.55185	269	63731395	63731912	7.02351	259
1	64171932	64172898	.	1000	.	4.01173	9.12237	5.34776	156	1.83	2.52	64171939	64172908	7.54256	205	64171939	64172474	5.27078	154
1	64469045	64470356	.	1000	.	6.79939	26.5726	22.0043	905	4.4	5	64469321	64470218	15.2287	563	64468748	64470393	16.1504	1202
1	64897572	64899014	.	1000	.	8.40567	18.6292	14.3408	364	3.25	3.95	64897569	64899019	15.7255	372	64897611	64898860	7.67529	905
1	64922008	64922889	.	1000	.	5.64956	9.50594	5.70042	235	1.77	2.46	64922003	64922889	7.02495	198	64922118	64922864	5.33051	166
1	66400867	66402343	.	1000	.	6.35066	16.8556	12.6398	653	3.93	4.59	66401170	66402343	15.1982	89	66401028	66402343	11.3504	480
1	67570342	67571022	.	1000	.	5.9363	9.62712	5.80937	463	1.8	2.5	67570392	67571090	5.93615	327	67570342	67571004	5.93489	463
1	72434828	72436085	.	1000	.	5.64627	12.0897	8.11129	276	2.24	2.97	72434829	72435841	6.9614	275	72434869	72436184	6.96096	243
1	78840528	78841334	.	886	.	4.24022	5.76296	2.33128	564	1.43	2.14	78840537	78841334	4.89754	213	78840528	78841334	5.93489	564
1	79710811	79711767	.	1000	.	7.15611	13.609	9.55004	329	2.6	3.31	79710811	79712110	7.38875	333	79710852	79711767	8.4805	288
1	81434886	81435913	.	1000	.	5.53955	10.0295	6.18321	598	1.76	2.45	81435022	81436229	6.50738	456	81434886	81435651	5.55151	584
1	81706948	81707604	.	930	.	3.48016	5.65734	2.26712	143	1.54	2.24	81706934	81707528	5.52298	157	81706934	81707744	5.57983	503
1	84944685	84945551	.	990	.	4.88139	8.85192	5.09232	636	1.68	2.39	84944253	84945714	6.72092	1068	84944709	84945435	5.22067	653
1	85275117	85276239	.	1000	.	6.4963	16.3136	12.1191	506	2.84	3.53	85275028	85276134	6.9614	623	85275400	85276120	11.9803	223
1	85611866	85612614	.	1000	.	6.56121	17.3336	13.0983	376	2.9	3.59	85611974	85612631	7.84798	201	85611841	85612569	10.2994	402
1	88773535	88774983	.	841	.	6.78435	11.7463	7.78677	813	1.32	2.03	88773545	88774980	4.37425	823	88773456	88774998	9.33175	850
1	88992107	88992698	.	1000	.	6.38689	14.7917	10.6759	329	2.82	3.51	88992162	88993112	10.7954	274	88992107	88992698	7.21925	390
1	89271645	89272582	.	944	.	5.38845	8.73529	4.98558	389	1.57	2.27	89271833	89272232	4.93458	136	89271595	89273052	6.4615	439
1	89274221	89275436	.	884	.	5.37963	9.39859	5.60318	89	1.42	2.13	89274221	89275366	4.7283	597	89274199	89274673	7.08476	103
1	90276779	90278026	.	1000	.	5.36732	10.7988	6.89962	519	2.08	2.79	90276779	90277827	6.9614	486	90276919	90277676	6.32487	388
1	91730858	91733157	.	1000	.	8.67924	27.6905	23.0886	1293	4.64	5	91730445	91733200	15.1288	1728	91731146	91732941	19.6024	972
1	92962010	92962652	.	1000	.	6.03228	14.4707	10.3677	487	3.08	3.79	92962047	92962626	7.88407	488	92961807	92962653	11.9803	679
1	93671839	93673064	.	1000	.	9.69074	21.9823	17.5683	658	4.14	4.79	93671864	93673172	11.8326	590	93671829	93672969	17.7584	662
1	93749538	93750160	.	1000	.	5.87972	9.88638	6.05259	258	2.28	3.01	93749513	93750398	7.64874	317	93749513	93750166	6.5901	256
1	94020446	94021574	.	970	.	5.57174	9.37659	5.58371	783	1.63	2.34	94020461	94021496	5.2618	716	94020887	94021574	6.25782	342
1	96473720	96474549	.	1000	.	6.78876	12.1527	8.1724	466	2.49	3.22	96473720	96474599	9.31506	507	96473744	96474542	6.67872	442
1	100046378	100047683	.	1000	.	7.83921	18.5791	14.2933	893	3.57	4.28	100047082	100047699	9.68539	197	100046396	100047568	14.1582	875
1	102941359	102942193	.	1000	.	6.36032	10.6728	6.77945	215	2.14	2.86	102941361	102942260	8.15881	187	102940682	102942155	5.93489	866
1	104706451	104707548	.	1000	.	6.78435	11.7463	7.78677	500	1.73	2.43	104706632	104707607	4.89754	316	104706451	104707379	8.1572	501
1	104755836	104756794	.	1000	.	4.59425	8.01238	4.32808	388	1.72	2.42	104755664	104756794	6.72092	561	104755921	104756632	5.33051	235
1	104768511	104769361	.	879	.	5.64956	9.50594	5.70042	412	1.41	2.12	104768806	104769377	7.38875	117	104768489	104769243	4.64068	416
1	108745768	108747454	.	1000	.	8.90137	22.7161	18.2748	994	3.78	4.45	108745754	108747693	15.1982	1008	108746465	108747454	10.4546	335
1	109877245	109878321	.	1000	.	5.23093	10.1812	6.32578	319	1.78	2.47	109877369	109878208	6.47368	195	109877373	109878591	5.57983	191
1	109892272	109893434	.	1000	.	28.2478	93.6925	87.9632	549	5	5	109892229	109893975	62.033	554	109892394	109893434	50.1954	472
1	109909788	109910918	.	1000	.	11.8477	26.8939	22.3188	842	3.62	4.34	109910045	109910908	23.6443	617	109909335	109911024	7.92523	1160
1	110634966	110635243	.	969	.	4.82884	7.50403	3.8774	130	1.63	2.34	110634815	110635331	5.2618	281	110634966	110635243	6.25782	140
1	111192326	111193990	.	1000	.	10.4477	42.1403	37.1802	760	5	5	111192507	111193982	25.5746	634	111192326	111193554	30.6093	831
1	112735662	112736304	.	1000	.	7.53275	14.6931	10.5802	464	2.79	3.49	112735505	112736304	11.97	621	112735676	112736987	6.91123	460
1	114716205	114717107	.	1000	.	8.90445	17.4773	13.2297	349	3.2	3.91	114716381	114717106	8.15881	164	114716032	114717243	13.0684	419
1	115545622	115546771	.	1000	.	12.0663	45.6492	40.6077	549	5	5	115545622	115546685	31.9019	531	115545982	115546803	18.4324	202
1	115714073	115715134	.	944	.	4.26925	11.2462	7.32356	777	1.57	2.27	115714166	115714952	6.65254	684	115714508	115715134	4.92188	341
1	116570142	116572301	.	1000	.	5.74266	10.0177	6.17637	536	2.02	2.73	116570132	116572345	11.5058	1471	116570446	116570944	5.10886	242
1	117896378	117896739	.	866	.	1.88319	1.57114	0	116	1.38	2.09	117897179	117898016	5.93615	457	117896376	117897940	4.89645	1176
1	117897133	117898016	.	867	.	5.9363	9.62712	5.80937	430	1.39	2.09	117897179	117898016	5.93615	457	117896376	117897940	4.89645	1176
1	118164394	118165231	.	837	.	4.1654	5.64613	2.26518	292	1.31	2.02	118164338	118165112	5.77393	173	118164143	118165231	4.89645	850
1	118334992	118336351	.	1000	.	6.38689	14.7917	10.6759	704	2.71	3.41	118334603	118335916	10.7954	1116	118335075	118336191	6.93227	352
1	119267832	119268583	.	876	.	4.94044	7.39066	3.77269	148	1.41	2.11	119267908	119268633	4.77521	50	119267832	119268530	6.86341	151
1	120069437	120070220	.	914	.	4.66591	7.23634	3.63169	548	1.5	2.2	120069833	120070177	6.06723	94	120069862	120070239	4.92539	302
1	120339635	120342035	.	1000	.	17.702	49.8318	44.7131	1247	5	5	120339635	120341887	31.1937	1251	120340047	120342035	29.9699	826
1	120558543	120558914	.	1000	.	5.35915	12.2458	8.26328	245	2.28	3.01	120558590	120558914	8.75739	209	120558378	120558863	6.01254	387
1	120562889	120563628	.	1000	.	8.07391	18.0279	13.7629	305	3.41	4.13	120562782	120563608	8.51711	400	120562511	120563628	15.3806	718
1	120914146	120915847	.	1000	.	7.17852	16.3527	12.1554	152	3.28	3.99	120914146	120915122	10.7357	152	120914135	120915575	9.68487	100
1	121261956	121262785	.	1000	.	5.66217	10.2435	6.38723	605	2.09	2.8	121261956	121262673	6.59888	570	121262390	121262785	6.63434	171
1	144551311	144552185	.	939	.	3.33031	7.33759	3.72731	639	1.56	2.26	144551692	144552160	4.92233	279	144551307	144552243	6.59614	797
1	145214054	145215409	.	1000	.	9.56264	41.4295	36.4851	1035	5	5	145213638	145215261	28.3086	1451	145214410	145215416	16.8958	725
1	145858810	145860483	.	844	.	5.37963	9.39859	5.60318	872	1.33	2.03	145858812	145860344	6.50738	963	145859350	145860692	4.64134	345
1	145978974	145980412	.	1000	.	6.80582	16.0752	11.8947	864	2.72	3.42	145979150	145980320	7.77014	667	145979422	145980439	8.80376	419
1	148458192	148459617	.	1000	.	9.92665	36.497	31.6714	568	5	5	148458012	148459689	20.6207	769	148458392	148459258	22.8541	334
1	148946405	148948332	.	1000	.	6.67784	14.5003	10.3955	1250	2.98	3.67	148947274	148948336	8.74486	381	148947272	148947849	9.56173	371
1	149176573	149177928	.	1000	.	9.91123	27.55	22.9526	486	4.31	4.96	149176573	149177926	12.9177	107	149176607	149177926	18.5816	439
1	149607811	149609189	.	1000	.	9.73768	33.0561	28.3126	586	4.95	5	149607945	149609180	17.323	452	149607933	149609034	20.6567	464
1	149841448	149841902	.	1000	.	6.97752	16.4189	12.2195	105	3.21	3.91	149841296	149841902	11.0025	251	149840777	149841881	9.16826	776
1	150061811	150062305	.	1000	.	5.45568	10.6029	6.72201	142	1.82	2.51	150061802	150062168	5.52298	144	150061822	150062324	6.95362	137
1	150233747	150235924	.	1000	.	8.56008	20.9856	16.61	1091	3.79	4.47	150233633	150235465	12.9177	1123	150233968	150235813	12.062	873
1	150561166	150562767	.	1000	.	3.38897	6.36978	2.87368	173	2.06	2.76	150561184	150562768	6.17091	1151	150561904	150562473	6.96096	214
1	150563201	150563976	.	1000	.	4.61967	8.67967	4.93285	541	1.72	2.42	150563261	150564161	5.22103	511	150563167	150563873	6.96096	523
1	150764446	150766052	.	1000	.	14.9364	100.189	94.3513	473	5	5	150764494	150766052	66.1758	445	150764363	150766008	50.5173	546
1	151195189	151196545	.	1000	.	4.4082	8.56778	4.83943	1227	1.82	2.52	151195197	151196512	5.82932	1116	151196023	151196524	6.35396	393
1	151254481	151255953	.	1000	.	5.51648	10.7157	6.81849	322	1.75	2.45	151254673	151254982	4.97894	207	151254115	151255035	7.74777	688
1	151280940	151282753	.	1000	.	4.56134	10.136	6.28452	671	2	2.7	151280920	151282818	5.47032	543	151281044	151282680	8.4932	544
1	151346622	151348111	.	1000	.	7.98025	25.9894	21.444	770	3.72	4.41	151346622	151348111	20.614	775	151346656	151347887	8.64264	695
1	153565436	153567239	.	1000	.	5.40399	14.5873	10.4781	1053	3.06	3.76	153565067	153567237	9.76631	1056	153565460	153566690	9.17695	1008
1	153633304	153634553	.	1000	.	22.9554	79.142	73.5946	487	5	5	153633075	153634554	43.3203	675	153633075	153634388	41.9337	725
1	153696546	153697330	.	1000	.	4.86724	11.4969	7.56209	569	2.35	3.1	153696461	153697276	6.1406	654	153696555	153697395	9.22575	667
1	153725598	153726744	.	1000	.	4.28208	9.19378	5.41249	453	1.87	2.57	153725610	153726727	6.93975	467	153725545	153726420	5.68927	501
1	153732097	153732709	.	1000	.	5.35752	12.6115	8.60953	466	2.44	3.17	153732036	153732708	6.84653	548	153732166	153732714	8.36554	387
1	154809690	154810724	.	930	.	4.65022	7.21046	3.60885	300	1.54	2.24	154809660	154810245	6.06723	460	154809883	154810905	5.05997	112
1	154866547	154867586	.	1000	.	4.41647	11.9637	7.993	843	2.68	3.38	154866329	154867586	6.65254	1061	154866696	154867576	10.976	759
1	154871021	154872001	.	1000	.	7.98405	19.8605	15.5273	704	3.4	4.11	154871051	154871997	9.36273	674	154871026	154872001	12.7651	721
1	155000212	155002700	.	1000	.	5.95705	19.2238	14.9151	784	3.48	4.2	155000212	155003126	8.64327	805	155000211	155002984	15.7499	783
1	155123828	155125063	.	877	.	3.68393	7.53176	3.9046	829	1.41	2.11	155123989	155125063	4.82499	668	155124507	155125066	6.60058	177
1	155192794	155194010	.	1000	.	5.82225	16.0166	11.8386	493	3.11	3.81	155192789	155194010	11.3542	436	155193103	155193901	8.36111	184
1	155208426	155209609	.	1000	.	8.58439	25.3025	20.7724	509	4.19	4.85	155208452	155209154	15.1288	403	155208426	155209571	14.0574	509
1	155261495	155262708	.	1000	.	6.53071	19.9153	15.5789	439	4.05	4.71	155261540	155262676	12.5724	394	155260786	155262543	15.4967	1148
1	155308247	155309878	.	865	.	3.68804	7.79217	4.13047	432	1.38	2.09	155308392	155308831	4.59547	302	155308272	155309031	7.77082	282
1	155323004	155324527	.	1000	.	7.59097	24.0057	19.5211	1008	3.83	4.5	155323031	155324527	15.2863	1004	155322946	155324390	10.6558	1268
1	155465781	155467878	.	1000	.	5.8861	16.9853	12.7641	545	3.91	4.58	155465811	155467739	17.565	753	155465781	155467793	10.3011	325
1	155499361	155500644	.	1000	.	11.0682	29.2051	24.565	823	4.86	5	155499852	155500926	17.8669	290	155499361	155500634	18.7543	810
1	155648223	155649326	.	1000	.	8.03994	19.4661	15.1465	623	3.31	4.02	155648223	155649326	14.0463	623	155648223	155649326	8.32594	699
1	156053921	156055018	.	1000	.	7.94964	32.635	27.9032	457	4.72	5	156053940	156055018	14.3215	637	156053940	156055017	21.8757	438
1	156103688	156104477	.	1000	.	5.86052	15.3042	11.16	251	3.28	4	156103681	156104432	8.34791	557	156103776	156104330	13.8607	225
1	156105844	156106828	.	1000	.	8.52985	40.3886	35.4697	382	5	5	156105830	156106803	20.9313	496	156105957	156106412	29.3643	233
1	156113951	156115150	.	1000	.	11.1383	69.2582	63.8421	513	5	5	156113966	156114642	29.5771	482	156113967	156115188	49.4834	499
1	156123273	156124591	.	1000	.	4.74896	14.8863	10.7628	396	2.46	3.2	156123272	156124602	11.1999	376	156123104	156123821	5.93749	612
1	156126187	156127593	.	920	.	4.90314	11.5804	7.63661	446	1.52	2.22	156126358	156127562	8.68569	275	156126168	156127327	4.65098	471
1	156129500	156130726	.	1000	.	8.28612	29.3982	24.7532	784	4.95	5	156129685	156130726	16.4256	599	156129500	156130710	21.8004	769
1	156165035	156165769	.	1000	.	6.03228	14.4707	10.3677	299	3.3	4.01	156164988	156165708	9.04286	346	156165068	156166032	12.0495	402
1	156455998	156457726	.	888	.	4.4082	8.56778	4.83943	1088	1.43	2.14	156456181	156457717	4.64804	970	156456633	156457751	7.48995	969
1	156746806	156747570	.	1000	.	5.80882	9.4206	5.62366	247	2.49	3.22	156746839	156747570	7.08591	564	156746806	156747160	8.14093	261
1	156748170	156749454	.	1000	.	7.17852	16.3527	12.1554	729	3.01	3.7	156747892	156749367	11.8326	1024	156748513	156749566	7.67529	362
1	157154526	157156145	.	1000	.	9.8033	24.442	19.9442	382	4.13	4.78	157154494	157155371	15.0561	414	157154526	157156145	13.2927	358
1	158019111	158019950	.	1000	.	5.90292	12.9922	8.96241	335	2.24	2.97	158019111	158019950	5.58094	458	158019186	158019949	10.833	263
1	159924526	159926010	.	1000	.	6.14211	12.2493	8.26588	905	2.45	3.18	159924523	159925891	7.1298	908	159925062	159926072	7.74777	416
1	160260849	160262216	.	1000	.	5.2208	9.46577	5.66673	506	1.92	2.62	160260849	160262153	6.07278	916	160260866	160262216	6.33471	470
1	161083001	161083650	.	1000	.	5.7156	14.1756	10.086	335	2.68	3.38	161083106	161083580	6.64417	230	161083001	161083650	11.1512	335
1	165160608	165161611	.	1000	.	4.89629	7.61431	3.97897	795	1.85	2.55	165160901	165161752	5.71231	227	165160570	165161688	6.72394	863
1	166489803	166490645	.	1000	.	6.26429	15.3843	11.2339	438	3.29	4.01	166489924	166490594	9.04286	310	166489772	166490672	11.9803	548
1	169781221	169781884	.	1000	.	5.13297	10.3429	6.48082	202	2.06	2.77	169780697	169782039	6.9614	726	169781235	169781878	6.16978	432
1	170531622	170532841	.	1000	.	12.9657	36.7098	31.8794	658	5	5	170531414	170533023	18.25	870	170531838	170532687	22.636	398
1	171485131	171486614	.	1000	.	6.43425	15.7472	11.5843	1025	3.04	3.74	171485062	171486530	8.62799	846	171485525	171486663	10.2137	631
1	171741270	171742254	.	1000	.	6.70627	12.8388	8.82755	571	2.19	2.92	171741393	171742373	5.88645	205	171741270	171742096	8.99348	512
1	172269237	172269811	.	851	.	4.24022	5.76296	2.33128	215	1.35	2.05	172269347	172270099	4.89754	291	172269080	172269698	5.93489	356
1	172343103	172344918	.	1000	.	6.03498	18.6108	14.3236	614	2.54	3.25	172343071	172344469	12.7161	646	172343211	172344920	5.93842	514
1	172431528	172432392	.	1000	.	10.5226	31.8153	27.102	444	4.78	5	172431528	172432376	16.2541	444	172431542	172432396	19.7553	404
1	172475522	172476997	.	1000	.	12.2966	27.6588	23.0582	637	4.41	5	172475731	172477147	17.0774	423	172475522	172477147	14.3765	637
1	172874775	172875620	.	1000	.	10.9635	25.3666	20.8359	427	4.21	4.86	172874796	172875631	15.771	418	172874662	172875351	13.2312	540
1	172951704	172952214	.	958	.	4.66424	6.67624	3.13157	327	1.6	2.31	172951654	172952206	7.02495	211	172951857	172952241	4.89645	154
1	173052517	173053296	.	1000	.	8.03994	19.4661	15.1465	371	3.39	4.09	173052757	173053296	11.8136	131	173052419	173053206	9.68487	469
1	173190104	173191329	.	1000	.	4.87222	10.1589	6.30449	396	1.75	2.44	173190110	173191219	5.04827	380	173190360	173191430	7.48995	127
1	173505333	173506046	.	1000	.	6.24918	11.2493	7.3266	382	1.86	2.56	173505333	173505842	5.2102	382	173505333	173506071	8.3334	411
1	173506441	173507997	.	1000	.	6.02053	13.2267	9.18946	1073	1.9	2.6	173506400	173508001	8.98423	1114	173506649	173507951	5.19734	866
1	180530212	180531336	.	1000	.	8.25586	25.6155	21.0786	626	4.06	4.72	180530033	180531315	14.2729	552	180530398	180531328	13.1266	438
1	181089639	181091141	.	1000	.	7.83248	23.5844	19.1192	500	3.98	4.63	181089967	181090243	12.9331	131	181089639	181091141	14.1463	500
1	183179924	183181633	.	1000	.	8.87802	47.1822	42.1128	1233	5	5	183179976	183181457	28.4513	1181	183179924	183181788	27.3252	1212
1	183185419	183186547	.	946	.	4.89629	7.61431	3.97897	526	1.58	2.28	183185724	183186334	6.50738	437	183185846	183186548	4.93368	510
1	183317870	183319265	.	1000	.	6.89138	15.3479	11.2003	641	2.35	3.09	183317848	183318892	5.80312	661	183317925	183319306	11.813	546
1	183470305	183472409	.	1000	.	13.2847	44.9922	39.9667	1292	5	5	183470253	183472723	33.7491	1344	183469961	183472402	21.2299	1619
1	183634671	183636659	.	835	.	5.47939	8.55811	4.8321	1444	1.31	2.01	183634628	183636747	4.88617	1497	183634671	183636613	5.92208	1499
1	183881303	183882372	.	1000	.	3.94418	7.06409	3.48435	385	2.24	2.97	183881474	183882015	6.33585	448	183881275	183882319	7.88359	442
1	185858196	185859099	.	1000	.	5.9363	9.62712	5.80937	257	1.8	2.49	185858011	185859120	5.93615	442	185858137	185859089	5.93489	368
1	186595865	186596779	.	1000	.	6.10158	10.999	7.08652	410	1.79	2.48	186595914	186596788	5.88645	341	186595694	186596587	6.0662	599
1	186708186	186709328	.	1000	.	15.2185	49.7585	44.6423	639	5	5	186708545	186709223	35.1749	266	186708175	186709347	23.8266	679
1	193408536	193410157	.	1000	.	6.89138	15.3479	11.2003	509	3.01	3.7	193408536	193409289	7.31302	272	193408668	193410157	12.917	377
1	197633506	197634168	.	1000	.	6.3171	13.3916	9.34477	111	1.9	2.61	197633506	197634075	10.6041	152	197633550	197634137	4.92539	66
1	199271542	199273310	.	1000	.	5.37279	10.0902	6.23924	1354	2.16	2.88	199272273	199273310	6.01351	623	199271862	199273310	7.74777	995
1	200428223	200429605	.	843	.	5.21369	9.11156	5.33827	365	1.33	2.03	200428484	200428834	4.64223	131	200428129	200429605	6.50701	459
1	201310972	201312005	.	1000	.	7.7528	18.4125	14.1298	354	3.4	4.1	201310785	201312145	11.8351	555	201311193	201311928	9.68487	89
1	201476399	201477401	.	931	.	3.71217	6.34792	2.86161	276	1.54	2.24	201476405	201477211	6.35439	270	201476395	201477419	4.92539	497
1	201480241	201480901	.	969	.	4.10638	7.10867	3.51919	482	1.63	2.33	201480259	201480904	4.92571	303	201480241	201480899	6.96096	493
1	202007610	202011432	.	1000	.	49.5934	257.353	250.686	2691	5	5	202007616	202011523	170.865	2696	202009143	202011295	138.905	1156
1	202017089	202019250	.	928	.	3.50352	6.3966	2.89714	1605	1.53	2.24	202018588	202019239	5.57283	143	202017009	202018833	5.5467	671
1	202022145	202023816	.	1000	.	7.71136	27.8354	23.2298	1267	4.16	4.81	202022654	202023870	10.3018	756	202022587	202024261	22.8064	825
1	202034370	202035374	.	1000	.	5.59419	18.1751	13.9026	772	2.92	3.62	202034367	202035309	13.4306	773	202034515	202035327	6.97271	633
1	202037447	202038159	.	1000	.	5.7156	14.1756	10.086	310	3.1	3.8	202037345	202037855	8.36608	419	202037447	202038239	11.1512	310
1	202105547	202106845	.	1000	.	6.04027	18.2088	13.9353	286	3.08	3.78	202105690	202107704	7.74893	143	202105547	202106810	12.2956	258
1	202110737	202111460	.	1000	.	4.44591	9.56329	5.75695	317	1.85	2.55	202110807	202111465	7.1839	247	202110728	202111421	5.46906	337
1	202112319	202114055	.	1000	.	4.53201	9.7548	5.92738	872	2.33	3.07	202112356	202113826	6.45005	430	202112248	202114433	8.16922	943
1	202118427	202119379	.	1000	.	13.0211	85.482	79.8558	461	5	5	202118283	202119379	53.9007	589	202118506	202119372	56.0327	383
1	202235632	202237220	.	1000	.	7.37054	16.2505	12.0644	574	3.69	4.38	202235632	202237343	12.4289	574	202235668	202236562	11.5644	658
1	202435476	202436325	.	1000	.	5.38962	11.2064	7.28516	497	1.82	2.52	202435476	202436347	5.82932	532	202435597	202436358	6.35396	385
1	202538981	202539610	.	1000	.	5.8654	10.972	7.06399	303	2.06	2.77	202539105	202539610	6.50738	201	202539174	202539610	6.50785	105
1	202861687	202862149	.	1000	.	7.49468	16.0103	11.8333	127	2.75	3.46	202861666	202861975	9.60429	148	202861729	202862149	7.50307	44
1	202963979	202964947	.	1000	.	6.78435	11.7463	7.78677	648	2.45	3.18	202964482	202964947	8.15881	202	202963653	202964947	7.02351	974
1	203326288	203328003	.	1000	.	10.7792	32.9774	28.2362	1093	4.99	5	203326728	203328003	20.9599	659	203326028	203327989	17.4017	1354
1	203649092	203650731	.	1000	.	10.9225	25.295	20.7667	403	4.16	4.81	203649071	203651324	15.7281	424	203649128	203650678	12.9887	381
1	203651000	203651324	.	1000	.	2.54413	2.55828	0.11112	200	4.16	4.8	203649071	203651324	15.7281	424	203649128	203650678	12.9887	381
1	203692337	203693597	.	967	.	4.4082	8.56778	4.83943	829	1.62	2.33	203692337	203693604	5.19843	766	203692399	203693597	6.35396	767
1	204516439	204516733	.	861	.	4.30711	7.19865	3.59722	110	1.37	2.07	204516439	204516736	5.55185	201	204516439	204516682	4.92539	110
1	205294117	205295267	.	1000	.	9.52599	31.9635	27.2448	306	5	5	205293996	205295113	18.7977	741	205294245	205295280	23.7617	175
1	205449750	205450685	.	1000	.	6.46049	12.0048	8.03204	408	2.98	3.67	205449720	205450584	9.24192	438	205449928	205450386	9.24051	250
1	205576022	205576923	.	1000	.	8.14812	18.1632	13.8914	790	3.26	3.96	205576612	205576923	9.60644	193	205576174	205576947	10.7043	638
1	205750025	205750636	.	996	.	3.40953	7.09779	3.51316	526	1.7	2.4	205750025	205750623	5.44885	405	205749985	205750636	6.25821	571
1	206049977	206051548	.	1000	.	8.5385	36.5948	31.7663	769	5	5	206049954	206051363	24.0388	796	206050053	206051493	18.1359	1036
1	206052029	206053724	.	1000	.	4.94453	21.0729	16.6956	913	3.55	4.26	206052029	206053920	11.7009	913	206052533	206053589	10.8725	396
1	206201948	206203838	.	1000	.	4.50758	19.5253	15.2043	1127	3.03	3.72	206202455	206203837	13.6863	600	206201948	206203925	7.22115	1127
1	206280554	206281938	.	1000	.	9.47188	24.3795	19.8835	415	4.11	4.77	206280555	206281481	12.0639	469	206280531	206281953	16.6877	411
1	206469218	206472285	.	1000	.	34.7152	268.108	261.362	578	5	5	206469150	206471256	149.259	625	206469290	206471858	142.062	506
1	206479026	206479958	.	971	.	4.84326	8.78197	5.02983	718	1.63	2.34	206478965	206479975	9.58386	846	206479055	206479899	4.83757	529
1	206481006	206482158	.	1000	.	6.91913	26.0171	21.4709	275	4.14	4.79	206481006	206481644	12.5565	261	206480978	206482158	16.7188	332
1	206496222	206496803	.	1000	.	7.26523	22.7036	18.2648	152	3.79	4.47	206496212	206496803	12.7161	219	206496222	206496830	12.1311	152
1	206498474	206499306	.	1000	.	3.71217	6.34792	2.86161	565	2.05	2.75	206498252	206499314	8.33111	982	206498506	206499131	5.67588	241
1	206503681	206504251	.	1000	.	4.83158	10.7419	6.84397	401	1.97	2.67	206503787	206504236	6.13863	324	206503681	206504252	6.47703	395
1	206941508	206942460	.	1000	.	5.21369	9.11156	5.33827	432	2.29	3.02	206941560	206942460	7.50348	379	206941374	206942449	6.67872	814
1	209607091	209607890	.	1000	.	6.02996	12.4417	8.44837	613	3.18	3.88	209607192	209607885	8.66471	532	209606829	209607926	11.2803	646
1	209650556	209651768	.	1000	.	9.18851	23.8274	19.3494	714	4.29	4.92	209650873	209651460	14.0183	412	209650462	209651863	16.3715	808
1	209805290	209805993	.	1000	.	6.17555	10.3715	6.50634	133	1.88	2.59	209805326	209805986	5.77393	171	209804850	209805982	6.88724	572
1	211370854	211371119	.	1000	.	2.60015	2.73814	0.23634	190	1.89	2.6	211371079	211371869	8.66471	508	211371502	211371770	5.22067	119
1	211371418	211371830	.	1000	.	4.87632	9.50035	5.69822	203	1.89	2.6	211371079	211371869	8.66471	508	211371502	211371770	5.22067	119
1	211548274	211548717	.	1000	.	7.82054	17.0763	12.8502	270	3.25	3.95	211548274	211548764	10.9683	316	211548250	211548716	9.37436	287
1	211680956	211681272	.	839	.	6.60424	14.3606	10.2619	77	1.32	2.02	211680979	211681272	4.30378	116	211680951	211681372	10.7351	82
1	212485774	212486866	.	1000	.	5.2148	9.11349	5.33905	494	1.99	2.7	212485826	212486866	8.14529	528	212485774	212486784	5.55227	494
1	212749625	212750695	.	1000	.	13.5775	33.0766	28.3321	639	4.73	5	212749769	212750628	13.7858	481	212749625	212750742	23.3489	659
1	215113668	215115440	.	1000	.	4.648	10.3322	6.47398	444	1.94	2.64	215113782	215114240	6.93975	350	215113521	215115602	5.89732	567
1	220733208	220733651	.	1000	.	7.91355	19.2199	14.9119	170	3.33	4.04	220733196	220733713	11.6725	216	220733299	220733604	9.56173	69
1	221438976	221441012	.	1000	.	10.5106	39.8215	34.9199	1009	4.88	5	221439165	221441144	32.3546	820	221438944	221440616	12.501	1030
1	222521080	222521778	.	1000	.	4.88139	8.85192	5.09232	495	1.97	2.67	222521041	222521947	5.82932	589	222521094	222521667	7.12854	346
1	223726226	223728057	.	1000	.	7.40911	21.5992	17.1992	488	3.9	4.56	223726605	223727467	12.1286	109	223726452	223727313	14.0176	274
1	223846124	223846685	.	1000	.	6.19126	11.9376	7.96871	194	2.26	2.99	223846188	223846685	7.50528	230	223846091	223847127	6.50701	197
1	224029488	224030110	.	840	.	4.28208	9.19378	5.41249	109	1.32	2.02	224029478	224030087	4.63273	119	224029499	224030131	6.93926	104
1	225735460	225736336	.	1000	.	4.65715	10.03	6.18321	332	1.98	2.69	225735496	225736357	5.82932	296	225735372	225736259	7.21925	415
1	225896635	225897995	.	1000	.	6.64095	13.5699	9.51591	789	2.73	3.43	225896635	225897572	7.31302	789	225896772	225897819	9.60379	343
1	226542038	226542729	.	1000	.	9.02723	20.2618	15.9132	159	3.46	4.17	226541737	226542729	10.1037	460	226542065	226542689	11.8422	187
1	226702888	226703358	.	1000	.	5.51228	8.61098	4.8698	262	1.77	2.47	226702648	226703388	5.93615	497	226702896	226703388	5.93489	277
1	226778336	226779236	.	1000	.	6.3425	16.4076	12.2088	205	3.27	3.97	226777443	226779532	8.34791	1370	226778374	226779144	13.453	167
1	227563202	227564340	.	1000	.	25.217	88.0865	82.4257	458	5	5	227563331	227564377	53.6075	329	227563331	227564140	60.1562	329
1	230381821	230383096	.	830	.	5.51228	8.61098	4.8698	671	1.3	2	230382044	230383112	5.33081	405	230381694	230382624	4.89645	798
1	231828445	231828899	.	850	.	3.81619	4.89005	1.63117	282	1.35	2.05	231828511	231829026	5.93615	216	231828438	231828931	4.89645	311
1	232123935	232124728	.	1000	.	6.5185	12.9277	8.90315	260	2.17	2.89	232124075	232124670	5.71543	134	232123893	232124688	9.37436	284
1	232843931	232845675	.	1000	.	7.53275	14.6931	10.5802	1149	2.9	3.59	232843931	232845375	7.50348	1129	232844611	232846161	10.7737	469
1	234986793	234988252	.	1000	.	5.37963	9.39859	5.60318	867	2.13	2.83	234986663	234988093	6.88308	1012	234987271	234988330	6.50785	332
1	235391638	235392292	.	1000	.	6.48658	15.4248	11.2721	262	2.85	3.55	235391638	235392074	7.69477	262	235391709	235392341	9.97782	179
1	247078474	247079545	.	1000	.	5.1191	10.6648	6.77945	220	2.03	2.74	247078427	247079305	7.85367	235	247078565	247079796	5.78776	142
10	3172811	3173729	.	991	.	5.51228	8.61098	4.8698	422	1.69	2.39	3172848	3173729	4.89754	440	3172842	3173492	9.33175	304
10	3486265	3487033	.	1000	.	8.90445	17.4773	13.2297	452	3.49	4.21	3486229	3486993	10.5456	419	3486318	3487439	11.7901	417
10	3556127	3556776	.	992	.	6.78435	11.7463	7.78677	413	1.69	2.39	3556137	3556776	6.50738	505	3556077	3556774	5.33051	420
10	6136295	6137212	.	1000	.	6.36032	10.6728	6.77945	582	2.15	2.87	6136463	6137124	8.15881	163	6135924	6137212	5.93489	967
10	12042681	12043634	.	951	.	4.14301	5.84931	2.40535	843	1.59	2.29	12042653	12043856	5.93615	379	12042775	12043634	5.33051	749
10	13099507	13100378	.	1000	.	15.9736	41.4571	36.5127	467	5	5	13099493	13100790	19.7093	493	13099493	13100163	23.8801	448
10	13100660	13100915	.	1000	.	3.59405	4.54778	1.36532	115	2.4	3.14	13099493	13100790	19.7093	493	13100660	13100919	5.44003	65
10	14049073	14049747	.	1000	.	7.20837	12.8458	8.82773	139	2.69	3.4	14048917	14049815	8.15881	295	14049085	14049645	8.1572	207
10	22316414	22317346	.	1000	.	8.28602	16.9233	12.7027	97	4.08	4.73	22316392	22317113	15.7151	186	22316418	22317495	12.1692	481
10	22655154	22656224	.	1000	.	10.7532	27.3909	22.8022	767	4.29	4.93	22654997	22656154	11.2818	982	22655162	22656471	21.7442	759
10	24208567	24210492	.	1000	.	7.49627	16.0131	11.8353	1514	2.96	3.65	24208548	24210490	8.53872	1495	24208567	24210487	9.60492	1514
10	24383179	24384356	.	1000	.	9.7525	19.9178	15.5789	862	3.78	4.46	24383354	24384417	13.0707	696	24383146	24384356	11.7901	864
10	24463817	24464749	.	933	.	4.88784	8.21949	4.52084	198	1.55	2.25	24463741	24464570	8.53675	274	24463995	24464749	4.78357	112
10	24619277	24620087	.	1000	.	5.80026	13.5732	9.51671	440	2.55	3.27	24619526	24620377	8.36608	212	24619277	24619952	7.21925	440
10	26780362	26781601	.	1000	.	5.8654	10.972	7.06399	1038	1.79	2.49	26780622	26781542	4.92571	803	26780361	26781638	8.5363	1039
10	27154116	27156564	.	1000	.	8.05099	20.5008	16.1439	960	3.46	4.17	27154116	27156632	19.1376	960	27153976	27156396	7.8522	1192
10	28531913	28533152	.	1000	.	7.20837	12.8458	8.82773	1001	2.54	3.26	28531882	28533058	7.02495	1057	28532376	28533198	8.4805	507
10	29618393	29619235	.	919	.	4.89629	7.61431	3.97897	498	1.52	2.21	29618575	29619151	6.33733	337	29618863	29619284	4.89645	179
10	29657714	29659964	.	1000	.	5.54452	14.5531	10.4457	1438	2.97	3.65	29657603	29659759	7.64659	1567	29657886	29660121	11.1875	1266
10	29811799	29812327	.	1000	.	5.5279	10.3709	6.50572	257	1.71	2.41	29811799	29812327	4.97894	230	29811641	29812252	7.31176	459
10	29828534	29829465	.	1000	.	13.1447	30.3626	25.6921	377	4.74	5	29828535	29829070	19.8748	370	29828534	29829465	15.7125	377
10	29865469	29866602	.	1000	.	4.69387	12.0733	8.09767	513	2.76	3.47	29865391	29866936	6.64417	702	29865562	29866936	12.7153	433
10	30359814	30360610	.	1000	.	8.25586	25.6155	21.0786	126	4.26	4.89	30359814	30360791	11.871	157	30359814	30360535	19.5287	126
10	30985564	30986332	.	1000	.	4.87533	9.83095	6.00044	378	1.98	2.68	30985661	30986293	5.78896	229	30985453	30986331	7.39174	492
10	31031602	31031842	.	903	.	5.09896	9.93019	6.0942	129	1.47	2.18	31031578	31031829	4.61096	153	31031563	31031849	9.36112	156
10	33743000	33743399	.	873	.	3.81619	4.89005	1.63117	72	1.4	2.1	33742900	33743463	5.93615	172	33742900	33743399	4.89645	152
10	34319400	34320815	.	908	.	4.89629	7.61431	3.97897	550	1.48	2.19	34319388	34320371	6.50738	665	34319400	34320191	4.89645	481
10	34731578	34732546	.	1000	.	3.60266	7.09514	3.51085	558	1.94	2.64	34731595	34732302	5.68972	537	34731578	34732546	7.23939	197
10	34758574	34759346	.	1000	.	8.46529	34.1969	29.4215	140	5	5	34758409	34759340	17.565	279	34758601	34758999	23.9607	129
10	38010098	38011419	.	1000	.	6.64236	15.7441	11.5814	664	2.62	3.34	38010091	38011419	6.18419	1150	38010322	38011401	12.8875	440
10	41191651	41192000	.	1000	.	5.06064	12.2951	8.30854	121	2.22	2.95	41191651	41192000	5.68972	119	41191662	41192000	10.2877	199
10	41700954	41701342	.	883	.	3.48016	5.65734	2.26712	92	1.42	2.13	41700962	41701462	5.22103	289	41700954	41701279	5.5226	92
10	42638063	42638634	.	1000	.	4.50332	10.6307	6.74845	322	2.12	2.83	42637851	42638560	6.13863	526	42638276	42638890	7.23904	109
10	42951423	42952991	.	1000	.	6.22849	17.423	13.1805	918	2.8	3.5	42951595	42952835	15.1869	730	42951433	42952991	6.35396	918
10	44259933	44260865	.	1000	.	5.09575	7.9389	4.26214	477	2.36	3.1	44260040	44260865	8.68888	227	44260346	44260793	6.33699	155
10	44310848	44311574	.	882	.	6.0921	10.6041	6.72319	202	1.42	2.13	44310870	44311574	9.69591	167	44310637	44311574	4.42112	444
10	49830352	49832416	.	1000	.	18.6642	66.3088	60.9287	1364	5	5	49830344	49832469	22.5402	1381	49830211	49832293	54.5128	1494
10	50599966	50600685	.	980	.	4.88784	8.21949	4.52084	179	1.66	2.36	50600000	50600685	5.22103	121	50599952	50600569	6.50785	269
10	51699399	51701150	.	1000	.	5.1191	10.6648	6.77945	992	1.81	2.51	51699710	51701150	4.96654	705	51699399	51700884	8.46459	992
10	51718862	51719508	.	1000	.	8.88553	17.9436	13.6815	166	3.32	4.03	51718862	51719557	8.99022	166	51718828	51719719	12.6262	200
10	55202053	55203276	.	1000	.	6.92224	18.5934	14.3074	621	3.57	4.29	55201989	55202950	9.85969	658	55202379	55203303	13.6637	298
10	56537150	56539579	.	1000	.	5.13297	10.3429	6.48082	1199	2.35	3.09	56537123	56539091	8.63279	867	56537536	56538793	6.35396	668
10	58280656	58282400	.	1000	.	10.7052	40.9457	36.0167	732	5	5	58280332	58282405	31.1513	1348	58280678	58282024	27.503	704
10	59126819	59127886	.	1000	.	4.10638	7.10867	3.51919	285	2.13	2.85	59126364	59127653	6.9614	740	59126836	59128266	6.48259	446
10	59709411	59710308	.	1000	.	7.53089	14.2413	10.149	281	2.97	3.65	59709462	59710334	11.2158	230	59709457	59710320	7.69654	217
10	60571852	60574271	.	1000	.	5.67186	14.0766	9.99159	1631	2.42	3.15	60572773	60573730	15.1029	710	60571852	60573773	5.68927	1580
10	61135130	61136588	.	1000	.	20.0479	102.249	96.3818	332	5	5	61135160	61136564	61.8591	302	61135038	61136638	59.0079	398
10	61319211	61320384	.	1000	.	6.56674	13.8605	9.79342	759	2	2.7	61319279	61320386	5.36884	512	61319821	61320367	8.94441	149
10	61835759	61837295	.	1000	.	5.17323	15.0873	10.9542	118	2.66	3.37	61835770	61837283	7.07698	112	61835747	61837295	9.46092	130
10	61904252	61904828	.	1000	.	4.87533	9.83095	6.00044	400	2.43	3.16	61904497	61904817	6.64818	155	61904252	61904854	8.63121	413
10	62157131	62158094	.	1000	.	10.5226	31.8153	27.102	468	4.52	5	62157142	62158052	24.0898	461	62157111	62158047	11.8704	488
10	62778387	62780108	.	1000	.	8.04664	29.7989	25.1439	1339	4.74	5	62778602	62780041	18.5842	1124	62778813	62780108	16.5604	913
10	62816197	62817121	.	1000	.	15.5282	64.1995	58.8493	389	5	5	62816432	62817379	33.3575	154	62816153	62817121	44.0035	433
10	63133234	63134117	.	1000	.	5.33624	11.8296	7.86653	172	2.66	3.36	63133231	63134440	9.85969	122	63133342	63133861	6.97535	176
10	68166870	68167457	.	842	.	4.87222	10.1589	6.30449	343	1.33	2.03	68167084	68167482	7.88407	151	68166864	68167258	4.40916	310
10	68230900	68231485	.	1000	.	7.49627	16.0131	11.8353	465	3.19	3.89	68230900	68231480	9.60644	472	68231030	68231470	10.2163	292
10	69450747	69451929	.	1000	.	6.38641	16.0751	11.8947	429	3.04	3.74	69450741	69451876	9.85969	435	69450936	69452469	8.89859	316
10	69452173	69452404	.	1000	.	1.95555	1.71778	0	69	3.04	3.74	69450741	69451876	9.85969	435	69450936	69452469	8.89859	316
10	71712909	71713995	.	1000	.	5.82225	16.0166	11.8386	659	2.77	3.47	71713172	71713950	7.23957	418	71713153	71715604	10.1148	414
10	71766888	71767756	.	1000	.	4.65715	10.03	6.18321	696	2.57	3.29	71766996	71767666	6.51279	203	71766867	71767760	10.1977	715
10	71773363	71774034	.	1000	.	9.47565	24.952	20.4432	468	4.29	4.92	71773467	71773963	15.1982	364	71773141	71774018	14.7422	662
10	71805555	71806546	.	1000	.	25.2892	120.92	114.901	676	5	5	71805462	71806546	62.9295	801	71805593	71806547	78.3492	637
10	73094036	73095457	.	916	.	4.56198	7.35492	3.7393	310	1.5	2.21	73094031	73094832	4.92571	300	73094054	73094486	6.02922	302
10	73095692	73097716	.	1000	.	7.17852	16.3527	12.1554	1626	3.12	3.83	73095978	73097716	8.66471	1283	73095701	73097606	10.7351	1596
10	73413164	73414777	.	1000	.	4.44996	8.04773	4.36122	662	1.85	2.55	73413140	73414787	5.36884	1143	73413368	73414435	7.40204	188
10	73888312	73889841	.	1000	.	5.95536	11.5163	7.57397	773	2.29	3.01	73887518	73889451	6.30223	1505	73888409	73889841	8.26448	682
10	73906571	73907240	.	900	.	4.66167	9.39702	5.60298	475	1.46	2.17	73906610	73907309	7.24986	436	73906571	73907569	4.74953	534
10	73908877	73909780	.	1000	.	5.70215	13.3635	9.32028	476	2.56	3.28	73908878	73909743	7.54256	224	73908877	73909780	7.99696	476
10	79331457	79332101	.	1000	.	8.68761	17.6086	13.3575	367	3.19	3.89	79331332	79332363	8.82314	492	79331457	79332094	11.1815	366
10	79869113	79870302	.	1000	.	5.36732	10.7988	6.89962	804	2.22	2.94	79869165	79870341	7.88407	730	79869647	79870156	6.18297	289
10	84171601	84172619	.	923	.	4.63156	9.01792	5.25371	443	1.53	2.22	84171142	84172683	4.96061	509	84171929	84172619	6.04637	175
10	86481659	86482155	.	1000	.	4.64546	8.10511	4.41491	150	1.77	2.46	86481628	86482173	5.3992	122	86481663	86482143	6.78634	159
10	87385941	87386477	.	858	.	4.1882	7.26295	3.65701	117	1.37	2.07	87385998	87386515	4.85105	275	87385926	87386472	6.18297	132
10	89031848	89033247	.	1000	.	11.0078	39.8003	34.8999	674	5	5	89031866	89033419	26.5233	652	89031848	89032901	17.3221	672
10	89333835	89335173	.	1000	.	6.51711	12.9253	8.90153	317	2.2	2.92	89333937	89335119	5.55185	215	89333845	89334671	10.7031	321
10	91560374	91561254	.	1000	.	5.16854	9.71583	5.8903	674	2.14	2.86	91560600	91561267	6.72092	450	91560624	91561220	6.72051	424
10	93566315	93567386	.	921	.	4.23554	6.25283	2.77723	289	1.52	2.22	93566315	93566818	5.97556	289	93566315	93567299	5.01193	289
10	93746672	93747346	.	874	.	3.91401	7.53409	3.90639	509	1.4	2.11	93746694	93747341	5.78682	470	93746652	93747293	4.91073	529
10	93995050	93996342	.	885	.	3.18513	5.8968	2.45007	546	1.43	2.13	93994914	93996278	5.68972	960	93995071	93996316	5.00873	877
10	94212858	94214135	.	1000	.	16.4587	45.297	40.2653	728	5	5	94212858	94214133	29.5749	728	94213067	94214076	20.9823	519
10	94362390	94363558	.	1000	.	5.08053	11.6364	7.68898	439	1.81	2.51	94362697	94362956	8.36608	132	94362543	94363558	5.04789	325
10	95551984	95554297	.	1000	.	10.7398	30.4195	25.7452	740	4.89	5	95552387	95554025	16.2541	279	95551998	95553176	21.0495	726
10	97024079	97024727	.	1000	.	5.376	9.74171	5.91475	269	2.05	2.75	97024041	97024720	5.3992	333	97024249	97024792	9.37436	72
10	97882278	97883215	.	1000	.	12.2628	40.0355	35.1275	556	4.94	5	97882306	97883215	32.4025	528	97882243	97883241	12.8875	602
10	100535913	100536299	.	887	.	4.01997	6.41231	2.90739	87	1.43	2.14	100535761	100536299	4.92571	239	100535913	100537009	5.80276	209
10	101095300	101095764	.	947	.	2.96944	7.45283	3.83201	356	1.58	2.28	101095421	101095759	5.66732	230	101095427	101095757	5.5789	257
10	101161540	101162551	.	889	.	3.01826	6.26966	2.79304	170	1.43	2.14	101161637	101162190	4.92233	212	101161638	101162415	5.90491	56
10	101367375	101368358	.	1000	.	4.91256	10.5806	6.70384	627	2.01	2.71	101367468	101368398	6.84653	497	101367360	101368306	6.01254	648
10	102084656	102086093	.	1000	.	7.29123	14.7281	10.6136	1029	2.86	3.56	102084212	102086040	10.9683	1480	102085170	102086099	7.31176	191
10	102366964	102368733	.	1000	.	5.64457	14.7934	10.6765	1480	3.05	3.75	102367382	102368712	11.981	1026	102366962	102368710	7.7696	1482
10	102393664	102396385	.	1000	.	23.4004	191.194	184.808	638	5	5	102393664	102396385	121.858	591	102393730	102396359	123.315	572
10	102420291	102421386	.	1000	.	3.20207	9.29452	5.50743	674	1.91	2.61	102420830	102421361	5.4071	135	102420416	102421089	7.83635	549
10	102501318	102503262	.	1000	.	3.66562	10.7433	6.84525	1125	3.03	3.71	102501673	102503262	9.75009	1312	102501435	102503955	8.93599	1001
10	102503529	102503997	.	1000	.	3.52041	7.14043	3.54762	304	2.89	3.58	102503575	102503994	8.72638	360	102501435	102503955	8.93599	1001
10	102542741	102543609	.	1000	.	7.71136	27.8354	23.2298	394	4.47	5	102542741	102543299	16.5614	394	102542740	102543674	15.5731	422
10	102604310	102604989	.	1000	.	4.866	11.494	7.5593	419	2.38	3.12	102604301	102605138	7.77014	425	102604429	102604989	6.93926	300
10	102616156	102616664	.	1000	.	4.28602	8.61126	4.86985	259	1.76	2.45	102616206	102616881	7.49045	214	102615789	102616840	5.1097	680
10	102627288	102630569	.	1000	.	23.7894	101.239	95.3868	737	5	5	102627312	102630275	61.713	712	102627250	102628898	60.2383	782
10	102641331	102642457	.	1000	.	10.772	63.9742	58.6287	674	5	5	102641312	102642126	32.6506	703	102641634	102642480	43.1619	345
10	102645224	102646891	.	1000	.	6.3831	23.9037	19.4245	1119	3.9	4.56	102645424	102646886	13.4271	884	102645127	102646805	12.2568	1155
10	102776647	102777198	.	901	.	3.46908	7.94794	4.27067	373	1.46	2.17	102776712	102777145	5.5794	308	102776714	102777230	5.2483	401
10	102917051	102918498	.	905	.	4.56134	10.136	6.28452	1317	1.47	2.18	102917765	102918480	5.36884	611	102917645	102918498	5.46906	723
10	103241337	103242472	.	1000	.	6.48658	15.4248	11.2721	397	2.6	3.31	103241349	103242228	12.6623	385	103241319	103242478	6.18297	425
10	106651949	106653693	.	1000	.	6.18305	21.5597	17.1612	734	2.86	3.56	106651963	106652965	6.58759	736	106651848	106653525	15.0064	835
10	110372366	110373621	.	857	.	5.55522	9.69946	5.87883	1096	1.37	2.07	110372238	110373652	5.52298	651	110372650	110373592	4.93368	814
10	110392618	110393257	.	945	.	5.00356	7.78915	4.12861	236	1.58	2.28	110392618	110393889	5.44095	236	110392640	110393239	5.83596	151
10	110409745	110411145	.	935	.	5.9269	16.2732	12.0857	1059	1.56	2.25	110410590	110411128	14.0828	214	110409721	110411141	4.54577	1088
10	110414039	110415329	.	1000	.	9.47565	24.952	20.4432	754	4.19	4.84	110413905	110415278	12.1659	878	110414416	110415329	17.5666	377
10	113211961	113213831	.	1000	.	6.31464	11.3598	7.43019	1699	2.71	3.41	113212919	113213798	7.30078	722	113213284	113213835	9.50198	445
10	114026447	114027169	.	1000	.	6.18475	19.4364	15.1196	293	3.77	4.44	114026379	114027102	12.3758	367	114026563	114027208	12.2222	208
10	114713951	114715433	.	956	.	4.82832	7.21132	3.60953	440	1.6	2.3	114714120	114714514	5.69205	149	114713919	114715066	5.67101	472
10	116888515	116889218	.	1000	.	6.61777	19.243	14.9311	296	3.73	4.42	116888688	116889218	9.5117	113	116888709	116889218	17.346	155
10	118522665	118523328	.	1000	.	4.36302	7.88202	4.20742	382	2.15	2.88	118522665	118523305	6.78758	351	118522665	118523328	6.72051	375
10	118918003	118918829	.	1000	.	6.32471	12.5803	8.58014	565	2.29	3.03	118918396	118918829	8.32733	173	118917837	118918760	6.33471	730
10	120850649	120852343	.	1000	.	7.00882	21.1173	16.7381	865	3.91	4.57	120850699	120852527	13.2821	815	120851291	120852343	12.6675	185
10	121078222	121079316	.	1000	.	5.82187	25.3262	20.7958	599	4.3	4.95	121078282	121079010	14.7623	539	121078210	121079429	15.6035	618
10	121324633	121326081	.	921	.	5.35915	12.2458	8.26328	331	1.52	2.22	121324739	121325262	10.6485	225	121324612	121326021	4.61871	1315
10	122018267	122020238	.	1000	.	15.4334	42.7063	37.7334	1143	5	5	122018355	122020228	23.15	1055	122018580	122020306	24.5426	835
10	122120821	122121654	.	1000	.	4.74019	9.23337	5.44929	640	1.72	2.42	122121032	122121590	5.91594	429	122120821	122121673	5.91473	701
10	124092392	124093648	.	895	.	4.10638	7.10867	3.51919	279	1.45	2.16	124092459	124093113	5.22103	207	124092459	124093279	5.55151	170
10	124736370	124737050	.	1000	.	9.21317	22.7694	18.3267	302	3.99	4.64	124736057	124737050	14.4461	606	124736419	124737044	12.164	239
10	125231390	125232162	.	1000	.	6.67286	15.8062	11.6364	148	2.19	2.91	125231155	125232162	5.52298	393	125231395	125231665	10.833	128
10	126041491	126042772	.	1000	.	5.93516	12.2626	8.2782	767	2.06	2.76	126041409	126042844	5.08037	330	126041724	126042500	12.7651	534
10	126133656	126135157	.	1000	.	8.79811	20.3776	16.0247	608	3.53	4.25	126133776	126134920	10.7036	488	126133642	126134774	11.832	664
10	128146923	128147901	.	845	.	5.64956	9.50594	5.70042	496	1.34	2.04	128146998	128147838	9.61039	398	128146882	128148207	4.37399	565
10	129160877	129161733	.	1000	.	4.52624	11.3189	7.39181	238	1.95	2.65	129160821	129162050	9.17759	294	129161017	129161684	5.28709	87
10	132448733	132449260	.	1000	.	2.59205	9.57584	5.76805	252	2.17	2.9	132448758	132449260	7.92656	329	132448758	132449228	5.96532	224
10	132516905	132517771	.	987	.	5.10951	10.2968	6.4391	413	1.67	2.38	132517000	132517536	5.82932	390	132516867	132517710	5.82889	359
10	133008907	133010067	.	1000	.	7.52555	17.012	12.7898	615	3.03	3.73	133008907	133010115	15.7151	632	133009170	133009845	7.00527	330
11	294942	295562	.	878	.	3.81619	4.89005	1.63117	247	1.41	2.11	294667	295562	5.93615	512	295008	295437	4.89645	181
11	585232	585641	.	1000	.	3.94962	11.9795	8.00782	270	1.92	2.63	585244	585641	6.22357	257	585256	585629	6.22299	246
11	1558721	1559846	.	1000	.	5.64956	9.50594	5.70042	659	1.83	2.53	1558495	1559875	5.33081	885	1559258	1559676	7.38837	122
11	1850530	1851132	.	1000	.	5.94319	10.3552	6.49158	405	2.26	2.98	1850140	1851160	6.25885	795	1850707	1851117	8.144	215
11	3095761	3096303	.	882	.	4.89629	7.61431	3.97897	469	1.42	2.12	3095745	3096315	5.33081	485	3095810	3096642	5.33051	384
11	3476208	3478100	.	1000	.	8.67924	27.6905	23.0886	1265	4.2	4.86	3476521	3477938	15.1288	965	3476299	3478100	14.1463	1174
11	5922962	5923722	.	1000	.	5.10423	10.9847	7.07335	86	2.57	3.29	5922962	5923818	6.72092	105	5922964	5923993	9.60379	159
11	6389603	6391245	.	1000	.	9.28042	28.5189	23.8982	575	4.27	4.91	6389750	6390331	11.981	445	6389581	6390325	19.5148	571
11	6606867	6608033	.	995	.	4.83059	9.08347	5.31474	427	1.69	2.4	6607135	6607810	6.3261	159	6606800	6607426	5.44729	494
11	8342772	8344094	.	1000	.	13.2494	71.9995	66.5415	659	5	5	8342758	8343550	37.4136	649	8342881	8344061	45.891	550
11	8383769	8384716	.	1000	.	9.18678	34.562	29.7772	730	5	5	8383865	8384702	15.1869	688	8383763	8384716	27.3433	734
11	8813444	8814807	.	1000	.	3.91401	7.53409	3.90639	1155	1.72	2.42	8813374	8814768	6.18419	598	8813442	8814961	5.57155	1171
11	8831541	8834190	.	1000	.	6.41621	14.8511	10.7294	1344	3.11	3.81	8832567	8834163	8.14529	1075	8832492	8834183	11.8704	419
11	8838799	8840951	.	1000	.	14.7156	39.9525	35.0453	1159	4.44	5	8839723	8840925	32.6204	240	8838799	8840978	10.1022	1164
11	9663488	9663866	.	1000	.	5.16854	9.71583	5.8903	212	2.19	2.92	9663526	9663866	6.9614	202	9663482	9663864	6.72051	218
11	10750759	10751189	.	1000	.	4.10555	7.66144	4.01202	317	2.22	2.95	10750759	10751189	6.64417	191	10750837	10751189	7.10971	241
11	11607423	11608162	.	1000	.	8.90137	22.7161	18.2748	597	3.81	4.48	11607866	11608172	14.0463	154	11607585	11608146	11.1512	372
11	11621922	11622564	.	1000	.	5.56825	12.6926	8.68529	436	2.95	3.64	11622037	11622548	10.4023	314	11622310	11622564	8.11606	168
11	12043789	12044503	.	1000	.	6.19126	11.9376	7.96871	556	2.17	2.9	12043691	12044515	5.52298	703	12043905	12044503	10.7031	438
11	12723139	12725282	.	1000	.	4.86884	10.8241	6.92257	1492	1.74	2.43	12724309	12725346	7.49045	321	12724312	12724936	5.04789	319
11	13097618	13098718	.	1000	.	5.24598	11.6389	7.69094	821	2.13	2.84	13097618	13099016	7.11114	821	13097711	13098721	6.25396	728
11	13119974	13120826	.	1000	.	3.82761	9.18259	5.40368	484	2.68	3.38	13120000	13120826	9.12848	428	13119930	13120833	7.4524	700
11	14029376	14030513	.	1000	.	10.6848	54.7721	49.5723	474	5	5	14029439	14030320	24.0388	408	14029439	14030507	32.6876	415
11	14113914	14114660	.	1000	.	15.5447	61.1481	55.8431	285	5	5	14113939	14114660	37.385	277	14113945	14114616	26.8122	254
11	14357943	14358490	.	833	.	4.36302	7.88202	4.20742	228	1.31	2.01	14357943	14358541	6.9614	195	14358068	14358485	4.50628	121
11	14446318	14447323	.	1000	.	12.0567	32.331	27.6047	443	4.91	5	14446372	14447406	19.1376	394	14446311	14447172	17.8627	450
11	15519109	15520038	.	1000	.	13.8113	36.9036	32.0695	366	5	5	15519067	15519921	24.3886	457	15519315	15520027	17.5948	160
11	18265345	18266423	.	942	.	4.30711	7.19865	3.59722	609	1.57	2.27	18265366	18266403	6.33733	243	18265345	18266423	4.97794	989
11	18526325	18527544	.	1000	.	6.26429	15.3843	11.2339	141	3.23	3.92	18526346	18526940	9.60029	202	18526315	18527696	10.5936	158
11	18633373	18633761	.	875	.	4.34308	7.84383	4.17635	235	1.4	2.11	18633380	18633738	5.321	238	18633363	18633761	5.3199	244
11	19441607	19442784	.	1000	.	4.98967	10.0596	6.21092	1009	1.84	2.54	19441842	19442783	7.69477	741	19442088	19442753	5.3199	168
11	29279800	29280901	.	1000	.	7.3129	13.8744	9.80676	585	2.67	3.37	29279800	29280714	8.74206	689	29280029	29280735	7.5753	326
11	30322692	30324038	.	1000	.	9.94937	34.1579	29.3844	499	4.96	5	30322957	30324260	23.1401	246	30322619	30323888	16.2449	558
11	30763622	30764828	.	1000	.	6.41621	14.8511	10.7294	790	2.89	3.58	30763622	30764836	9.82214	790	30764076	30764815	8.11606	349
11	33633187	33634145	.	1000	.	7.80044	15.6114	11.4518	311	2.92	3.61	33633290	33633640	7.67573	141	33633236	33634137	10.6562	262
11	33691781	33692821	.	1000	.	5.64627	12.0897	8.11129	363	2.31	3.06	33692041	33692652	6.07278	103	33691388	33692926	9.04231	747
11	33735261	33736694	.	1000	.	7.16372	15.8641	11.6929	317	3.26	3.96	33735296	33736710	9.15599	285	33735274	33736686	11.7792	542
11	34233765	34234925	.	1000	.	8.52985	40.3886	35.4697	536	5	5	34233826	34234887	15.7003	516	34233742	34234998	26.2019	549
11	34243125	34244893	.	1000	.	13.9206	52.1427	46.9894	879	5	5	34243218	34244938	37.186	828	34243044	34244824	25.5735	960
11	34266366	34267365	.	853	.	4.42648	6.56392	3.04104	503	1.35	2.05	34266340	34267322	5.22729	535	34266366	34266986	5.20929	433
11	34620589	34621487	.	972	.	4.67136	10.7096	6.81409	575	1.63	2.34	34620591	34621487	5.36884	573	34620518	34621487	6.01022	634
11	35597996	35599083	.	1000	.	16.1521	77.5506	72.0237	594	5	5	35598064	35599078	41.2752	545	35597996	35599078	41.7362	588
11	35621005	35622258	.	990	.	4.41642	7.68735	4.03664	716	1.68	2.38	35621321	35622199	5.321	599	35620967	35622286	6.48754	754
11	36288851	36289976	.	897	.	5.02483	8.13465	4.44254	791	1.45	2.16	36289313	36290277	5.88645	352	36289060	36289822	4.93368	563
11	36492673	36493408	.	1000	.	4.47676	6.37988	2.8832	390	1.87	2.57	36492623	36493197	5.7327	440	36492856	36493311	6.79295	196
11	36594521	36594940	.	1000	.	4.54617	12.0071	8.03361	176	2.78	3.48	36594516	36594935	12.0439	181	36594529	36595021	6.82416	149
11	44357320	44358272	.	1000	.	6.27009	11.6777	7.72826	399	1.94	2.64	44357278	44358051	6.92274	390	44357390	44358272	5.90304	349
11	45843025	45843582	.	1000	.	4.73801	10.5341	6.66148	443	2.04	2.75	45842971	45843620	6.47844	491	45843073	45843581	6.47703	432
11	46248650	46249511	.	1000	.	10.7289	46.6852	41.6229	287	5	5	46248505	46249391	20.7471	467	46248681	46249511	30.6958	256
11	47662929	47663976	.	1000	.	3.42949	12.681	8.67586	379	2.46	3.19	47662883	47663983	9.44121	325	47662948	47663828	6.46926	145
11	57310799	57311533	.	1000	.	4.30617	11.3492	7.42067	549	1.8	2.49	57310795	57311533	5.25248	512	57310943	57311856	7.4524	437
11	57322097	57323500	.	1000	.	6.33218	13.838	9.77261	129	2.88	3.58	57322109	57323060	9.77231	76	57322019	57323500	8.11606	516
11	57325126	57325623	.	853	.	4.60659	7.73032	4.07712	282	1.35	2.06	57325123	57325623	6.69111	247	57325263	57325750	4.64134	247
11	57666690	57667722	.	1000	.	5.06064	12.2951	8.30854	853	2.45	3.18	57666954	57667704	8.31119	644	57667457	57667747	6.93926	81
11	59142170	59143485	.	1000	.	5.36443	15.2361	11.0926	849	2.57	3.28	59142106	59143485	13.0132	880	59141833	59143473	6.01022	1213
11	61158656	61159561	.	1000	.	14.9894	44.0961	39.0887	567	5	5	61158688	61159561	25.7928	545	61158656	61159525	23.076	567
11	61166895	61167859	.	1000	.	8.53183	24.1136	19.6235	610	3.9	4.55	61166732	61167859	11.981	775	61167181	61168050	14.0574	268
11	61971074	61973416	.	1000	.	9.3143	30.8804	26.1935	1611	4.68	5	61971017	61973436	16.3179	1642	61971176	61973398	18.2415	1517
11	62012492	62014094	.	897	.	4.64021	9.35293	5.56189	546	1.45	2.16	62012626	62014156	4.96061	1039	62012509	62014094	5.82889	644
11	62621526	62623146	.	1000	.	6.72454	13.2931	9.25319	992	2.28	3	62622277	62623147	12.4147	234	62621505	62623421	5.55227	990
11	62623397	62623716	.	1000	.	2.2287	2.10617	0.03369	273	2.28	3.01	62622277	62623147	12.4147	234	62621505	62623421	5.55227	990
11	62705454	62706851	.	1000	.	11.6429	43.2861	38.296	650	5	5	62705454	62706909	22.9604	650	62705653	62706844	37.2661	523
11	62753675	62754184	.	1000	.	3.7466	9.21786	5.43486	419	1.74	2.43	62753935	62754184	5.5794	162	62753664	62754184	6.26303	386
11	63566460	63568411	.	1000	.	15.7406	123.642	117.584	952	5	5	63566708	63568377	68.6699	706	63566460	63568449	80.1699	952
11	63887858	63888952	.	1000	.	5.8654	10.972	7.06399	828	2.08	2.78	63888197	63888876	8.53675	489	63888560	63888979	5.71441	234
11	64268810	64270440	.	973	.	5.56825	12.6926	8.68529	1015	1.64	2.34	64268830	64270440	5.25248	1430	64268508	64269937	6.35396	1317
11	64317253	64318571	.	1000	.	6.67784	14.5003	10.3955	614	2.87	3.56	64317174	64318024	8.74486	693	64317350	64318543	8.74337	517
11	64372356	64373749	.	1000	.	5.57174	9.37659	5.58371	845	2.17	2.89	64372876	64373834	6.46254	381	64372338	64373560	7.08476	875
11	64723278	64723902	.	1000	.	12.5758	41.3852	36.4442	503	5	5	64723278	64723877	24.8852	509	64723241	64723906	32.4866	537
11	64803301	64804128	.	1000	.	12.2779	46.8422	41.7773	182	5	5	64803301	64804011	25.3218	182	64803301	64804011	31.4571	182
11	65027018	65028043	.	1000	.	4.24629	10.5885	6.71163	565	1.86	2.55	65027018	65027911	5.63286	524	65027419	65028043	6.89942	213
11	65173886	65175230	.	880	.	3.91027	5.71587	2.31383	733	1.41	2.12	65173720	65175302	4.88617	1309	65173906	65175108	6.50701	713
11	65181043	65181301	.	924	.	4.01997	6.41231	2.90739	122	1.53	2.23	65181101	65181334	4.97894	121	65181036	65181273	6.01239	124
11	65279663	65280392	.	1000	.	7.20169	22.0658	17.649	370	3.82	4.49	65279663	65280392	9.5117	373	65279663	65280230	19.5148	370
11	65417825	65419500	.	1000	.	11.4684	55.3467	50.1351	850	5	5	65417807	65419976	28.6181	799	65417959	65419471	35.8208	750
11	65506727	65508730	.	1000	.	3.66958	10.0028	6.16267	1198	2.05	2.76	65506726	65508445	5.63498	844	65506651	65508596	8.33856	1247
11	65525058	65525716	.	1000	.	4.39738	9.75953	5.93192	184	2.18	2.91	65525120	65525475	7.64659	122	65525120	65525801	6.13818	138
11	65539717	65541441	.	1000	.	5.47668	20.1289	15.7863	1240	3.6	4.32	65540355	65541475	13.9477	597	65539716	65541055	9.84967	1241
11	65546106	65546704	.	866	.	5.23591	9.49277	5.69354	461	1.39	2.09	65546474	65546704	5.25251	116	65546102	65546680	5.26586	465
11	65569767	65570680	.	1000	.	13.4818	69.8524	64.4259	471	5	5	65569732	65570705	40.0487	515	65569784	65570452	42.5085	454
11	65613837	65614676	.	1000	.	6.09716	12.568	8.5689	412	3.17	3.88	65613837	65614667	9.77231	411	65613837	65614676	9.77069	647
11	65614990	65616084	.	1000	.	5.83921	15.656	11.4944	474	3.19	3.89	65615183	65616047	13.2787	281	65615018	65616084	8.05592	447
11	65652651	65653293	.	1000	.	9.72302	40.125	35.213	205	5	5	65652676	65653293	20.8535	165	65652651	65653011	27.2428	205
11	65663031	65664030	.	1000	.	4.86884	10.8241	6.92257	444	1.77	2.47	65663031	65664484	6.93975	537	65663119	65664027	5.36843	279
11	65706196	65706900	.	1000	.	7.20837	12.8458	8.82773	380	1.73	2.42	65706196	65706800	9.33353	380	65706354	65707188	4.89645	222
11	65873242	65874065	.	1000	.	5.44698	17.3563	13.1197	651	3.07	3.77	65873282	65873990	8.94176	611	65873243	65874065	10.0415	652
11	66222127	66223154	.	1000	.	6.48237	12.0422	8.06773	595	1.97	2.67	66222096	66223154	10.4006	622	66222490	66223128	5.10886	197
11	66466326	66466901	.	1000	.	6.19126	11.9376	7.96871	329	2.39	3.13	66466066	66466901	6.50738	505	66466390	66466865	8.5363	270
11	66479177	66481245	.	1000	.	13.9256	68.2617	62.8604	1349	5	5	66479747	66481171	41.9312	777	66479232	66481245	37.8254	1332
11	67032071	67034433	.	1000	.	5.86665	10.9742	7.06535	442	1.77	2.47	67031984	67033485	5.1126	597	67032071	67034522	7.50401	398
11	67078312	67079281	.	877	.	4.64021	9.35293	5.56189	336	1.41	2.11	67078500	67079254	4.7283	152	67078312	67078769	6.96096	282
11	67702157	67702847	.	1000	.	4.3586	10.5801	6.70373	144	2.27	3	67702157	67702540	6.76297	144	67702159	67702846	7.23904	263
11	67726929	67728180	.	1000	.	22.2273	109.681	103.747	465	5	5	67726921	67728048	64.5089	473	67726929	67727851	57.2116	467
11	67847816	67849005	.	1000	.	4.85404	9.45687	5.65871	405	2.13	2.85	67848129	67849005	5.78896	50	67847803	67848994	8.80376	425
11	67978694	67979562	.	1000	.	8.79997	20.381	16.0277	378	4.16	4.81	67978196	67979562	15.7255	887	67978694	67979464	12.9901	378
11	68460318	68460898	.	843	.	3.52041	7.14043	3.54762	96	1.33	2.03	68460316	68460563	5.28753	98	68460318	68460917	4.9602	83
11	69008423	69009444	.	1000	.	6.68609	12.389	8.39951	348	2.4	3.13	69008431	69009684	7.30078	340	69008453	69009684	7.29962	304
11	69122607	69123461	.	1000	.	6.3171	13.3916	9.34477	678	2.7	3.4	69122523	69123415	8.83835	726	69122609	69123554	7.67529	676
11	69274203	69275051	.	1000	.	5.19679	14.4245	10.3246	706	2.95	3.64	69274203	69275420	9.5117	667	69274193	69275051	8.62872	690
11	69296878	69299146	.	1000	.	12.0708	49.0344	43.9299	873	5	5	69296610	69297966	30.2498	1144	69296968	69298855	27.503	714
11	69301543	69302085	.	881	.	3.67149	8.00141	4.32149	416	1.42	2.12	69301512	69302078	5.6136	460	69301810	69302085	5.02056	149
11	70159495	70160279	.	1000	.	5.23093	10.1812	6.32578	115	1.78	2.47	70159493	70160232	5.58094	122	70159499	70160571	6.47245	113
11	71240628	71241674	.	1000	.	12.7013	49.2501	44.1421	673	5	5	71240618	71241448	20.6577	683	71240837	71241741	40.8156	475
11	71488661	71489723	.	934	.	6.77947	12.547	8.54837	725	1.55	2.25	71489264	71489718	4.63456	156	71488743	71489723	11.2803	591
11	71588928	71590040	.	1000	.	9.85784	33.3429	28.5895	579	5	5	71588873	71589822	16.3894	636	71589053	71590064	24.3216	454
11	72793315	72794384	.	1000	.	8.95624	40.1317	35.2194	606	5	5	72793756	72794519	23.2594	153	72793315	72794339	19.7662	611
11	72813563	72815306	.	1000	.	13.6807	97.5077	91.7182	660	5	5	72813563	72815192	64.7868	660	72813539	72815325	64.6008	677
11	73142373	73143941	.	1000	.	13.7342	64.057	58.7102	134	5	5	73142373	73143943	39.278	152	73142373	73143324	43.0993	137
11	73147401	73148748	.	1000	.	4.60539	14.7586	10.6436	569	3.87	4.52	73147436	73148703	13.3708	499	73147436	73148754	11.9758	245
11	73236035	73237121	.	1000	.	6.33027	22.4317	18.0021	865	3.57	4.29	73236367	73237183	9.75009	533	73236545	73237117	14.0857	353
11	73239676	73240730	.	1000	.	11.0202	50.0861	44.9641	583	5	5	73239810	73240747	28.639	467	73239631	73240701	30.0552	628
11	73242375	73242753	.	1000	.	4.23198	12.6233	8.62107	247	2.74	3.44	73242336	73242853	11.3226	356	73242502	73242992	6.91046	120
11	73257546	73258869	.	1000	.	4.05824	14.0461	9.96157	95	2.2	2.92	73257584	73258164	5.62286	127	73257546	73258132	10.2387	90
11	73288636	73290153	.	1000	.	8.5385	36.5948	31.7663	1108	5	5	73288641	73290153	22.121	422	73288636	73289923	18.4361	1149
11	73334275	73334699	.	1000	.	4.07588	9.8479	6.01673	279	2.14	2.85	73334255	73335878	5.99385	260	73334429	73334741	7.63288	134
11	75076804	75077875	.	906	.	5.01813	7.5147	3.88789	573	1.47	2.18	75076745	75077875	6.98533	637	75076812	75077835	4.86652	785
11	75471318	75472311	.	1000	.	4.87539	17.3411	13.1056	587	4	4.66	75471340	75472175	13.1496	584	75471337	75472227	13.6498	251
11	75489848	75491104	.	1000	.	4.5992	13.7664	9.70224	811	2.52	3.24	75489980	75491649	11.4474	677	75490369	75491038	6.09787	548
11	75523646	75524980	.	1000	.	3.87359	10.1104	6.25927	458	1.97	2.67	75523295	75524640	5.27984	538	75523660	75524311	9.16718	314
11	75768236	75769491	.	1000	.	6.57656	31.2524	26.5561	363	4.84	5	75768255	75769081	21.8612	339	75768254	75769086	15.6035	345
11	75814297	75816287	.	1000	.	4.67199	20.2525	15.9049	1707	4.47	5	75814524	75816219	16.7423	495	75812836	75816287	15.386	3168
11	75966666	75967345	.	1000	.	5.45769	28.5019	23.8828	252	4.48	5	75966673	75967381	16.9817	231	75966482	75967325	15.3988	443
11	76291685	76292891	.	1000	.	4.15937	23.7551	19.2828	517	3.79	4.47	76291709	76293120	21.8608	494	76291679	76292892	8.77991	409
11	76576915	76577990	.	1000	.	3.31914	15.4705	11.3159	332	3.07	3.76	76576920	76578110	9.01092	325	76576886	76577956	9.89522	361
11	76690510	76691344	.	1000	.	3.94356	15.5243	11.3675	250	3.04	3.73	76690658	76691305	9.67883	94	76690491	76691344	9.1201	282
11	76721697	76722379	.	955	.	2.31494	5.44665	2.09166	152	1.6	2.3	76721697	76722381	5.56791	406	76721628	76722379	5.79128	205
11	77046730	77047757	.	1000	.	7.95535	92.0828	86.3752	468	5	5	77046742	77047756	62.0465	465	77046796	77047756	63.0171	401
11	77090616	77091355	.	1000	.	2.63651	8.29359	4.59015	533	1.87	2.58	77090652	77091236	5.8156	447	77090616	77091314	6.68663	533
11	77243971	77244930	.	995	.	2.36254	8.42722	4.71717	618	1.69	2.4	77244043	77245131	5.82228	550	77243967	77244965	5.93267	560
11	77472668	77474968	.	1000	.	5.00599	45.7215	40.6789	1867	5	5	77473958	77474961	25.5946	562	77472800	77474873	30.0692	1766
11	77636256	77638051	.	1000	.	2.79534	11.2904	7.36598	1274	2.19	2.92	77637392	77638161	5.89504	167	77636744	77637968	8.91154	701
11	77819231	77820036	.	1000	.	3.58671	19.0166	14.7127	616	3.27	3.97	77819232	77820117	11.0912	615	77819254	77820270	9.35505	586
11	78019755	78020310	.	906	.	2.56505	10.7374	6.83984	387	1.47	2.18	78019876	78020299	5.17975	334	78019741	78020272	5.77949	402
11	78038749	78039377	.	1000	.	3.14551	12.1505	8.17129	374	2.29	3.02	78038759	78039289	9.06966	377	78038784	78039377	5.9585	113
11	78187733	78188680	.	940	.	2.64131	10.9555	7.05134	441	1.57	2.26	78187716	78188689	8.94996	473	78187750	78188588	4.76786	422
11	78365044	78365893	.	1000	.	2.51641	7.26543	3.65879	472	1.87	2.58	78365044	78365773	5.37122	472	78365284	78365773	7.51423	312
11	86115906	86117985	.	1000	.	5.53955	10.0295	6.18321	510	1.92	2.63	86115924	86116707	5.55185	441	86115906	86117891	7.50307	510
11	94128374	94129954	.	1000	.	7.42899	14.5159	10.4094	266	2.48	3.21	94128414	94129954	9.61039	297	94128387	94129620	6.50701	203
11	96343047	96343955	.	1000	.	9.54305	19.5657	15.2432	467	3.47	4.19	96343200	96343731	9.194	306	96343046	96343955	14.1837	471
11	100981151	100981641	.	1000	.	6.78435	11.7463	7.78677	364	2.03	2.74	100981110	100981626	7.02495	411	100981242	100981636	5.93489	267
11	102305836	102306918	.	1000	.	5.59074	9.06605	5.29815	567	2.37	3.11	102306184	102306918	7.7724	219	102305836	102306884	6.91123	592
11	102316582	102317960	.	1000	.	10.9114	30.7617	26.0777	620	4.73	5	102316600	102317927	18.7826	599	102316582	102317978	16.3715	620
11	107931148	107932090	.	1000	.	11.4486	25.0139	20.4948	70	3.82	4.49	107931149	107931744	9.33353	126	107931051	107932160	19.8717	167
11	110086796	110087469	.	1000	.	4.89629	7.61431	3.97897	202	2.08	2.79	110086796	110088162	7.38875	202	110086819	110087580	5.93489	445
11	110087891	110088238	.	1000	.	2.12011	1.89712	0	249	2.07	2.77	110086796	110088162	7.38875	202	110086819	110087580	5.93489	445
11	110337491	110337938	.	845	.	6.38942	11.0972	7.18045	298	1.34	2.04	110337387	110337934	4.64097	430	110337460	110338274	6.67872	312
11	112249935	112250686	.	932	.	5.08826	7.62653	3.97897	266	1.55	2.24	112249935	112250731	4.89754	351	112249988	112250658	7.02351	213
11	112270256	112271176	.	1000	.	6.51711	12.9253	8.90153	627	1.84	2.53	112270084	112271143	9.60429	799	112270705	112271369	4.92539	221
11	119534045	119534567	.	1000	.	7.15611	13.609	9.55004	341	2.71	3.41	119534029	119534540	6.88308	49	119534051	119534716	10.7351	403
11	125514131	125514751	.	1000	.	9.0393	19.2302	14.9194	488	3.57	4.29	125514478	125514751	11.8439	117	125514181	125514748	10.7737	438
11	128209840	128211359	.	1000	.	15.7923	44.0982	39.0906	650	5	5	128209840	128210852	21.7729	650	128209943	128211321	25.1303	562
11	128904464	128906008	.	874	.	4.14301	5.84931	2.40535	1399	1.4	2.11	128905154	128906713	4.89754	205	128904442	128906008	6.33699	1293
11	128906395	128906713	.	882	.	1.69609	1.30854	0	139	1.42	2.13	128905154	128906713	4.89754	205	128904442	128906008	6.33699	1293
11	129705073	129705682	.	1000	.	6.92801	12.7973	8.78654	239	2.26	2.99	129705198	129705617	5.63213	198	129705016	129706268	10.9584	296
11	129785600	129786135	.	977	.	6.78435	11.7463	7.78677	256	1.65	2.35	129785600	129786006	9.33353	256	129785614	129786228	4.89645	333
12	6221915	6222595	.	1000	.	6.36032	10.6728	6.77945	465	2.2	2.92	6221915	6222638	6.67977	334	6222195	6222597	7.02351	185
12	6323334	6324092	.	1000	.	6.05686	12.8943	8.87425	344	2.29	3.02	6323352	6324034	10.3878	326	6323285	6324375	5.86194	481
12	6451668	6452525	.	1000	.	7.17833	14.085	9.99875	213	2.53	3.25	6451668	6452500	7.30078	200	6451776	6452525	8.144	105
12	6742651	6744395	.	1000	.	7.63239	13.9699	9.88721	344	2.99	3.68	6742461	6743463	14.379	477	6742627	6743557	7.02351	480
12	7107972	7108694	.	927	.	4.29386	7.46049	3.83811	90	1.53	2.23	7107970	7109469	5.52298	358	7107999	7108719	5.55227	509
12	7109008	7109240	.	929	.	3.81619	4.89005	1.63117	178	1.53	2.24	7107970	7109469	5.52298	358	7107999	7108719	5.55227	509
12	10613655	10614599	.	1000	.	5.23916	10.9067	7.00321	221	2.13	2.84	10613662	10614722	5.52298	158	10613655	10614599	9.99614	307
12	11821914	11823452	.	1000	.	14.629	51.5176	46.3695	555	5	5	11821977	11822705	25.9379	492	11821853	11823216	30.4971	579
12	11978859	11979396	.	1000	.	6.78435	11.7463	7.78677	177	2.18	2.9	11978745	11979187	5.93615	357	11978965	11979396	8.1572	71
12	22415436	22417135	.	1000	.	4.01173	9.12237	5.34776	617	1.73	2.43	22415342	22417135	6.97329	1422	22415542	22416927	5.25202	313
12	22740265	22741591	.	1000	.	6.77008	37.995	33.1342	737	5	5	22740265	22741549	21.2172	709	22740397	22741591	27.3607	605
12	24946411	24947535	.	1000	.	5.00533	14.9697	10.841	360	2.42	3.16	24946488	24947447	5.93892	293	24946411	24947560	10.5785	359
12	25385691	25386883	.	1000	.	3.61229	10.8049	6.90523	813	1.9	2.61	25386315	25386856	9.21351	211	25385830	25386845	5.11719	643
12	25387286	25387829	.	1000	.	3.64137	9.66333	5.84509	200	2.1	2.81	25387272	25387804	8.13626	217	25387300	25387919	5.89877	157
12	25558081	25559083	.	948	.	4.85671	14.8783	10.755	590	1.58	2.28	25558070	25559083	15.2287	601	25558217	25559080	4.59508	387
12	25648375	25649187	.	1000	.	4.27316	12.7543	8.74516	524	2.08	2.79	25648311	25648992	9.70892	580	25648491	25649187	5.48907	436
12	25667659	25668541	.	1000	.	5.17004	12.1919	8.21028	546	2.34	3.08	25667601	25668532	6.50199	604	25667775	25668523	8.19696	435
12	25992067	25992891	.	1000	.	3.78795	10.6397	6.7572	309	2.28	3	25992227	25992861	5.57441	195	25991988	25993093	11.8324	630
12	25997052	25998546	.	1000	.	4.31001	10.757	6.85877	632	2.14	2.85	25997118	25998153	6.25976	616	25997409	25998546	7.20031	241
12	26010445	26011135	.	934	.	2.86281	5.83374	2.39672	197	1.55	2.25	26010470	26011135	4.94356	172	26010445	26011099	6.28555	394
12	26113495	26114895	.	1000	.	4.85009	19.6508	15.3254	762	3.82	4.48	26113285	26114895	12.9207	948	26113497	26114851	12.1472	760
12	26122962	26123455	.	1000	.	3.5663	7.2511	3.64605	180	1.88	2.59	26122902	26123487	6.20681	160	26122957	26123223	5.99239	188
12	26164915	26166286	.	1000	.	6.77192	25.1066	20.5835	834	4.17	4.82	26165215	26166153	15.4602	552	26165531	26166286	13.1819	213
12	26239102	26240472	.	906	.	2.56423	7.19478	3.59722	477	1.47	2.18	26239116	26240472	5.44846	468	26239100	26240125	5.39699	282
12	26270622	26272517	.	1000	.	16.3763	152.878	146.655	1257	5	5	26270506	26272701	101.429	1357	26270759	26272490	92.3482	1122
12	26273406	26276117	.	1000	.	4.66558	23.521	19.0573	1649	4.49	5	26273183	26276132	15.667	1799	26274424	26275996	16.775	631
12	26278680	26279312	.	855	.	3.17761	7.32966	3.71991	175	1.36	2.06	26278475	26279313	6.12504	355	26278694	26279295	4.83888	161
12	26298884	26299478	.	1000	.	3.48699	11.7682	7.80858	420	2.55	3.26	26298888	26299475	7.61123	130	26298893	26299478	7.83635	428
12	26317926	26318997	.	1000	.	4.05228	16.8537	12.6396	594	3.78	4.45	26318007	26318990	13.3774	462	26317900	26318952	11.2273	674
12	26319389	26320044	.	1000	.	3.99018	12.6727	8.66758	448	2.72	3.42	26319504	26319999	9.38553	336	26319390	26320045	7.44229	560
12	26937771	26938658	.	1000	.	4.82407	18.8651	14.5657	470	3.46	4.18	26938085	26938630	12.5588	156	26937794	26938633	9.77393	483
12	27277410	27278865	.	1000	.	8.83624	39.7478	34.8489	789	5	5	27277410	27278875	23.4382	780	27277744	27278425	19.7662	462
12	27330493	27331939	.	1000	.	4.84777	22.3825	17.958	784	3.71	4.4	27331048	27331365	9.48387	227	27329962	27331934	17.2918	1303
12	27343434	27344252	.	931	.	3.07771	7.02934	3.45752	163	1.55	2.24	27343511	27343929	4.98173	163	27343434	27344252	6.08784	94
12	27553137	27554098	.	1000	.	3.97482	9.85516	6.02346	188	2.51	3.23	27553141	27554018	7.6346	467	27553145	27553829	7.542	140
12	29640820	29641233	.	908	.	5.53955	10.0295	6.18321	315	1.48	2.19	29640611	29641266	8.35899	509	29640793	29641229	4.64068	381
12	30025292	30027396	.	1000	.	4.67136	10.7096	6.81409	1306	1.95	2.65	30026492	30028014	9.04286	96	30025520	30027358	5.28709	1267
12	30191644	30192509	.	838	.	3.59871	6.36215	2.86873	472	1.32	2.02	30191644	30192535	4.49804	440	30191627	30192252	7.21925	548
12	30197369	30198373	.	1000	.	6.77404	18.7136	14.4187	314	3.12	3.83	30197369	30198143	11.5687	350	30197369	30198373	8.36554	314
12	30828556	30829346	.	1000	.	5.70215	13.3635	9.32028	461	1.92	2.62	30828610	30829351	9.85969	412	30828507	30829343	5.04789	394
12	30851041	30851922	.	1000	.	7.07832	27.4487	22.8543	469	4.66	5	30851350	30851936	15.5513	174	30851048	30851922	19.3815	444
12	31204606	31206597	.	1000	.	9.72718	37.7624	32.9044	410	5	5	31204736	31206435	18.5842	581	31204594	31206607	23.9215	423
12	37248814	37249273	.	1000	.	3.69251	14.3846	10.2858	167	2.07	2.77	37248814	37249287	10.0809	198	37248815	37249155	5.39675	188
12	41709696	41710294	.	1000	.	5.67186	14.0766	9.99159	318	2.62	3.33	41709708	41710406	7.57319	296	41709693	41710164	8.30952	322
12	45433646	45434473	.	943	.	3.78509	8.28724	4.58385	420	1.57	2.27	45433724	45434377	6.6434	342	45433586	45434380	4.92412	590
12	45990869	45991295	.	1000	.	5.80575	13.9811	9.89796	264	1.92	2.62	45990874	45992287	11.6315	259	45990874	45991317	4.92188	167
12	46562573	46563561	.	898	.	3.24815	4.99387	1.69829	285	1.45	2.16	46562691	46563561	7.31302	516	46562573	46563509	4.72795	285
12	46586021	46586462	.	1000	.	4.87222	10.1589	6.30449	157	2.16	2.88	46586025	46586603	8.63279	165	46586021	46587153	5.91473	72
12	47095645	47095937	.	1000	.	4.83158	10.7419	6.84397	169	1.78	2.48	47095710	47095937	5.78682	107	47094705	47096151	6.33115	1076
12	47740241	47742428	.	1000	.	8.47881	21.3531	16.9624	1210	3.51	4.22	47740175	47741601	11.981	1227	47740336	47742329	10.3861	1148
12	47812724	47813793	.	1000	.	6.02053	13.2267	9.18946	705	2.92	3.62	47812803	47813778	8.98423	626	47812803	47813793	8.98263	520
12	47900495	47901100	.	1000	.	5.86186	12.9098	8.88965	331	2.61	3.32	47900748	47901190	9.74875	172	47900495	47901008	6.9175	331
12	48104809	48106602	.	1000	.	13.955	46.4183	41.3607	749	5	5	48104355	48106597	27.9716	1203	48104840	48106597	23.4164	715
12	48539809	48540703	.	1000	.	14.0699	44.4897	39.4736	629	5	5	48539809	48540549	20.9599	616	48539790	48540751	25.1303	648
12	48553833	48554348	.	1000	.	9.28042	28.5189	23.8982	108	4.78	5	48553673	48554377	19.6034	268	48553841	48554431	16.2656	143
12	48865238	48866551	.	945	.	3.17533	5.0559	1.74368	1068	1.58	2.28	48865669	48866517	6.35439	595	48865660	48866737	4.97794	264
12	48955801	48957311	.	1000	.	8.06944	17.5252	13.2764	730	3.38	4.08	48955801	48957311	10.1037	748	48955855	48957311	10.9666	676
12	48965146	48966258	.	878	.	5.21369	9.11156	5.33827	529	1.41	2.12	48964989	48966220	4.64097	686	48965467	48965835	7.50307	208
12	49252565	49253406	.	1000	.	6.42313	18.3265	14.049	483	3.26	3.95	49252358	49253397	11.3511	690	49252869	49253563	9.26866	162
12	49428352	49429638	.	1000	.	6.30206	16.744	12.5338	890	3.36	4.06	49428792	49429638	8.75739	481	49428352	49429580	13.453	879
12	49622593	49623214	.	909	.	5.67995	10.2744	6.4176	502	1.48	2.19	49622581	49623158	4.75541	514	49622763	49623316	7.66487	318
12	49894222	49894610	.	1000	.	4.88784	8.21949	4.52084	242	1.77	2.46	49894212	49894615	5.55185	242	49894222	49894586	6.50701	257
12	52025251	52026508	.	1000	.	6.15956	13.9129	9.84233	419	2.12	2.83	52025347	52026691	5.52298	333	52025264	52026092	9.82158	406
12	52050498	52051971	.	1000	.	7.44281	18.7667	14.4693	671	3.99	4.64	52050555	52051971	15.1869	560	52050378	52051596	11.8704	791
12	52116145	52117479	.	1000	.	16.4881	99.3452	93.523	438	5	5	52116145	52117479	62.6432	472	52116145	52117031	59.9872	470
12	52202260	52204728	.	873	.	4.64021	9.35293	5.56189	1252	1.4	2.1	52202381	52203996	5.04827	1090	52202458	52204713	5.5226	1109
12	52243193	52245072	.	1000	.	7.71136	27.8354	23.2298	938	4.65	5	52243354	52244774	24.6422	1068	52243167	52245155	12.822	1033
12	52442548	52443228	.	928	.	3.94418	7.06409	3.48435	285	1.53	2.24	52442538	52443228	5.58094	158	52442624	52443202	5.5226	209
12	52847056	52848129	.	1000	.	5.50391	13.3128	9.27152	605	1.93	2.64	52847469	52848145	10.1983	183	52847050	52847849	5.04789	655
12	53220761	53222244	.	1000	.	8.37639	22.1971	17.7744	790	3.03	3.71	53220749	53221991	17.3486	807	53220875	53222244	6.76245	375
12	53267853	53268998	.	1000	.	7.44281	18.7667	14.4693	493	3.18	3.88	53267867	53268796	10.8336	458	53267844	53269020	9.04231	521
12	53370464	53371754	.	1000	.	5.80026	13.5732	9.51671	714	3.42	4.14	53370526	53371363	11.981	652	53370465	53371779	9.68487	372
12	54229327	54230161	.	1000	.	3.8928	7.75378	4.09865	527	1.86	2.56	54229328	54230146	9.36273	253	54229344	54230179	4.9602	527
12	54279335	54280687	.	1000	.	3.18513	5.8968	2.45007	441	2.13	2.85	54279424	54280517	7.24074	159	54279253	54280469	6.13818	563
12	54419256	54419950	.	949	.	5.64627	12.0897	8.11129	285	1.59	2.29	54419264	54419683	4.7283	266	54419198	54419959	9.82158	366
12	56046808	56047810	.	1000	.	5.74266	10.0177	6.17637	587	2.1	2.81	56046774	56048469	5.3992	410	56046914	56047734	10.3714	481
12	56151788	56152457	.	1000	.	4.85404	9.45687	5.65871	588	1.81	2.51	56151650	56152486	6.9336	726	56152025	56152451	5.5226	327
12	56299741	56301010	.	1000	.	6.38543	19.9753	15.6361	519	4.01	4.68	56299737	56300779	10.282	501	56299856	56301010	19.7952	419
12	56333640	56335088	.	1000	.	8.21275	21.8589	17.4474	155	3.42	4.13	56333617	56335159	8.11658	190	56333676	56335088	17.4017	119
12	57182902	57183693	.	1000	.	22.5851	94.8685	89.119	403	5	5	57182928	57183655	52.382	377	57182850	57183635	55.3789	455
12	57229712	57230542	.	1000	.	6.00848	11.6117	7.6669	188	1.94	2.64	57229734	57230490	6.33585	166	57229684	57230646	6.16978	220
12	57744569	57745567	.	1000	.	6.43425	15.7472	11.5843	594	3.41	4.12	57744569	57745588	10.2155	594	57744650	57745562	11.2086	513
12	57941414	57942376	.	1000	.	6.13141	13.8561	9.78992	243	2.03	2.75	57941508	57942461	5.19843	149	57941412	57942307	10.7935	245
12	59459933	59460430	.	1000	.	4.56295	7.35658	3.73963	382	1.84	2.54	59460104	59460475	6.50899	211	59459469	59460423	5.80276	642
12	62601519	62601751	.	1000	.	2.12011	1.89712	0	115	5	5	62601581	62605229	16.2541	1312	62601989	62604237	23.4164	896
12	62601989	62605199	.	1000	.	10.7792	32.9774	28.2362	904	5	5	62601581	62605229	16.2541	1312	62601989	62604237	23.4164	896
12	63842880	63844303	.	942	.	6.56186	11.3813	7.45121	597	1.57	2.27	63842215	63844123	4.75718	1262	63842896	63843601	9.10414	581
12	63917827	63919318	.	923	.	4.23612	6.5197	3.00008	1259	1.53	2.22	63917833	63919645	6.25885	1305	63917656	63919156	4.92539	604
12	64759054	64760369	.	1000	.	6.10158	10.999	7.08652	1174	1.8	2.5	64759050	64760377	8.14529	1172	64759054	64760368	5.09247	1167
12	65602754	65604056	.	1000	.	6.17242	13.5264	9.47415	821	2.72	3.42	65602984	65604045	8.18947	591	65602465	65604056	8.188	1110
12	65826464	65827510	.	984	.	4.51965	6.71481	3.16112	252	1.67	2.37	65826635	65827543	5.33081	87	65826458	65826852	6.33699	196
12	65947803	65949436	.	1000	.	5.23093	10.1812	6.32578	905	2.01	2.72	65948097	65949210	5.22103	984	65947623	65949474	10.3861	1085
12	66092366	66093415	.	1000	.	12.0646	42.2842	37.3203	516	5	5	66092331	66093422	18.4576	551	66092490	66093586	26.522	407
12	66186963	66188081	.	1000	.	13.9927	33.1213	28.3725	337	5	5	66186918	66188618	25.7281	382	66186974	66187867	15.7125	301
12	68031933	68032692	.	1000	.	5.21369	9.11156	5.33827	592	1.85	2.55	68031968	68032777	7.50348	547	68031756	68032657	5.33051	780
12	69052794	69053517	.	951	.	4.17619	7.80446	4.13986	530	1.59	2.29	69052887	69053440	6.35439	375	69052763	69053530	5.07928	647
12	69470029	69471080	.	1000	.	4.88139	8.85192	5.09232	883	2.1	2.81	69470017	69470961	6.50899	522	69470032	69471154	6.72051	880
12	69570696	69570951	.	1000	.	7.5272	13.796	9.73156	160	1.77	2.46	69570725	69571373	14.2689	131	69570579	69571220	4.84783	273
12	70660903	70662476	.	1000	.	7.24589	17.4164	13.1753	937	3.4	4.11	70660903	70662476	10.1798	948	70661306	70662413	11.2155	520
12	75977740	75978461	.	1000	.	7.53275	14.6931	10.5802	556	2.73	3.43	75977692	75978444	9.61039	569	75977763	75978463	7.38837	533
12	76083571	76085635	.	1000	.	4.52624	11.3189	7.39181	239	1.84	2.53	76083612	76083933	6.0107	198	76083571	76085635	5.93842	244
12	79408204	79408752	.	953	.	4.88139	8.85192	5.09232	208	1.59	2.3	79408229	79408490	4.92571	183	79408000	79408752	6.72051	412
12	80422466	80423177	.	1000	.	9.48707	23.2845	18.8249	375	4.33	4.98	80422322	80423177	16.2679	484	80422466	80423194	14.1715	386
12	82686422	82687822	.	1000	.	5.63569	11.6884	7.73822	194	1.86	2.56	82686443	82687352	8.18947	173	82686406	82686693	5.22067	201
12	88035563	88036992	.	1000	.	12.429	30.4149	25.7413	354	4.78	5	88035543	88036647	22.7611	364	88035611	88036868	14.448	306
12	88298187	88300074	.	1000	.	11.7308	31.0779	26.3866	802	3.99	4.65	88298148	88299278	9.60644	848	88298205	88299590	22.2136	753
12	89373864	89376048	.	936	.	4.77581	8.33956	4.63398	1987	1.56	2.26	89375704	89376048	5.1126	147	89374038	89376331	6.01239	1813
12	89959947	89961047	.	847	.	4.11106	6.30773	2.8264	644	1.34	2.04	89959699	89961049	5.3992	892	89959898	89960785	4.92539	343
12	91406545	91407755	.	1000	.	5.53955	10.0295	6.18321	706	2.62	3.33	91406545	91407590	7.38875	440	91406932	91408129	8.5363	319
12	92551366	92552588	.	918	.	4.01997	6.41231	2.90739	692	1.51	2.21	92551642	92552588	5.63213	695	92551293	92552588	5.33051	1055
12	92705398	92706436	.	949	.	5.27292	8.54538	4.81956	550	1.59	2.29	92705170	92706436	4.89754	339	92705517	92706029	7.38837	379
12	93112031	93112690	.	881	.	4.45739	6.61405	3.08616	178	1.42	2.12	93112070	93112690	5.33081	170	93111977	93112690	5.33051	147
12	93167509	93168631	.	1000	.	7.46848	13.6987	9.63632	688	2.68	3.39	93167766	93168386	7.38875	328	93167451	93168661	9.1927	746
12	94704573	94706895	.	1000	.	12.2966	27.6588	23.0582	1820	4.05	4.71	94704600	94706872	13.0707	1793	94705573	94706898	14.448	796
12	94822764	94823338	.	1000	.	7.83823	30.2358	25.5686	399	5	5	94822880	94823338	28.9658	323	94822775	94823319	16.4247	334
12	95200362	95201728	.	1000	.	6.89138	15.3479	11.2003	719	3.09	3.79	95200269	95201770	13.7858	1034	95200499	95201621	7.48995	561
12	95204073	95204519	.	1000	.	7.63843	15.7981	11.6303	250	2.32	3.06	95204131	95204519	5.80312	229	95204073	95204519	11.2427	245
12	96698510	96700135	.	1000	.	4.14306	9.1613	5.38361	478	2.61	3.32	96698510	96700013	6.84653	978	96698509	96699715	9.76566	479
12	99237911	99238676	.	1000	.	9.7525	19.9178	15.5789	370	3.84	4.51	99238141	99238497	15.7151	182	99237911	99238840	10.5437	353
12	100141872	100142819	.	834	.	3.9111	5.71726	2.31383	403	1.31	2.01	100141872	100142865	4.64097	580	100141849	100142819	6.50785	426
12	101603875	101604469	.	1000	.	5.90242	10.6586	6.77467	385	2.56	3.27	101603852	101604469	8.63637	325	101604024	101604840	7.08476	245
12	101875936	101878437	.	1000	.	13.1936	35.0941	30.2995	1435	5	5	101876379	101877584	19.9683	992	101876332	101878315	21.3013	1039
12	104670896	104673145	.	1000	.	9.64354	32.2436	27.5199	791	4.51	5	104670986	104673146	12.2451	747	104670871	104673048	23.1413	816
12	105309915	105311119	.	1000	.	7.06076	14.3219	10.2273	828	2.89	3.59	105309915	105311101	8.99488	838	105310263	105311165	8.75949	480
12	105444538	105446035	.	1000	.	18.7212	68.9386	63.5254	557	5	5	105444550	105445973	33.3444	597	105444538	105446047	39.4714	549
12	106022348	106023277	.	1000	.	11.4486	25.0139	20.4948	573	4.63	5	106022123	106023206	15.7151	798	106022348	106023315	18.4614	582
12	106132963	106133647	.	1000	.	7.4622	16.8926	12.675	398	3.33	4.04	106133083	106133621	11.0642	289	106132586	106133784	9.77069	761
12	108640210	108641324	.	996	.	6.15823	10.7142	6.81766	322	1.69	2.4	108640155	108641605	6.33733	433	108640215	108641324	5.44003	317
12	108731653	108732062	.	1000	.	5.273	17.2108	12.9805	246	2.88	3.57	108731641	108732076	10.5793	242	108731752	108732490	7.61364	164
12	111404315	111405830	.	924	.	4.89629	7.61431	3.97897	219	1.53	2.23	111404321	111405052	5.33081	286	111404430	111405870	5.80276	1199
12	113228868	113230845	.	1000	.	6.36032	10.6728	6.77945	1051	2.49	3.23	113229724	113230684	7.02495	262	113229583	113230894	8.1572	202
12	113241405	113242754	.	1000	.	18.0898	50.522	45.3935	708	5	5	113241438	113242726	34.6738	649	113241358	113242739	27.1208	755
12	113334894	113335649	.	1000	.	19.2904	64.2005	58.8502	412	5	5	113334894	113335467	31.1513	437	113334935	113335697	47.2114	371
12	116389933	116390516	.	1000	.	5.64956	9.50594	5.70042	369	1.86	2.56	116390068	116390516	7.38875	234	116389916	116390541	5.44003	381
12	116455562	116456645	.	1000	.	5.54072	10.0316	6.18384	439	1.94	2.64	116455504	116456343	5.55328	511	116455562	116456792	7.50401	338
12	116536815	116539126	.	1000	.	8.56417	29.0424	24.4051	539	4.69	5	116536815	116538941	22.8552	539	116537073	116538216	14.0176	353
12	118185804	118186513	.	1000	.	7.83248	23.5844	19.1192	481	3.99	4.64	118185804	118186485	13.1274	529	118185944	118186513	13.4541	324
12	119710628	119711466	.	890	.	4.80466	8.71095	4.96243	204	1.43	2.14	119710593	119711466	4.85105	239	119710628	119711868	6.72051	212
12	120301660	120302751	.	1000	.	7.49468	16.0103	11.8333	703	3.05	3.75	120301691	120302763	12.7282	661	120302021	120302695	7.67529	357
12	120376226	120376598	.	1000	.	5.5279	10.3709	6.50572	161	1.97	2.68	120375682	120376590	6.07278	593	120376239	120376571	6.50785	183
12	120849754	120850618	.	1000	.	8.79811	20.3776	16.0247	410	4.03	4.69	120849754	120850618	12.9894	417	120849740	120850475	14.448	418
12	122225348	122225679	.	1000	.	2.21365	2.16602	0.04296	261	2.84	3.53	122226155	122226730	7.50528	107	122225261	122226342	10.1022	976
12	122226095	122226706	.	1000	.	6.84297	13.9339	9.86033	160	2.84	3.53	122226155	122226730	7.50528	107	122225261	122226342	10.1022	976
12	124422348	124423578	.	1000	.	6.10158	10.999	7.08652	586	2.22	2.94	124422388	124423671	8.14529	546	124422386	124423417	6.0662	548
12	126771982	126773104	.	1000	.	5.92728	15.054	10.922	498	2.39	3.13	126771982	126773138	5.82932	498	126772244	126772923	12.1279	236
12	127125638	127126691	.	1000	.	6.19126	11.9376	7.96871	266	1.88	2.58	127125640	127126519	6.72092	196	127125638	127126691	5.80276	232
12	132284418	132285274	.	1000	.	11.7308	31.0779	26.3866	377	5	5	132284443	132285274	17.8635	345	132284418	132285268	21.7442	427
13	24207814	24208867	.	863	.	4.24022	5.76296	2.33128	560	1.38	2.08	24207813	24208859	4.89754	565	24207813	24208859	5.93489	353
13	30141862	30142992	.	1000	.	5.38962	11.2064	7.28516	931	2.14	2.85	30141736	30143027	5.80312	981	30142321	30142977	8.83783	486
13	31977736	31978224	.	960	.	4.66424	6.67624	3.13157	309	1.61	2.31	31977907	31978219	4.89754	171	31977223	31978252	7.02351	822
13	33679067	33680000	.	1000	.	6.78435	11.7463	7.78677	246	2.14	2.86	33679077	33679999	5.93615	236	33679067	33679462	8.1572	263
13	40518333	40519351	.	1000	.	5.9363	9.62712	5.80937	224	1.76	2.45	40518407	40519351	5.93615	183	40518322	40519029	5.93489	541
13	44231723	44233141	.	1000	.	10.4086	24.3899	19.8934	733	4.07	4.73	44231713	44233141	15.195	743	44231754	44233141	12.7264	702
13	44300828	44301546	.	1000	.	10.3936	44.4705	39.4553	596	5	5	44300828	44301615	33.0547	596	44301206	44301546	20.6129	188
13	44436509	44437287	.	1000	.	7.98475	18.3598	14.0805	575	3.42	4.14	44436509	44437289	17.1532	575	44436671	44437234	8.1244	416
13	44522987	44523977	.	988	.	5.29222	12.4662	8.4709	437	1.68	2.38	44522987	44523977	13.1274	437	44523048	44523691	4.72795	373
13	46165457	46166324	.	1000	.	10.6005	22.4319	18.0021	455	3.78	4.46	46165457	46166128	13.0707	455	46165531	46166324	11.7901	381
13	71290646	71291772	.	1000	.	7.63239	13.9699	9.88721	629	3.12	3.82	71290982	71291735	8.15881	281	71290753	71292110	11.7901	535
13	90015820	90017036	.	1000	.	6.78435	11.7463	7.78677	532	2.68	3.39	90015868	90017012	8.15881	473	90015799	90016970	8.1572	188
13	98484029	98485282	.	993	.	5.57174	9.37659	5.58371	697	1.69	2.39	98484627	98485376	5.44095	129	98484662	98484962	6.25782	64
13	105589823	105591178	.	1000	.	5.08826	7.62653	3.97897	595	2.02	2.73	105589922	105591178	5.93615	549	105589925	105590620	7.02351	493
13	110261317	110261907	.	1000	.	5.9363	9.62712	5.80937	212	1.77	2.47	110261289	110261893	9.33353	240	110261373	110261907	4.89645	346
13	110347230	110348428	.	1000	.	6.15823	10.7142	6.81766	460	1.96	2.67	110347230	110348016	8.38345	444	110347238	110348863	5.44003	452
13	110371660	110372528	.	1000	.	7.19233	19.1901	14.8827	242	4.09	4.75	110371733	110372528	14.0463	103	110371660	110372494	14.0456	222
14	19659568	19660612	.	1000	.	5.03026	11.1766	7.25805	506	2.43	3.16	19659259	19660180	8.31119	519	19659637	19660159	6.84511	437
14	21070513	21071450	.	1000	.	7.42899	14.5159	10.4094	273	2.74	3.44	21069416	21071450	8.63637	1350	21070521	21071382	8.144	324
14	21084537	21085610	.	1000	.	8.48043	16.2867	12.0944	466	2.98	3.67	21084528	21085656	10.5456	467	21084786	21085455	8.1572	217
14	21103513	21104301	.	1000	.	6.56674	13.8605	9.79342	391	2.44	3.17	21103706	21104250	6.17091	206	21103739	21104014	9.98864	130
14	22268750	22269721	.	924	.	4.61868	6.87462	3.31252	307	1.53	2.23	22268726	22269790	5.63213	521	22268689	22269293	5.44003	368
14	23056273	23056613	.	1000	.	7.42899	14.5159	10.4094	109	2.93	3.62	23056146	23056569	8.38345	224	23056324	23056593	9.60379	121
14	24146386	24147272	.	1000	.	6.09199	15.8401	11.6698	565	2.82	3.51	24146368	24147254	7.4397	584	24146432	24147272	10.1332	519
14	24251487	24252429	.	1000	.	5.92728	15.054	10.922	543	3.04	3.74	24251721	24252429	8.11658	304	24251441	24252454	11.1512	589
14	26959907	26961174	.	1000	.	11.6758	27.8274	23.2226	839	4.41	5	26960163	26961064	17.0322	583	26959784	26961264	14.448	962
14	27427304	27428592	.	1000	.	10.1765	21.166	16.7804	565	3.9	4.56	27427509	27428491	14.379	285	27427255	27428629	11.7901	632
14	29846524	29847302	.	901	.	4.24022	5.76296	2.33128	547	1.46	2.17	29846483	29847302	4.89754	272	29846979	29847285	5.93489	128
14	34374935	34375974	.	1000	.	6.84297	13.9339	9.86033	496	2.86	3.55	34374935	34375974	10.7036	496	34375034	34375917	7.50307	355
14	34557025	34557424	.	883	.	5.59074	9.06605	5.29815	151	1.42	2.13	34557025	34557392	7.7724	151	34557111	34557769	4.63377	181
14	34699853	34700621	.	1000	.	9.48707	23.2845	18.8249	356	3.93	4.59	34699856	34700610	10.7059	268	34699853	34700630	17.1508	322
14	34873195	34874866	.	1000	.	8.7419	19.75	15.4216	1092	4.18	4.83	34873328	34874870	14.4977	671	34873191	34874664	14.1715	1075
14	35155345	35157599	.	1000	.	17.4008	71.8243	66.3712	742	5	5	35155388	35157581	39.8951	691	35155345	35157581	48.2635	743
14	35157838	35162340	.	1000	.	10.3936	44.4705	39.4553	3481	5	5	35157851	35161948	27.3446	3473	35158665	35162340	28.5087	2622
14	35215281	35216061	.	1000	.	6.4963	16.3136	12.1191	127	2.71	3.41	35215081	35216049	6.35439	353	35215284	35216100	13.0078	130
14	35287043	35288335	.	1000	.	6.84258	17.9593	13.6969	999	3.11	3.8	35286671	35288337	7.77014	1028	35287063	35288326	12.8407	996
14	35291924	35294863	.	1000	.	6.27058	20.9588	16.5836	227	3.69	4.39	35291947	35293504	11.8006	212	35291924	35293439	12.0431	227
14	35331366	35333952	.	1000	.	12.5447	45.4255	40.3916	696	5	5	35331518	35333592	25.0506	666	35331127	35333955	27.7368	864
14	35336609	35337481	.	1000	.	7.54887	17.5344	13.2843	561	3.13	3.84	35336657	35337461	9.77231	478	35336598	35337674	9.56173	588
14	35341105	35342336	.	1000	.	12.0074	38.8183	33.9382	507	5	5	35341195	35342034	20.8981	438	35340672	35342293	24.0866	904
14	35365243	35365945	.	1000	.	6.86523	14.8531	10.7305	517	3.04	3.73	35365375	35365945	9.99027	385	35365232	35366019	8.83783	343
14	35373714	35374982	.	1000	.	6.66063	25.674	21.1353	981	4.09	4.75	35373799	35374971	15.7003	884	35373705	35374795	12.5556	990
14	35375271	35376362	.	1000	.	30.227	147.546	141.344	600	5	5	35375359	35376377	81.8011	527	35375369	35376324	88.2846	502
14	35390757	35391645	.	1000	.	4.87222	10.1589	6.30449	468	1.82	2.51	35390757	35391647	6.9614	489	35390804	35391579	5.5226	419
14	35399077	35401794	.	1000	.	5.47168	10.6326	6.7503	2041	4.79	5	35399059	35405667	70.5538	5894	35400081	35401423	9.70709	1024
14	35402117	35406104	.	1000	.	23.6651	110.382	104.443	2836	5	5	35399059	35405667	70.5538	5894	35402117	35405811	58.6555	2838
14	36129003	36129914	.	1000	.	6.00848	11.6117	7.6669	662	2.22	2.95	36128817	36130321	6.33585	936	36129106	36130724	7.67529	530
14	36529199	36529874	.	922	.	5.3939	8.42057	4.71199	462	1.52	2.22	36529194	36529923	5.25251	145	36528977	36529874	5.83596	684
14	51539093	51540236	.	1000	.	11.0558	29.8015	25.1461	706	4.82	5	51539132	51539907	16.8196	654	51539036	51540296	19.6437	763
14	52324868	52325847	.	1000	.	7.63239	13.9699	9.88721	227	2.65	3.36	52324973	52325657	7.02495	154	52324868	52325847	9.33175	227
14	52699778	52701382	.	1000	.	7.49627	16.0131	11.8353	1163	2.08	2.78	52700442	52701386	5.22103	707	52699821	52701382	11.5644	1171
14	54565219	54565867	.	1000	.	5.51648	10.7157	6.81849	347	1.86	2.56	54564882	54565905	5.71902	678	54565287	54565741	6.78634	279
14	54637511	54638627	.	1000	.	5.2208	9.46577	5.66673	629	1.88	2.58	54637511	54638557	5.26687	671	54637516	54638750	8.1244	624
14	54651715	54652986	.	922	.	3.96293	8.45342	4.74052	445	1.52	2.22	54651725	54652986	5.68972	435	54651715	54653086	5.36843	446
14	54664682	54666447	.	1000	.	4.69537	11.0922	7.17675	1580	2.39	3.12	54665938	54666772	9.96947	291	54664709	54666441	6.03261	1565
14	54870388	54871287	.	1000	.	7.29123	14.7281	10.6136	83	3	3.69	54870389	54870861	8.76089	94	54870388	54871287	9.60492	51
14	54893411	54894131	.	914	.	4.64021	9.35293	5.56189	155	1.5	2.2	54892809	54894131	7.21972	745	54893433	54893836	4.85562	179
14	56745118	56746811	.	1000	.	5.8654	10.972	7.06399	1128	2.21	2.94	56745765	56746718	5.80312	533	56746086	56746440	9.60379	160
14	60722577	60725316	.	1000	.	8.74734	17.2148	12.9843	1821	2.49	3.22	60723749	60725550	5.85818	682	60723812	60724928	14.2253	586
14	64503461	64504485	.	1000	.	5.51398	9.28031	5.49362	714	1.86	2.56	64503637	64504484	5.2102	599	64503454	64504485	8.28522	698
14	64707669	64708829	.	1000	.	14.0148	40.0881	35.1774	461	5	5	64707704	64708931	19.1376	471	64707728	64708762	28.5755	402
14	64726356	64727222	.	848	.	5.9363	9.62712	5.80937	469	1.35	2.04	64726468	64727056	5.93615	385	64726350	64727222	4.89645	468
14	65179727	65180842	.	953	.	5.08826	7.62653	3.97897	182	1.6	2.3	65179727	65180718	8.15881	193	65179712	65180846	4.89645	193
14	67131528	67132406	.	1000	.	5.08826	7.62653	3.97897	560	1.73	2.43	67131370	67132289	4.89754	474	67131769	67132553	8.1572	319
14	67819468	67821086	.	1000	.	5.64627	12.0897	8.11129	576	2.59	3.3	67819419	67821150	7.88407	615	67819468	67821000	7.88359	589
14	68146530	68147529	.	957	.	4.74353	7.96964	4.29039	778	1.6	2.31	68145976	68147449	6.69111	1271	68146530	68147565	4.92539	148
14	68232494	68234097	.	1000	.	6.38689	14.7917	10.6759	391	2.49	3.22	68232519	68233892	10.7954	362	68232056	68233116	6.13818	522
14	68547273	68548557	.	1000	.	6.05208	11.2994	7.37319	590	2.33	3.07	68547479	68548381	7.74914	616	68547667	68548589	6.68997	192
14	68794313	68796438	.	1000	.	13.1128	35.6249	30.8181	1638	5	5	68795544	68796345	19.5444	407	68795094	68796438	25.42	865
14	69518284	69520755	.	1000	.	10.5106	39.8215	34.9199	1341	5	5	69518228	69520803	20.6207	1373	69518284	69520206	21.7262	1341
14	69715846	69717051	.	1000	.	13.4566	49.6325	44.5176	602	5	5	69715048	69717038	31.9019	1400	69716083	69717121	25.5735	372
14	70706551	70707590	.	1000	.	4.44546	9.25484	5.46883	773	1.82	2.52	70706484	70707536	5.82932	840	70706686	70707590	6.35396	645
14	73549431	73550722	.	1000	.	9.7525	19.9178	15.5789	1038	3.49	4.21	73549453	73550842	10.5456	1038	73549431	73550646	11.7901	1038
14	73581835	73583062	.	1000	.	7.88836	22.1899	17.7675	816	4.25	4.88	73581835	73582788	13.5743	576	73582218	73583062	16.2449	439
14	73760199	73761151	.	1000	.	5.96976	11.9334	7.96743	341	2.03	2.74	73760199	73761007	6.95487	341	73760188	73761155	6.01239	352
14	74084581	74084854	.	1000	.	4.89476	10.2056	6.34966	114	1.83	2.52	74084594	74085481	5.82932	94	74084558	74084843	6.38059	137
14	74712702	74713537	.	1000	.	5.62046	12.0383	8.06386	186	2.8	3.5	74712677	74713515	8.80535	211	74712717	74713527	8.188	237
14	75069210	75070262	.	1000	.	12.6132	40.0997	35.1884	625	5	5	75069210	75069954	23.7136	624	75069245	75070262	20.6916	591
14	75559695	75560464	.	1000	.	5.96976	11.9334	7.96743	323	2.29	3.03	75559695	75560473	6.95487	323	75559961	75560384	7.12854	76
14	75560786	75561321	.	1000	.	6.38942	11.0972	7.18045	153	1.99	2.7	75560786	75561401	7.7724	153	75560770	75561337	5.6312	169
14	76203633	76204109	.	861	.	7.80044	15.6114	11.4518	109	1.37	2.08	76203641	76204139	14.3035	136	76203513	76203920	4.31389	229
14	77032807	77034788	.	1000	.	11.0224	31.6068	26.9058	1057	4.55	5	77033155	77034791	23.2016	757	77032807	77034502	12.6602	794
14	77039914	77040887	.	833	.	4.76611	9.61023	5.80155	889	1.31	2.01	77040128	77040979	10.2155	675	77039878	77040879	4.30344	586
14	81399725	81400694	.	1000	.	6.50042	14.1623	10.0741	514	2.07	2.77	81399725	81401162	4.97894	510	81399725	81400673	14.0456	480
14	85934074	85934977	.	1000	.	6.10158	10.999	7.08652	484	2.15	2.87	85934038	85934725	7.08591	520	85934426	85935017	6.33699	81
14	91415792	91416695	.	1000	.	5.45568	10.6029	6.72201	484	1.88	2.58	91415886	91416695	4.93458	704	91415718	91416644	9.68487	558
14	93678199	93678686	.	1000	.	6.36032	10.6728	6.77945	367	1.77	2.46	93678149	93678672	5.33081	326	93678402	93678690	7.02351	164
14	93958959	93960316	.	1000	.	13.5589	34.3921	29.611	669	5	5	93959162	93960253	23.881	466	93959090	93960316	19.2634	513
14	94345319	94347503	.	1000	.	11.3685	38.7195	33.8444	1101	5	5	94345319	94347036	18.5702	1093	94345245	94347503	24.669	1194
14	94486068	94486886	.	1000	.	6.92801	12.7973	8.78654	143	2.86	3.55	94486068	94486635	9.78098	121	94486088	94487023	7.91909	206
14	96268751	96269849	.	1000	.	8.32709	20.535	16.1745	319	3.96	4.61	96268738	96269476	11.8136	332	96268894	96269938	15.379	189
14	96512309	96513506	.	1000	.	8.32709	20.535	16.1745	365	3.62	4.34	96512161	96513559	12.9177	513	96512256	96513188	10.7031	395
14	99574235	99575681	.	1000	.	4.23377	8.49951	4.77842	206	2.1	2.81	99574235	99575559	6.64818	473	99574280	99574784	6.64371	161
14	100341191	100342284	.	1000	.	6.38942	11.0972	7.18045	159	2.09	2.79	100341202	100342284	8.90584	148	100341188	100341749	5.6312	159
14	103108357	103112020	.	1000	.	8.58439	25.3025	20.7724	639	4.49	5	103108357	103109306	16.2195	644	103108638	103112240	16.2533	309
14	103120608	103123963	.	1000	.	9.75264	28.3925	23.7763	1931	4.42	5	103120516	103124226	12.5193	2075	103121546	103123915	20.9589	984
14	103138344	103139013	.	1000	.	5.21369	9.11156	5.33827	422	1.76	2.45	103138458	103139009	6.50738	392	103137993	103139009	5.55151	770
14	103139668	103141694	.	1000	.	13.5409	36.4115	31.5889	945	5	5	103139886	103141752	24.0321	727	103139626	103141348	17.3561	1000
14	103151150	103153178	.	1000	.	8.47405	19.264	14.9489	517	3.37	4.08	103151222	103152534	14.1751	445	103151150	103152094	8.53733	511
14	103253525	103254421	.	1000	.	6.94403	13.6782	9.61677	464	2.31	3.05	103253501	103254454	16.0861	479	103253525	103254846	5.3982	148
14	103259698	103262018	.	1000	.	20.2426	103.65	97.7665	1201	5	5	103259633	103261439	64.7368	1204	103259879	103261449	63.292	1020
14	105361906	105362783	.	1000	.	5.38374	9.06238	5.2958	673	2.22	2.95	105361991	105362783	8.15881	303	105361890	105362835	6.0662	689
14	105481003	105482033	.	1000	.	6.38831	12.2852	8.30004	466	2.74	3.44	105481003	105482046	9.5034	501	105481101	105482016	7.50401	762
15	19564652	19565205	.	1000	.	5.27292	8.54538	4.81956	257	1.81	2.51	19564760	19565205	5.2618	125	19564627	19565082	7.38837	325
15	22980303	22980980	.	1000	.	5.8654	10.972	7.06399	336	2.23	2.96	22980414	22980740	5.55185	210	22980303	22981005	11.534	401
15	30894336	30894679	.	847	.	5.51228	8.61098	4.8698	172	1.34	2.04	30894367	30894766	5.93615	183	30894336	30894638	4.89645	120
15	35602845	35603488	.	965	.	4.82884	7.50403	3.8774	562	1.62	2.32	35603087	35603513	6.25885	320	35602325	35603476	5.26089	995
15	38554276	38554871	.	864	.	4.24022	5.76296	2.33128	365	1.38	2.08	38554276	38554936	4.89754	165	38554276	38554871	5.93489	381
15	40046853	40048206	.	1000	.	6.72831	17.258	13.0245	769	2.64	3.35	40046995	40047934	6.07278	609	40046885	40048211	14.0574	737
15	40338625	40339300	.	1000	.	5.9363	9.62712	5.80937	301	2.03	2.74	40338750	40339300	7.02495	360	40338625	40339170	5.93489	316
15	40871532	40872557	.	1000	.	8.31935	21.5579	17.1599	625	3.52	4.25	40871612	40872818	8.01844	510	40871613	40872459	20.347	544
15	40878242	40879967	.	1000	.	8.8164	26.3635	21.8017	644	4.45	5	40878264	40879996	18.4576	623	40878239	40879996	14.0176	677
15	40906116	40906399	.	836	.	4.74353	7.96964	4.29039	144	1.31	2.01	40906088	40907239	6.33585	172	40906147	40906384	4.64134	125
15	44037785	44039206	.	1000	.	13.3601	37.4562	32.6084	1125	5	5	44038572	44039224	21.7451	338	44037754	44039134	23.6661	1132
15	44710242	44711818	.	1000	.	9.10262	29.8071	25.1502	961	4.77	5	44710524	44711821	17.323	679	44711056	44711721	18.4169	146
15	49415045	49415842	.	855	.	5.64956	9.50594	5.70042	569	1.36	2.06	49415035	49415842	9.33353	596	49415038	49415842	4.37399	482
15	50764756	50766505	.	1000	.	8.17489	26.997	22.4183	1139	4.1	4.76	50765225	50766357	17.565	644	50764786	50766583	11.3504	1109
15	51731585	51732324	.	1000	.	6.77947	12.547	8.54837	251	2.34	3.08	51731485	51732196	5.93615	367	51731686	51732455	9.60993	150
15	51836764	51838098	.	1000	.	6.51711	12.9253	8.90153	303	2.44	3.17	51836705	51838077	6.33733	335	51836911	51837625	9.60379	158
15	55693623	55695802	.	1000	.	6.40283	11.5083	7.56928	1345	2.18	2.9	55693556	55695149	7.38875	1429	55693894	55695863	6.33699	1074
15	56039350	56041204	.	1000	.	7.44281	18.7667	14.4693	1512	4.05	4.7	56039408	56041217	14.1603	1511	56039301	56041569	13.1266	1515
15	58146614	58147193	.	942	.	3.36227	4.37897	1.22224	428	1.57	2.27	58146735	58147252	6.69111	307	58146614	58146887	4.89645	98
15	58269460	58270119	.	1000	.	7.80044	15.6114	11.4518	424	3.16	3.86	58269366	58270106	7.92037	444	58269531	58270393	13.058	363
15	59594501	59595225	.	1000	.	11.8726	26.3288	21.7688	111	4.18	4.84	59594544	59595274	14.379	68	59594501	59594816	14.3765	177
15	60379511	60380115	.	888	.	4.5278	8.81003	5.05689	329	1.43	2.14	60379664	60380108	6.64818	222	60379365	60380177	4.85562	449
15	60406585	60408065	.	1000	.	5.90292	12.9922	8.96241	959	2.3	3.04	60407241	60408096	6.07278	303	60406856	60407827	8.83783	686
15	62782189	62782888	.	979	.	5.64956	9.50594	5.70042	106	1.66	2.36	62782211	62782583	5.33081	155	62782126	62782539	6.33699	170
15	62895257	62897183	.	1000	.	6.26429	15.3843	11.2339	1126	3.34	4.05	62894847	62897069	10.8336	1456	62895974	62897540	9.99614	409
15	63003384	63004444	.	907	.	5.38845	8.73529	4.98558	441	1.48	2.19	63003445	63004046	5.44095	380	63003273	63004215	5.44003	566
15	63122217	63122748	.	1000	.	5.59074	9.06605	5.29815	145	1.85	2.55	63122217	63122694	6.91229	117	63122225	63122959	5.6312	146
15	64883303	64885138	.	1000	.	6.40283	11.5083	7.56928	1042	2.46	3.2	64883303	64885237	6.33733	1004	64884255	64884710	9.60993	111
15	65654840	65655735	.	1000	.	13.9144	40.6069	35.686	402	4.57	5	65654792	65655746	10.9766	462	65654840	65655629	29.4508	402
15	65792253	65793109	.	1000	.	9.04841	27.4357	22.842	402	4.51	5	65792253	65793144	14.4271	373	65792093	65792935	18.4567	562
15	66748056	66748987	.	1000	.	5.64956	9.50594	5.70042	617	2.08	2.79	66747915	66748977	6.67977	842	66748056	66749054	6.50701	611
15	66951336	66952380	.	841	.	3.96145	5.55823	2.1897	572	1.33	2.03	66951336	66952095	5.14285	368	66951348	66952378	5.10886	560
15	67106825	67108032	.	1000	.	8.73193	24.5418	20.0411	601	4.31	4.96	67106816	67108032	17.0664	572	67106832	67107746	13.496	598
15	67109381	67110642	.	1000	.	6.36032	10.6728	6.77945	449	2.03	2.74	67108469	67110045	7.02495	1361	67109428	67110295	5.93489	417
15	69092194	69093129	.	1000	.	6.59682	12.6492	8.64517	291	2.65	3.36	69092195	69092571	6.88308	290	69092195	69093219	10.1022	290
15	69390478	69391782	.	894	.	5.08826	7.62653	3.97897	114	1.44	2.15	69390437	69390778	5.93615	155	69390486	69391739	4.89645	106
15	70195580	70197202	.	1000	.	9.23935	26.1663	21.6147	1434	4.19	4.85	70195457	70197217	16.2541	1605	70195731	70197168	12.9324	1269
15	70740546	70740864	.	1000	.	2.63646	2.79178	0.24849	149	1.91	2.61	70741106	70742267	5.83689	222	70740433	70742268	6.91123	1143
15	70741106	70742268	.	1000	.	5.3939	8.42057	4.71199	272	1.91	2.62	70741106	70742267	5.83689	222	70740433	70742268	6.91123	1143
15	70770311	70771494	.	1000	.	8.46625	30.4131	25.741	526	4.45	5	70770512	70771528	16.4256	325	70770254	70771240	15.4166	566
15	70852714	70853651	.	849	.	6.15823	10.7142	6.81766	432	1.35	2.05	70852714	70853614	5.44095	432	70853061	70854129	4.92539	167
15	71294665	71296010	.	1000	.	7.20837	12.8458	8.82773	662	2.68	3.38	71294345	71296035	8.15881	1024	71294908	71295813	8.1572	411
15	72227796	72229046	.	891	.	3.78279	7.76442	4.1064	959	1.43	2.15	72227707	72228996	4.7283	675	72228051	72229046	7.23904	662
15	72670753	72671235	.	1000	.	4.85811	14.1986	10.1077	189	2.18	2.9	72670754	72671047	10.3018	115	72670754	72671229	5.5739	207
15	73987811	73988192	.	989	.	6.78435	11.7463	7.78677	225	1.68	2.38	73987648	73988192	4.89754	388	73987811	73988218	9.33175	225
15	74378239	74379336	.	968	.	5.08826	7.62653	3.97897	569	1.63	2.33	74378239	74379286	4.89754	201	74378145	74379337	8.1572	663
15	75299174	75299815	.	881	.	5.51228	8.61098	4.8698	123	1.42	2.12	75299174	75299831	4.89754	123	75299174	75299489	5.93489	154
15	80776150	80777415	.	1000	.	7.63239	13.9699	9.88721	314	3.11	3.81	80776325	80777454	11.7922	152	80776150	80776885	8.1572	314
15	80897843	80898379	.	868	.	5.08826	7.62653	3.97897	375	1.39	2.09	80897825	80898362	5.93615	393	80898037	80898541	4.89645	196
15	81312972	81313931	.	1000	.	7.46848	13.6987	9.63632	692	3.16	3.86	81312976	81313929	11.7922	523	81313464	81313929	8.4805	318
15	82530443	82531557	.	1000	.	8.38612	16.6079	12.4026	443	3.06	3.76	82530332	82531592	10.0766	554	82530443	82531509	8.90454	397
15	84929589	84930520	.	1000	.	7.20837	12.8458	8.82773	537	3.16	3.86	84929588	84930653	10.5456	519	84929589	84930508	9.33175	541
15	85354059	85355044	.	1000	.	5.74282	11.5118	7.56955	352	2.33	3.07	85354003	85355005	6.72092	408	85354059	85355052	7.67529	352
15	89101177	89102309	.	1000	.	8.48043	16.2867	12.0944	622	2.31	3.05	89101355	89102303	13.0707	477	89101170	89102312	5.55151	904
15	91942338	91943482	.	1000	.	11.0791	28.6075	23.9826	682	4.3	4.94	91942599	91943469	17.8635	421	91942185	91944042	12.917	830
15	92069588	92070603	.	864	.	4.56198	7.35492	3.7393	382	1.38	2.08	92069392	92070690	4.63456	870	92069725	92070378	7.50307	245
15	92803831	92804416	.	855	.	5.51228	8.61098	4.8698	378	1.36	2.06	92803748	92804524	4.89754	505	92803936	92804421	5.93489	273
15	98852183	98853850	.	872	.	5.08826	7.62653	3.97897	492	1.4	2.1	98852486	98853049	5.93615	189	98852044	98852865	4.89645	631
15	100721054	100722449	.	933	.	4.08594	5.75805	2.33128	839	1.55	2.25	100721776	100722475	5.93615	492	100721052	100722002	5.26089	841
16	760729	761177	.	940	.	5.38374	9.06238	5.2958	122	1.57	2.27	760729	761104	5.09338	122	760736	762051	6.0662	115
16	761537	761837	.	939	.	1.88319	1.57114	0	1	1.56	2.26	760729	761104	5.09338	122	760736	762051	6.0662	115
16	1942891	1943881	.	1000	.	9.72987	28.9278	24.295	698	4.29	4.92	1943092	1943867	18.4179	483	1943382	1943846	12.6602	209
16	2022952	2023899	.	1000	.	4.16289	11.2375	7.31552	574	2.01	2.71	2022801	2023616	6.53975	679	2023417	2023920	6.26303	109
16	2043133	2044038	.	1000	.	4.54617	12.0071	8.03361	244	2.37	3.11	2043106	2044167	6.13265	568	2043182	2044038	9.46092	195
16	2046519	2048444	.	1000	.	4.3878	8.22675	4.52599	1162	1.71	2.42	2047279	2047888	7.39319	366	2047112	2048428	4.96546	580
16	2094900	2096474	.	1000	.	4.23377	8.49951	4.77842	1154	2.28	3	2094900	2096494	6.18419	723	2095241	2096191	8.36554	813
16	2963453	2964092	.	1000	.	7.20837	12.8458	8.82773	526	2.69	3.39	2963457	2964112	8.15881	504	2963305	2964092	8.1572	674
16	2968712	2969261	.	841	.	4.30711	7.19865	3.59722	351	1.33	2.03	2968919	2969167	4.92571	96	2968597	2969285	5.33051	495
16	3009483	3010523	.	926	.	5.16854	9.71583	5.8903	288	1.53	2.23	3009481	3010264	4.64097	293	3009613	3010537	9.68487	158
16	3020614	3021498	.	864	.	4.24022	5.76296	2.33128	712	1.38	2.08	3020612	3021419	4.89754	352	3020614	3021497	5.93489	712
16	3064978	3066016	.	1000	.	24.5933	71.2359	65.7908	495	5	5	3065005	3066016	39.9164	468	3064651	3066001	43.2228	760
16	4307670	4308356	.	1000	.	8.12037	23.2154	18.7574	293	4.52	5	4307659	4308291	16.4662	268	4307762	4308378	16.2187	204
16	4625001	4625834	.	1000	.	5.54072	10.0316	6.18384	472	2.01	2.72	4624964	4625767	8.53872	509	4625018	4625849	5.55151	386
16	11363029	11363814	.	1000	.	6.36032	10.6728	6.77945	179	2	2.7	11363068	11364063	7.02495	147	11363029	11363626	5.93489	179
16	11370798	11371241	.	886	.	5.9363	9.62712	5.80937	148	1.43	2.13	11370753	11371241	5.93615	173	11370354	11371229	4.89645	592
16	11607130	11608888	.	1000	.	10.6005	22.4319	18.0021	1106	3.68	4.37	11607128	11609052	9.33353	1147	11607830	11608801	17.0746	390
16	13110171	13110559	.	919	.	4.77581	8.33956	4.63398	228	1.52	2.22	13110226	13110727	4.85105	210	13110138	13110480	7.50401	199
16	15643033	15643851	.	1000	.	8.14639	18.1601	13.8892	388	2.4	3.14	15643322	15643818	5.55185	99	15643241	15643880	16.464	207
16	21501171	21503176	.	1000	.	3.33643	4.94921	1.65985	1425	1.9	2.6	21501628	21503153	5.80312	1004	21501170	21503286	6.9354	1629
16	21952305	21953642	.	1000	.	8.21109	23.9378	19.457	845	4.4	5	21952305	21953613	19.6034	871	21953057	21953642	12.8407	93
16	22188013	22191326	.	999	.	5.45568	10.6029	6.72201	3207	1.71	2.41	22189389	22191326	7.31302	1779	22188004	22191533	4.97794	3233
16	23145343	23146856	.	1000	.	7.15611	13.609	9.55004	319	3.07	3.78	23145343	23146856	9.61039	319	23145373	23146207	9.33175	324
16	23423159	23423989	.	869	.	5.51228	8.61098	4.8698	686	1.39	2.09	23423218	23423989	4.89754	572	23423159	23423981	5.93489	686
16	24646538	24646949	.	854	.	4.56198	7.35492	3.7393	162	1.36	2.06	24646538	24646966	7.50348	252	24646538	24646881	4.50628	138
16	24975319	24976194	.	1000	.	15.2648	37.3556	32.5112	421	5	5	24975320	24976038	22.7611	420	24975319	24976335	19.8717	172
16	28180776	28181643	.	1000	.	6.14211	12.2493	8.26588	273	1.81	2.51	28180767	28181599	7.67573	277	28180819	28182005	5.22067	141
16	28823648	28824861	.	1000	.	11.8726	26.3288	21.7688	545	3.61	4.33	28823988	28824915	21.3074	205	28823803	28824527	8.1572	457
16	29268973	29269537	.	1000	.	7.05356	12.5908	8.58968	148	2.08	2.78	29269009	29269443	5.83689	98	29269010	29269537	8.03154	136
16	29469415	29470407	.	1000	.	6.51711	12.9253	8.90153	482	2.22	2.94	29469690	29470502	11.8136	549	29469727	29470298	5.55151	194
16	29811039	29811991	.	1000	.	10.6005	22.4319	18.0021	503	4.17	4.83	29811047	29812024	11.7922	419	29811020	29811991	18.4614	504
16	30567127	30568755	.	1000	.	14.7203	37.1187	32.2809	146	5	5	30567127	30568714	19.0175	163	30567040	30568715	21.8619	233
16	30634112	30634712	.	852	.	5.20029	8.42558	4.71553	395	1.35	2.05	30634015	30634723	5.09338	518	30634218	30634563	5.26089	280
16	30997061	30998533	.	1000	.	8.79811	20.3776	16.0247	975	3.75	4.43	30997080	30998533	11.8326	951	30997052	30998341	12.7264	1041
16	31033325	31034612	.	1000	.	5.21369	9.11156	5.33827	255	2.25	2.98	31033164	31034662	6.50738	422	31033540	31034275	7.50401	270
16	31141863	31142601	.	1000	.	11.5467	26.9863	22.4088	305	4.57	5	31141774	31142651	18.6366	431	31141877	31142809	14.678	291
16	31265204	31265927	.	1000	.	11.0246	23.7147	19.2428	177	4.29	4.93	31265158	31266239	14.379	227	31265204	31265753	15.7125	87
16	31700654	31701598	.	937	.	5.51228	8.61098	4.8698	470	1.56	2.26	31700700	31701687	4.89754	749	31700675	31701555	7.02351	449
16	34720680	34721081	.	934	.	4.67761	7.5516	3.92364	104	1.55	2.25	34720559	34721124	8.71555	225	34720693	34721082	4.75452	111
16	50741254	50742130	.	1000	.	6.92801	12.7973	8.78654	530	2.68	3.38	50741349	50742131	7.08591	398	50740953	50742744	9.50198	856
16	56245804	56246941	.	887	.	4.88784	8.21949	4.52084	357	1.43	2.14	56246032	56246941	7.50348	123	56245735	56246601	4.64068	710
16	56324249	56324823	.	851	.	5.08826	7.62653	3.97897	182	1.35	2.05	56324249	56324950	5.93615	182	56324280	56324598	4.89645	151
16	57324648	57325121	.	893	.	3.81619	4.89005	1.63117	311	1.44	2.15	57324648	57325214	4.89754	383	57324645	57325073	5.93489	314
16	57366683	57368519	.	1000	.	8.40567	18.6292	14.3408	1426	3.89	4.55	57366643	57368485	12.5193	1269	57366710	57368519	13.2927	1401
16	57376993	57378346	.	1000	.	19.2296	62.4052	57.0807	882	5	5	57376993	57378196	31.4214	915	57377067	57378365	40.2719	808
16	57388182	57388857	.	1000	.	6.51711	12.9253	8.90153	141	2.55	3.27	57388182	57388860	9.60429	141	57388152	57388832	6.72051	179
16	57535668	57536550	.	1000	.	10.4274	26.1873	21.6341	639	4.09	4.74	57535668	57536942	12.9894	639	57535773	57536537	15.379	527
16	57627757	57628606	.	1000	.	9.0393	19.2302	14.9194	618	3.44	4.16	57627739	57628777	10.7742	636	57628220	57628534	10.7737	146
16	57764392	57765136	.	1000	.	7.69945	19.7834	15.4532	212	3.76	4.44	57764414	57765030	12.9331	195	57764443	57765474	11.813	117
16	57892251	57894650	.	1000	.	17.8055	62.8965	57.5663	1728	5	5	57893156	57894650	35.7632	823	57891841	57894617	34.6684	2074
16	57939062	57939854	.	1000	.	19.5851	57.2332	51.9924	205	5	5	57938996	57939434	45.1263	264	57939052	57939949	25.7918	236
16	57941186	57941681	.	1000	.	4.87632	9.50035	5.69822	163	2.15	2.88	57941210	57941748	6.95487	146	57941146	57941681	6.62612	173
16	58629252	58630532	.	1000	.	15.2294	40.8754	35.9492	982	5	5	58628856	58630964	27.9782	1378	58629432	58630415	19.5235	802
16	58992927	58993296	.	1000	.	9.32847	18.6879	14.3948	99	3.47	4.19	58992665	58993200	11.7922	361	58992902	58993296	10.5437	124
16	66516417	66517434	.	1000	.	5.74282	11.5118	7.56955	541	2.29	3.02	66516374	66517526	8.66471	584	66516516	66518075	6.07238	504
16	66580502	66581509	.	848	.	2.35545	3.45495	0.60776	330	1.34	2.04	66581174	66581684	5.09338	234	66580321	66581022	5.25202	514
16	67311494	67312799	.	1000	.	18.7692	56.5767	51.348	677	5	5	67311587	67312826	37.6093	625	67311450	67312799	27.159	698
16	67521155	67521591	.	1000	.	4.60539	14.7586	10.6436	349	2.91	3.59	67521309	67521566	10.6349	195	67520979	67521614	7.70659	498
16	71894740	71895474	.	936	.	5.51228	8.61098	4.8698	500	1.56	2.26	71894660	71895474	5.93615	575	71894846	71896026	5.33051	401
16	72875082	72875842	.	1000	.	4.45739	6.61405	3.08616	266	2.1	2.81	72875058	72875842	6.25885	290	72875231	72875842	7.02351	373
16	73232067	73233466	.	970	.	5.51228	8.61098	4.8698	384	1.63	2.34	73232064	73233046	8.15881	387	73232107	73233300	4.89645	856
16	74743524	74744164	.	1000	.	5.74266	10.0177	6.17637	444	2.12	2.83	74743526	74744475	6.25885	483	74743543	74744122	7.08476	425
16	74998369	74998959	.	954	.	4.89629	7.61431	3.97897	141	1.6	2.3	74998332	74999025	7.02495	93	74998385	74998959	4.89645	181
16	74999867	75001210	.	1000	.	4.10638	7.10867	3.51919	1236	2.26	2.99	74999867	75001209	6.46254	977	74999821	75001210	7.67529	1276
16	75244933	75246287	.	1000	.	11.2991	26.5541	21.9867	541	4.86	5	75245065	75246287	17.0774	787	75244933	75246087	19.7085	541
16	81076313	81077287	.	1000	.	7.98348	21.3791	16.9869	768	3.88	4.53	81076192	81077281	11.981	923	81076745	81077641	13.729	330
16	84132286	84133564	.	1000	.	5.9363	9.62712	5.80937	966	1.87	2.57	84132315	84133564	5.55185	586	84131898	84133605	7.02351	1317
16	84648957	84649350	.	1000	.	6.38942	11.0972	7.18045	258	1.99	2.7	84648957	84649317	5.63213	258	84648978	84649352	7.77122	264
16	84729829	84730913	.	845	.	3.57458	5.83965	2.40172	981	1.34	2.04	84730689	84730917	4.7283	77	84729790	84730887	6.38059	564
16	85114814	85115648	.	937	.	7.43946	13.6506	9.59016	522	1.56	2.26	85115209	85115446	4.63456	104	85114309	85115688	11.5887	1027
16	85799984	85800908	.	1000	.	10.4274	26.1873	21.6341	420	4.32	4.97	85799984	85800681	15.1982	395	85800226	85800944	15.1975	192
16	88242541	88242815	.	1000	.	5.74282	11.5118	7.56955	146	2.13	2.84	88242551	88242816	8.66471	136	88242541	88242811	5.80276	136
16	88921035	88921654	.	985	.	5.08826	7.62653	3.97897	195	1.67	2.37	88920936	88921654	8.15881	443	88921035	88921404	4.89645	184
16	89239966	89241626	.	902	.	5.8654	10.972	7.06399	1430	1.46	2.17	89241231	89241568	5.04827	214	89239966	89241643	5.80276	1426
17	882580	884109	.	962	.	6.78435	11.7463	7.78677	730	1.61	2.32	882526	884029	4.89754	774	882936	884254	8.1572	374
17	915615	916170	.	1000	.	5.83501	11.2991	7.37319	383	2.14	2.86	915648	916156	6.33585	342	915636	916156	7.12854	362
17	1080472	1081718	.	1000	.	15.2648	37.3556	32.5112	617	5	5	1080108	1081688	22.7611	960	1080524	1081477	21.3041	604
17	1087416	1088059	.	1000	.	6.40283	11.5083	7.56928	337	2.46	3.19	1087491	1087996	8.48092	262	1087482	1088059	6.91123	282
17	1473789	1475465	.	1000	.	7.05356	12.5908	8.58968	1038	2.2	2.92	1474111	1475408	6.91229	716	1474457	1475465	6.91123	370
17	1484705	1485375	.	926	.	6.36032	10.6728	6.77945	223	1.53	2.23	1484577	1485375	4.89754	323	1484768	1485298	7.02351	161
17	1736365	1736781	.	1000	.	7.63239	13.9699	9.88721	255	2.6	3.31	1736371	1736764	7.02495	277	1736365	1736781	9.33175	255
17	2157542	2158668	.	1000	.	11.4486	25.0139	20.4948	401	3.91	4.57	2157542	2158668	14.379	401	2157611	2158596	11.7901	382
17	4426506	4427295	.	1000	.	7.63239	13.9699	9.88721	363	2.26	2.99	4426506	4427288	9.33353	363	4426562	4427380	5.93489	307
17	4738137	4740140	.	848	.	6.0262	10.4941	6.62263	319	1.35	2.04	4737862	4738882	10.0766	592	4738078	4740146	4.37399	380
17	4947216	4950224	.	1000	.	6.78435	11.7463	7.78677	534	2.33	3.07	4947216	4949929	10.5456	548	4947238	4948360	5.93489	231
17	6392348	6393527	.	832	.	6.95718	14.5794	10.4711	540	1.31	2.01	6392667	6393378	4.25618	188	6392771	6393601	12.702	193
17	7014335	7015593	.	1000	.	5.19141	8.09382	4.40485	230	1.88	2.59	7014410	7015609	5.83689	293	7014335	7015464	6.67872	230
17	7351683	7352462	.	1000	.	9.57961	30.3442	25.6755	326	4.79	5	7351577	7352382	16.873	441	7351577	7352351	19.3776	404
17	7435153	7437018	.	1000	.	8.29831	15.9833	11.8085	349	3.06	3.75	7435063	7437066	8.03272	438	7435063	7436778	11.6242	440
17	7483533	7484666	.	1000	.	4.14306	9.1613	5.38361	590	1.82	2.52	7484000	7484242	7.23957	123	7484025	7484678	5.36843	99
17	7560624	7561827	.	1000	.	6.78435	11.7463	7.78677	752	2.29	3.01	7560624	7561827	5.93615	845	7560626	7562470	9.33175	750
17	7562215	7562470	.	1000	.	2.12011	1.89712	0	148	2.27	2.99	7560624	7561827	5.93615	845	7560626	7562470	9.33175	750
17	7833949	7834781	.	1000	.	7.88339	14.83	10.7106	543	2.64	3.35	7833949	7834930	8.90584	553	7833971	7834602	7.38837	142
17	8885405	8885937	.	1000	.	5.76802	14.6898	10.5793	268	2.75	3.46	8885481	8885853	6.93975	85	8885391	8886143	10.9103	275
17	9307097	9308638	.	1000	.	8.4694	22.9168	18.4674	1181	3.99	4.63	9307645	9308595	14.0183	633	9307272	9308638	12.9324	1055
17	9388513	9390072	.	1000	.	8.83293	38.6195	33.7478	583	5	5	9388517	9390047	21.8769	579	9388513	9390013	25.1519	525
17	9575165	9576497	.	1000	.	8.53836	19.899	15.5646	503	3.24	3.94	9575206	9576045	15.3797	474	9575206	9576228	7.67529	436
17	15645206	15647806	.	1000	.	11.0246	23.7147	19.2428	879	4	4.66	15645469	15646906	15.7151	541	15644964	15647806	11.7901	838
17	16653001	16654493	.	971	.	3.23874	6.65896	3.12939	703	1.63	2.34	16652909	16653825	5.04827	390	16653361	16654604	6.652	343
17	17043258	17044365	.	1000	.	5.10951	10.2968	6.4391	464	1.75	2.45	17043258	17044357	7.08428	479	17043470	17044365	5.22067	214
17	17300380	17302010	.	1000	.	5.12784	11.034	7.11998	640	2.3	3.04	17300381	17301971	6.35439	597	17300205	17301279	8.14778	812
17	17387004	17388581	.	1000	.	8.36884	33.9099	29.1443	428	4.89	5	17386936	17388710	19.0084	694	17387244	17388633	17.8635	165
17	18257389	18258948	.	1000	.	6.26825	12.887	8.86786	140	2.22	2.95	18257359	18258723	7.93329	170	18257396	18258999	6.16978	113
17	18717939	18719774	.	1000	.	9.52599	31.9635	27.2448	1265	4.67	5	18718155	18719693	18.4179	1045	18717759	18719774	16.2449	1442
17	19332514	19333130	.	1000	.	6.42313	18.3265	14.049	405	3.2	3.9	19332590	19333116	10.4198	349	19332370	19333133	9.51108	549
17	21286808	21288396	.	1000	.	7.58889	15.7108	11.5487	1079	2.87	3.56	21286808	21288519	10.0001	1033	21287567	21288317	7.87558	320
17	24477890	24478221	.	1000	.	5.62367	15.5224	11.3657	188	2.64	3.35	24477892	24478216	7.28771	186	24477890	24478211	8.95296	188
17	26572687	26573074	.	1000	.	3.30186	12.5204	8.52418	55	2.55	3.27	26572687	26573074	7.73409	55	26572689	26573202	7.73155	53
17	27471445	27472552	.	1000	.	24.1354	132.482	126.364	588	5	5	27471431	27472591	81.0383	612	27471398	27472564	78.015	664
17	27689180	27690446	.	1000	.	5.90242	10.6586	6.77467	724	2.73	3.43	27689059	27690059	7.92037	930	27689397	27690259	8.75949	491
17	27828639	27830508	.	1000	.	14.3274	44.2801	39.2703	768	5	5	27828746	27830508	25.3065	673	27828607	27830442	33.1504	781
17	27839622	27840796	.	1000	.	6.42902	17.0345	12.8116	733	3.4	4.11	27839619	27840796	11.0845	680	27839622	27840812	10.2994	733
17	28041200	28042062	.	1000	.	5.83921	15.656	11.4944	164	3.39	4.09	28041200	28042064	12.3044	280	28041153	28042062	9.51108	211
17	28500496	28501888	.	1000	.	5.21369	9.11156	5.33827	487	1.78	2.47	28500521	28501536	5.55185	462	28500466	28501240	6.50701	473
17	28727994	28729148	.	1000	.	7.20845	24.9603	20.4509	920	5	5	28727992	28729148	25.0008	922	28727994	28729230	19.6942	176
17	28744585	28746327	.	1000	.	6.84442	13.9365	9.862	1082	2.86	3.55	28744588	28745847	8.32733	1065	28745339	28746163	9.24051	398
17	28988546	28989164	.	966	.	5.08826	7.62653	3.97897	486	1.62	2.33	28988451	28989153	4.89754	228	28988823	28989182	8.1572	137
17	29639361	29639948	.	1000	.	6.63921	11.9039	7.9396	127	2.08	2.78	29639369	29639948	6.52622	130	29639418	29639948	6.54667	68
17	29919082	29919964	.	1000	.	5.33624	11.8296	7.86653	653	2.03	2.75	29919095	29919882	5.04827	625	29919570	29919966	11.9803	173
17	30323291	30324310	.	903	.	5.20029	8.42558	4.71553	822	1.46	2.18	30323935	30324256	6.46254	160	30323377	30324327	4.89645	527
17	30960553	30962831	.	1000	.	8.8164	26.3635	21.8017	688	4.75	5	30960552	30962863	16.2028	739	30960625	30962805	19.6024	598
17	31378290	31379062	.	1000	.	5.8654	10.972	7.06399	420	1.9	2.6	31378445	31379047	10.7036	275	31378170	31379094	4.92539	456
17	31580442	31581181	.	1000	.	8.11463	21.1409	16.7609	528	3.86	4.52	31580442	31581133	11.0025	528	31580551	31581222	15.128	492
17	35063503	35064170	.	1000	.	5.94319	10.3552	6.49158	414	2.02	2.73	35063529	35064210	6.50899	345	35063454	35064098	6.33699	492
17	35243071	35245432	.	1000	.	13.9927	33.1213	28.3725	734	4.76	5	35243049	35245300	18.4644	760	35243417	35246033	17.0746	392
17	35245693	35246041	.	1000	.	2.39603	2.34537	0.11112	59	4.76	5	35243049	35245300	18.4644	760	35243417	35246033	17.0746	392
17	36544098	36546151	.	899	.	5.55522	9.69946	5.87883	535	1.45	2.17	36544143	36544835	4.93458	477	36544098	36546482	5.88542	559
17	36920864	36921839	.	1000	.	11.405	29.8366	25.1772	664	4.3	4.94	36920863	36921825	11.8136	657	36921168	36922068	20.4309	360
17	37698153	37699163	.	1000	.	5.21369	9.11156	5.33827	531	1.76	2.46	37698264	37699273	6.50738	446	37698153	37698896	5.55151	531
17	38700462	38702128	.	1000	.	6.5185	12.9277	8.90315	923	2.24	2.97	38701221	38702144	5.55185	447	38700468	38702002	11.534	822
17	38869077	38869832	.	1000	.	6.36032	10.6728	6.77945	511	2.46	3.2	38869077	38869819	8.15881	559	38869077	38870117	7.02351	495
17	41551013	41551797	.	862	.	4.51965	6.71481	3.16112	755	1.37	2.08	41551413	41551941	4.64097	270	41550780	41551797	7.02351	574
17	42328853	42329844	.	1000	.	14.937	36.7928	31.9617	462	5	5	42328918	42329780	18.2305	391	42328575	42329850	24.8003	765
17	42744033	42744995	.	1000	.	6.02996	12.4417	8.44837	601	2.36	3.1	42744052	42744995	5.80312	582	42743891	42744980	11.832	706
17	43468025	43469205	.	961	.	5.2208	9.46577	5.66673	248	1.61	2.31	43468080	43469289	6.17091	202	43468020	43468715	5.25151	253
17	43578503	43580127	.	1000	.	11.8731	47.8503	42.7671	299	5	5	43578413	43580041	28.699	389	43578524	43579762	27.503	533
17	43664993	43666219	.	943	.	3.71802	6.60759	3.08235	433	1.57	2.27	43665006	43666136	5.89862	437	43665007	43665464	5.36843	190
17	43668820	43671798	.	1000	.	11.948	46.0306	40.9826	2615	5	5	43669380	43671825	21.7074	2062	43668783	43671798	25.0493	2631
17	44132450	44133009	.	1000	.	6.15956	13.9129	9.84233	288	2.96	3.65	44132450	44133009	8.36722	134	44132168	44132946	9.82158	570
17	44141619	44142832	.	1000	.	12.5532	37.264	32.4231	681	5	5	44141792	44142810	25.3928	520	44141296	44142858	17.7988	969
17	44898480	44900201	.	1000	.	5.8654	10.972	7.06399	1395	2.39	3.12	44899038	44900207	8.53675	837	44898622	44900588	6.50701	525
17	45060821	45061805	.	1000	.	4.8597	13.52	9.46928	693	2.52	3.24	45060822	45061785	6.65254	715	45061254	45061805	9.46092	260
17	45583040	45583793	.	985	.	2.72942	5.452	2.09662	673	1.67	2.37	45582993	45583428	5.24878	211	45583040	45583889	6.57165	673
17	48024652	48026653	.	1000	.	4.49071	8.42898	4.71813	828	2.13	2.84	48024243	48026526	9.60029	1252	48025393	48026797	5.57983	531
17	48491769	48492212	.	892	.	4.88139	8.85192	5.09232	254	1.44	2.15	48491762	48492187	4.93458	268	48491784	48492220	5.80276	178
17	48891823	48892934	.	1000	.	6.61777	19.243	14.9311	643	4.07	4.73	48891711	48892934	13.2507	695	48891910	48893002	14.2721	556
17	49110029	49111453	.	1000	.	13.8195	59.9112	54.624	450	5	5	49110029	49111321	33.9987	362	49110083	49112400	33.5945	368
17	49111701	49112277	.	1000	.	4.61868	6.87462	3.31252	209	5	5	49110029	49111321	33.9987	362	49110083	49112400	33.5945	368
17	49764235	49765170	.	1000	.	6.88285	20.8055	16.4362	502	3.58	4.3	49764208	49764933	9.4616	427	49764373	49765235	15.084	364
17	55420721	55421915	.	1000	.	7.98475	18.3598	14.0805	655	3.42	4.13	55420895	55421914	10.2179	481	55420304	55421898	11.3078	1058
17	55458845	55459272	.	833	.	5.99008	10.0678	6.21785	258	1.31	2.01	55458845	55459272	4.63456	258	55458845	55459371	6.67872	258
17	56915460	56916174	.	1000	.	6.17242	13.5264	9.47415	263	2.11	2.82	56915593	56916092	5.44839	130	56915496	56916269	9.99614	190
17	57986706	57987891	.	1000	.	8.05918	18.9998	14.6973	349	2.89	3.58	57986706	57987946	11.8136	313	57986742	57987727	7.21925	638
17	59093309	59094672	.	1000	.	7.06758	17.0581	12.8348	674	3.37	4.07	59093367	59094623	11.2174	576	59093282	59094623	9.97782	701
17	59786212	59787386	.	1000	.	5.45131	13.9487	9.87268	660	3.08	3.78	59786252	59787542	9.51437	620	59786311	59787378	9.51248	553
17	59844157	59847130	.	1000	.	8.48532	25.6166	21.079	2050	4.35	5	59845140	59847125	16.0253	826	59845162	59847923	14.4907	1058
17	59847420	59847838	.	1000	.	2.64922	3.06797	0.42654	312	4.35	4.99	59845140	59847125	16.0253	826	59845162	59847923	14.4907	1058
17	60078724	60080719	.	1000	.	4.99115	8.07854	4.39148	1157	2.15	2.86	60079013	60080231	6.72092	470	60078723	60080719	6.72051	73
17	60091711	60092435	.	1000	.	8.47225	19.2607	14.9464	465	3.12	3.82	60091721	60092424	8.66471	463	60091596	60092435	10.7031	577
17	63444789	63446295	.	983	.	4.88139	8.85192	5.09232	837	1.66	2.37	63444738	63446125	5.80312	888	63445363	63446314	5.80276	212
17	63842741	63843218	.	1000	.	5.53955	10.0295	6.18321	237	2.59	3.3	63842635	63843029	7.30078	260	63842837	63843218	8.4805	220
17	64333648	64334298	.	1000	.	5.44343	11.3126	7.38629	398	1.72	2.42	64333638	64334220	7.02333	408	64333866	64334206	5.22067	97
17	64343999	64345092	.	1000	.	5.76426	16.2719	12.0847	564	3.4	4.1	64343999	64344969	10.0303	572	64344169	64344845	11.3504	331
17	64668117	64668581	.	1000	.	4.02413	10.5496	6.67544	279	1.92	2.62	64668129	64668569	5.24878	195	64668105	64668615	8.78632	297
17	64670736	64671769	.	1000	.	4.65715	10.03	6.18321	855	2.15	2.87	64671233	64671766	5.54789	279	64670722	64671780	10.1977	869
17	64741138	64742092	.	1000	.	6.41621	14.8511	10.7294	292	2.48	3.21	64741138	64742012	10.8336	280	64741295	64742382	6.07238	138
17	65854996	65855906	.	1000	.	11.1435	26.281	21.7241	676	4.01	4.67	65854899	65855906	15.3797	686	65855033	65855877	11.8422	639
17	67041701	67042745	.	1000	.	5.51228	8.61098	4.8698	825	2.03	2.74	67042058	67042652	7.02495	468	67041638	67042745	5.93489	898
17	68054020	68054613	.	1000	.	5.83921	15.656	11.4944	467	2.82	3.51	68054000	68054597	8.62799	485	68054153	68054613	8.62741	332
17	68247677	68248634	.	1000	.	5.9363	9.62712	5.80937	610	1.76	2.45	68247803	68248596	4.89754	593	68247677	68248659	10.5437	615
17	68290243	68291154	.	1000	.	6.0262	10.4941	6.62263	745	1.94	2.65	68290116	68291260	8.48092	872	68290303	68291126	5.33051	699
17	68380845	68381784	.	907	.	6.77947	12.547	8.54837	642	1.48	2.19	68380843	68381784	4.61096	168	68380793	68381861	9.60993	676
17	69179195	69179958	.	1000	.	5.53955	10.0295	6.18321	380	1.93	2.63	69179195	69179961	7.50348	380	69179195	69179780	5.55151	386
17	73341367	73342704	.	1000	.	7.18616	17.7645	13.5068	679	3.3	4.02	73341367	73342657	9.68539	706	73341560	73342704	10.833	486
17	75778637	75780858	.	1000	.	7.97703	17.8505	13.59	627	2.75	3.46	75778628	75780000	6.40408	623	75778807	75780427	13.9564	457
17	75844546	75845397	.	935	.	4.91369	8.58512	4.8546	617	1.56	2.25	75844958	75845426	5.80312	330	75844732	75845314	5.3982	449
17	75876937	75877929	.	1000	.	6.84505	21.6318	17.2265	270	3.9	4.55	75877029	75877929	12.7161	147	75876242	75877948	13.2779	974
17	76670473	76672518	.	1000	.	5.53668	14.9182	10.7942	1035	2.31	3.05	76670577	76672352	5.68972	1025	76670473	76672518	11.7953	1035
17	76725571	76727675	.	913	.	4.2895	8.03169	4.34617	1529	1.49	2.2	76725729	76727675	7.11114	1330	76726836	76727675	4.85562	264
17	76737603	76738360	.	1000	.	6.82857	21.1293	16.75	163	3.75	4.43	76737613	76738648	9.76631	142	76737389	76738256	16.7158	377
17	77254913	77256434	.	1000	.	8.79811	20.3776	16.0247	1040	3.46	4.17	77254837	77256313	12.9894	1116	77255318	77256421	9.60379	591
17	77322583	77324043	.	836	.	5.5279	10.3709	6.50572	446	1.31	2.02	77322583	77323210	7.93329	500	77322632	77324045	4.37778	396
17	78168358	78169696	.	1000	.	4.47672	9.94259	6.10508	1041	2.57	3.29	78168903	78169558	7.85367	276	78168505	78170286	7.7696	894
17	78375461	78376257	.	1000	.	4.72423	14.809	10.691	369	2.97	3.66	78374471	78376161	11.6999	1389	78375461	78376232	7.61364	469
17	78706354	78707464	.	1000	.	6.34797	25.975	21.4309	285	4.32	4.97	78706354	78706940	15.9477	274	78706484	78707477	14.3206	186
17	79008564	79009459	.	1000	.	7.20837	12.8458	8.82773	831	2.16	2.88	79008564	79009452	5.93615	787	79008550	79009501	8.1572	845
17	79832273	79833707	.	1000	.	6.36032	10.6728	6.77945	539	1.78	2.48	79832145	79833223	7.02495	629	79832491	79833707	5.33051	403
17	81328458	81330060	.	1000	.	6.02996	12.4417	8.44837	956	2.23	2.96	81328458	81330236	10.1037	755	81328730	81330012	5.80276	720
17	81422388	81423633	.	1000	.	6.02996	12.4417	8.44837	877	2.56	3.28	81422388	81423633	7.88407	884	81422846	81423362	7.67529	374
17	82212061	82212840	.	1000	.	5.80682	11.6314	7.68594	579	2.11	2.82	82212061	82212913	5.78896	406	82212241	82212787	8.55068	426
17	82213202	82214438	.	1000	.	8.05918	18.9998	14.6973	202	3.3	4.01	82213231	82214146	8.94591	180	82213202	82213887	12.164	209
17	82321092	82321818	.	1000	.	5.04372	12.959	8.93253	404	2.86	3.55	82321082	82321649	8.8992	423	82321396	82321834	8.62741	97
18	420893	421984	.	1000	.	2.7971	4.96067	1.67011	920	2.16	2.89	420893	422270	7.39179	837	420906	421703	6.24872	578
18	2516084	2516509	.	1000	.	5.64627	12.0897	8.11129	284	2.25	2.98	2516187	2516502	7.85367	170	2516072	2516765	6.35396	326
18	2900470	2901236	.	965	.	3.94418	7.06409	3.48435	538	1.62	2.32	2900449	2901236	5.19843	134	2900563	2901230	6.35396	445
18	3579574	3580639	.	859	.	3.75629	7.4468	3.82755	465	1.37	2.07	3579560	3580687	4.72424	535	3579647	3580204	6.71093	395
18	3623395	3625831	.	1000	.	10.2382	31.8119	27.1008	1758	4.96	5	3623395	3625831	21.8119	480	3623662	3625808	16.7909	1491
18	5296690	5297469	.	1000	.	4.87222	10.1589	6.30449	133	1.98	2.68	5296703	5297469	7.21972	120	5296690	5297494	5.82889	143
18	7038458	7038971	.	1000	.	6.56235	17.7778	13.5182	144	3.61	4.33	7038474	7038969	10.9766	129	7038442	7038956	11.9803	120
18	9855279	9856725	.	1000	.	4.61967	8.67967	4.93285	496	1.71	2.41	9855437	9856206	6.9614	338	9855215	9855889	5.22067	590
18	10892492	10893305	.	1000	.	4.8159	12.0492	8.07447	331	1.91	2.62	10892417	10893307	5.37063	484	10892613	10893282	7.98397	210
18	12882840	12883211	.	1000	.	5.13297	10.3429	6.48082	133	1.87	2.57	12882841	12883230	8.01844	141	12882665	12883083	5.3199	269
18	17877185	17878072	.	902	.	3.11175	6.93043	3.36298	192	1.46	2.17	17877185	17877982	5.24878	194	17877362	17877651	5.5739	15
18	19523128	19523589	.	1000	.	3.05279	6.16928	2.6985	212	1.78	2.47	19523128	19523630	6.26356	216	19523067	19523527	5.78554	145
18	19945598	19946329	.	1000	.	5.16854	9.71583	5.8903	514	2	2.71	19945553	19946191	6.72092	513	19945883	19946329	6.01239	251
18	22871680	22872291	.	1000	.	5.64956	9.50594	5.70042	435	1.98	2.69	22871572	22872341	9.61039	543	22871786	22872341	5.26089	372
18	34221831	34223231	.	1000	.	5.8654	10.972	7.06399	516	2.3	3.04	34221947	34223185	6.25885	676	34221831	34223314	8.4805	522
18	35497164	35498412	.	1000	.	5.9363	9.62712	5.80937	639	2.25	2.98	35497146	35498690	9.33353	336	35497268	35498412	5.93489	604
18	38940334	38941842	.	1000	.	23.057	133.304	127.181	922	5	5	38940334	38941804	82.5632	922	38940498	38941847	70.8114	758
18	44886885	44888321	.	1000	.	5.13297	10.3429	6.48082	783	2.39	3.12	44886885	44888385	6.50738	659	44886904	44888124	8.5363	740
18	46386915	46388246	.	834	.	5.38374	9.06238	5.2958	955	1.31	2.01	46387460	46388231	4.7283	596	46387063	46388648	6.0662	807
18	47931192	47931924	.	915	.	4.24022	5.76296	2.33128	541	1.5	2.2	47931040	47931799	4.89754	484	47931517	47931924	7.02351	216
18	47945072	47945949	.	905	.	5.57174	9.37659	5.58371	438	1.47	2.18	47945189	47945950	4.81165	579	47945072	47945901	7.08476	388
18	48711553	48712119	.	1000	.	9.49599	27.2736	22.6886	416	4.74	5	48711682	48712080	17.5816	305	48711515	48712353	17.4017	454
18	49016705	49017700	.	1000	.	4.87222	10.1589	6.30449	799	1.96	2.66	49016857	49017959	6.25527	661	49016705	49017689	6.35396	799
18	49212842	49214043	.	1000	.	4.74019	9.23337	5.44929	534	2.09	2.79	49213101	49214097	6.78835	275	49212842	49213670	6.35396	439
18	49609126	49609573	.	1000	.	5.21369	9.11156	5.33827	131	1.85	2.55	49609126	49609573	7.30078	117	49609136	49610451	5.44003	189
18	49612121	49614454	.	1000	.	5.16854	9.71583	5.8903	1405	1.91	2.62	49612100	49614339	5.80312	1161	49612173	49614583	6.96096	1304
18	50130622	50132164	.	1000	.	5.08826	7.62653	3.97897	821	2.03	2.75	50130450	50131978	7.02495	981	50130622	50132288	5.93489	821
18	54606968	54608265	.	1000	.	3.60266	7.09514	3.51085	193	2.22	2.94	54606966	54608246	7.23957	195	54607087	54608463	6.51147	381
18	54775925	54776802	.	1000	.	5.57182	13.4648	9.41518	330	1.94	2.65	54775943	54776831	5.00989	254	54775644	54776749	10.2994	602
18	57210040	57211177	.	1000	.	15.6009	42.2706	37.3084	630	5	5	57209968	57211177	23.0769	736	57210095	57211035	24.5426	563
18	57627260	57628054	.	1000	.	9.98347	21.3859	16.9933	620	3.11	3.8	57627599	57628054	15.0805	277	57627496	57628037	7.29962	409
18	57819704	57820526	.	1000	.	5.5279	10.3709	6.50572	434	2.02	2.73	57819740	57820334	5.3992	341	57819678	57820833	9.15449	460
18	57868631	57869518	.	1000	.	6.89138	15.3479	11.2003	616	2.32	3.06	57868631	57869608	17.5674	616	57868625	57869608	5.33051	352
18	58230284	58231474	.	1000	.	13.1447	30.3626	25.6921	865	4.72	5	58230169	58231487	14.379	1034	58230284	58231527	21.3041	864
18	58263157	58264066	.	1000	.	6.78435	11.7463	7.78677	259	2.27	2.99	58263180	58264106	5.93615	236	58263157	58264024	9.33175	259
18	59847038	59847949	.	1000	.	11.4486	25.0139	20.4948	426	4.35	5	59847038	59847893	13.0707	351	59847069	59847949	18.4614	405
18	74147792	74149171	.	1000	.	9.7525	19.9178	15.5789	802	4.15	4.79	74148186	74148785	13.0707	468	74147548	74149169	15.7125	1046
19	633529	633989	.	1000	.	6.38942	11.0972	7.18045	242	2.11	2.82	633529	634092	6.67977	245	633211	633986	6.67872	560
19	742795	743723	.	862	.	5.9363	9.62712	5.80937	441	1.37	2.08	742949	743950	5.93615	287	742760	743459	4.89645	420
19	1177401	1178700	.	1000	.	7.20837	12.8458	8.82773	429	2.37	3.11	1177321	1178695	5.93615	516	1177401	1178778	10.5437	420
19	1182679	1184422	.	1000	.	12.0567	32.331	27.6047	1148	5	5	1182679	1184369	19.1376	1155	1183510	1184535	20.4309	317
19	2256140	2256929	.	871	.	4.66424	6.67624	3.13157	157	1.39	2.1	2255791	2256929	4.89754	489	2256138	2256743	5.93489	165
19	2478593	2479720	.	851	.	5.51228	8.61098	4.8698	635	1.35	2.05	2478632	2479898	5.93615	596	2478593	2479676	4.89645	582
19	3276179	3277124	.	1000	.	6.03228	14.4707	10.3677	310	2.02	2.72	3276196	3276949	11.981	293	3276179	3277216	5.04789	301
19	3284815	3286395	.	1000	.	7.5247	28.306	23.6925	333	4.75	5	3284805	3285634	15.7509	343	3285014	3286280	19.7175	134
19	4229171	4229998	.	1000	.	6.36032	10.6728	6.77945	112	1.75	2.45	4229171	4229582	9.33353	112	4229179	4229858	4.89645	131
19	4247068	4247517	.	1000	.	6.15956	13.9129	9.84233	138	2.83	3.52	4247058	4247687	9.68539	114	4246700	4247489	7.88359	506
19	4338092	4339307	.	1000	.	11.4486	25.0139	20.4948	623	4.53	5	4338058	4339307	17.0774	657	4338097	4339307	15.7125	916
19	4574817	4575999	.	1000	.	7.20837	12.8458	8.82773	591	2.61	3.32	4574817	4575992	9.33353	563	4574802	4576015	7.02351	606
19	4831499	4832204	.	1000	.	10.1765	21.166	16.7804	466	2.78	3.48	4831499	4832213	19.8748	466	4831499	4832053	5.93489	103
19	6590439	6591424	.	1000	.	19.505	52.1989	47.0426	623	5	5	6590439	6591412	31.8776	623	6590460	6591424	36.6527	602
19	6719856	6722162	.	1000	.	9.12396	21.5102	17.1137	1091	3.75	4.43	6719741	6723836	10.1037	1205	6719858	6721362	15.7234	1192
19	6722433	6722829	.	847	.	2.29713	2.38971	0.11112	154	1.34	2.04	6719741	6723836	10.1037	1205	6721631	6722007	4.37399	271
19	6723143	6723838	.	1000	.	4.39273	6.24672	2.77123	350	2.19	2.91	6719741	6723836	10.1037	1205	6723162	6723838	5.6312	331
19	6765825	6766827	.	963	.	4.79207	7.15323	3.55808	405	1.61	2.32	6765721	6766827	5.55185	191	6765854	6766486	5.83596	420
19	6767156	6768409	.	1000	.	10.416	24.9872	20.4763	739	3.26	3.96	6767143	6768612	7.21972	893	6767329	6768418	18.6504	566
19	6800671	6802521	.	1000	.	8.48043	16.2867	12.0944	1133	3.27	3.99	6801157	6802465	8.15881	675	6800671	6802581	14.3765	1133
19	7506010	7506785	.	1000	.	8.19618	20.2792	15.9303	396	3.38	4.08	7506012	7506829	10.6041	388	7506031	7506723	10.6024	375
19	9059117	9059884	.	974	.	5.17424	8.709	4.96146	620	1.64	2.35	9059117	9059884	7.1298	188	9059180	9059866	4.90299	560
19	9074912	9076074	.	1000	.	7.19233	19.1901	14.8827	552	3.61	4.32	9074912	9076038	10.9766	556	9074942	9076074	11.9803	504
19	10111864	10113342	.	912	.	4.64021	9.35293	5.56189	992	1.49	2.2	10111846	10113438	4.7283	1035	10112036	10113127	7.88359	594
19	10219530	10220361	.	1000	.	7.20837	12.8458	8.82773	530	1.83	2.53	10219772	10220182	4.92571	86	10219459	10220879	9.33175	612
19	10332471	10334098	.	1000	.	6.78435	11.7463	7.78677	894	2.13	2.84	10332445	10334098	6.33733	1360	10332690	10333937	7.02351	675
19	10380300	10381378	.	1000	.	7.82054	17.0763	12.8502	472	3.65	4.36	10380448	10381261	9.60429	250	10380182	10381451	15.9725	780
19	10403481	10405058	.	1000	.	7.46566	17.3744	13.1341	322	2.84	3.53	10403448	10405100	8.01844	633	10403448	10405121	9.51108	291
19	10460927	10461663	.	1000	.	6.56235	17.7778	13.5182	576	3.34	4.04	10461111	10461663	9.26924	389	10460925	10461658	12.1279	578
19	11091675	11092641	.	1000	.	6.78435	11.7463	7.78677	484	2.77	3.47	11091675	11092562	7.02495	509	11091677	11092299	10.5437	409
19	11345899	11347669	.	1000	.	8.06944	17.5252	13.2764	188	3.4	4.1	11345994	11347476	10.3729	147	11345797	11347137	10.9666	290
19	12681022	12682434	.	1000	.	6.78435	11.7463	7.78677	652	1.86	2.56	12680952	12682280	10.5456	785	12681027	12682462	4.89645	460
19	12788596	12789373	.	1000	.	8.41989	20.7152	16.3494	360	3.55	4.26	12788596	12789376	16.4999	360	12788596	12789228	8.74337	370
19	12792289	12794401	.	1000	.	22.8972	64.7594	59.3998	1573	5	5	12792289	12794736	36.6577	1608	12792767	12794401	41.5605	1037
19	13036481	13037230	.	947	.	5.53955	10.0295	6.18321	256	1.58	2.28	13036380	13037217	5.80312	340	13036545	13037230	5.55151	199
19	13843101	13844409	.	1000	.	7.49468	16.0103	11.8333	337	3.62	4.34	13843230	13844424	12.9177	257	13843087	13844062	10.7031	351
19	13846287	13847779	.	1000	.	6.60424	14.3606	10.2619	624	2.58	3.3	13846256	13847716	10.2179	657	13846287	13847782	6.64371	758
19	13861252	13862676	.	950	.	5.51228	8.61098	4.8698	928	1.59	2.29	13861540	13862681	8.15881	640	13861233	13862641	4.89645	800
19	15614166	15615027	.	860	.	4.59425	8.01238	4.32808	672	1.37	2.07	15614253	15614980	4.92571	574	15614166	15615045	5.55151	687
19	16572587	16573190	.	892	.	5.9363	9.62712	5.80937	260	1.44	2.15	16572592	16573009	4.89754	255	16572587	16573190	5.93489	220
19	17215362	17215881	.	968	.	5.51228	8.61098	4.8698	119	1.63	2.33	17215367	17215838	4.89754	110	17215362	17215881	8.1572	119
19	17305515	17306060	.	1000	.	7.88339	14.83	10.7106	429	2.53	3.25	17305515	17306545	9.194	406	17305465	17306062	6.91123	489
19	17469551	17470195	.	997	.	5.16854	9.71583	5.8903	515	1.7	2.4	17469931	17470189	7.67573	115	17469551	17470189	4.92539	515
19	17931388	17932955	.	1000	.	7.82054	17.0763	12.8502	382	3.07	3.77	17931388	17932383	10.7036	384	17931444	17932144	8.5363	326
19	17947035	17948729	.	1000	.	15.2648	37.3556	32.5112	1136	5	5	17947161	17948605	25.7281	1006	17946983	17948563	24.2313	1020
19	18152053	18153072	.	963	.	4.87632	9.50035	5.69822	831	1.62	2.32	18152398	18153025	5.22103	484	18152722	18153086	6.32487	177
19	18328469	18328999	.	1000	.	9.79257	21.6077	17.2058	337	3.78	4.45	18328577	18328977	10.7742	229	18328469	18329000	14.448	337
19	18570932	18572365	.	1000	.	8.48043	16.2867	12.0944	702	3.48	4.2	18570840	18572240	11.7922	814	18570984	18571767	10.5437	650
19	18636343	18636853	.	1000	.	3.68039	8.52607	4.80375	218	2.02	2.73	18636343	18636756	5.93892	218	18636349	18636853	6.97271	166
19	18879416	18880234	.	999	.	6.36032	10.6728	6.77945	529	1.71	2.41	18879692	18880237	8.15881	253	18879416	18880063	4.89645	388
19	19191700	19193119	.	1000	.	7.16372	15.8641	11.6929	710	2.91	3.61	19191473	19192816	8.94591	937	19191836	19193119	8.94441	574
19	19590849	19591732	.	1000	.	7.46848	13.6987	9.63632	490	2.66	3.36	19590953	19591564	10.3927	375	19590845	19591733	6.91123	494
19	25014084	25014913	.	1000	.	4.53522	10.708	6.81399	619	1.83	2.53	25014123	25014913	5.08721	649	25014083	25014913	8.34731	591
19	25248119	25248477	.	1000	.	3.48382	20.217	15.8699	126	2.94	3.63	25248140	25248479	8.05921	67	25248095	25248471	10.2408	144
19	25382769	25383444	.	1000	.	5.04165	11.55	7.60655	644	2.07	2.77	25382828	25383443	8.31119	568	25383107	25383444	5.78554	306
19	25523755	25524415	.	910	.	3.84457	8.43523	4.72368	240	1.48	2.19	25523795	25524369	6.0107	299	25523757	25524112	4.92412	275
19	25546748	25547064	.	1000	.	4.23154	14.7	10.5869	160	2.57	3.29	25546748	25547061	9.60582	162	25546755	25547055	6.86973	153
19	25639183	25639522	.	1000	.	4.92918	17.528	13.2791	137	3.11	3.82	25639183	25639522	10.8503	137	25639184	25639521	8.58163	127
19	26042215	26043055	.	895	.	3.26675	6.73162	3.17749	694	1.45	2.16	26042247	26043055	7.39179	657	26042203	26043059	4.7192	97
19	26243140	26243489	.	858	.	4.17888	9.82688	5.99697	145	1.37	2.07	26243149	26243488	4.66071	154	26243140	26243488	6.7431	145
19	26277980	26278315	.	850	.	3.45	9.52091	5.71514	131	1.35	2.05	26277986	26278315	7.87368	153	26277812	26278294	4.46557	296
19	26351249	26351732	.	1000	.	2.69882	11.8197	7.85894	325	1.79	2.49	26351256	26351730	8.16889	318	26351402	26351732	4.98622	185
19	26826145	26826622	.	1000	.	2.50675	11.7375	7.78677	254	2.05	2.76	26826241	26826623	6.91014	300	26826145	26826583	6.1759	261
19	26992678	26992990	.	1000	.	4.44042	12.6547	8.65031	164	2.07	2.77	26992700	26992991	6.2307	160	26992678	26992989	6.97271	154
19	27087176	27087491	.	868	.	3.23437	8.35083	4.64509	200	1.39	2.09	27087188	27087461	4.6608	171	27087176	27087486	6.97271	161
19	27131706	27132098	.	998	.	5.20649	17.0066	12.785	147	1.71	2.4	27131705	27132042	4.88855	50	27131706	27132042	10.7399	151
19	29576796	29577274	.	1000	.	10.6028	51.979	46.8274	111	5	5	29576796	29577263	28.0559	173	29576493	29577242	31.357	415
19	29844804	29845099	.	844	.	3.24445	8.5984	4.86776	140	1.33	2.03	29844818	29845080	7.05186	122	29844804	29845080	4.54419	140
19	32580812	32582368	.	1000	.	7.02519	22.5661	18.1343	1251	4.05	4.71	32580812	32582368	15.2863	1241	32580802	32582380	12.1279	1320
19	34253757	34254489	.	1000	.	5.71933	13.0103	8.97997	415	2.67	3.37	34253831	34254478	9.07826	325	34253695	34254491	7.48995	537
19	35557925	35558217	.	1000	.	4.17619	7.80446	4.13986	213	1.82	2.51	35557925	35558534	6.35439	213	35557875	35558217	5.80276	190
19	35845309	35846979	.	1000	.	6.37446	11.8574	7.89383	1417	2.3	3.04	35845385	35846915	6.01191	1324	35845309	35846915	9.14005	1417
19	35879948	35880201	.	1000	.	7.42434	20.1769	15.8308	140	3.44	4.16	35879961	35880201	14.0582	127	35879948	35880199	9.04231	153
19	35899559	35901721	.	1000	.	5.36991	10.4428	6.57552	466	1.79	2.48	35899118	35901572	5.19843	810	35899660	35902257	7.57133	379
19	36114936	36116084	.	1000	.	10.72	35.9656	31.1522	635	5	5	36114949	36116084	20.5338	627	36114936	36116083	22.8852	635
19	37931939	37932805	.	1000	.	4.21907	11.4004	7.46926	316	2.42	3.16	37931969	37932771	9.3575	291	37931938	37933091	6.34979	333
19	38683274	38684642	.	1000	.	4.07588	9.8479	6.01673	669	2.01	2.72	38683229	38684562	5.7304	421	38683490	38684660	7.70659	486
19	38849792	38850826	.	1000	.	4.23198	12.6233	8.62107	441	2.21	2.93	38850092	38850651	10.7423	168	38849792	38850287	5.5739	441
19	38899007	38900510	.	1000	.	15.2343	112.924	106.97	1051	5	5	38899007	38900541	67.7084	1009	38898855	38900508	76.0606	1206
19	38930515	38931165	.	1000	.	3.12656	7.78641	4.12732	123	2.13	2.84	38930489	38931143	7.20262	149	38930515	38931165	6.22299	539
19	39193414	39194468	.	994	.	4.34308	7.84383	4.17635	602	1.69	2.4	39193687	39194463	6.9336	337	39193430	39194732	5.19734	580
19	39258555	39259049	.	1000	.	5.23916	10.9067	7.00321	154	2.07	2.77	39258554	39259102	7.69477	155	39258582	39259002	5.91473	124
19	39402311	39403212	.	1000	.	7.66505	27.7062	23.1043	469	4.56	5	39402577	39403249	16.5463	225	39402558	39403204	16.4859	220
19	39440391	39440658	.	1000	.	4.20325	13.4152	9.36826	115	2.73	3.43	39440372	39440702	11.3052	132	39440401	39440658	6.86973	157
19	39515036	39515613	.	1000	.	4.23264	10.5523	6.6775	168	1.98	2.69	39515079	39515569	5.6136	126	39515030	39515633	7.84739	174
19	39941412	39942498	.	1000	.	9.95417	37.7687	32.9106	425	4.72	5	39941412	39942383	26.8966	425	39941449	39942504	12.501	661
19	40409836	40410180	.	1000	.	5.33	15.8903	11.7183	95	2.78	3.48	40409714	40410270	11.4283	202	40409867	40410112	6.97271	141
19	40576803	40577112	.	1000	.	7.20837	12.8458	8.82773	116	1.76	2.46	40576835	40577437	4.89754	196	40576719	40577098	10.5437	199
19	43462882	43464202	.	1000	.	5.16854	9.71583	5.8903	749	2.83	3.52	43462896	43464153	9.84867	210	43462550	43464207	7.67529	1051
19	43474951	43475905	.	1000	.	8.05641	15.1172	10.978	224	2.74	3.44	43474995	43475652	7.02495	213	43474948	43475977	10.5437	227
19	43675275	43675922	.	904	.	5.9363	9.62712	5.80937	485	1.47	2.18	43675274	43675910	4.89754	516	43675378	43675922	5.93489	379
19	44691554	44692597	.	935	.	3.8928	7.75378	4.09865	906	1.55	2.25	44691575	44692562	5.82932	882	44691584	44692611	5.36843	876
19	44738513	44739431	.	1000	.	5.74282	11.5118	7.56955	685	2.02	2.72	44738357	44739576	5.80312	841	44739018	44739332	7.67529	180
19	44741302	44742690	.	1000	.	6.51711	12.9253	8.90153	469	2.35	3.09	44741176	44742838	8.66471	603	44741325	44742678	6.33699	442
19	44745162	44745697	.	1000	.	6.36032	10.6728	6.77945	175	1.83	2.53	44745218	44745644	4.89754	202	44745162	44745782	10.5437	175
19	44746911	44748693	.	1000	.	18.6569	49.1484	44.0419	443	5	5	44746911	44748693	30.315	405	44747007	44748693	27.2356	347
19	44752406	44752821	.	1000	.	2.12011	1.89712	0	335	5	5	44752183	44754623	17.2939	1075	44753138	44754835	26.2703	142
19	44753121	44754831	.	1000	.	15.5742	40.032	35.1241	148	5	5	44752183	44754623	17.2939	1075	44753138	44754835	26.2703	142
19	45000681	45002535	.	1000	.	9.12396	21.5102	17.1137	1113	4.23	4.87	45000681	45002330	14.1722	1113	45000974	45002535	15.379	820
19	45325933	45326665	.	1000	.	6.59682	12.6492	8.64517	120	2.38	3.11	45325933	45326622	6.88308	125	45325933	45326665	7.91909	125
19	45423624	45424515	.	1000	.	3.59308	5.6406	2.26063	95	1.79	2.48	45423216	45424346	6.9614	503	45424001	45424542	5.3982	219
19	45467727	45467993	.	1000	.	5.00356	7.78915	4.12861	113	1.92	2.62	45468242	45469837	5.93615	996	45467692	45468272	6.4615	148
19	45468242	45469837	.	873	.	5.08826	7.62653	3.97897	1393	1.4	2.1	45468242	45469837	5.93615	996	45469009	45469865	4.89645	626
19	45583810	45585401	.	1000	.	12.6342	38.1022	33.2389	840	5	5	45583794	45585401	18.7826	856	45583945	45585690	22.1795	720
19	45641029	45643384	.	1000	.	18.3417	59.87	54.5842	1377	5	5	45641109	45643376	38.959	1327	45641024	45643345	26.677	1376
19	45645506	45646329	.	1000	.	4.59425	8.01238	4.32808	332	1.96	2.67	45645716	45646712	6.50738	167	45645506	45646156	6.07238	313
19	46271341	46272043	.	1000	.	9.54305	19.5657	15.2432	453	3.51	4.23	46271393	46272030	10.3927	401	46271311	46271995	11.9694	519
[truncated: 1,337 more rows]

## Sheet: p65 - DAC
chrom	chromStart int	chromEnd int	name string	score int	strand	signalValue	p-value	q-value	summit	localIDR	globalIDR	rep1_chromStart	rep1_chromEnd	rep1_signalValue	rep1_summit	rep2_chromStart	rep2_chromEnd	rep2_signalValue	rep2_summit
[truncated: 7,589 more rows]

[truncated: 1 more sheets: p65 - Combo]
