# Supplementary material for: DNA Methyltransferase Inhibition Prevents Platinum-Induced Ovarian Cancer Stem Cell Enrichment
Source: Cancer Res Commun. 2026 Jul 20;6(7):1721–37. doi: 10.1158/2767-9764.CRC-26-0149 (PMC13381740; doi:10.1158/2767-9764.CRC-26-0149)
Supplement: Supplementary Table S7 — Peak annotation of STAT3 and p65 CUT&RUN peaks. [file crc-26-0149_supplementary_table_s7_suppst7.xlsx]

## Sheet: STAT3 - UT
Supplementary Table S7: Peak annotation of STAT3 and p65 CUT&RUN peaks
seqnames	start	end	width	strand	Peak_ID	IDR_score	summit	annotation	geneChr	geneStart	geneEnd	geneLength	geneStrand	geneId	transcriptId	distanceToTSS	ENSEMBL	SYMBOL	GENENAME
chr1	10034	10462	429	*	STAT3_UT_conserved_1	1000	279	Promoter (1-2kb)	1	11869	14409	2541	1	100287102	ENST00000456328.2	-1407	ENSG00000290825	DDX11L1	DEAD/H-box helicase 11 like 1 (pseudogene)
chr1	975675	977083	1409	*	STAT3_UT_conserved_2	560	738	Promoter (<=1kb)	1	975205	976641	1437	2	84808	ENST00000479361.1	0	ENSG00000187642	PERM1	PPARGC1 and ESRR induced regulator, muscle 1
chr1	1115788	1116814	1027	*	STAT3_UT_conserved_3	659	283	Promoter (<=1kb)	1	1081818	1116081	34264	2	54991	ENST00000379339.5	0	ENSG00000131591	C1orf159	chromosome 1 open reading frame 159
chr1	1307987	1309272	1286	*	STAT3_UT_conserved_4	656	191	Promoter (<=1kb)	1	1308597	1311677	3081	1	126789	ENST00000379031.10	0	ENSG00000169972	PUSL1	pseudouridine synthase like 1
chr1	1432964	1434225	1262	*	STAT3_UT_conserved_5	817	594	Promoter (<=1kb)	1	1430550	1434488	3939	2	102724312	ENST00000454562.1	263		LINC01770	long intergenic non-protein coding RNA 1770
chr1	1778636	1779224	589	*	STAT3_UT_conserved_6	576	358	Promoter (<=1kb)	1	1751232	1778790	27559	2	65220	ENST00000341991.7	0	ENSG00000008130	NADK	NAD kinase
chr1	2194755	2195378	624	*	STAT3_UT_conserved_7	853	519	Promoter (<=1kb)	1	2184461	2194775	10315	2	199990	ENST00000400919.7	0	ENSG00000162585	FAAP20	FA core complex associated protein 20
chr1	6784129	6785376	1248	*	STAT3_UT_conserved_8	1000	783	Promoter (<=1kb)	1	6783892	6784843	952	2	110841581	ENST00000442889.1	0		CAMTA1-DT	CAMTA1 divergent transcript
chr1	6961986	6963443	1458	*	STAT3_UT_conserved_9	1000	751	Intron (ENST00000303635.12/23261, intron 3 of 22)	1	7008376	7014279	5904	2	127138864	ENST00000456701.1	50836	ENSG00000237365	CAMTA1-AS3	CAMTA1 antisense RNA 3
chr1	9129278	9129884	607	*	STAT3_UT_conserved_10	865	207	Promoter (<=1kb)	1	9100305	9129102	28798	2	80045	ENST00000377411.5	-176	ENSG00000180758	GPR157	G protein-coupled receptor 157
chr1	9910386	9911030	645	*	STAT3_UT_conserved_11	877	429	Promoter (<=1kb)	1	9850109	9910336	60228	2	56998	ENST00000400904.7	-50	ENSG00000178585	CTNNBIP1	catenin beta interacting protein 1
chr1	10398174	10399352	1179	*	STAT3_UT_conserved_12	901	1037	Promoter (<=1kb)	1	10398592	10411552	12961	1	5226	ENST00000491493.5	0	ENSG00000142657	PGD	phosphogluconate dehydrogenase
chr1	11272635	11274426	1792	*	STAT3_UT_conserved_13	613	625	Promoter (<=1kb)	1	11273198	11288434	15237	1	29914	ENST00000376810.6	0	ENSG00000120942	UBIAD1	UbiA prenyltransferase domain containing 1
chr1	15523576	15525374	1799	*	STAT3_UT_conserved_14	950	1114	Promoter (<=1kb)	1	15490832	15524445	33614	2	842	ENST00000546424.5	0	ENSG00000132906	CASP9	caspase 9
chr1	16172716	16173989	1274	*	STAT3_UT_conserved_15	736	811	Distal Intergenic	1	16159266	16161883	2618	1	101927479	ENST00000426353.1	13450		EPHA2-AS1	EPHA2 antisense RNA 1
chr1	26619683	26621755	2073	*	STAT3_UT_conserved_16	1000	1042	Exon (ENST00000690093.1/ENST00000690093.1, exon 1 of 1)	1	26602369	26602432	64	2	124904769	ENST00000516620.2	-17251	ENSG00000252429	LOC124904769	U7 small nuclear RNA
chr1	27030938	27031843	906	*	STAT3_UT_conserved_17	1000	591	Distal Intergenic	1	27005020	27012850	7831	2	115572	ENST00000289166.6	-18088	ENSG00000158246	TENT5B	terminal nucleotidyltransferase 5B
chr1	28398893	28401374	2482	*	STAT3_UT_conserved_18	668	851	Intron (ENST00000633371.1/65979, intron 1 of 4)	1	28369744	28497156	127413	1	65979	ENST00000493669.2	29149	ENSG00000204138	PHACTR4	phosphatase and actin regulator 4
chr1	41371683	41372396	714	*	STAT3_UT_conserved_19	631	523	Intron (ENST00000372591.1/100132074, intron 1 of 1)	1	41375004	41375669	666	2	101929901	ENST00000429109.1	3273	ENSG00000229901	FOXO6-AS1	FOXO6 antisense RNA 1
chr1	41666781	41667716	936	*	STAT3_UT_conserved_20	593	647	Intron (ENST00000372584.5/59269, intron 1 of 7)	1	41506365	41662325	155961	2	59269	ENST00000643665.1	-4456	ENSG00000127124	HIVEP3	HIVEP zinc finger 3
chr1	43946338	43946929	592	*	STAT3_UT_conserved_21	872	251	Promoter (<=1kb)	1	43944355	43946624	2270	2	101929609	ENST00000446167.3	0	ENSG00000288573	LOC101929609	uncharacterized LOC101929609
chr1	46171292	46172740	1449	*	STAT3_UT_conserved_22	549	458	Promoter (2-3kb)	1	46175073	46185298	10226	1	10103	ENST00000498443.5	-2333	ENSG00000117472	TSPAN1	tetraspanin 1
chr1	58784075	58785857	1783	*	STAT3_UT_conserved_23	911	438	Promoter (<=1kb)	1	58785128	58888416	103289	1	100131060	ENST00000653297.1	0		JUN-DT	JUN divergent transcript
chr1	61585048	61586469	1422	*	STAT3_UT_conserved_24	1000	643	Distal Intergenic	1	61654194	61654908	715	1	414927	ENST00000416440.2	-67725		MGC34796	sepiapterin reductase (7,8-dihydrobiopterin:NADP+ oxidoreductase) pseudogene
chr1	76971224	76971457	234	*	STAT3_UT_conserved_25	1000	178	Intron (ENST00000318803.6/81849, intron 2 of 4)	1	76995457	77050316	54860	1	81849	ENST00000488940.1	-24000	ENSG00000117069	ST6GALNAC5	ST6 N-acetylgalactosaminide alpha-2,6-sialyltransferase 5
chr1	84632813	84633448	636	*	STAT3_UT_conserved_26	609	504	Promoter (1-2kb)	1	84628230	84635020	6791	2	439927	ENST00000370624.1	1572	ENSG00000180869	LINC01555	long intergenic non-protein coding RNA 1555
chr1	94863875	94865223	1349	*	STAT3_UT_conserved_27	563	236	Promoter (2-3kb)	1	94867331	94895052	27722	1	126969	ENST00000532670.1	-2108	ENSG00000143036	SLC44A3	solute carrier family 44 member 3
chr1	113072738	113073323	586	*	STAT3_UT_conserved_28	626	281	Promoter (<=1kb)	1	113011687	113073113	61427	2	100996251	ENST00000421157.2	0	ENSG00000238198	LRIG2-DT	LRIG2 divergent transcript
chr1	115714538	115715130	593	*	STAT3_UT_conserved_29	798	252	Intron (ENST00000713711.1/845, intron 9 of 11)	1	115671144	115684076	12933	1	81839	ENST00000474344.1	43394	ENSG00000173218	VANGL1	VANGL planar cell polarity protein 1
chr1	144560200	144561132	933	*	STAT3_UT_conserved_30	614	731	Promoter (<=1kb)	1	144560666	144560829	164	2	124904616	ENST00000610976.1	0	ENSG00000277918	RNVU1-28	RNA, variant U1 small nuclear 28
chr1	145822521	145824719	2199	*	STAT3_UT_conserved_31	772	1377	Promoter (<=1kb)	1	145824053	145844383	20331	1	10623	ENST00000698751.1	0	ENSG00000186141	POLR3C	RNA polymerase III subunit C
chr1	146051494	146052647	1154	*	STAT3_UT_conserved_32	723	846	Promoter (<=1kb)	1	146052566	146059356	6791	1	101928979	ENST00000610820.4	0		LINC01719	long intergenic non-protein coding RNA 1719
chr1	147716526	147718348	1823	*	STAT3_UT_conserved_33	690	857	Distal Intergenic	1	147756199	147760602	4404	2	2702	ENST00000579774.3	42254	ENSG00000265107	GJA5	gap junction protein alpha 5
chr1	148037848	148038719	872	*	STAT3_UT_conserved_34	727	604	Promoter (<=1kb)	1	148038753	148038916	164	2	26864	ENST00000383858.1	197	ENSG00000206585	RNVU1-7	RNA, variant U1 small nuclear 7
chr1	149832717	149833713	997	*	STAT3_UT_conserved_35	590	776	Promoter (<=1kb)	1	149832657	149833052	396	1	8370	ENST00000578186.3	60	ENSG00000270882	H4C14	H4 clustered histone 14
chr1	149884273	149885051	779	*	STAT3_UT_conserved_36	595	607	Promoter (1-2kb)	1	149884459	149886682	2224	2	8349	ENST00000369155.4	1631	ENSG00000184678	H2BC21	H2B clustered histone 21
chr1	150560820	150564710	3891	*	STAT3_UT_conserved_37	1000	1515	Promoter (2-3kb)	1	150558254	150560937	2684	1	54507	ENST00000489159.1	2566	ENSG00000143382	ADAMTSL4	ADAMTS like 4
chr1	150629004	150630033	1030	*	STAT3_UT_conserved_38	1000	551	Promoter (<=1kb)	1	150629814	150635726	5913	1	112268239	ENST00000702956.1	0	ENSG00000288880	LOC112268239	uncharacterized LOC112268239
chr1	151281552	151283192	1641	*	STAT3_UT_conserved_39	818	571	Promoter (<=1kb)	1	151279678	151282000	2323	2	100507670	ENST00000661167.2	0	ENSG00000232671	ZNF687-AS1	ZNF687 antisense RNA 1
chr1	151539457	151541182	1726	*	STAT3_UT_conserved_40	990	633	Promoter (<=1kb)	1	151540305	151583583	43279	1	7286	ENST00000392712.7	0	ENSG00000143367	TUFT1	tuftelin 1
chr1	153922421	153923212	792	*	STAT3_UT_conserved_41	825	408	Promoter (<=1kb)	1	153804725	153922972	118248	2	57459	ENST00000368655.5	0	ENSG00000143614	GATAD2B	GATA zinc finger domain containing 2B
chr1	154936269	154937890	1622	*	STAT3_UT_conserved_42	683	556	Promoter (<=1kb)	1	154924740	154936719	11980	2	10654	ENST00000368467.4	0	ENSG00000163344	PMVK	phosphomevalonate kinase
chr1	155000619	155002522	1904	*	STAT3_UT_conserved_43	940	466	Promoter (<=1kb)	1	155002630	155018522	15893	1	51043	ENST00000417934.6	-108	ENSG00000160685	ZBTB7B	zinc finger and BTB domain containing 7B
chr1	155002763	155004379	1617	*	STAT3_UT_conserved_44	664	680	Promoter (<=1kb)	1	155002802	155018523	15722	1	51043	ENST00000535420.6	0	ENSG00000160685	ZBTB7B	zinc finger and BTB domain containing 7B
chr1	155083739	155086184	2446	*	STAT3_UT_conserved_45	1000	1295	Promoter (<=1kb)	1	155085516	155086982	1467	1	125467750	ENST00000470294.5	0	ENSG00000251246	EFNA4-EFNA3	EFNA4-EFNA3 readthrough
chr1	155123952	155128662	4711	*	STAT3_UT_conserved_46	949	3683	Promoter (<=1kb)	1	155127876	155134857	6982	1	1942	ENST00000368406.2	0	ENSG00000169242	EFNA1	ephrin A1
chr1	155172635	155174786	2152	*	STAT3_UT_conserved_47	1000	805	Promoter (<=1kb)	1	155169408	155172777	3370	2	200185	ENST00000463527.5	0	ENSG00000163463	KRTCAP2	keratinocyte associated protein 2
chr1	155191969	155195829	3861	*	STAT3_UT_conserved_48	1000	1302	Promoter (<=1kb)	1	155194996	155200674	5679	1	105371450	ENST00000447623.4	0	ENSG00000231064	THBS3-AS1	THBS3 antisense RNA 1
chr1	155243929	155245331	1403	*	STAT3_UT_conserved_49	720	713	Promoter (<=1kb)	1	155234452	155244670	10219	2	2629	ENST00000327247.9	0	ENSG00000177628	GBA1	glucosylceramidase beta 1
chr1	155308438	155309878	1441	*	STAT3_UT_conserved_50	755	729	Promoter (<=1kb)	1	155308748	155320666	11919	1	2224	ENST00000611010.4	0	ENSG00000160752	FDPS	farnesyl diphosphate synthase
chr1	155322619	155324527	1909	*	STAT3_UT_conserved_51	963	1382	Promoter (<=1kb)	1	155323012	155326734	3723	1	23623	ENST00000467820.5	0	ENSG00000160753	RUSC1	RUN and SH3 domain containing 1
chr1	156105941	156107507	1567	*	STAT3_UT_conserved_52	1000	261	Promoter (<=1kb)	1	156106658	156114838	8181	1	4000	ENST00000515711.1	0	ENSG00000160789	LMNA	lamin A/C
chr1	156113572	156115011	1440	*	STAT3_UT_conserved_53	1000	931	Promoter (<=1kb)	1	156114251	156139293	25043	1	4000	ENST00000361308.9	0	ENSG00000160789	LMNA	lamin A/C
chr1	156193605	156194734	1130	*	STAT3_UT_conserved_54	1000	579	Promoter (<=1kb)	1	156193932	156212795	18864	1	9673	ENST00000423538.6	0	ENSG00000160785	SLC25A44	solute carrier family 25 member 44
chr1	158002195	158003574	1380	*	STAT3_UT_conserved_55	676	674	Intron (ENST00000360089.8/55243, intron 1 of 12)	1	157993645	158100262	106618	1	55243	ENST00000359209.11	8550	ENSG00000183853	KIRREL1	kirre like nephrin family adhesion molecule 1
chr1	160031049	160032600	1552	*	STAT3_UT_conserved_56	917	1143	Promoter (<=1kb)	1	160024953	160031990	7038	2	93183	ENST00000368090.5	0	ENSG00000143315	PIGM	phosphatidylinositol glycan anchor biosynthesis class M
chr1	185439440	185440859	1420	*	STAT3_UT_conserved_57	840	669	Distal Intergenic	1	185331257	185335039	3783	2	100288079	ENST00000565520.1	-104401	ENSG00000293113	GS1-279B7.1	microtubule associated protein 1 light chain 3 beta pseudogene
chr1	201259415	201260580	1166	*	STAT3_UT_conserved_58	1000	503	Distal Intergenic	1	201283452	201332993	49542	1	5317	ENST00000263946.7	-22872	ENSG00000081277	PKP1	plakophilin 1
chr1	202007732	202010919	3188	*	STAT3_UT_conserved_59	868	2555	Promoter (<=1kb)	1	201995696	202010463	14768	2	102723465	ENST00000419190.2	0		ELF3-AS1	ELF3 antisense RNA 1
chr1	202021820	202023499	1680	*	STAT3_UT_conserved_60	585	1093	Distal Intergenic	1	202013778	202015794	2017	1	1999	ENST00000475698.1	8042	ENSG00000163435	ELF3	E74 like ETS transcription factor 3
chr1	202033977	202036542	2566	*	STAT3_UT_conserved_61	1000	1175	Distal Intergenic	1	202013778	202015794	2017	1	1999	ENST00000475698.1	20199	ENSG00000163435	ELF3	E74 like ETS transcription factor 3
chr1	202045628	202047298	1671	*	STAT3_UT_conserved_62	1000	610	Distal Intergenic	1	202013778	202015794	2017	1	1999	ENST00000475698.1	31850	ENSG00000163435	ELF3	E74 like ETS transcription factor 3
chr1	202055433	202057417	1985	*	STAT3_UT_conserved_63	598	1633	Distal Intergenic	1	202013778	202015794	2017	1	1999	ENST00000475698.1	41655	ENSG00000163435	ELF3	E74 like ETS transcription factor 3
chr1	202105528	202108492	2965	*	STAT3_UT_conserved_64	1000	266	Distal Intergenic	1	202122886	202128598	5713	1	9283	ENST00000683302.1	-14394	ENSG00000170075	GPR37L1	G protein-coupled receptor 37 like 1
chr1	202110574	202114011	3438	*	STAT3_UT_conserved_65	795	2264	Distal Intergenic	1	202122886	202128598	5713	1	9283	ENST00000683302.1	-8875	ENSG00000170075	GPR37L1	G protein-coupled receptor 37 like 1
chr1	206202076	206205149	3074	*	STAT3_UT_conserved_66	751	979	Promoter (<=1kb)	1	206203346	206205829	2484	1	23380	ENST00000603708.1	0	ENSG00000266028	SRGAP2	SLIT-ROBO Rho GTPase activating protein 2
chr1	206552137	206552436	300	*	STAT3_UT_conserved_67	678	181	Intron (ENST00000579436.7/83593, intron 2 of 5)	1	206557165	206589267	32103	1	83593	ENST00000577571.5	-4729	ENSG00000266094	RASSF5	Ras association domain family member 5
chr1	207320622	207322358	1737	*	STAT3_UT_conserved_68	1000	631	Promoter (<=1kb)	1	207321519	207365940	44422	1	1604	ENST00000695822.1	0	ENSG00000196352	CD55	CD55 molecule (Cromer blood group)
chr1	223887448	223888543	1096	*	STAT3_UT_conserved_69	544	345	Distal Intergenic	1	223810464	223845954	35491	2	7159	ENST00000465119.1	-41494	ENSG00000143514	TP53BP2	tumor protein p53 binding protein 2
chr1	228059333	228060399	1067	*	STAT3_UT_conserved_70	1000	621	3' UTR	1	228073909	228076550	2642	2	100506571	ENST00000623471.1	16151	ENSG00000276255	LINC02809	long intergenic non-protein coding RNA 2809
chr1	228165301	228166223	923	*	STAT3_UT_conserved_71	711	647	Promoter (<=1kb)	1	228165804	228182257	16454	1	200205	ENST00000366711.4	0	ENSG00000181873	IBA57	iron-sulfur cluster assembly factor IBA57
chr1	230681024	230682541	1518	*	STAT3_UT_conserved_72	1000	658	Promoter (1-2kb)	1	230684323	230688528	4206	1	22796	ENST00000482012.1	-1782	ENSG00000135775	COG2	component of oligomeric golgi complex 2
chr10	10014	10472	459	*	STAT3_UT_conserved_73	1000	176	Distal Intergenic	10	47494	49269	1776	2	347688	ENST00000562809.1	38797	ENSG00000261456	TUBB8	tubulin beta 8 class VIII
chr10	12617173	12617723	551	*	STAT3_UT_conserved_74	1000	390	Intron (ENST00000619168.5/57118, intron 2 of 10)	10	12653138	12653197	60	2	100616320	ENST00000637781.1	35474	ENSG00000283699	MIR4481	microRNA 4481
chr10	27319183	27320920	1738	*	STAT3_UT_conserved_75	1000	615	Distal Intergenic	10	27343436	27344917	1482	1	101929180	ENST00000568270.1	-22516	ENSG00000260151	LINC02673	long intergenic non-protein coding RNA 2673
chr10	34951180	34952201	1022	*	STAT3_UT_conserved_76	754	403	Distal Intergenic	10	34969881	34975578	5698	1	105376491	ENST00000654061.1	-17680		LINC02635	long intergenic non-protein coding RNA 2635
chr10	39966166	39966417	252	*	STAT3_UT_conserved_77	816	92	Distal Intergenic	10	38696424	38697902	1479	1	399746	ENST00000448440.1	1269742		ACTR3BP5	ACTR3B pseudogene 5
chr10	43436601	43437442	842	*	STAT3_UT_conserved_78	575	299	Promoter (<=1kb)	10	43436841	43483181	46341	1	642819	ENST00000315429.12	0	ENSG00000243660	ZNF487	zinc finger protein 487
chr10	49538239	49539229	991	*	STAT3_UT_conserved_79	570	654	Promoter (<=1kb)	10	49454168	49539025	84858	2	2074	ENST00000681632.1	0	ENSG00000225830	ERCC6	ERCC excision repair 6, chromatin remodeling factor
chr10	63629782	63630917	1136	*	STAT3_UT_conserved_80	769	687	Promoter (<=1kb)	10	63630672	63655769	25098	1	101929846	ENST00000654322.1	0		LOC101929846	uncharacterized LOC101929846
chr10	70146841	70147150	310	*	STAT3_UT_conserved_81	796	187	Promoter (<=1kb)	10	70137981	70146700	8720	2	219743	ENST00000287078.7	-141	ENSG00000156521	TYSND1	trypsin like peroxisomal matrix peptidase 1
chr10	71712913	71713871	959	*	STAT3_UT_conserved_82	803	286	Promoter (<=1kb)	10	71712604	71742036	29433	1	64072	ENST00000398792.3	309	ENSG00000107736	CDH23	cadherin related 23
chr10	73412851	73414571	1721	*	STAT3_UT_conserved_83	1000	1120	Promoter (<=1kb)	10	73375101	73414058	38958	2	310	ENST00000372921.10	0	ENSG00000138279	ANXA7	annexin A7
chr10	73906421	73907352	932	*	STAT3_UT_conserved_84	746	554	Promoter (1-2kb)	10	73909177	73913049	3873	1	5328	ENST00000481390.5	-1825	ENSG00000122861	PLAU	plasminogen activator, urokinase
chr10	74825679	74827279	1601	*	STAT3_UT_conserved_85	1000	1007	Promoter (<=1kb)	10	74826413	75032624	206212	1	23522	ENST00000648892.1	0	ENSG00000156650	KAT6B	lysine acetyltransferase 6B
chr10	78028924	78030170	1247	*	STAT3_UT_conserved_86	882	882	Promoter (<=1kb)	10	77975149	78029515	54367	2	11128	ENST00000372371.8	0	ENSG00000148606	POLR3A	RNA polymerase III subunit A
chr10	80078241	80079244	1004	*	STAT3_UT_conserved_87	592	869	Promoter (<=1kb)	10	80046860	80078895	32036	2	219347	ENST00000412298.5	0		TMEM254-AS1	TMEM254 antisense RNA 1
chr10	93465850	93466790	941	*	STAT3_UT_conserved_88	1000	339	Intron (ENST00000359263.9/26509, intron 1 of 53)	10	93306430	93482194	175765	2	26509	ENST00000358334.9	15404	ENSG00000138119	MYOF	myoferlin
chr10	96089710	96090545	836	*	STAT3_UT_conserved_89	677	296	Promoter (<=1kb)	10	95732976	96090239	357264	2	728558	ENST00000669711.1	0	ENSG00000226688	ENTPD1-AS1	ENTPD1 antisense RNA 1
chr10	96513685	96514530	846	*	STAT3_UT_conserved_90	1000	596	Promoter (<=1kb)	10	96364608	96513926	149319	2	7093	ENST00000357947.4	0	ENSG00000095587	TLL2	tolloid like 2
chr10	97334401	97335061	661	*	STAT3_UT_conserved_91	848	485	Promoter (<=1kb)	10	97334564	97343204	8641	1	105378448	ENST00000445808.4	0		LOC105378448	uncharacterized LOC105378448
chr10	97407369	97407690	322	*	STAT3_UT_conserved_92	1000	144	Intron (ENST00000422848.1/ENST00000422848.1, intron 1 of 1)	10	97393684	97401534	7851	2	23223	ENST00000618765.1	-5835	ENSG00000052749	RRP12	ribosomal RNA processing 12 homolog
chr10	99620220	99621790	1571	*	STAT3_UT_conserved_93	700	603	Promoter (<=1kb)	10	99620857	99621931	1075	1	123466211	ENST00000566847.2	0	ENSG00000260475	SLC25A28-DT	SLC25A28 divergent transcript
chr10	100912160	100913709	1550	*	STAT3_UT_conserved_94	790	949	Promoter (<=1kb)	10	100912963	100926760	13798	1	55719	ENST00000370271.7	0	ENSG00000119906	SLF2	SMC5-SMC6 complex localization factor 2
chr10	101060378	101061649	1272	*	STAT3_UT_conserved_95	745	469	Promoter (<=1kb)	10	101061989	101067059	5071	1	81621	ENST00000370200.6	-340	ENSG00000107821	KAZALD1	Kazal type serine peptidase inhibitor domain 1
chr10	102393548	102396305	2758	*	STAT3_UT_conserved_96	1000	731	Promoter (<=1kb)	10	102394110	102396298	2189	1	4791	ENST00000601386.5	0	ENSG00000077150	NFKB2	nuclear factor kappa B subunit 2
chr10	102501420	102501603	184	*	STAT3_UT_conserved_97	965	97	Promoter (1-2kb)	10	102483014	102502654	19641	2	10121	ENST00000481044.6	1051	ENSG00000138107	ACTR1A	actin related protein 1A
chr10	102501809	102503043	1235	*	STAT3_UT_conserved_98	973	624	Promoter (<=1kb)	10	102461881	102502709	40829	2	10121	ENST00000636707.1	0	ENSG00000138107	ACTR1A	actin related protein 1A
chr10	113752367	113753750	1384	*	STAT3_UT_conserved_99	1000	928	Promoter (<=1kb)	10	113751682	113783429	31748	1	79949	ENST00000694986.1	685	ENSG00000148735	PLEKHS1	pleckstrin homology domain containing S1
chr10	119596776	119597412	637	*	STAT3_UT_conserved_100	1000	343	Promoter (<=1kb)	10	119573465	119596964	23500	2	7073	ENST00000436547.7	0	ENSG00000151923	TIAL1	TIA1 cytotoxic granule associated RNA binding protein like 1
chr10	125822401	125823567	1167	*	STAT3_UT_conserved_101	618	1062	Promoter (<=1kb)	10	125823546	125836551	13006	1	56647	ENST00000278100.11	0	ENSG00000107949	BCCIP	BRCA2 and CDKN1A interacting protein
chr10	130110317	130111639	1323	*	STAT3_UT_conserved_102	833	304	Promoter (<=1kb)	10	130020025	130110810	90786	2	387723	ENST00000643056.1	0	ENSG00000237489	C10orf143	chromosome 10 open reading frame 143
chr10	132447814	132449297	1484	*	STAT3_UT_conserved_103	1000	1229	Promoter (<=1kb)	10	132446985	132448940	1956	1	170393	ENST00000701813.1	829		LINC02870	long intergenic non-protein coding RNA 2870
chr11	206568	207941	1374	*	STAT3_UT_conserved_104	554	652	Promoter (<=1kb)	11	167784	207383	39600	2	51272	ENST00000410108.5	0	ENSG00000177951	BET1L	Bet1 golgi vesicular membrane trafficking protein like
chr11	353042	356439	3398	*	STAT3_UT_conserved_105	1000	3198	Distal Intergenic	11	369499	382117	12619	1	338707	ENST00000329962.11	-13060	ENSG00000182272	B4GALNT4	beta-1,4-N-acetyl-galactosaminyltransferase 4
chr11	448181	448515	335	*	STAT3_UT_conserved_106	930	190	Promoter (<=1kb)	11	448268	487053	38786	1	81490	ENST00000532614.5	0	ENSG00000174915	PTDSS2	phosphatidylserine synthase 2
chr11	615121	616208	1088	*	STAT3_UT_conserved_107	1000	765	Promoter (<=1kb)	11	612553	615252	2700	2	3665	ENST00000528413.6	0	ENSG00000185507	IRF7	interferon regulatory factor 7
chr11	3797103	3798153	1051	*	STAT3_UT_conserved_108	568	250	Promoter (<=1kb)	11	3797724	3826371	28648	1	27315	ENST00000528216.5	0	ENSG00000148985	PGAP2	post-GPI attachment to proteins 2
chr11	8832518	8833346	829	*	STAT3_UT_conserved_109	1000	407	Promoter (<=1kb)	11	8830701	8832587	1887	2	6764	ENST00000528452.1	0	ENSG00000166444	DENND2B	DENN domain containing 2B
chr11	8963723	8963972	250	*	STAT3_UT_conserved_110	992	187	Promoter (<=1kb)	11	8953262	8964180	10919	2	56674	ENST00000530136.1	208	ENSG00000175348	TMEM9B	TMEM9 domain family member B
chr11	8964166	8965340	1175	*	STAT3_UT_conserved_111	996	210	Promoter (<=1kb)	11	8964502	8966502	2001	1	493900	ENST00000689197.1	0	ENSG00000254860	TMEM9B-AS1	TMEM9B antisense RNA 1
chr11	13923031	13925013	1983	*	STAT3_UT_conserved_112	975	660	Promoter (<=1kb)	11	13921450	13924863	3414	2	101928132	ENST00000532065.1	0	ENSG00000254438	LINC02683	long intergenic non-protein coding RNA 2683
chr11	27863812	27864506	695	*	STAT3_UT_conserved_113	577	207	Intron (ENST00000530663.1/ENST00000530663.1, intron 1 of 1)	11	27654893	27722058	67166	2	627	ENST00000314915.6	-141754	ENSG00000176697	BDNF	brain derived neurotrophic factor
chr11	33257753	33258969	1217	*	STAT3_UT_conserved_114	812	661	Promoter (<=1kb)	11	33258331	33286643	28313	1	10114	ENST00000531504.5	0	ENSG00000110422	HIPK3	homeodomain interacting protein kinase 3
chr11	45804091	45805316	1226	*	STAT3_UT_conserved_115	760	817	Promoter (<=1kb)	11	45805149	45806336	1188	1	55343	ENST00000530471.1	0	ENSG00000181830	SLC35C1	solute carrier family 35 member C1
chr11	47193083	47195221	2139	*	STAT3_UT_conserved_116	1000	1061	Distal Intergenic	11	47179254	47186443	7190	2	29763	ENST00000530513.5	-6640	ENSG00000165912	PACSIN3	protein kinase C and casein kinase substrate in neurons 3
chr11	47213651	47215696	2046	*	STAT3_UT_conserved_117	1000	1454	Promoter (<=1kb)	11	47214465	47216873	2409	1	1643	ENST00000622878.4	0	ENSG00000134574	DDB2	damage specific DNA binding protein 2
chr11	47215925	47217052	1128	*	STAT3_UT_conserved_118	1000	613	Promoter (<=1kb)	11	47216913	47239191	22279	1	1643	ENST00000617847.4	0	ENSG00000134574	DDB2	damage specific DNA binding protein 2
chr11	47553327	47553782	456	*	STAT3_UT_conserved_119	717	115	Promoter (<=1kb)	11	47465937	47553132	87196	2	10658	ENST00000687097.1	-195	ENSG00000149187	CELF1	CUGBP Elav-like family member 1
chr11	61792212	61793313	1102	*	STAT3_UT_conserved_120	620	622	Promoter (<=1kb)	11	61792911	61797238	4328	1	2237	ENST00000305885.3	0	ENSG00000168496	FEN1	flap structure-specific endonuclease 1
chr11	61971130	61972767	1638	*	STAT3_UT_conserved_121	662	602	Distal Intergenic	11	61967729	61969490	1762	1	399900	ENST00000623785.2	3401		LOC399900	uncharacterized LOC399900
chr11	62727419	62728892	1474	*	STAT3_UT_conserved_122	630	420	Promoter (<=1kb)	11	62712630	62727457	14828	2	221092	ENST00000301785.7	0	ENSG00000214753	HNRNPUL2	heterogeneous nuclear ribonucleoprotein U like 2
chr11	64225282	64226980	1699	*	STAT3_UT_conserved_123	1000	1052	Promoter (<=1kb)	11	64223799	64226150	2352	2	83707	ENST00000394547.7	0	ENSG00000149743	TRPT1	tRNA phosphotransferase 1
chr11	64303950	64306336	2387	*	STAT3_UT_conserved_124	606	1498	Promoter (<=1kb)	11	64305497	64316738	11242	1	2101	ENST00000406310.6	0	ENSG00000173153	ESRRA	estrogen related receptor alpha
chr11	64342333	64342907	575	*	STAT3_UT_conserved_125	544	405	Promoter (<=1kb)	11	64342731	64350695	7965	1	283234	ENST00000494566.5	0	ENSG00000168071	CCDC88B	coiled-coil domain containing 88B
chr11	64778648	64779195	548	*	STAT3_UT_conserved_126	967	324	Promoter (<=1kb)	11	64764606	64778747	14142	2	7536	ENST00000227503.13	0	ENSG00000168066	SF1	splicing factor 1
chr11	65418406	65419529	1124	*	STAT3_UT_conserved_127	1000	578	Distal Intergenic	11	65422774	65426457	3684	1	83786	ENST00000499732.3	-3245	ENSG00000126391	FRMD8	FERM domain containing 8
chr11	65419831	65420696	866	*	STAT3_UT_conserved_128	809	455	Promoter (2-3kb)	11	65422774	65426457	3684	1	83786	ENST00000499732.3	-2078	ENSG00000126391	FRMD8	FERM domain containing 8
chr11	65420881	65423580	2700	*	STAT3_UT_conserved_129	1000	642	Promoter (<=1kb)	11	65422798	65445540	22743	1	283131	ENST00000501122.2	0	ENSG00000245532	NEAT1	nuclear paraspeckle assembly transcript 1
chr11	65539791	65541235	1445	*	STAT3_UT_conserved_130	897	1124	Promoter (<=1kb)	11	65539080	65540683	1604	2	4054	ENST00000532661.6	0	ENSG00000168056	LTBP3	latent transforming growth factor beta binding protein 3
chr11	65662019	65663893	1875	*	STAT3_UT_conserved_131	761	871	Promoter (<=1kb)	11	65662988	65671718	8731	1	105369347	ENST00000691526.2	0		RELA-DT	RELA divergent transcript
chr11	66479693	66481075	1383	*	STAT3_UT_conserved_132	1000	525	Promoter (<=1kb)	11	66480013	66509657	29645	1	10072	ENST00000532677.5	0	ENSG00000254986	DPP3	dipeptidyl peptidase 3
chr11	67317216	67318490	1275	*	STAT3_UT_conserved_133	583	344	Promoter (<=1kb)	11	67317871	67391434	73564	1	100130987	ENST00000622583.4	0		LOC100130987	uncharacterized LOC100130987
chr11	67353084	67353908	825	*	STAT3_UT_conserved_134	914	182	Promoter (<=1kb)	11	67350772	67353546	2775	2	57804	ENST00000312419.8	0	ENSG00000175482	POLD4	DNA polymerase delta 4, accessory subunit
chr11	67629848	67630805	958	*	STAT3_UT_conserved_135	580	172	Promoter (<=1kb)	11	67627938	67629930	1993	2	254552	ENST00000301490.8	0	ENSG00000167799	NUDT8	nudix hydrolase 8
chr11	67805484	67806338	855	*	STAT3_UT_conserved_136	1000	300	Promoter (<=1kb)	11	67796683	67805336	8654	2	645332	ENST00000525180.1	-148	ENSG00000290994	FAM86C2P	family with sequence similarity 86, member A pseudogene
chr11	68270748	68271070	323	*	STAT3_UT_conserved_137	559	144	Promoter (<=1kb)	11	68267180	68271916	4737	2	53838	ENST00000532534.5	846	ENSG00000171067	C11orf24	chromosome 11 open reading frame 24
chr11	68271283	68271905	623	*	STAT3_UT_conserved_138	569	109	Promoter (<=1kb)	11	68267180	68271916	4737	2	53838	ENST00000532534.5	11	ENSG00000171067	C11orf24	chromosome 11 open reading frame 24
chr11	72079840	72080959	1120	*	STAT3_UT_conserved_139	677	578	Promoter (<=1kb)	11	72080337	72095956	15620	1	120356739	ENST00000538413.6	0	ENSG00000184154	LRRC51	leucine rich repeat containing 51
chr11	72813888	72815292	1405	*	STAT3_UT_conserved_140	1000	683	Promoter (<=1kb)	11	72793624	72814054	20431	2	107984421	ENST00000624670.2	0		LOC107984421	uncharacterized LOC107984421
chr11	73257127	73258545	1419	*	STAT3_UT_conserved_141	1000	569	Distal Intergenic	11	73264498	73297802	33305	1	5031	ENST00000393592.7	-5953	ENSG00000171631	P2RY6	pyrimidinergic receptor P2Y6
chr11	73288747	73289611	865	*	STAT3_UT_conserved_142	614	704	Promoter (<=1kb)	11	73289407	73298625	9219	1	5031	ENST00000535931.2	0	ENSG00000171631	P2RY6	pyrimidinergic receptor P2Y6
chr11	73308757	73310175	1419	*	STAT3_UT_conserved_143	855	789	Promoter (<=1kb)	11	73307235	73309361	2127	2	100287837	ENST00000546324.1	0	ENSG00000257038	ARHGEF17-AS1	ARHGEF17 antisense RNA 1
chr11	73875956	73877560	1605	*	STAT3_UT_conserved_144	1000	1124	Promoter (<=1kb)	11	73872667	73876846	4180	2	51287	ENST00000355693.5	0	ENSG00000181924	COA4	cytochrome c oxidase assembly factor 4 homolog
chr11	74398204	74399173	970	*	STAT3_UT_conserved_145	859	403	Promoter (<=1kb)	11	74330316	74398433	68118	2	283209	ENST00000298198.5	0	ENSG00000165434	PGM2L1	phosphoglucomutase 2 like 1
chr11	74437062	74437802	741	*	STAT3_UT_conserved_146	654	485	Intron (ENST00000533008.1/ENST00000533008.1, intron 2 of 3)	11	74457082	74462367	5286	2	10008	ENST00000525550.1	24565	ENSG00000175538	KCNE3	potassium voltage-gated channel subfamily E regulatory subunit 3
chr11	76234717	76236844	2128	*	STAT3_UT_conserved_147	1000	1357	Distal Intergenic	11	76210956	76216025	5070	2	107984359	ENST00000531538.1	-18692	ENSG00000255362	LINC02761	long intergenic non-protein coding RNA 2761
chr11	76291225	76293015	1791	*	STAT3_UT_conserved_148	1000	983	Distal Intergenic	11	76349956	76359573	9618	2	5612	ENST00000529901.1	66558	ENSG00000137492	THAP12	THAP domain containing 12
chr11	76577089	76577757	669	*	STAT3_UT_conserved_149	1000	141	Distal Intergenic	11	76545948	76550006	4059	1	56946	ENST00000531793.1	31141	ENSG00000158636	EMSY	EMSY transcriptional repressor, BRCA2 interacting
chr11	76782641	76784694	2054	*	STAT3_UT_conserved_150	834	404	Promoter (<=1kb)	11	76782581	76783062	482	2	101928837	ENST00000528075.1	0	ENSG00000255100	TSKU-AS1	TSKU antisense RNA 1
chr11	77191620	77192409	790	*	STAT3_UT_conserved_151	718	394	Exon (ENST00000409709.9/4647, exon 31 of 49)	11	77184686	77191187	6502	1	4647	ENST00000467137.1	6934	ENSG00000137474	MYO7A	myosin VIIA
chr11	77472752	77475064	2313	*	STAT3_UT_conserved_152	598	2146	Promoter (<=1kb)	11	77322017	77474094	152078	2	5058	ENST00000356341.8	0	ENSG00000149269	PAK1	p21 (RAC1) activated kinase 1
chr11	77589335	77591156	1822	*	STAT3_UT_conserved_153	1000	439	Promoter (<=1kb)	11	77589391	77610009	20619	1	282679	ENST00000528638.1	0	ENSG00000178301	AQP11	aquaporin 11
chr11	77637449	77638008	560	*	STAT3_UT_conserved_154	843	181	Promoter (<=1kb)	11	77614530	77637794	23265	2	1207	ENST00000525428.6	0	ENSG00000074201	CLNS1A	chloride nucleotide-sensitive channel 1A
chr11	77820589	77821622	1034	*	STAT3_UT_conserved_155	1000	292	Promoter (<=1kb)	11	77821109	77918432	97324	1	28971	ENST00000532481.5	0	ENSG00000087884	AAMDC	adipogenesis associated Mth938 domain containing
chr11	77994422	77995194	773	*	STAT3_UT_conserved_156	1000	463	Promoter (<=1kb)	11	77874418	77994667	120250	2	92105	ENST00000695303.1	0	ENSG00000149262	INTS4	integrator complex subunit 4
chr11	78030164	78031099	936	*	STAT3_UT_conserved_157	1000	477	Intron (ENST00000533144.1/65987, intron 2 of 2)	11	78015715	78023276	7562	2	65987	ENST00000353172.6	-6888	ENSG00000151364	KCTD14	potassium channel tetramerization domain containing 14
chr11	78187868	78189328	1461	*	STAT3_UT_conserved_158	1000	319	Promoter (<=1kb)	11	78171249	78188626	17378	2	283219	ENST00000340067.4	0	ENSG00000188997	KCTD21	potassium channel tetramerization domain containing 21
chr11	103408060	103409199	1140	*	STAT3_UT_conserved_159	567	682	Exon (ENST00000522384.2/ENST00000522384.2, exon 1 of 1)	11	103454999	103479437	24439	1	79659	ENST00000530547.1	-45800	ENSG00000187240	DYNC2H1	dynein cytoplasmic 2 heavy chain 1
chr11	118622800	118623735	936	*	STAT3_UT_conserved_160	590	444	Promoter (<=1kb)	11	118624084	118625059	976	1	23187	ENST00000617208.1	-349	ENSG00000019144	PHLDB1	pleckstrin homology like domain family B member 1
chr11	119120698	119122050	1353	*	STAT3_UT_conserved_161	1000	947	Promoter (<=1kb)	11	119121580	119136059	14480	1	25988	ENST00000350777.7	0	ENSG00000172273	HINFP	histone H4 transcription factor
chr12	459284	459980	697	*	STAT3_UT_conserved_162	545	448	Promoter (<=1kb)	12	459939	563509	103571	1	283358	ENST00000266383.10	0	ENSG00000139044	B4GALNT3	beta-1,4-N-acetyl-galactosaminyltransferase 3
chr12	6533616	6534376	761	*	STAT3_UT_conserved_163	606	616	Promoter (<=1kb)	12	6532290	6533498	1209	2	112268089	ENST00000537921.1	-118		GAPDH-DT	GAPDH divergent transcript
chr12	6851476	6852460	985	*	STAT3_UT_conserved_164	858	864	Promoter (<=1kb)	12	6852148	6866620	14473	1	8078	ENST00000389231.9	0	ENSG00000111667	USP5	ubiquitin specific peptidase 5
chr12	7107788	7109590	1803	*	STAT3_UT_conserved_165	649	1398	Promoter (<=1kb)	12	7108052	7111606	3555	1	283314	ENST00000435921.6	0	ENSG00000205885	C1RL-AS1	C1RL antisense RNA 1
chr12	8243060	8243808	749	*	STAT3_UT_conserved_166	952	235	Promoter (<=1kb)	12	8243147	8342048	98902	1	112268090	ENST00000669735.1	0		LOC112268090	uncharacterized LOC112268090
chr12	12357043	12357872	830	*	STAT3_UT_conserved_167	582	485	Promoter (<=1kb)	12	12357078	12471233	114156	1	118426	ENST00000314565.9	0	ENSG00000165714	BORCS5	BLOC-1 related complex subunit 5
chr12	26134976	26135883	908	*	STAT3_UT_conserved_168	571	275	Promoter (<=1kb)	12	26134967	26231146	96180	1	8082	ENST00000540266.5	9	ENSG00000123096	SSPN	sarcospan
chr12	26238519	26239969	1451	*	STAT3_UT_conserved_169	556	1307	Intron (ENST00000534829.5/105369705, intron 1 of 3)	12	26229548	26271822	42275	2	101928554	ENST00000537525.6	31853		ITPR2-AS1	ITPR2 and SSPN antisense RNA 1
chr12	26274419	26275402	984	*	STAT3_UT_conserved_170	782	647	Promoter (2-3kb)	12	26231394	26271920	40527	2	101928554	ENST00000541940.1	-2499		ITPR2-AS1	ITPR2 and SSPN antisense RNA 1
chr12	26937510	26939201	1692	*	STAT3_UT_conserved_171	575	692	Promoter (<=1kb)	12	26938470	26966648	28179	1	26127	ENST00000229395.8	0	ENSG00000111790	FGFR1OP2	FGFR1 oncogene partner 2
chr12	31072933	31074666	1734	*	STAT3_UT_conserved_172	658	1153	Promoter (<=1kb)	12	31019434	31073786	54353	2	100506660	ENST00000669174.1	0	ENSG00000245614	DDX11-AS1	DDX11 antisense RNA 1
chr12	46441865	46442846	982	*	STAT3_UT_conserved_173	958	493	Intron (ENST00000687751.1/100288798, intron 2 of 3)	12	46412150	46485060	72911	1	100288798	ENST00000657145.1	29715		SLC38A4-AS1	SLC38A4 antisense RNA 1
chr12	47763230	47764023	794	*	STAT3_UT_conserved_174	707	451	Intron (ENST00000548498.5/55652, intron 2 of 3)	12	47758994	47779111	20118	1	55652	ENST00000549243.5	4236	ENSG00000211584	SLC48A1	solute carrier family 48 member 1
chr12	47819804	47821724	1921	*	STAT3_UT_conserved_175	1000	505	Promoter (<=1kb)	12	47782722	47819866	37145	2	51564	ENST00000354334.7	0	ENSG00000061273	HDAC7	histone deacetylase 7
chr12	47828385	47829680	1296	*	STAT3_UT_conserved_176	697	891	Promoter (<=1kb)	12	47829494	47834554	5061	1	107984503	ENST00000546523.1	0		LINC02354	long intergenic non-protein coding RNA 2354
chr12	47904569	47905679	1111	*	STAT3_UT_conserved_177	748	728	Promoter (<=1kb)	12	47841537	47904994	63458	2	7421	ENST00000549336.6	0	ENSG00000111424	VDR	vitamin D receptor
chr12	48956319	48958098	1780	*	STAT3_UT_conserved_178	543	1474	Promoter (<=1kb)	12	48903503	48957365	53863	2	377	ENST00000398092.4	0	ENSG00000134287	ARF3	ARF GTPase 3
chr12	50084557	50085867	1311	*	STAT3_UT_conserved_179	564	425	Promoter (<=1kb)	12	50085200	50100642	15443	1	6602	ENST00000381513.8	0	ENSG00000066117	SMARCD1	SWI/SNF related BAF chromatin remodeling complex subunit D1
chr12	50246750	50247553	804	*	STAT3_UT_conserved_180	1000	399	Promoter (2-3kb)	12	50222318	50249893	27576	2	51474	ENST00000550592.1	2340	ENSG00000050405	LIMA1	LIM domain and actin binding 1
chr12	52279238	52281448	2211	*	STAT3_UT_conserved_181	665	1336	Intron (ENST00000553310.6/3892, intron 1 of 2)	12	52275821	52277736	1916	1	3892	ENST00000642573.1	3417	ENSG00000170442	KRT86	keratin 86
chr12	52873592	52874892	1301	*	STAT3_UT_conserved_182	773	512	Distal Intergenic	12	52844604	52849092	4489	2	196374	ENST00000547110.5	-24500	ENSG00000170423	KRT78	keratin 78
chr12	53078717	53080079	1363	*	STAT3_UT_conserved_183	611	688	Promoter (<=1kb)	12	53064316	53079390	15075	2	84926	ENST00000301463.9	0	ENSG00000167778	SPRYD3	SPRY domain containing 3
chr12	53251132	53252714	1583	*	STAT3_UT_conserved_184	1000	1134	Promoter (<=1kb)	12	53251251	53251897	647	1	84975	ENST00000546655.1	0	ENSG00000182544	MFSD5	major facilitator superfamily domain containing 5
chr12	53320699	53321632	934	*	STAT3_UT_conserved_185	753	749	Promoter (<=1kb)	12	53307457	53321257	13801	2	8086	ENST00000552876.5	0	ENSG00000094914	AAAS	aladin WD repeat nucleoporin
chr12	53379454	53380420	967	*	STAT3_UT_conserved_186	789	284	Promoter (<=1kb)	12	53380176	53382577	2402	1	6667	ENST00000551969.5	0	ENSG00000185591	SP1	Sp1 transcription factor
chr12	55973191	55974241	1051	*	STAT3_UT_conserved_187	925	608	Promoter (<=1kb)	12	55973913	55994706	20794	1	5869	ENST00000553116.5	0	ENSG00000111540	RAB5B	RAB5B, member RAS oncogene family
chr12	56223815	56225015	1201	*	STAT3_UT_conserved_188	1000	414	Promoter (<=1kb)	12	56224342	56229854	5513	1	79035	ENST00000267023.9	0	ENSG00000139579	NABP2	nucleic acid binding protein 2
chr12	56359632	56360794	1163	*	STAT3_UT_conserved_189	1000	719	Promoter (<=1kb)	12	56341597	56360107	18511	2	6773	ENST00000314128.9	0	ENSG00000170581	STAT2	signal transducer and activator of transcription 2
chr12	100266588	100267832	1245	*	STAT3_UT_conserved_190	615	344	Promoter (<=1kb)	12	100203669	100267079	63411	2	120863	ENST00000378244.6	0	ENSG00000166153	DEPDC4	DEP domain containing 4
chr12	108731707	108732606	900	*	STAT3_UT_conserved_191	1000	237	Promoter (<=1kb)	12	108647384	108731526	84143	2	23603	ENST00000550542.5	-181	ENSG00000110880	CORO1C	coronin 1C
chr12	133079962	133081276	1315	*	STAT3_UT_conserved_192	565	652	Promoter (<=1kb)	12	133080474	133105626	25153	1	7699	ENST00000356456.9	0	ENSG00000196387	ZNF140	zinc finger protein 140
chr13	18194844	18195790	947	*	STAT3_UT_conserved_193	541	821	Promoter (<=1kb)	13	18195297	18232024	36728	1	26080	ENST00000623511.1	0	ENSG00000279516	FAM230C	family with sequence similarity 230 member C
chr13	19633050	19633859	810	*	STAT3_UT_conserved_194	1000	293	Promoter (<=1kb)	13	19633659	19673441	39783	1	54737	ENST00000361479.10	0	ENSG00000196199	MPHOSPH8	M-phase phosphoprotein 8
chr13	44012644	44014086	1443	*	STAT3_UT_conserved_195	1000	601	Intron (ENST00000627615.1/144811, intron 9 of 12)	13	44022059	44028552	6494	1	121838	ENST00000587571.5	-7973	ENSG00000233725	NRAD1	non-coding RNA in the aldehyde dehydrogenase 1A pathway
chr13	44300831	44302371	1541	*	STAT3_UT_conserved_196	837	567	Distal Intergenic	13	44373665	44397441	23777	1	387923	ENST00000474333.5	-71294	ENSG00000151778	SERP2	stress associated endoplasmic reticulum protein family member 2
chr13	114019232	114020152	921	*	STAT3_UT_conserved_197	672	746	Intron (ENST00000334062.8/22821, intron 9 of 23)	13	114021409	114036193	14785	2	22821	ENST00000542651.2	16041	ENSG00000185989	RASA3	RAS p21 protein activator 3
chr13	114353859	114354311	453	*	STAT3_UT_conserved_198	1000	329	Distal Intergenic	13	114329559	114333948	4390	2	104355150	ENST00000446989.1	-19911		LINC01054	long intergenic non-protein coding RNA 1054
chr14	20342498	20343730	1233	*	STAT3_UT_conserved_199	686	666	Promoter (<=1kb)	14	20343615	20357904	14290	1	10038	ENST00000250416.9	0	ENSG00000129484	PARP2	poly(ADP-ribose) polymerase 2
chr14	20681790	20683704	1915	*	STAT3_UT_conserved_200	866	1209	Promoter (<=1kb)	14	20684177	20694186	10010	1	283	ENST00000336811.10	-473	ENSG00000214274	ANG	angiogenin
chr14	24093689	24094780	1092	*	STAT3_UT_conserved_201	646	697	Promoter (<=1kb)	14	24094053	24104125	10073	1	5106	ENST00000559250.5	0	ENSG00000100889	PCK2	phosphoenolpyruvate carboxykinase 2, mitochondrial
chr14	24113561	24116175	2615	*	STAT3_UT_conserved_202	1000	851	Promoter (<=1kb)	14	24078662	24114949	36288	2	4901	ENST00000561028.6	0	ENSG00000129535	NRL	neural retina leucine zipper
chr14	24146433	24148662	2230	*	STAT3_UT_conserved_203	1000	600	Promoter (<=1kb)	14	24146685	24149487	2803	1	55072	ENST00000559308.5	0	ENSG00000092098	RNF31	ring finger protein 31
chr14	24159632	24161790	2159	*	STAT3_UT_conserved_204	1000	1670	Promoter (<=1kb)	14	24161234	24166520	5287	1	10379	ENST00000561415.2	0	ENSG00000213928	IRF9	interferon regulatory factor 9
chr14	24179559	24180898	1340	*	STAT3_UT_conserved_205	1000	835	Promoter (<=1kb)	14	24179528	24180035	508	1	9985	ENST00000558381.1	31	ENSG00000100918	REC8	REC8 meiotic recombination protein
chr14	24231648	24233235	1588	*	STAT3_UT_conserved_206	826	1028	Promoter (<=1kb)	14	24213955	24232336	18382	2	100528064	ENST00000605847.5	0	ENSG00000255526	NEDD8-MDP1	NEDD8-MDP1 readthrough
chr14	24241911	24243719	1809	*	STAT3_UT_conserved_207	1000	594	Promoter (<=1kb)	14	24238286	24242635	4350	2	26277	ENST00000699682.1	0	ENSG00000092330	TINF2	TERF1 interacting nuclear factor 2
chr14	32484352	32485137	786	*	STAT3_UT_conserved_208	922	462	Exon (ENST00000554243.1/ENST00000554243.1, exon 1 of 1)	14	32494271	32545455	51185	1	9472	ENST00000554410.5	-9134	ENSG00000151320	AKAP6	A-kinase anchoring protein 6
chr14	49959829	49961062	1234	*	STAT3_UT_conserved_209	653	576	Promoter (<=1kb)	14	49946154	49960662	14509	2	100506446	ENST00000556130.1	0		LOC100506446	uncharacterized LOC100506446
chr14	52949719	52951078	1360	*	STAT3_UT_conserved_210	666	832	Promoter (<=1kb)	14	52857268	52951035	93768	2	10979	ENST00000395631.6	0	ENSG00000073712	FERMT2	FERM domain containing kindlin 2
chr14	58752936	58753228	293	*	STAT3_UT_conserved_211	603	94	Intron (ENST00000648996.1/102723742, intron 3 of 13)	14	58828185	59184243	356059	1	107984642	ENST00000666814.1	-74957		LOC107984642	uncharacterized LOC107984642
chr14	64761739	64763016	1278	*	STAT3_UT_conserved_212	593	190	Promoter (<=1kb)	14	64749163	64763840	14678	2	6710	ENST00000342835.9	824	ENSG00000070182	SPTB	spectrin beta, erythrocytic
chr14	67360029	67360573	545	*	STAT3_UT_conserved_213	660	172	Promoter (<=1kb)	14	67360328	67386516	26189	1	1965	ENST00000256383.11	0	ENSG00000134001	EIF2S1	eukaryotic translation initiation factor 2 subunit alpha
chr14	69397704	69398827	1124	*	STAT3_UT_conserved_214	583	113	Promoter (<=1kb)	14	69380128	69398299	18172	2	2079	ENST00000557016.6	0	ENSG00000100632	ERH	ERH mRNA splicing and mitosis factor
chr14	73762166	73762910	745	*	STAT3_UT_conserved_215	920	608	Promoter (1-2kb)	14	73715122	73760303	45182	2	91748	ENST00000423556.7	-1863	ENSG00000156030	MIDEAS	mitotic deacetylase associated SANT domain protein
chr14	75276813	75279305	2493	*	STAT3_UT_conserved_216	1000	1834	Promoter (<=1kb)	14	75278826	75280374	1549	1	2353	ENST00000554617.1	0	ENSG00000170345	FOS	Fos proto-oncogene, AP-1 transcription factor subunit
chr14	75985503	75986234	732	*	STAT3_UT_conserved_217	1000	400	Promoter (<=1kb)	14	75985753	76083741	97989	1	112752	ENST00000679083.1	0	ENSG00000119650	IFT43	intraflagellar transport 43
chr14	76955741	76956788	1048	*	STAT3_UT_conserved_218	569	693	Promoter (2-3kb)	14	76959636	76965304	5669	1	105370578	ENST00000692603.1	-2848	ENSG00000258602	LINC01629	long intergenic non-protein coding RNA 1629
chr14	77013286	77014483	1198	*	STAT3_UT_conserved_219	832	1027	Distal Intergenic	14	77024543	77028708	4166	2	64207	ENST00000238647.5	14225	ENSG00000119669	IRF2BPL	interferon regulatory factor 2 binding protein like
chr14	77039915	77040953	1039	*	STAT3_UT_conserved_220	547	866	Promoter (<=1kb)	14	77041064	77069503	28440	1	283575	ENST00000500215.3	-111	ENSG00000246548	LINC02288	long intergenic non-protein coding RNA 2288
chr14	91871659	91874272	2614	*	STAT3_UT_conserved_221	811	875	Promoter (<=1kb)	14	91869412	91874816	5405	2	10516	ENST00000556961.1	544	ENSG00000140092	FBLN5	fibulin 5
chr14	99573855	99575239	1385	*	STAT3_UT_conserved_222	594	923	Promoter (<=1kb)	14	99516265	99572975	56711	2	317762	ENST00000556348.1	-880	ENSG00000205476	CCDC85C	coiled-coil domain containing 85C
chr15	33083403	33084225	823	*	STAT3_UT_conserved_223	1000	439	Intron (ENST00000616417.5/342184, intron 5 of 20)	15	33062667	33068162	5496	2	342184	ENST00000558197.1	-15241	ENSG00000248905	FMN1	formin 1
chr15	43105361	43106747	1387	*	STAT3_UT_conserved_224	1000	944	Promoter (<=1kb)	15	42942897	43106038	163142	2	197131	ENST00000290650.9	0	ENSG00000159459	UBR1	ubiquitin protein ligase E3 component n-recognin 1
chr15	44728130	44729663	1534	*	STAT3_UT_conserved_225	1000	821	Promoter (<=1kb)	15	44729001	44734000	5000	1	100419583	ENST00000560141.2	0		LOC100419583	ring finger protein 4 pseudogene
chr15	66802253	66803906	1654	*	STAT3_UT_conserved_226	1000	890	Distal Intergenic	15	66711697	66717537	5841	1	4091	ENST00000558937.1	90556	ENSG00000137834	SMAD6	SMAD family member 6
chr15	72154343	72157288	2946	*	STAT3_UT_conserved_227	1000	1210	Exon (ENST00000568984.1/ENST00000568984.1, exon 1 of 2)	15	72161482	72163789	2308	2	196996	ENST00000565233.5	6501	ENSG00000175318	GRAMD2A	GRAM domain containing 2A
chr15	83066544	83067434	891	*	STAT3_UT_conserved_228	694	552	Promoter (<=1kb)	15	83067335	83067415	81	1	100616404	ENST00000584082.1	0	ENSG00000263643	MIR4515	microRNA 4515
chr15	90183781	90186035	2255	*	STAT3_UT_conserved_229	1000	954	Promoter (<=1kb)	15	90184918	90219843	34926	1	10509	ENST00000559300.5	0	ENSG00000185033	SEMA4B	semaphorin 4B
chr15	101980872	101981177	306	*	STAT3_UT_conserved_230	849	216	Promoter (1-2kb)	15	101976558	101979093	2536	2	100288486	ENST00000562189.1	-1779	ENSG00000290824	DDX11L9	DEAD/H-box helicase 11 like 9 (pseudogene)
chr16	2022903	2023847	945	*	STAT3_UT_conserved_231	926	264	Promoter (1-2kb)	16	2025356	2036389	11034	1	9351	ENST00000567504.5	-1509	ENSG00000065054	NHERF2	NHERF family PDZ scaffold protein 2
chr16	2047124	2048550	1427	*	STAT3_UT_conserved_232	588	1016	Promoter (<=1kb)	16	2039815	2047866	8052	2	4913	ENST00000219066.5	0	ENSG00000065057	NTHL1	nth like DNA glycosylase 1
chr16	4253421	4254370	950	*	STAT3_UT_conserved_233	1000	218	Promoter (<=1kb)	16	4243943	4253789	9847	2	100507501	ENST00000649264.1	0		LINC01569	long intergenic non-protein coding RNA 1569
chr16	10827843	10829600	1758	*	STAT3_UT_conserved_234	645	1312	Distal Intergenic	16	10775014	10818794	43781	2	780776	ENST00000570692.1	-9049	ENSG00000166676	TVP23A	trans-golgi network vesicle protein 23 homolog A
chr16	14974712	14975401	690	*	STAT3_UT_conserved_235	627	168	Promoter (<=1kb)	16	14974737	15006424	31688	1	23042	ENST00000563667.5	0	ENSG00000179889	PDXDC1	pyridoxal dependent decarboxylase domain containing 1
chr16	18925349	18928050	2702	*	STAT3_UT_conserved_236	935	1703	Promoter (<=1kb)	16	18926863	18937043	10181	1	107984844	ENST00000565782.1	0		SMG1-DT	SMG1 divergent transcript
chr16	20899302	20899526	225	*	STAT3_UT_conserved_237	668	70	Promoter (<=1kb)	16	20899868	20900491	624	1	57149	ENST00000564457.1	-342	ENSG00000102897	LYRM1	LYR motif containing 1
chr16	20899712	20901367	1656	*	STAT3_UT_conserved_238	673	941	Promoter (<=1kb)	16	20796340	20900349	104010	2	112479	ENST00000564349.5	0	ENSG00000196678	ERI2	ERI1 exoribonuclease family member 2
chr16	21501025	21503089	2065	*	STAT3_UT_conserved_239	747	1354	Promoter (<=1kb)	16	21446683	21502260	55578	2	100271836	ENST00000520823.7	0	ENSG00000180747	SMG1P3	SMG1 pseudogene 3
chr16	21503309	21503872	564	*	STAT3_UT_conserved_240	783	420	Promoter (1-2kb)	16	21446683	21502260	55578	2	100271836	ENST00000520823.7	-1049	ENSG00000180747	SMG1P3	SMG1 pseudogene 3
chr16	29594188	29596277	2090	*	STAT3_UT_conserved_241	1000	1130	Promoter (<=1kb)	16	29527568	29594966	67399	2	440354	ENST00000566127.1	0		SMG1P2	SMG1 pseudogene 2
chr16	29862555	29863842	1288	*	STAT3_UT_conserved_242	1000	755	Promoter (<=1kb)	16	29858357	29863226	4870	2	10423	ENST00000219789.11	0	ENSG00000103502	CDIPT	CDP-diacylglycerol--inositol 3-phosphatidyltransferase
chr16	30526992	30528402	1411	*	STAT3_UT_conserved_243	588	257	Promoter (<=1kb)	16	30524133	30526821	2689	2	79724	ENST00000562803.1	-171	ENSG00000169957	ZNF768	zinc finger protein 768
chr16	56989012	56989985	974	*	STAT3_UT_conserved_244	1000	375	Promoter (<=1kb)	16	56989485	57048354	58870	1	84166	ENST00000539881.5	0	ENSG00000140853	NLRC5	NLR family CARD domain containing 5
chr16	67191833	67192709	877	*	STAT3_UT_conserved_245	558	467	Promoter (<=1kb)	16	67192155	67198918	6764	1	1874	ENST00000379378.8	0	ENSG00000205250	E2F4	E2F transcription factor 4
chr16	68237653	68238251	599	*	STAT3_UT_conserved_246	1000	265	Promoter (<=1kb)	16	68233357	68238067	4711	2	80004	ENST00000564382.5	0	ENSG00000103067	ESRP2	epithelial splicing regulatory protein 2
chr16	70197740	70199929	2190	*	STAT3_UT_conserved_247	1000	969	Distal Intergenic	16	70219574	70221294	1721	2	100506060	ENST00000573141.6	21365	ENSG00000261556	SMG1P7	SMG1 pseudogene 7
chr16	74395386	74399150	3765	*	STAT3_UT_conserved_248	1000	1453	Distal Intergenic	16	74411353	74412799	1447	2	497190	ENST00000564842.1	13649	ENSG00000140839	CLEC18B	C-type lectin domain family 18 member B
chr16	84840394	84841351	958	*	STAT3_UT_conserved_249	1000	587	Promoter (<=1kb)	16	84842003	84873110	31108	1	83716	ENST00000563066.5	-652	ENSG00000103196	CRISPLD2	cysteine rich secretory protein LCCL domain containing 2
chr16	85611996	85613159	1164	*	STAT3_UT_conserved_250	844	507	Promoter (<=1kb)	16	85613157	85655872	42716	1	23199	ENST00000411612.5	0	ENSG00000131149	GSE1	Gse1 coiled-coil protein
chr16	87805984	87807568	1585	*	STAT3_UT_conserved_251	640	1056	Exon (ENST00000561567.1/ENST00000561567.1, exon 1 of 2)	16	87773342	87779374	6033	2	102724467	ENST00000563993.6	-26610		LOC102724467	uncharacterized LOC102724467
chr17	19186524	19189281	2758	*	STAT3_UT_conserved_252	800	1567	Promoter (<=1kb)	17	19188016	19188714	699	1	780851	ENST00000584923.1	0		SNORD3A	small nucleolar RNA, C/D box 3A
chr17	19214846	19215982	1137	*	STAT3_UT_conserved_253	602	499	Promoter (<=1kb)	17	19215615	19283217	67603	1	22905	ENST00000582015.5	0	ENSG00000072134	EPN2	epsin 2
chr17	21043366	21044063	698	*	STAT3_UT_conserved_254	561	247	Promoter (<=1kb)	17	20999597	21043760	44164	2	23326	ENST00000537526.6	0	ENSG00000124422	USP22	ubiquitin specific peptidase 22
chr17	27332328	27333416	1089	*	STAT3_UT_conserved_255	936	502	Promoter (<=1kb)	17	27333241	27348487	15247	1	124903957	ENST00000666005.1	0		LOC124903957	uncharacterized LOC124903957
chr17	28727722	28729045	1324	*	STAT3_UT_conserved_256	945	1126	Promoter (<=1kb)	17	28724599	28727935	3337	2	116238	ENST00000580518.1	0	ENSG00000160606	TLCD1	TLC domain containing 1
chr17	28745392	28747618	2227	*	STAT3_UT_conserved_257	984	653	Promoter (<=1kb)	17	28746743	28748297	1555	1	9618	ENST00000584944.5	0	ENSG00000076604	TRAF4	TNF receptor associated factor 4
chr17	30831965	30832880	916	*	STAT3_UT_conserved_258	651	233	Promoter (<=1kb)	17	30831966	30895869	63904	1	79915	ENST00000321990.5	0	ENSG00000176208	ATAD5	ATPase family AAA domain containing 5
chr17	32127259	32128195	937	*	STAT3_UT_conserved_259	1000	370	Exon (ENST00000613639.2/ENST00000613639.2, exon 1 of 1)	17	32142454	32225770	83317	1	55288	ENST00000333942.10	-14259	ENSG00000126858	RHOT1	ras homolog family member T1
chr17	40331751	40332533	783	*	STAT3_UT_conserved_260	1000	372	Intron (ENST00000254066.10/5914, intron 2 of 8)	17	40322991	40331168	8178	1	5914	ENST00000582914.1	8760	ENSG00000131759	RARA	retinoic acid receptor alpha
chr17	42388198	42389327	1130	*	STAT3_UT_conserved_261	1000	789	Promoter (<=1kb)	17	42313324	42388442	75119	2	6774	ENST00000264657.10	0	ENSG00000168610	STAT3	signal transducer and activator of transcription 3
chr17	42609146	42609924	779	*	STAT3_UT_conserved_262	758	203	Promoter (<=1kb)	17	42579513	42609377	29865	2	162427	ENST00000589797.5	0	ENSG00000141699	RETREG3	reticulophagy regulator family member 3
chr17	43299526	43301299	1774	*	STAT3_UT_conserved_263	595	1033	Promoter (<=1kb)	17	43300041	43300231	191	2	124904144	ENST00000618602.1	0	ENSG00000278591	LOC124904144	U2 spliceosomal RNA
chr17	45092737	45094419	1683	*	STAT3_UT_conserved_264	1000	231	Promoter (<=1kb)	17	45093631	45099436	5806	1	4836	ENST00000588455.5	0	ENSG00000136448	NMT1	N-myristoyltransferase 1
chr17	45430781	45432449	1669	*	STAT3_UT_conserved_265	682	1122	Promoter (<=1kb)	17	45393909	45432349	38441	2	201176	ENST00000531735.5	0	ENSG00000159314	ARHGAP27	Rho GTPase activating protein 27
chr17	45468318	45469422	1105	*	STAT3_UT_conserved_266	610	481	3' UTR	17	45475363	45475435	73	2	100423004	ENST00000636800.1	6013	ENSG00000284055	MIR4315-1	microRNA 4315-1
chr17	48107128	48107960	833	*	STAT3_UT_conserved_267	661	412	Promoter (<=1kb)	17	48107549	48119008	11460	1	29916	ENST00000578861.5	0	ENSG00000002919	SNX11	sorting nexin 11
chr17	49994602	49995248	647	*	STAT3_UT_conserved_268	624	428	Promoter (<=1kb)	17	49990005	49995224	5220	2	1747	ENST00000434704.2	0	ENSG00000064195	DLX3	distal-less homeobox 3
chr17	50100199	50101519	1321	*	STAT3_UT_conserved_269	542	887	Promoter (<=1kb)	17	50100704	50101920	1217	2	124904026	ENST00000511361.1	401		LOC124904026	uncharacterized LOC124904026
chr17	50639053	50639735	683	*	STAT3_UT_conserved_270	663	236	Intron (ENST00000513511.5/8714, intron 1 of 7)	17	50634901	50691702	56802	1	8714	ENST00000505699.5	4152	ENSG00000108846	ABCC3	ATP binding cassette subfamily C member 3
chr17	53105733	53106412	680	*	STAT3_UT_conserved_271	943	635	Exon (ENST00000574371.1/ENST00000574371.1, exon 1 of 1)	17	52985520	52987652	2133	1	100506650	ENST00000623702.1	120213	ENSG00000227011	LINC02876	long intergenic non-protein coding RNA 2876
chr17	55067023	55067380	358	*	STAT3_UT_conserved_272	551	232	Intron (ENST00000376352.6/252983, intron 12 of 17)	17	55030807	55043375	12569	1	252983	ENST00000468837.1	36216	ENSG00000166263	STXBP4	syntaxin binding protein 4
chr17	58517648	58518734	1087	*	STAT3_UT_conserved_273	1000	176	Promoter (<=1kb)	17	58489529	58517851	28323	2	9110	ENST00000579925.5	0	ENSG00000108389	MTMR4	myotubularin related protein 4
chr17	59154831	59155665	835	*	STAT3_UT_conserved_274	738	655	Promoter (<=1kb)	17	59109857	59155186	45330	2	348235	ENST00000330137.12	0	ENSG00000182628	SKA2	spindle and kinetochore associated complex subunit 2
chr17	59782687	59784824	2138	*	STAT3_UT_conserved_275	1000	289	3' UTR	17	59735338	59840106	104769	1	81671	ENST00000592619.5	47349	ENSG00000062716	VMP1	vacuole membrane protein 1
chr17	59785175	59787635	2461	*	STAT3_UT_conserved_276	1000	1320	Intron (ENST00000585847.6/81671, intron 6 of 10)	17	59837237	59840593	3357	1	81671	ENST00000710771.1	-49602	ENSG00000062716	VMP1	vacuole membrane protein 1
chr17	59837307	59837992	686	*	STAT3_UT_conserved_277	1000	305	Promoter (<=1kb)	17	59837931	59842255	4325	1	406991	ENST00000592790.1	0	ENSG00000284190	MIR21	microRNA 21
chr17	63621471	63622439	969	*	STAT3_UT_conserved_278	616	544	Promoter (<=1kb)	17	63622415	63695089	72675	1	4215	ENST00000579585.5	0	ENSG00000198909	MAP3K3	mitogen-activated protein kinase kinase kinase 3
chr17	63826705	63827849	1145	*	STAT3_UT_conserved_279	784	826	Promoter (<=1kb)	17	63819433	63827663	8231	2	117246	ENST00000427159.7	0	ENSG00000108592	FTSJ3	FtsJ RNA 2'-O-methyltransferase 3
chr17	64662426	64662750	325	*	STAT3_UT_conserved_280	1000	162	Promoter (<=1kb)	17	64542282	64662307	120026	2	64750	ENST00000262435.14	-119	ENSG00000108854	SMURF2	SMAD specific E3 ubiquitin protein ligase 2
chr17	69466201	69467037	837	*	STAT3_UT_conserved_281	735	372	Intron (ENST00000590474.7/5608, intron 1 of 11)	17	69477139	69501755	24617	2	105371880	ENST00000585537.1	34718		LOC105371880	uncharacterized LOC105371880
chr17	72683988	72684936	949	*	STAT3_UT_conserved_282	689	537	Intron (ENST00000255559.8/201266, intron 7 of 9)	17	72647109	72725614	78506	2	201266	ENST00000579988.1	40678	ENSG00000133195	SLC39A11	solute carrier family 39 member 11
chr17	76641183	76642101	919	*	STAT3_UT_conserved_283	740	743	Promoter (1-2kb)	17	76629395	76643660	14266	2	55808	ENST00000589813.5	1559	ENSG00000070526	ST6GALNAC1	ST6 N-acetylgalactosaminide alpha-2,6-sialyltransferase 1
chr17	78313153	78315145	1993	*	STAT3_UT_conserved_284	1000	1082	Promoter (<=1kb)	17	78315729	78347798	32070	1	105371912	ENST00000586321.1	-584		LOC105371912	uncharacterized LOC105371912
chr17	78351319	78354177	2859	*	STAT3_UT_conserved_285	1000	1936	Distal Intergenic	17	78356778	78360077	3300	2	9021	ENST00000330871.3	5900	ENSG00000184557	SOCS3	suppressor of cytokine signaling 3
chr17	78357241	78358681	1441	*	STAT3_UT_conserved_286	626	1151	Promoter (1-2kb)	17	78356778	78360077	3300	2	9021	ENST00000330871.3	1396	ENSG00000184557	SOCS3	suppressor of cytokine signaling 3
chr17	78364823	78366735	1913	*	STAT3_UT_conserved_287	1000	712	Promoter (2-3kb)	17	78362671	78364905	2235	1	101928674	ENST00000587575.1	2152	ENSG00000266970	SOCS3-DT	SOCS3 divergent transcript
chr17	78375745	78375966	222	*	STAT3_UT_conserved_288	777	121	Promoter (2-3kb)	17	78378649	78396385	17737	1	9489	ENST00000586325.5	-2683	ENSG00000087157	PGS1	phosphatidylglycerophosphate synthase 1
chr17	80254396	80255615	1220	*	STAT3_UT_conserved_289	998	385	Distal Intergenic	17	80260852	80398794	137943	1	57674	ENST00000582970.6	-5237	ENSG00000173821	RNF213	ring finger protein 213
chr17	81294922	81296102	1181	*	STAT3_UT_conserved_290	776	502	Promoter (<=1kb)	17	81244811	81295307	50497	2	124565	ENST00000374759.8	0	ENSG00000157637	SLC38A10	solute carrier family 38 member 10
chr17	81722089	81722650	562	*	STAT3_UT_conserved_291	632	439	Distal Intergenic	17	81715972	81720451	4480	1	1468	ENST00000573246.1	6117	ENSG00000183048	SLC25A10	solute carrier family 25 member 10
chr18	3247074	3247813	740	*	STAT3_UT_conserved_292	942	593	Promoter (<=1kb)	18	3247481	3256227	8747	1	10627	ENST00000579226.5	0	ENSG00000101608	MYL12A	myosin light chain 12A
chr18	3281470	3282029	560	*	STAT3_UT_conserved_293	623	293	Distal Intergenic	18	3262956	3278284	15329	1	103910	ENST00000584539.1	18514	ENSG00000118680	MYL12B	myosin light chain 12B
chr18	3592985	3596104	3120	*	STAT3_UT_conserved_294	1000	1240	Promoter (<=1kb)	18	3593732	3597952	4221	1	649446	ENST00000577995.6	0		DLGAP1-AS1	DLGAP1 antisense RNA 1
chr18	3622828	3626245	3418	*	STAT3_UT_conserved_295	1000	1463	Intron (ENST00000400147.6/9229, intron 4 of 9)	18	3604059	3608469	4411	1	84777	ENST00000715381.1	18769		DLGAP1-AS2	DLGAP1 antisense RNA 2
chr18	3771303	3772043	741	*	STAT3_UT_conserved_296	1000	458	Exon (ENST00000584060.1/ENST00000584060.1, exon 1 of 2)	18	3727709	3729378	1670	2	9229	ENST00000486430.1	-41925	ENSG00000170579	DLGAP1	DLG associated protein 1
chr18	9475001	9475597	597	*	STAT3_UT_conserved_297	698	426	Promoter (<=1kb)	18	9475009	9538114	63106	1	10928	ENST00000019317.8	0	ENSG00000017797	RALBP1	ralA binding protein 1
chr18	12376499	12378313	1815	*	STAT3_UT_conserved_298	906	1192	Promoter (<=1kb)	18	12328944	12377227	48284	2	10939	ENST00000269143.8	0	ENSG00000141385	AFG3L2	AFG3 like matrix AAA peptidase subunit 2
chr18	48952279	48953079	801	*	STAT3_UT_conserved_299	671	238	Promoter (1-2kb)	18	48919853	48950965	31113	2	4092	ENST00000262158.8	-1314	ENSG00000101665	SMAD7	SMAD family member 7
chr18	48997777	48999013	1237	*	STAT3_UT_conserved_300	549	788	Distal Intergenic	18	49023703	49048474	24772	1	100129878	ENST00000584252.1	-24690	ENSG00000264269	DYM-AS1	DYM antisense RNA 1
chr18	49021243	49021930	688	*	STAT3_UT_conserved_301	915	526	Promoter (1-2kb)	18	49023703	49048474	24772	1	100129878	ENST00000584252.1	-1773	ENSG00000264269	DYM-AS1	DYM antisense RNA 1
chr18	79964645	79965711	1067	*	STAT3_UT_conserved_302	642	767	Promoter (<=1kb)	18	79964643	79970822	6180	1	440498	ENST00000451882.3	2	ENSG00000226742	HSBP1L1	heat shock factor binding protein 1 like 1
chr18	80262919	80263262	344	*	STAT3_UT_conserved_303	1000	275	Distal Intergenic	18	80157232	80247514	90283	2	84552	ENST00000353265.8	-15405	ENSG00000178184	PARD6G	par-6 family cell polarity regulator gamma
chr19	680580	681094	515	*	STAT3_UT_conserved_304	1000	313	Promoter (<=1kb)	19	680707	683392	2686	1	10272	ENST00000592947.5	0	ENSG00000070404	FSTL3	follistatin like 3
chr19	956334	957459	1126	*	STAT3_UT_conserved_305	1000	186	Exon (ENST00000613285.1/ENST00000613285.1, exon 1 of 2)	19	964289	965270	982	1	1820	ENST00000585733.2	-6830	ENSG00000116017	ARID3A	AT-rich interaction domain 3A
chr19	1062260	1063745	1486	*	STAT3_UT_conserved_306	1000	930	Promoter (<=1kb)	19	1062179	1065458	3280	1	10347	ENST00000612569.1	81	ENSG00000064687	ABCA7	ATP binding cassette subfamily A member 7
chr19	1154521	1155653	1133	*	STAT3_UT_conserved_307	721	561	Promoter (<=1kb)	19	1127660	1155136	27477	2	22904	ENST00000590998.5	0	ENSG00000064932	SBNO2	strawberry notch homolog 2
chr19	3284521	3285947	1427	*	STAT3_UT_conserved_308	726	659	Promoter (<=1kb)	19	3284762	3293401	8640	1	60680	ENST00000591483.1	0	ENSG00000161082	CELF5	CUGBP Elav-like family member 5
chr19	6476324	6476943	620	*	STAT3_UT_conserved_309	956	125	Promoter (<=1kb)	19	6467207	6476246	9040	2	79958	ENST00000590444.5	-78	ENSG00000205744	DENND1C	DENN domain containing 1C
chr19	7605593	7606239	647	*	STAT3_UT_conserved_310	643	121	Intron (ENST00000160298.9/57662, intron 2 of 16)	19	7614634	7618095	3462	1	57662	ENST00000595692.1	-8395	ENSG00000076826	CAMSAP3	calmodulin regulated spectrin associated protein family member 3
chr19	7920368	7921372	1005	*	STAT3_UT_conserved_311	612	126	Promoter (<=1kb)	19	7920387	7922657	2271	1	6618	ENST00000595637.1	0	ENSG00000104976	SNAPC2	small nuclear RNA activating complex polypeptide 2
chr19	9323718	9324500	783	*	STAT3_UT_conserved_312	597	277	Promoter (<=1kb)	19	9324174	9382190	58017	1	100529215	ENST00000446085.8	0	ENSG00000270011	ZNF559-ZNF177	ZNF559-ZNF177 readthrough
chr19	10270751	10272180	1430	*	STAT3_UT_conserved_313	1000	463	Promoter (<=1kb)	19	10271093	10285583	14491	1	3383	ENST00000423829.2	0	ENSG00000090339	ICAM1	intercellular adhesion molecule 1
chr19	11085264	11086374	1111	*	STAT3_UT_conserved_314	1000	556	Distal Intergenic	19	11089418	11133796	44379	1	3949	ENST00000559340.2	-3044	ENSG00000130164	LDLR	low density lipoprotein receptor
chr19	17469039	17470680	1642	*	STAT3_UT_conserved_315	600	1145	Promoter (<=1kb)	19	17470489	17504986	34498	1	376497	ENST00000598424.5	0	ENSG00000130304	SLC27A1	solute carrier family 27 member 1
chr19	18203844	18205139	1296	*	STAT3_UT_conserved_316	862	1039	Promoter (<=1kb)	19	18204730	18220480	15751	1	102725254	ENST00000594805.3	0	ENSG00000268650	LOC102725254	uncharacterized LOC102725254
chr19	18636117	18637162	1046	*	STAT3_UT_conserved_317	1000	592	Promoter (<=1kb)	19	18637025	18667626	30602	1	55295	ENST00000595182.5	0	ENSG00000167487	KLHL26	kelch like family member 26
chr19	18879076	18880475	1400	*	STAT3_UT_conserved_318	556	960	5' UTR	19	18877917	18884233	6317	2	10715	ENST00000596048.1	3758	ENSG00000223802	CERS1	ceramide synthase 1
chr19	26259545	26259793	249	*	STAT3_UT_conserved_319	546	160	Distal Intergenic	19	27681744	27685255	3512	2	105372345	ENST00000662444.1	1425462		LOC105372345	uncharacterized LOC105372345
chr19	29605750	29606780	1031	*	STAT3_UT_conserved_320	675	232	Promoter (<=1kb)	19	29606283	29609242	2960	1	10775	ENST00000586173.1	0	ENSG00000105171	POP4	POP4 homolog, ribonuclease P/MRP subunit
chr19	29671330	29672370	1041	*	STAT3_UT_conserved_321	657	625	Intron (ENST00000592810.1/79156, intron 1 of 1)	19	29666874	29674223	7350	1	79156	ENST00000586888.1	4456	ENSG00000166289	PLEKHF1	pleckstrin homology and FYVE domain containing 1
chr19	29714385	29716763	2379	*	STAT3_UT_conserved_322	1000	707	Promoter (<=1kb)	19	29698937	29715261	16325	2	83636	ENST00000323670.14	0	ENSG00000131943	C19orf12	chromosome 19 open reading frame 12
chr19	29843968	29845975	2008	*	STAT3_UT_conserved_323	898	1069	Distal Intergenic	19	29821732	29824280	2549	1	898	ENST00000574121.1	22236	ENSG00000105173	CCNE1	cyclin E1
chr19	34733687	34734459	773	*	STAT3_UT_conserved_324	1000	324	Promoter (<=1kb)	19	34734155	34739620	5466	1	339318	ENST00000599244.5	0	ENSG00000197841	ZNF181	zinc finger protein 181
chr19	35213719	35214439	721	*	STAT3_UT_conserved_325	561	594	Distal Intergenic	19	35224800	35228739	3940	2	148109	ENST00000324675.4	14300	ENSG00000177558	FAM187B	family with sequence similarity 187 member B
chr19	35247585	35249115	1531	*	STAT3_UT_conserved_326	1000	606	Promoter (<=1kb)	19	35248330	35262723	14394	1	51599	ENST00000597933.5	0	ENSG00000105699	LSR	lipolysis stimulated lipoprotein receptor
chr19	35249392	35249613	222	*	STAT3_UT_conserved_327	1000	58	Promoter (<=1kb)	19	35249347	35262588	13242	1	51599	ENST00000601623.5	45	ENSG00000105699	LSR	lipolysis stimulated lipoprotein receptor
chr19	35644180	35645544	1365	*	STAT3_UT_conserved_328	552	756	Promoter (<=1kb)	19	35643666	35644682	1017	1	2116	ENST00000591135.1	514	ENSG00000105672	ETV2	ETS variant transcription factor 2
chr19	35716246	35717798	1553	*	STAT3_UT_conserved_329	551	1065	Promoter (<=1kb)	19	35717973	35738880	20908	1	9757	ENST00000673918.2	-175	ENSG00000272333	KMT2B	lysine methyltransferase 2B
chr19	35739906	35741435	1530	*	STAT3_UT_conserved_330	1000	1016	Promoter (<=1kb)	19	35739157	35741335	2179	2	79713	ENST00000592889.1	0	ENSG00000126246	IGFLR1	IGF like family receptor 1
chr19	35744662	35745869	1208	*	STAT3_UT_conserved_331	697	191	Promoter (<=1kb)	19	35742464	35745418	2955	2	199746	ENST00000591057.5	0	ENSG00000161265	U2AF1L4	U2 small nuclear RNA auxiliary factor 1 like 4
chr19	35869560	35870574	1015	*	STAT3_UT_conserved_332	1000	386	Promoter (<=1kb)	19	35870184	35871996	1813	1	333	ENST00000589743.5	0	ENSG00000105290	APLP1	amyloid beta precursor like protein 1
chr19	36114415	36116087	1673	*	STAT3_UT_conserved_333	1000	1238	Promoter (<=1kb)	19	36115439	36118560	3122	1	1155	ENST00000629269.2	0	ENSG00000105254	TBCB	tubulin folding cofactor B
chr19	36139735	36140006	272	*	STAT3_UT_conserved_334	605	63	Promoter (<=1kb)	19	36139953	36149912	9960	1	826	ENST00000589146.5	0	ENSG00000126247	CAPNS1	calpain small subunit 1
chr19	38335611	38337610	2000	*	STAT3_UT_conserved_335	1000	1637	Promoter (<=1kb)	19	38335775	38370943	35169	1	57828	ENST00000410018.5	0	ENSG00000099338	CATSPERG	cation channel sperm associated auxiliary subunit gamma
chr19	38387413	38388606	1194	*	STAT3_UT_conserved_336	766	1085	Promoter (<=1kb)	19	38384267	38388034	3768	2	199720	ENST00000334928.11	0	ENSG00000179168	GGN	gametogenetin
chr19	38849494	38850988	1495	*	STAT3_UT_conserved_337	938	1050	Promoter (<=1kb)	19	38836370	38849986	13617	2	3191	ENST00000221419.10	0	ENSG00000104824	HNRNPL	heterogeneous nuclear ribonucleoprotein L
chr19	39031002	39032284	1283	*	STAT3_UT_conserved_338	883	548	Promoter (<=1kb)	19	39025412	39032063	6652	2	126433	ENST00000594770.5	0	ENSG00000161243	FBXO27	F-box protein 27
chr19	39390766	39391986	1221	*	STAT3_UT_conserved_339	1000	470	Promoter (<=1kb)	19	39385629	39391106	5478	2	54623	ENST00000221265.8	0	ENSG00000006712	PAF1	PAF1 homolog, Paf1/RNA polymerase II complex component
chr19	39406462	39407614	1153	*	STAT3_UT_conserved_340	1000	230	Promoter (<=1kb)	19	39406847	39409407	2561	1	7538	ENST00000597629.3	0	ENSG00000128016	ZFP36	ZFP36 ring finger protein
chr19	39409223	39410477	1255	*	STAT3_UT_conserved_341	685	390	Promoter (<=1kb)	19	39409623	39409678	56	2	100616163	ENST00000581459.1	0	ENSG00000266559	MIR4530	microRNA 4530
chr19	39430553	39431620	1068	*	STAT3_UT_conserved_342	572	663	Promoter (2-3kb)	19	39433223	39433761	539	2	6217	ENST00000602153.5	2141	ENSG00000105193	RPS16	ribosomal protein S16
chr19	39480464	39481591	1128	*	STAT3_UT_conserved_343	687	562	Promoter (<=1kb)	19	39480484	39489928	9445	1	92609	ENST00000601358.5	0	ENSG00000105197	TIMM50	translocase of inner mitochondrial membrane 50
chr19	39833033	39834558	1526	*	STAT3_UT_conserved_344	1000	1035	Promoter (<=1kb)	19	39825350	39833634	8285	2	9149	ENST00000593685.5	0	ENSG00000105204	DYRK1B	dual specificity tyrosine phosphorylation regulated kinase 1B
chr19	40425675	40426586	912	*	STAT3_UT_conserved_345	770	206	Promoter (<=1kb)	19	40421589	40425992	4404	2	29950	ENST00000357949.5	0	ENSG00000197019	SERTAD1	SERTA domain containing 1
chr19	40444418	40444786	369	*	STAT3_UT_conserved_346	820	186	Promoter (<=1kb)	19	40440844	40444335	3492	2	29946	ENST00000322354.4	-83	ENSG00000167565	SERTAD3	SERTA domain containing 3
chr19	40778041	40779104	1064	*	STAT3_UT_conserved_347	547	305	Promoter (<=1kb)	19	40778216	40792572	14357	1	100529264	ENST00000594800.5	0		RAB4B-EGLN2	RAB4B-EGLN2 readthrough (NMD candidate)
chr19	40810860	40811131	272	*	STAT3_UT_conserved_348	861	130	Promoter (<=1kb)	19	40808474	40811097	2624	2	171523	ENST00000641596.1	0	ENSG00000293405	CYP2T1P	cytochrome P450 family 2 subfamily T member 1, pseudogene
chr19	44753145	44754584	1440	*	STAT3_UT_conserved_349	1000	1192	Promoter (<=1kb)	19	44755149	44757168	2020	1	602	ENST00000473468.1	-565	ENSG00000069399	BCL3	BCL3 transcription coactivator
chr19	46796059	46796938	880	*	STAT3_UT_conserved_350	541	431	Distal Intergenic	19	46774883	46788594	13712	2	6510	ENST00000542575.6	-7465	ENSG00000105281	SLC1A5	solute carrier family 1 member 5
chr19	48492956	48493840	885	*	STAT3_UT_conserved_351	765	531	Exon (ENST00000648216.1/114783, exon 2 of 5)	19	48485271	48498405	13135	2	114783	ENST00000648216.1	4565	ENSG00000142235	LMTK3	lemur tyrosine kinase 3
chr19	48746951	48747271	321	*	STAT3_UT_conserved_352	1000	213	Promoter (<=1kb)	19	48740852	48746909	6058	2	284359	ENST00000332955.7	-42	ENSG00000182264	IZUMO1	izumo sperm-oocyte fusion 1
chr19	53888626	53890775	2150	*	STAT3_UT_conserved_353	1000	1268	5' UTR	19	53894626	53907646	13021	1	5582	ENST00000682676.1	-3851	ENSG00000126583	PRKCG	protein kinase C gamma
chr19	53898513	53899417	905	*	STAT3_UT_conserved_354	977	318	Exon (ENST00000682028.1/5582, exon 11 of 19)	19	53894626	53907646	13021	1	5582	ENST00000682676.1	3887	ENSG00000126583	PRKCG	protein kinase C gamma
chr19	53979894	53981224	1331	*	STAT3_UT_conserved_355	1000	641	Promoter (1-2kb)	19	53982307	53982397	91	1	100126325	ENST00000401179.1	-1083	ENSG00000284583	MIR935	microRNA 935
chr19	54136422	54138119	1698	*	STAT3_UT_conserved_356	1000	793	Promoter (<=1kb)	19	54137749	54145698	7950	1	4849	ENST00000644245.1	0	ENSG00000088038	CNOT3	CCR4-NOT transcription complex subunit 3
chr19	54159363	54160567	1205	*	STAT3_UT_conserved_357	589	495	Promoter (<=1kb)	19	54155161	54159721	4561	2	79165	ENST00000222224.4	0	ENSG00000105617	LENG1	leukocyte receptor cluster member 1
chr19	54162180	54163195	1016	*	STAT3_UT_conserved_358	733	425	Promoter (<=1kb)	19	54162226	54163267	1042	2	147798	ENST00000495398.1	72	ENSG00000167608	TMC4	transmembrane channel like 4
chr19	54463650	54465228	1579	*	STAT3_UT_conserved_359	1000	560	Promoter (<=1kb)	19	54461732	54463778	2047	2	94059	ENST00000611161.2	0	ENSG00000275183	LENG9	leukocyte receptor cluster member 9
chr2	740014	740741	728	*	STAT3_UT_conserved_360	871	466	Promoter (1-2kb)	2	741977	749856	7880	1	105373480	ENST00000431542.1	-1236		LOC105373480	uncharacterized LOC105373480
chr2	9386287	9387532	1246	*	STAT3_UT_conserved_361	1000	800	Promoter (<=1kb)	2	9388294	9400769	12476	1	8853	ENST00000491413.1	-762	ENSG00000151693	ASAP2	ArfGAP with SH3 domain, ankyrin repeat and PH domain 2
chr2	10689429	10690448	1020	*	STAT3_UT_conserved_362	1000	695	Promoter (<=1kb)	2	10690344	10692099	1756	1	106479524	ENST00000607781.1	0	ENSG00000243819	RN7SL832P	RNA, 7SL, cytoplasmic 832, pseudogene
chr2	17752755	17755280	2526	*	STAT3_UT_conserved_363	1000	1234	Promoter (<=1kb)	2	17753858	17788941	35084	1	348654	ENST00000317402.11	0	ENSG00000178295	GEN1	GEN1 Holliday junction 5' flap endonuclease
chr2	26495196	26497054	1859	*	STAT3_UT_conserved_364	552	826	Intron (ENST00000272371.7/9381, intron 8 of 46)	2	26457203	26478124	20922	2	9381	ENST00000339598.8	-17072	ENSG00000115155	OTOF	otoferlin
chr2	26723883	26724843	961	*	STAT3_UT_conserved_365	617	367	Intron (ENST00000302909.4/3777, intron 1 of 1)	2	26692722	26733420	40699	1	3777	ENST00000302909.4	31161	ENSG00000171303	KCNK3	potassium two pore domain channel subfamily K member 3
chr2	26757522	26759331	1810	*	STAT3_UT_conserved_366	1000	606	Distal Intergenic	2	26764284	26781140	16857	1	54978	ENST00000429494.5	-4953	ENSG00000213699	SLC35F6	solute carrier family 35 member F6
chr2	28437166	28437655	490	*	STAT3_UT_conserved_367	710	319	Distal Intergenic	2	28448167	28450184	2018	2	102723530	ENST00000439700.1	12529		LOC102723530	uncharacterized LOC102723530
chr2	28681263	28682378	1116	*	STAT3_UT_conserved_368	891	392	Distal Intergenic	2	28630586	28643267	12682	1	151056	ENST00000436775.1	50677	ENSG00000163803	PLB1	phospholipase B1
chr2	38075770	38077399	1630	*	STAT3_UT_conserved_369	1000	941	Promoter (<=1kb)	2	38067509	38076151	8643	2	1545	ENST00000610745.5	0	ENSG00000138061	CYP1B1	cytochrome P450 family 1 subfamily B member 1
chr2	55231962	55232815	854	*	STAT3_UT_conserved_370	959	506	Promoter (<=1kb)	2	55172547	55232293	59747	2	130162	ENST00000401408.6	0	ENSG00000162994	CLHC1	clathrin heavy chain linker domain containing 1
chr2	71129420	71130570	1151	*	STAT3_UT_conserved_371	573	943	Promoter (<=1kb)	2	71130310	71150087	19778	1	10199	ENST00000468427.2	0	ENSG00000124383	MPHOSPH10	M-phase phosphoprotein 10
chr2	90291355	90292634	1280	*	STAT3_UT_conserved_372	644	966	Distal Intergenic	2	89622213	89640635	18423	2	101927050	ENST00000636037.1	-650720		KMT2CP4	lysine methyltransferase 2C pseudogene 4
chr2	99180302	99182157	1856	*	STAT3_UT_conserved_373	1000	597	Promoter (<=1kb)	2	99161947	99180927	18981	2	129531	ENST00000422537.6	0	ENSG00000158411	MITD1	microtubule interacting and trafficking domain containing 1
chr2	112053980	112056449	2470	*	STAT3_UT_conserved_374	750	436	Promoter (<=1kb)	2	112055269	112119314	64046	1	84910	ENST00000283206.9	0	ENSG00000153214	TMEM87B	transmembrane protein 87B
chr2	132352046	132354073	2028	*	STAT3_UT_conserved_375	1000	1766	Promoter (<=1kb)	2	132352722	132353318	597	1	339742	ENST00000458407.1	0		FAM201B	family with sequence similarity 201 member B
chr2	151288980	151289898	919	*	STAT3_UT_conserved_376	1000	542	Promoter (<=1kb)	2	151270470	151289668	19199	2	9111	ENST00000243346.10	0	ENSG00000123609	NMI	N-myc and STAT interactor
chr2	158968274	158970684	2411	*	STAT3_UT_conserved_377	947	834	Promoter (<=1kb)	2	158968640	159232659	264020	1	85461	ENST00000263635.8	0	ENSG00000115183	TANC1	tetratricopeptide repeat, ankyrin repeat and coiled-coil containing 1
chr2	177241405	177243589	2185	*	STAT3_UT_conserved_378	1000	1368	Intron (ENST00000699296.1/4780, intron 1 of 5)	2	177230308	177236459	6152	2	4780	ENST00000699329.1	-4946	ENSG00000116044	NFE2L2	NFE2 like bZIP transcription factor 2
chr2	177244556	177246334	1779	*	STAT3_UT_conserved_379	684	740	Intron (ENST00000699296.1/4780, intron 1 of 5)	2	177230308	177236459	6152	2	4780	ENST00000699329.1	-8097	ENSG00000116044	NFE2L2	NFE2 like bZIP transcription factor 2
chr2	191013314	191015208	1895	*	STAT3_UT_conserved_380	1000	742	Promoter (<=1kb)	2	190908460	191014228	105769	2	6772	ENST00000673816.1	0	ENSG00000115415	STAT1	signal transducer and activator of transcription 1
chr2	191019729	191021127	1399	*	STAT3_UT_conserved_381	1000	884	Promoter (<=1kb)	2	191001086	191020320	19235	2	6772	ENST00000454414.5	0	ENSG00000115415	STAT1	signal transducer and activator of transcription 1
chr2	203238975	203239511	537	*	STAT3_UT_conserved_382	550	107	Promoter (<=1kb)	2	203238977	203297242	58266	1	57404	ENST00000449301.5	0	ENSG00000119004	CYP20A1	cytochrome P450 family 20 subfamily A member 1
chr2	203579297	203579837	541	*	STAT3_UT_conserved_383	729	162	Distal Intergenic	2	203490046	203535335	45290	2	65059	ENST00000420371.2	-43962	ENSG00000173166	RAPH1	Ras association (RalGDS/AF-6) and pleckstrin homology domains 1
chr2	210170264	210171521	1258	*	STAT3_UT_conserved_384	845	349	Promoter (<=1kb)	2	210171518	210230383	58866	1	124907972	ENST00000412065.1	0		LOC124907972	uncharacterized LOC124907972
chr2	218322794	218324556	1763	*	STAT3_UT_conserved_385	650	140	Promoter (<=1kb)	2	218323173	218346791	23619	1	25953	ENST00000258362.7	0	ENSG00000127838	PNKD	PNKD metallo-beta-lactamase domain containing
chr2	227388389	227389026	638	*	STAT3_UT_conserved_386	762	347	Promoter (<=1kb)	2	227387683	227387949	267	2	112441428	ENST00000641359.1	-440	ENSG00000284629	SCYGR1	small cysteine and glycine repeat containing 1
chr2	240842939	240843381	443	*	STAT3_UT_conserved_387	622	321	Distal Intergenic	2	240713767	240824293	110527	2	547	ENST00000675152.2	-18646	ENSG00000130294	KIF1A	kinesin family member 1A
chr2	241354693	241356249	1557	*	STAT3_UT_conserved_388	1000	1013	Promoter (<=1kb)	2	241356285	241494841	138557	1	9855	ENST00000264042.8	-36	ENSG00000006607	FARP2	FERM, ARH/RhoGEF and pleckstrin domain protein 2
chr20	13995157	13995764	608	*	STAT3_UT_conserved_389	608	116	Promoter (<=1kb)	20	13995369	16053197	2057829	1	140733	ENST00000217246.8	0	ENSG00000172264	MACROD2	mono-ADP ribosylhydrolase 2
chr20	21302872	21304206	1335	*	STAT3_UT_conserved_390	1000	675	Promoter (<=1kb)	20	21303331	21389825	86495	1	22803	ENST00000377191.5	0	ENSG00000088930	XRN2	5'-3' exoribonuclease 2
chr20	31595668	31596647	980	*	STAT3_UT_conserved_391	577	348	Distal Intergenic	20	31605283	31606515	1233	1	3397	ENST00000376105.4	-8636	ENSG00000125968	ID1	inhibitor of DNA binding 1
chr20	32358884	32359654	771	*	STAT3_UT_conserved_392	1000	173	Promoter (<=1kb)	20	32358966	32372233	13268	1	171023	ENST00000649901.1	0	ENSG00000171456	ASXL1	ASXL transcriptional regulator 1
chr20	34875903	34876621	719	*	STAT3_UT_conserved_393	633	396	Promoter (<=1kb)	20	34876572	34913188	36617	1	55902	ENST00000484354.1	0	ENSG00000131069	ACSS2	acyl-CoA synthetase short chain family member 2
chr20	35615713	35617548	1836	*	STAT3_UT_conserved_394	621	717	Promoter (<=1kb)	20	35615829	35621094	5266	1	6676	ENST00000374273.8	0	ENSG00000061656	SPAG4	sperm associated antigen 4
chr20	44203675	44204998	1324	*	STAT3_UT_conserved_395	701	452	Intron (ENST00000255174.3/51526, intron 2 of 3)	20	44196496	44210076	13581	2	51526	ENST00000372970.6	5078	ENSG00000132823	OSER1	oxidative stress responsive serine rich 1
chr20	44608973	44610600	1628	*	STAT3_UT_conserved_396	1000	946	Intron (ENST00000372891.7/11142, intron 4 of 5)	20	44614308	44619037	4730	1	11142	ENST00000349959.3	-3708	ENSG00000168734	PKIG	cAMP-dependent protein kinase inhibitor gamma
chr20	45811954	45813058	1105	*	STAT3_UT_conserved_397	573	818	Promoter (<=1kb)	20	45812576	45816953	4378	1	11065	ENST00000405520.5	0	ENSG00000175063	UBE2C	ubiquitin conjugating enzyme E2 C
chr20	49045986	49047231	1246	*	STAT3_UT_conserved_398	559	600	Promoter (<=1kb)	20	49040463	49046044	5582	2	102723483	ENST00000417781.5	0	ENSG00000227431	CSE1L-DT	CSE1L divergent transcript
chr20	49767077	49767623	547	*	STAT3_UT_conserved_399	555	114	Distal Intergenic	20	49812713	49892241	79529	1	23315	ENST00000417961.5	-45090	ENSG00000197818	SLC9A8	solute carrier family 9 member A8
chr20	49767910	49769192	1283	*	STAT3_UT_conserved_400	705	746	Distal Intergenic	20	49812713	49892241	79529	1	23315	ENST00000417961.5	-43521	ENSG00000197818	SLC9A8	solute carrier family 9 member A8
chr20	50286130	50287705	1576	*	STAT3_UT_conserved_401	633	478	Distal Intergenic	20	50292709	50298489	5781	1	284751	ENST00000701020.1	-5004	ENSG00000203999	LINC01270	long intergenic non-protein coding RNA 1270
chr20	50292072	50293677	1606	*	STAT3_UT_conserved_402	1000	833	Promoter (<=1kb)	20	50292709	50298489	5781	1	284751	ENST00000701020.1	0	ENSG00000203999	LINC01270	long intergenic non-protein coding RNA 1270
chr20	57265209	57266018	810	*	STAT3_UT_conserved_403	793	442	Promoter (<=1kb)	20	57173220	57265778	92559	2	655	ENST00000433911.1	0	ENSG00000101144	BMP7	bone morphogenetic protein 7
chr20	57266337	57266891	555	*	STAT3_UT_conserved_404	794	291	Promoter (<=1kb)	20	57168753	57266641	97889	2	655	ENST00000395863.8	0	ENSG00000101144	BMP7	bone morphogenetic protein 7
chr20	62364665	62367282	2618	*	STAT3_UT_conserved_405	836	1568	Promoter (<=1kb)	20	62345414	62367270	21857	2	3911	ENST00000370677.4	0	ENSG00000130702	LAMA5	laminin subunit alpha 5
chr20	62367468	62369689	2222	*	STAT3_UT_conserved_406	1000	1514	Promoter (<=1kb)	20	62309065	62367312	58248	2	3911	ENST00000252999.7	-156	ENSG00000130702	LAMA5	laminin subunit alpha 5
chr20	62407406	62408543	1138	*	STAT3_UT_conserved_407	1000	88	Promoter (<=1kb)	20	62388634	62407285	18652	2	81928	ENST00000279101.10	-121	ENSG00000149679	CABLES2	Cdk5 and Abl enzyme substrate 2
chr21	6436525	6439271	2747	*	STAT3_UT_conserved_408	1000	886	Distal Intergenic	21	6444869	6467513	22645	2	102724560	ENST00000398168.6	28242	ENSG00000274276	LOC102724560	cystathionine beta-synthase like
chr21	9811205	9811598	394	*	STAT3_UT_conserved_409	641	166	Promoter (1-2kb)	21	9781918	9812602	30685	2	441058	ENST00000623554.3	1004	ENSG00000293035	LINC01667	long intergenic non-protein coding RNA 1667
chr21	15681744	15683483	1740	*	STAT3_UT_conserved_410	1000	1307	Distal Intergenic	21	15729982	15880064	150083	1	29761	ENST00000400183.7	-46499	ENSG00000155313	USP25	ubiquitin specific peptidase 25
chr21	33229661	33230832	1172	*	STAT3_UT_conserved_411	880	481	Promoter (<=1kb)	21	33229892	33297160	67269	1	127882475	ENST00000683116.1	0	ENSG00000249624	IFNAR2-IL10RB	IFNAR2-IL10RB readthrough
chr21	33265694	33267308	1615	*	STAT3_UT_conserved_412	1000	533	Promoter (<=1kb)	21	33263873	33266296	2424	2	100288432	ENST00000411998.3	0		IL10RB-DT	IL10RB divergent transcript
chr21	33641317	33642709	1393	*	STAT3_UT_conserved_413	660	792	Promoter (<=1kb)	21	33642400	33837018	194619	1	6453	ENST00000399353.5	0	ENSG00000205726	ITSN1	intersectin 1
chr21	36155546	36157094	1549	*	STAT3_UT_conserved_414	802	1000	Promoter (<=1kb)	21	36131767	36156326	24560	2	100506428	ENST00000453159.6	0	ENSG00000236830	CBR3-AS1	CBR3 antisense RNA 1
chr21	37220110	37221320	1211	*	STAT3_UT_conserved_415	904	607	Promoter (<=1kb)	21	37221390	37296532	75143	1	124905018	ENST00000715708.1	-70		LOC124905018	uncharacterized LOC124905018
chr21	37266942	37268224	1283	*	STAT3_UT_conserved_416	1000	893	Promoter (<=1kb)	21	37223420	37267919	44500	2	10311	ENST00000399000.7	0	ENSG00000157538	VPS26C	VPS26 endosomal protein sorting factor C
chr21	39182974	39183950	977	*	STAT3_UT_conserved_417	693	706	Promoter (<=1kb)	21	39174769	39183451	8683	2	8624	ENST00000331573.8	0	ENSG00000183527	PSMG1	proteasome assembly chaperone 1
chr21	41612201	41613680	1480	*	STAT3_UT_conserved_418	971	708	Distal Intergenic	21	41576135	41581319	5185	2	105372809	ENST00000418874.1	-30882		LOC105372809	uncharacterized LOC105372809
chr21	42607056	42608219	1164	*	STAT3_UT_conserved_419	764	726	Intron (ENST00000419628.2/101928233, intron 1 of 1)	21	42599280	42615094	15815	2	101928233	ENST00000419628.2	6875	ENSG00000225431	LINC01671	long intergenic non-protein coding RNA 1671
chr21	42973820	42974723	904	*	STAT3_UT_conserved_420	876	618	Promoter (<=1kb)	21	42974510	43033931	59422	1	5316	ENST00000432907.6	0	ENSG00000160199	PKNOX1	PBX/knotted 1 homeobox 1
chr21	43044874	43046295	1422	*	STAT3_UT_conserved_421	1000	833	Distal Intergenic	21	43053755	43058941	5187	2	875	ENST00000451248.5	12646	ENSG00000160200	CBS	cystathionine beta-synthase
chr21	44107242	44108841	1600	*	STAT3_UT_conserved_422	907	367	Promoter (<=1kb)	21	44107373	44115744	8372	1	5822	ENST00000456705.1	0	ENSG00000241945	PWP2	PWP2 small subunit processome component
chr21	44427685	44428022	338	*	STAT3_UT_conserved_423	1000	236	Promoter (2-3kb)	21	44425556	44441874	16319	1	7226	ENST00000490982.1	2129	ENSG00000142185	TRPM2	transient receptor potential cation channel subfamily M member 2
chr21	44428264	44429118	855	*	STAT3_UT_conserved_424	1000	347	Promoter (2-3kb)	21	44425556	44441874	16319	1	7226	ENST00000490982.1	2708	ENSG00000142185	TRPM2	transient receptor potential cation channel subfamily M member 2
chr22	20916644	20917810	1167	*	STAT3_UT_conserved_425	669	291	Promoter (<=1kb)	22	20917407	20953747	36341	1	1399	ENST00000354336.8	0	ENSG00000099942	CRKL	CRK like proto-oncogene, adaptor protein
chr22	21468201	21468859	659	*	STAT3_UT_conserved_426	623	182	Promoter (<=1kb)	22	21468288	21469919	1632	1	645426	ENST00000427147.5	0	ENSG00000206140	TMEM191C	transmembrane protein 191C
chr22	24554883	24556237	1355	*	STAT3_UT_conserved_427	885	646	Promoter (<=1kb)	22	24556007	24628987	72981	1	2678	ENST00000652248.1	0	ENSG00000100031	GGT1	gamma-glutamyltransferase 1
chr22	26672468	26673486	1019	*	STAT3_UT_conserved_428	909	377	Promoter (<=1kb)	22	26672747	26719282	46536	1	102724827	ENST00000651474.1	0		MIATNB	MIAT neighbor
chr22	38201608	38202538	931	*	STAT3_UT_conserved_429	749	431	Promoter (<=1kb)	22	38201932	38216503	14572	1	23764	ENST00000538320.5	0	ENSG00000185022	MAFF	MAF bZIP transcription factor F
chr3	4977421	4979744	2324	*	STAT3_UT_conserved_430	815	1499	Promoter (<=1kb)	3	4979437	4983268	3832	1	8553	ENST00000467610.1	0	ENSG00000134107	BHLHE40	basic helix-loop-helix family member e40
chr3	9396248	9397580	1333	*	STAT3_UT_conserved_431	756	954	Promoter (<=1kb)	3	9349689	9396654	46966	2	440944	ENST00000468186.5	0	ENSG00000206573	THUMPD3-AS1	THUMPD3 antisense RNA 1
chr3	9397802	9398101	300	*	STAT3_UT_conserved_432	791	185	Promoter (<=1kb)	3	9397827	9430235	32409	1	55209	ENST00000683012.1	0	ENSG00000168137	SETD5	SET domain containing 5
chr3	11096469	11097195	727	*	STAT3_UT_conserved_433	558	162	Distal Intergenic	3	11071852	11078180	6329	1	101927467	ENST00000667007.1	24617		LOC101927467	uncharacterized LOC101927467
chr3	11185685	11186323	639	*	STAT3_UT_conserved_434	1000	342	Intron (ENST00000438284.2/3269, intron 1 of 1)	3	11154493	11263557	109065	1	3269	ENST00000431010.3	31192	ENSG00000196639	HRH1	histamine receptor H1
chr3	24763367	24764292	926	*	STAT3_UT_conserved_435	1000	424	Intron (ENST00000687676.1/5915, intron 2 of 11)	3	24829323	25060176	230854	1	5915	ENST00000690576.1	-65031	ENSG00000077092	RARB	retinoic acid receptor beta
chr3	32105828	32107165	1338	*	STAT3_UT_conserved_436	739	1218	Promoter (<=1kb)	3	32106612	32159615	53004	1	23171	ENST00000428684.1	0	ENSG00000152642	GPD1L	glycerol-3-phosphate dehydrogenase 1 like
chr3	48663507	48664733	1227	*	STAT3_UT_conserved_437	1000	489	Promoter (<=1kb)	3	48663776	48669174	5399	1	102724368	ENST00000421275.1	0	ENSG00000228350	LINC02585	long intergenic non-protein coding RNA 2585
chr3	50611752	50612627	876	*	STAT3_UT_conserved_438	763	272	Promoter (<=1kb)	3	50606489	50611774	5286	2	1154	ENST00000348721.4	0	ENSG00000114737	CISH	cytokine inducible SH2 containing protein
chr3	57006665	57008527	1863	*	STAT3_UT_conserved_439	1000	780	3' UTR	3	56773767	56977375	203609	2	50650	ENST00000486829.1	-29290	ENSG00000163947	ARHGEF3	Rho guanine nucleotide exchange factor 3
chr3	76203328	76204533	1206	*	STAT3_UT_conserved_440	619	466	Intron (ENST00000487694.7/6092, intron 2 of 26)	3	76311096	77647053	1335958	1	6092	ENST00000475334.2	-106563	ENSG00000185008	ROBO2	roundabout guidance receptor 2
chr3	100400938	100401950	1013	*	STAT3_UT_conserved_441	655	317	Promoter (<=1kb)	3	100401532	100456188	54657	1	348801	ENST00000466996.5	0	ENSG00000206535	LNP1	leukemia NUP98 fusion partner 1
chr3	101724217	101725400	1184	*	STAT3_UT_conserved_442	824	582	Promoter (<=1kb)	3	101724534	101770518	45985	1	79598	ENST00000704365.1	0	ENSG00000182504	CEP97	centrosomal protein 97
chr3	101848714	101851021	2308	*	STAT3_UT_conserved_443	1000	475	Promoter (<=1kb)	3	101849514	101859523	10010	1	64332	ENST00000326151.9	0	ENSG00000144802	NFKBIZ	NFKB inhibitor zeta
chr3	107987094	107987974	881	*	STAT3_UT_conserved_444	1000	220	Distal Intergenic	3	108032456	108039916	7461	2	124906265	ENST00000651058.1	51942		LOC124906265	uncharacterized LOC124906265
chr3	107992389	107993938	1550	*	STAT3_UT_conserved_445	1000	949	Distal Intergenic	3	108032456	108039916	7461	2	124906265	ENST00000651058.1	45978		LOC124906265	uncharacterized LOC124906265
chr3	108132089	108133481	1393	*	STAT3_UT_conserved_446	981	714	Intron (ENST00000607746.1/101929623, intron 1 of 2)	3	108125821	108138610	12790	1	101929623	ENST00000607746.1	6268	ENSG00000271856	LINC01215	long intergenic non-protein coding RNA 1215
chr3	112561191	112562665	1475	*	STAT3_UT_conserved_447	545	975	Promoter (<=1kb)	3	112561709	112580559	18851	1	55032	ENST00000484995.5	0	ENSG00000138459	SLC35A5	solute carrier family 35 member A5
chr3	119322281	119323748	1468	*	STAT3_UT_conserved_448	1000	841	Promoter (<=1kb)	3	119314293	119322760	8468	2	100874246	ENST00000466292.1	0	ENSG00000241155	ARHGAP31-AS1	ARHGAP31 antisense RNA 1
chr3	122383840	122384817	978	*	STAT3_UT_conserved_449	900	551	Promoter (<=1kb)	3	122384161	122412322	28162	1	26355	ENST00000693245.1	0	ENSG00000114023	FAM162A	family with sequence similarity 162 member A
chr3	122514569	122515335	767	*	STAT3_UT_conserved_450	839	195	Promoter (<=1kb)	3	122515006	122518172	3167	1	107984000	ENST00000659697.1	0		LOC107984000	uncharacterized LOC107984000
chr3	122563853	122564952	1100	*	STAT3_UT_conserved_451	1000	586	Promoter (<=1kb)	3	122564338	122575203	10866	1	151636	ENST00000296161.9	0	ENSG00000163840	DTX3L	deltex E3 ubiquitin ligase 3L
chr3	122793532	122795595	2064	*	STAT3_UT_conserved_452	1000	553	Promoter (<=1kb)	3	122739999	122793831	53833	2	79663	ENST00000306103.3	0	ENSG00000169087	HSPBAP1	HSPB1 associated protein 1
chr3	123807409	123808384	976	*	STAT3_UT_conserved_453	1000	521	Intron (ENST00000360772.7/4638, intron 4 of 33)	3	123814077	123814207	131	1	124906346	ENST00000384275.1	-5693	ENSG00000207002	LOC124906346	small nucleolar RNA SNORA5
chr3	123960931	123961674	744	*	STAT3_UT_conserved_454	587	450	Promoter (<=1kb)	3	123897305	123961208	63904	2	64770	ENST00000463996.1	0	ENSG00000175455	CCDC14	coiled-coil domain containing 14
chr3	124592390	124593381	992	*	STAT3_UT_conserved_455	1000	336	Intron (ENST00000682506.1/8997, intron 34 of 59)	3	124584682	124650915	66234	1	8997	ENST00000454902.1	7708	ENSG00000160145	KALRN	kalirin RhoGEF kinase
chr3	125915568	125916678	1111	*	STAT3_UT_conserved_456	1000	547	Promoter (<=1kb)	3	125916609	125928885	12277	1	100125556	ENST00000688253.1	0	ENSG00000291071	FAM86JP	family with sequence similarity 86, member A pseudogene
chr3	128383693	128384115	423	*	STAT3_UT_conserved_457	584	129	Intron (ENST00000254730.11/60678, intron 6 of 6)	3	128336904	128341788	4885	1	60678	ENST00000483569.1	46789	ENSG00000132394	EEFSEC	eukaryotic elongation factor, selenocysteine-tRNA specific
chr3	128547888	128549980	2093	*	STAT3_UT_conserved_458	888	1629	Distal Intergenic	3	128572000	128576086	4087	2	23434	ENST00000356020.2	26106	ENSG00000198685	LINC01565	long intergenic non-protein coding RNA 1565
chr3	128680522	128681235	714	*	STAT3_UT_conserved_459	706	303	Promoter (<=1kb)	3	128620159	128681075	60917	2	6184	ENST00000497289.5	0	ENSG00000163902	RPN1	ribophorin I
chr3	129119604	129122221	2618	*	STAT3_UT_conserved_460	604	1313	Promoter (<=1kb)	3	129087569	129121804	34236	2	339122	ENST00000393304.5	0	ENSG00000172780	RAB43	RAB43, member RAS oncogene family
chr3	129160694	129161740	1047	*	STAT3_UT_conserved_461	918	868	Promoter (<=1kb)	3	129087575	129161036	73462	2	100534599	ENST00000418265.1	0	ENSG00000261796	ISY1-RAB43	ISY1-RAB43 readthrough
chr3	129245101	129245988	888	*	STAT3_UT_conserved_462	1000	742	Distal Intergenic	3	129249606	129277773	28168	1	22820	ENST00000314797.10	-3618	ENSG00000181789	COPG1	COPI coat complex subunit gamma 1
chr3	129249232	129249651	420	*	STAT3_UT_conserved_463	540	140	Promoter (<=1kb)	3	129249606	129277773	28168	1	22820	ENST00000314797.10	0	ENSG00000181789	COPG1	COPI coat complex subunit gamma 1
chr3	130110841	130112841	2001	*	STAT3_UT_conserved_464	1000	952	Promoter (<=1kb)	3	130112525	130120566	8042	1	105374104	ENST00000658712.1	0	ENSG00000249846	LINC02021	long intergenic non-protein coding RNA 2021
chr3	132416772	132417836	1065	*	STAT3_UT_conserved_465	554	660	Promoter (<=1kb)	3	132417502	132539032	121531	1	23317	ENST00000260818.11	0	ENSG00000138246	DNAJC13	DnaJ heat shock protein family (Hsp40) member C13
chr3	133573262	133573827	566	*	STAT3_UT_conserved_466	886	179	Promoter (<=1kb)	3	133573686	133590261	16576	1	55573	ENST00000264993.8	0	ENSG00000091527	CDV3	CDV3 homolog
chr3	134485418	134486662	1245	*	STAT3_UT_conserved_467	851	391	Promoter (<=1kb)	3	134477706	134485985	8280	2	25847	ENST00000354910.10	0	ENSG00000129055	ANAPC13	anaphase promoting complex subunit 13
chr3	149214695	149217528	2834	*	STAT3_UT_conserved_468	1000	1277	Intron (ENST00000481169.5/1356, intron 1 of 17)	3	149177785	149221824	44040	2	1356	ENST00000490639.5	4296	ENSG00000047457	CP	ceruloplasmin
chr3	156615437	156616170	734	*	STAT3_UT_conserved_469	1000	586	Distal Intergenic	3	156673235	156705139	31905	1	25976	ENST00000486483.5	-57065	ENSG00000163659	TIPARP	TCDD inducible poly(ADP-ribose) polymerase
chr3	157088689	157089766	1078	*	STAT3_UT_conserved_470	563	344	Promoter (<=1kb)	3	157089634	157101139	11506	1	100498859	ENST00000665841.1	0		LINC00881	long intergenic non-protein coding RNA 881
chr3	157159598	157161937	2340	*	STAT3_UT_conserved_471	1000	872	Promoter (<=1kb)	3	157146508	157160760	14253	2	57018	ENST00000461804.5	0	ENSG00000163660	CCNL1	cyclin L1
chr3	157165797	157166996	1200	*	STAT3_UT_conserved_472	635	835	Intron (ENST00000480817.1/ENST00000480817.1, intron 1 of 1)	3	157146508	157160760	14253	2	57018	ENST00000461804.5	-5037	ENSG00000163660	CCNL1	cyclin L1
chr3	157173996	157176739	2744	*	STAT3_UT_conserved_473	1000	769	Promoter (<=1kb)	3	157174201	157177930	3730	1	101928236	ENST00000667900.1	0		LOC101928236	uncharacterized LOC101928236
chr3	157584809	157586560	1752	*	STAT3_UT_conserved_474	889	1037	Intron (ENST00000461040.5/152078, intron 2 of 3)	3	157569501	157578466	8966	1	152078	ENST00000652117.1	15308	ENSG00000293490	SLC66A1LP	solute carrier family 66 member 1 like, pseudogene
chr3	158644462	158645042	581	*	STAT3_UT_conserved_475	830	169	Promoter (<=1kb)	3	158644527	158695581	51055	1	85476	ENST00000486715.6	0	ENSG00000168827	GFM1	G elongation factor mitochondrial 1
chr3	159732218	159732757	540	*	STAT3_UT_conserved_476	607	175	Promoter (<=1kb)	3	159732375	159897629	165255	1	29970	ENST00000689690.1	0	ENSG00000151967	SCHIP1	schwannomin interacting protein 1
chr3	167734146	167736013	1868	*	STAT3_UT_conserved_477	1000	656	Promoter (<=1kb)	3	167683298	167734892	51595	2	11235	ENST00000392750.7	0	ENSG00000114209	PDCD10	programmed cell death 10
chr3	170221894	170222572	679	*	STAT3_UT_conserved_478	805	385	Promoter (<=1kb)	3	170222424	170305977	83554	1	5584	ENST00000295797.5	0	ENSG00000163558	PRKCI	protein kinase C iota
chr3	172750517	172750980	464	*	STAT3_UT_conserved_479	778	84	Promoter (<=1kb)	3	172750682	172821474	70793	1	1894	ENST00000232458.9	0	ENSG00000114346	ECT2	epithelial cell transforming 2
chr3	175150438	175151323	886	*	STAT3_UT_conserved_480	1000	658	Intron (ENST00000485853.5/254827, intron 2 of 3)	3	175124406	175655563	531158	1	254827	ENST00000489299.5	26032	ENSG00000177694	NAALADL2	N-acetylated alpha-linked acidic dipeptidase like 2
chr3	177359621	177360609	989	*	STAT3_UT_conserved_481	600	650	Distal Intergenic	3	177294442	177323418	28977	1	100820709	ENST00000425388.1	65179	ENSG00000203645	LINC00501	long intergenic non-protein coding RNA 501
chr3	177449436	177449945	510	*	STAT3_UT_conserved_482	574	185	Intron (ENST00000657906.1/100505566, intron 1 of 2)	3	177441971	177752691	310721	1	100505566	ENST00000661450.1	7465	ENSG00000228221	LINC00578	long intergenic non-protein coding RNA 578
chr3	177596175	177598099	1925	*	STAT3_UT_conserved_483	799	1441	Intron (ENST00000442937.6/100505566, intron 2 of 3)	3	177617590	177752094	134505	1	100505566	ENST00000445673.1	-19491	ENSG00000228221	LINC00578	long intergenic non-protein coding RNA 578
chr3	184711467	184712453	987	*	STAT3_UT_conserved_484	813	704	Promoter (<=1kb)	3	184712184	184738940	26757	1	107986163	ENST00000700955.1	0	ENSG00000272970	LOC107986163	uncharacterized LOC107986163
chr3	187743388	187746225	2838	*	STAT3_UT_conserved_485	1000	2179	Promoter (<=1kb)	3	187743686	187746028	2343	1	122526776	ENST00000648485.2	0	ENSG00000285938	BCL6-AS1	BCL6 antisense RNA 1
chr3	193391315	193392837	1523	*	STAT3_UT_conserved_486	1000	635	Distal Intergenic	3	193362614	193378820	16207	2	344905	ENST00000446087.1	-12495	ENSG00000187527	ATP13A5	ATPase 13A5
chr3	194141698	194142175	478	*	STAT3_UT_conserved_487	649	315	Distal Intergenic	3	194136148	194138732	2585	1	3280	ENST00000232424.4	5550	ENSG00000114315	HES1	hes family bHLH transcription factor 1
chr4	40629366	40631247	1882	*	STAT3_UT_conserved_488	1000	990	Promoter (<=1kb)	4	40423280	40629864	206585	2	54502	ENST00000295971.12	0	ENSG00000163694	RBM47	RNA binding motif protein 47
chr4	74108793	74110262	1470	*	STAT3_UT_conserved_489	847	1140	Distal Intergenic	4	74114174	74242210	128037	1	441024	ENST00000429519.5	-3912	ENSG00000163738	MTHFD2L	methylenetetrahydrofolate dehydrogenase (NADP+ dependent) 2 like
chr4	78056512	78056862	351	*	STAT3_UT_conserved_490	566	142	Promoter (<=1kb)	4	78057323	78338037	280715	1	80144	ENST00000508900.2	-461	ENSG00000138759	FRAS1	Fraser extracellular matrix complex subunit 1
chr4	86934755	86936104	1350	*	STAT3_UT_conserved_491	696	796	Promoter (<=1kb)	4	86935002	87048049	113048	1	4299	ENST00000504956.5	0	ENSG00000172493	AFF1	ALF transcription elongation factor 1
chr4	107862557	107864583	2027	*	STAT3_UT_conserved_492	715	462	Exon (ENST00000668082.1/101929595, exon 5 of 5)	4	107863473	107893183	29711	2	101929595	ENST00000668082.1	28600	ENSG00000245293	CYP2U1-AS1	CYP2U1 and SGMS2 antisense RNA 1
chr4	139176938	139178965	2028	*	STAT3_UT_conserved_493	603	877	Promoter (<=1kb)	4	139177456	139245432	67977	1	105379412	ENST00000693380.1	0		LOC105379412	uncharacterized LOC105379412
chr4	147831151	147831993	843	*	STAT3_UT_conserved_494	601	674	Intron (ENST00000510379.1/79658, intron 3 of 4)	4	147860983	148072776	211794	1	79658	ENST00000506054.5	-28990	ENSG00000071205	ARHGAP10	Rho GTPase activating protein 10
chr4	184474231	184475626	1396	*	STAT3_UT_conserved_495	1000	609	Promoter (<=1kb)	4	184474802	184477304	2503	1	117134601	ENST00000605834.1	0	ENSG00000271646	IRF2-DT	IRF2 divergent transcript
chr4	189810415	189811256	842	*	STAT3_UT_conserved_496	617	421	Intron (ENST00000660244.1/728339, intron 3 of 3)	4	189881515	189884868	3354	1	105377617	ENST00000503609.1	-70259	ENSG00000250666	LINC01596	long intergenic non-protein coding RNA 1596
chr5	1003041	1004307	1267	*	STAT3_UT_conserved_497	636	583	Distal Intergenic	5	1008802	1038943	30142	1	85409	ENST00000296849.10	-4495	ENSG00000145506	NKD2	NKD inhibitor of WNT signaling pathway 2
chr5	6711899	6712269	371	*	STAT3_UT_conserved_498	637	92	Promoter (1-2kb)	5	6713432	6757044	43613	1	11044	ENST00000230859.8	-1163	ENSG00000112941	TENT4A	terminal nucleotidyltransferase 4A
chr5	6712707	6713564	858	*	STAT3_UT_conserved_499	638	149	Promoter (<=1kb)	5	6713432	6757044	43613	1	11044	ENST00000230859.8	0	ENSG00000112941	TENT4A	terminal nucleotidyltransferase 4A
chr5	10288735	10289545	811	*	STAT3_UT_conserved_500	988	175	Intron (ENST00000296658.4/134147, intron 2 of 5)	5	10275875	10282288	6414	2	134147	ENST00000503834.1	-6447	ENSG00000164237	CMBL	carboxymethylenebutenolidase homolog
chr5	10353060	10353948	889	*	STAT3_UT_conserved_501	679	286	Promoter (<=1kb)	5	10341732	10353602	11871	2	101929977	ENST00000705516.1	0	ENSG00000259802	MARCHF6-DT	MARCHF6 divergent transcript
chr5	10366482	10367329	848	*	STAT3_UT_conserved_502	1000	482	Intron (ENST00000274140.10/10299, intron 1 of 25)	5	10354639	10390492	35854	1	10299	ENST00000507863.1	11843	ENSG00000145495	MARCHF6	membrane associated ring-CH-type finger 6
chr5	16580378	16580992	615	*	STAT3_UT_conserved_503	553	239	Intron (ENST00000306320.10/54463, intron 1 of 8)	5	16474825	16572090	97266	2	54463	ENST00000682033.1	-8288	ENSG00000154153	RETREG1	reticulophagy regulator 1
chr5	17061544	17062407	864	*	STAT3_UT_conserved_504	599	654	Distal Intergenic	5	17065598	17275353	209756	1	10409	ENST00000606445.1	-3191	ENSG00000176788	BASP1	brain abundant membrane attached signal protein 1
chr5	23526793	23527594	802	*	STAT3_UT_conserved_505	863	232	Exon (ENST00000502755.6/56979, exon 11 of 11)	5	23507609	23528093	20485	1	56979	ENST00000296682.4	19184	ENSG00000164256	PRDM9	PR/SET domain 9
chr5	31933348	31934630	1283	*	STAT3_UT_conserved_506	581	795	Promoter (1-2kb)	5	31936152	31983541	47390	1	23037	ENST00000513852.1	-1522	ENSG00000133401	PDZD2	PDZ domain containing 2
chr5	33439926	33442057	2132	*	STAT3_UT_conserved_507	961	595	Promoter (<=1kb)	5	33424025	33440619	16595	2	107986411	ENST00000507251.1	0		TARS1-DT	TARS1 divergent transcript
chr5	34914793	34915934	1142	*	STAT3_UT_conserved_508	737	677	Promoter (<=1kb)	5	34915677	34923357	7681	1	55299	ENST00000510960.5	0	ENSG00000113460	BRIX1	biogenesis of ribosomes BRX1
chr5	43019485	43020763	1279	*	STAT3_UT_conserved_509	1000	855	Promoter (<=1kb)	5	43019311	43024607	5297	1	105374748	ENST00000663251.1	174		LOC105374748	uncharacterized LOC105374748
chr5	43039550	43043553	4004	*	STAT3_UT_conserved_510	1000	704	Promoter (<=1kb)	5	43041572	43045842	4271	1	153684	ENST00000451894.7	0	ENSG00000215068	ANXA2R-AS1	ANXA2R antisense RNA 1
chr5	43120501	43122457	1957	*	STAT3_UT_conserved_511	708	847	Promoter (<=1kb)	5	43120883	43161773	40891	1	7690	ENST00000515326.5	0	ENSG00000172262	ZNF131	zinc finger protein 131
chr5	48031583	48032047	465	*	STAT3_UT_conserved_512	822	152	Distal Intergenic	5	45641701	45696498	54798	2	348980	ENST00000634658.1	-2335085	ENSG00000164588	HCN1	hyperpolarization activated cyclic nucleotide gated potassium channel 1
chr5	49126753	49127168	416	*	STAT3_UT_conserved_513	596	246	Distal Intergenic	5	50398027	50411998	13972	2	133418	ENST00000505896.5	1284830	ENSG00000170571	EMB	embigin
chr5	55994680	55995734	1055	*	STAT3_UT_conserved_514	954	623	Promoter (<=1kb)	5	55935095	55994963	59869	2	3572	ENST00000381298.7	0	ENSG00000134352	IL6ST	interleukin 6 cytokine family signal transducer
chr5	57888980	57890312	1333	*	STAT3_UT_conserved_515	1000	510	Distal Intergenic	5	57890327	57899162	8836	2	101928539	ENST00000510444.1	8850	ENSG00000249584	LINC02225	long intergenic non-protein coding RNA 2225
chr5	87267969	87268939	971	*	STAT3_UT_conserved_516	581	724	Promoter (<=1kb)	5	87268933	87391931	122999	1	5921	ENST00000456692.6	0	ENSG00000145715	RASA1	RAS p21 protein activator 1
chr5	91280571	91281974	1404	*	STAT3_UT_conserved_517	714	161	Exon (ENST00000660900.2/ENST00000660900.2, exon 1 of 1)	5	91302796	91311880	9085	2	100505994	ENST00000649424.1	29906	ENSG00000248323	LUCAT1	lung cancer associated transcript 1
chr5	94568481	94569005	525	*	STAT3_UT_conserved_518	579	56	Exon (ENST00000502851.1/ENST00000502851.1, exon 1 of 1)	5	94611906	94618122	6217	2	285600	ENST00000514061.2	49117	ENSG00000185261	KIAA0825	KIAA0825
chr5	94569278	94570843	1566	*	STAT3_UT_conserved_519	579	1076	Exon (ENST00000503630.1/ENST00000503630.1, exon 1 of 1)	5	94611906	94618122	6217	2	285600	ENST00000514061.2	47279	ENSG00000185261	KIAA0825	KIAA0825
chr5	96934277	96935733	1457	*	STAT3_UT_conserved_520	912	382	Promoter (<=1kb)	5	96814063	96934939	120877	2	51752	ENST00000665723.1	0	ENSG00000164307	ERAP1	endoplasmic reticulum aminopeptidase 1
chr5	98928965	98930016	1052	*	STAT3_UT_conserved_521	1000	460	Promoter (<=1kb)	5	98929163	98931016	1854	1	100289230	ENST00000692082.2	0	ENSG00000248489	LOC100289230	uncharacterized LOC100289230
chr5	100047521	100048601	1081	*	STAT3_UT_conserved_522	713	560	Exon (ENST00000603719.1/ENST00000603719.1, exon 1 of 1)	5	100375700	100381398	5699	2	100133050	ENST00000621479.1	332797		GUSBP19	GUSB pseudogene 19
chr5	124401976	124402701	726	*	STAT3_UT_conserved_523	585	167	Promoter (2-3kb)	5	124306230	124405079	98850	2	107986448	ENST00000519703.2	2378		LOC107986448	uncharacterized LOC107986448
chr5	126353859	126356948	3090	*	STAT3_UT_conserved_524	1000	457	Intron (ENST00000651847.1/124901056, intron 1 of 15)	5	126360132	126493608	133477	1	65983	ENST00000513040.5	-3184	ENSG00000155324	GRAMD2B	GRAM domain containing 2B
chr5	132489666	132491933	2268	*	STAT3_UT_conserved_525	1000	1381	Promoter (<=1kb)	5	132440440	132490773	50334	2	3659	ENST00000679921.1	0	ENSG00000125347	IRF1	interferon regulatory factor 1
chr5	132495156	132498941	3786	*	STAT3_UT_conserved_526	1000	1017	Promoter (<=1kb)	5	132489392	132496467	7076	2	3659	ENST00000681584.1	0	ENSG00000125347	IRF1	interferon regulatory factor 1
chr5	138032674	138033818	1145	*	STAT3_UT_conserved_527	647	628	Promoter (<=1kb)	5	138032774	138037266	4493	1	100130172	ENST00000500267.2	0		FAM13B-AS1	FAM13B antisense RNA 1
chr5	138463710	138465414	1705	*	STAT3_UT_conserved_528	1000	293	Promoter (<=1kb)	5	138465479	138469303	3825	1	1958	ENST00000239938.5	-65	ENSG00000120738	EGR1	early growth response 1
chr5	138752770	138753726	957	*	STAT3_UT_conserved_529	931	386	Promoter (<=1kb)	5	138744434	138753309	8876	2	105379194	ENST00000520838.1	0	ENSG00000253404	CTNNA1-AS1	CTNNA1 antisense RNA 1
chr5	138753966	138754333	368	*	STAT3_UT_conserved_530	933	267	Promoter (<=1kb)	5	138754369	138824588	70220	1	1495	ENST00000520158.5	-36	ENSG00000044115	CTNNA1	catenin alpha 1
chr5	172833448	172834657	1210	*	STAT3_UT_conserved_531	821	651	Promoter (<=1kb)	5	172834251	172952683	118433	1	57222	ENST00000393784.8	0	ENSG00000113719	ERGIC1	endoplasmic reticulum-golgi intermediate compartment 1
chr5	173054914	173057907	2994	*	STAT3_UT_conserved_532	1000	2064	Promoter (<=1kb)	5	173056352	173092330	35979	1	153222	ENST00000522692.5	0	ENSG00000164463	CREBRF	CREB3 regulatory factor
chr6	30617514	30618069	556	*	STAT3_UT_conserved_533	571	457	Promoter (<=1kb)	6	30617840	30626392	8553	1	28973	ENST00000259873.5	0	ENSG00000204568	MRPS18B	mitochondrial ribosomal protein S18B
chr6	30717084	30717896	813	*	STAT3_UT_conserved_534	629	295	Promoter (<=1kb)	6	30717435	30725538	8104	1	203068	ENST00000681435.1	0	ENSG00000196230	TUBB	tubulin beta class I
chr6	30742068	30743484	1417	*	STAT3_UT_conserved_535	680	312	Promoter (<=1kb)	6	30727709	30742687	14979	2	10211	ENST00000376389.8	0	ENSG00000137312	FLOT1	flotillin 1
chr6	106574642	106575758	1117	*	STAT3_UT_conserved_536	730	395	Promoter (2-3kb)	6	106571977	106572411	435	2	84816	ENST00000493619.1	-2231	ENSG00000130347	RTN4IP1	reticulon 4 interacting protein 1
chr6	119350285	119350777	493	*	STAT3_UT_conserved_537	719	144	Promoter (<=1kb)	6	119349926	119557190	207265	1	105377975	ENST00000690557.1	359		LOC105377975	uncharacterized LOC105377975
chr7	1664232	1664440	209	*	STAT3_UT_conserved_538	1000	20	Promoter (1-2kb)	7	1665745	1747946	82202	1	392617	ENST00000561626.4	-1305	ENSG00000225968	ELFN1	extracellular leucine rich repeat and fibronectin type III domain containing 1
chr7	1664751	1665485	735	*	STAT3_UT_conserved_539	1000	205	Promoter (<=1kb)	7	1665745	1747946	82202	1	392617	ENST00000561626.4	-260	ENSG00000225968	ELFN1	extracellular leucine rich repeat and fibronectin type III domain containing 1
chr7	5898757	5899462	706	*	STAT3_UT_conserved_540	722	186	Promoter (<=1kb)	7	5898781	5902297	3517	1	51622	ENST00000478672.1	0	ENSG00000122674	CCZ1	CCZ1 homolog, vacuolar protein trafficking and biogenesis associated
chr7	44490036	44491169	1134	*	STAT3_UT_conserved_541	771	729	Promoter (<=1kb)	7	44379119	44490658	111540	2	23386	ENST00000355451.8	0	ENSG00000015676	NUDCD3	NudC domain containing 3
chr7	44573703	44574555	853	*	STAT3_UT_conserved_542	670	542	Promoter (<=1kb)	7	44565804	44573895	8092	2	54606	ENST00000446987.5	0	ENSG00000136271	DDX56	DEAD-box helicase 56
chr7	48088603	48089511	909	*	STAT3_UT_conserved_543	774	204	Promoter (<=1kb)	7	48088628	48103407	14780	1	7378	ENST00000416681.5	0	ENSG00000183696	UPP1	uridine phosphorylase 1
chr7	67128879	67129309	431	*	STAT3_UT_conserved_544	874	332	Intron (ENST00000359626.10/55253, intron 13 of 15)	7	67114322	67114397	76	2	100616310	ENST00000579075.1	-14482	ENSG00000266525	MIR4650-1	microRNA 4650-1
chr7	67896469	67897013	545	*	STAT3_UT_conserved_545	767	255	Distal Intergenic	7	68020235	68036917	16683	1	102723427	ENST00000659217.1	-123222	ENSG00000225209	LOC102723427	uncharacterized LOC102723427
chr7	76294121	76295264	1144	*	STAT3_UT_conserved_546	1000	933	Distal Intergenic	7	76302673	76303257	585	1	3315	ENST00000676398.1	-7409	ENSG00000106211	HSPB1	heat shock protein family B (small) member 1
chr7	76605829	76606446	618	*	STAT3_UT_conserved_547	548	262	Intron (ENST00000418663.5/100133091, intron 2 of 2)	7	76609994	76618300	8307	2	22932	ENST00000441393.1	11854	ENSG00000146707	POMZP3	POM121 and ZP3 fusion
chr7	88306486	88307225	740	*	STAT3_UT_conserved_548	691	201	Promoter (<=1kb)	7	88270892	88306894	36003	2	79689	ENST00000380079.9	0	ENSG00000127954	STEAP4	STEAP4 metalloreductase
chr7	94656740	94658601	1862	*	STAT3_UT_conserved_549	703	1539	Promoter (<=1kb)	7	94585292	94656572	71281	2	8910	ENST00000644681.1	-168	ENSG00000127990	SGCE	sarcoglycan epsilon
chr7	97871903	97872502	600	*	STAT3_UT_conserved_550	630	465	Promoter (<=1kb)	7	97851677	97872408	20732	2	440	ENST00000394308.8	0	ENSG00000070669	ASNS	asparagine synthetase (glutamine-hydrolyzing)
chr7	99503694	99505614	1921	*	STAT3_UT_conserved_551	1000	1004	Promoter (<=1kb)	7	99504662	99534700	30039	1	23660	ENST00000326775.10	0	ENSG00000196652	ZKSCAN5	zinc finger with KRAB and SCAN domains 5
chr7	108455303	108456427	1125	*	STAT3_UT_conserved_552	1000	645	Promoter (<=1kb)	7	108147626	108456397	308772	2	4897	ENST00000413765.6	0	ENSG00000091129	NRCAM	neuronal cell adhesion molecule
chr7	108524579	108526874	2296	*	STAT3_UT_conserved_553	1000	1362	Promoter (<=1kb)	7	108470417	108526135	55719	2	50640	ENST00000257694.13	0	ENSG00000135241	PNPLA8	patatin like phospholipase domain containing 8
chr7	112390878	112391108	231	*	STAT3_UT_conserved_554	567	29	Intron (ENST00000431064.1/124901728, intron 2 of 3)	7	112328189	112409623	81435	2	124901728	ENST00000431064.1	18515	ENSG00000226851	ZNF277-AS1	ZNF277 antisense RNA 1
chr7	112391329	112392203	875	*	STAT3_UT_conserved_555	681	372	Intron (ENST00000431064.1/124901728, intron 2 of 3)	7	112328189	112409623	81435	2	124901728	ENST00000431064.1	17420	ENSG00000226851	ZNF277-AS1	ZNF277 antisense RNA 1
chr7	130959851	130960728	878	*	STAT3_UT_conserved_556	1000	577	Exon (ENST00000642156.2/378805, exon 4 of 6)	7	130791264	130941584	150321	2	105375509	ENST00000702906.1	-18267		LOC105375509	uncharacterized LOC105375509
chr7	131071403	131073638	2236	*	STAT3_UT_conserved_557	1000	644	Intron (ENST00000642963.1/105375509, intron 1 of 6)	7	130944169	131081013	136845	2	378805	ENST00000646587.1	7375	ENSG00000231721	LINC-PINT	long intergenic non-protein coding RNA, p53 induced transcript
chr7	143263017	143264366	1350	*	STAT3_UT_conserved_558	757	585	Promoter (<=1kb)	7	143263429	143268995	5567	1	373156	ENST00000409500.7	0	ENSG00000197448	GSTK1	glutathione S-transferase kappa 1
chr7	151552006	151554017	2012	*	STAT3_UT_conserved_559	1000	472	Distal Intergenic	7	151556211	151561916	5706	2	51422	ENST00000650664.1	7899	ENSG00000106617	PRKAG2	protein kinase AMP-activated non-catalytic subunit gamma 2
chr8	8295890	8297006	1117	*	STAT3_UT_conserved_560	667	424	Distal Intergenic	8	8241628	8244162	2535	1	286042	ENST00000587202.1	54262	ENSG00000291049	FAM86B3P	family with sequence similarity 86, member A pseudogene
chr8	12193978	12195451	1474	*	STAT3_UT_conserved_561	1000	370	Promoter (<=1kb)	8	12194844	12202753	7910	1	619423	ENST00000715434.1	0		FAM85A	family with sequence similarity 85 member A
chr8	28092657	28093647	991	*	STAT3_UT_conserved_562	1000	585	Promoter (<=1kb)	8	28093067	28191150	98084	1	55140	ENST00000380353.8	0	ENSG00000134014	ELP3	elongator acetyltransferase complex subunit 3
chr8	30743313	30744925	1613	*	STAT3_UT_conserved_563	1000	961	Promoter (<=1kb)	8	30744164	30767006	22843	1	7993	ENST00000265616.10	0	ENSG00000104691	UBXN8	UBX domain protein 8
chr8	33011512	33012213	702	*	STAT3_UT_conserved_564	1000	425	Intron (ENST00000659524.1/105379362, intron 1 of 2)	8	32996178	33044855	48678	1	105379362	ENST00000500843.2	15334		LOC105379362	uncharacterized LOC105379362
chr8	47512355	47513035	681	*	STAT3_UT_conserved_565	716	158	Intron (ENST00000541342.2/23514, intron 7 of 18)	8	47440401	47735916	295516	1	23514	ENST00000519401.5	71954	ENSG00000164808	SPIDR	scaffold protein involved in DNA repair
chr8	66925562	66926011	450	*	STAT3_UT_conserved_566	702	159	Promoter (<=1kb)	8	66920561	66925591	5031	2	641638	ENST00000686474.2	0		SNHG6	small nucleolar RNA host gene 6
chr8	85245044	85246047	1004	*	STAT3_UT_conserved_567	1000	545	Promoter (<=1kb)	8	85222731	85245717	22987	2	105375936	ENST00000549291.1	0		LOC105375936	uncharacterized LOC105375936
chr8	93873843	93874944	1102	*	STAT3_UT_conserved_568	894	155	Intron (ENST00000523021.1/54704, intron 1 of 1)	8	93857807	93921348	63542	1	54704	ENST00000523021.1	16036	ENSG00000164951	PDP1	pyruvate dehydrogenase phosphatase catalytic subunit 1
chr8	101153763	101154506	744	*	STAT3_UT_conserved_569	634	311	Distal Intergenic	8	101139665	101140929	1265	1	105375675	ENST00000518090.1	14098		LINC03090	long intergenic non-protein coding RNA 3090
chr8	129786330	129787844	1515	*	STAT3_UT_conserved_570	1000	547	Promoter (<=1kb)	8	129748196	129786624	38429	2	56169	ENST00000276708.9	0	ENSG00000147697	GSDMC	gasdermin C
chr8	139924481	139925452	972	*	STAT3_UT_conserved_571	542	450	Intron (ENST00000438773.4/83696, intron 19 of 22)	8	139931172	139933942	2771	1	100507249	ENST00000507535.4	-5720	ENSG00000250733	C8orf17	chromosome 8 putative open reading frame 17
chr8	144444164	144445731	1568	*	STAT3_UT_conserved_572	1000	198	Promoter (<=1kb)	8	144428775	144444440	15666	2	4796	ENST00000409379.8	0	ENSG00000160949	TONSL	tonsoku like, DNA repair protein
chr9	2292122	2292461	340	*	STAT3_UT_conserved_573	732	197	Distal Intergenic	9	2181571	2186183	4613	1	6595	ENST00000635392.1	110551	ENSG00000080503	SMARCA2	SWI/SNF related BAF chromatin remodeling complex subunit ATPase 2
chr9	4984440	4985975	1536	*	STAT3_UT_conserved_574	586	222	Promoter (<=1kb)	9	4985033	5022065	37033	1	3717	ENST00000476574.5	0	ENSG00000096968	JAK2	Janus kinase 2
chr9	14030576	14031294	719	*	STAT3_UT_conserved_575	562	163	Exon (ENST00000687323.1/ENST00000687323.1, exon 1 of 1)	9	14087882	14096613	8732	2	4781	ENST00000633317.1	65319	ENSG00000147862	NFIB	nuclear factor I B
chr9	35115649	35116687	1039	*	STAT3_UT_conserved_576	892	542	Promoter (<=1kb)	9	35104112	35115850	11739	2	80256	ENST00000378566.5	0	ENSG00000005238	ATOSB	atos homolog B
chr9	65247475	65248718	1244	*	STAT3_UT_conserved_577	728	836	Distal Intergenic	9	65219987	65230861	10875	2	112268045	ENST00000588215.1	-16614		LOC112268045	uncharacterized LOC112268045
chr9	70038200	70038629	430	*	STAT3_UT_conserved_578	1000	134	Intron (ENST00000628563.2/124902179, intron 2 of 2)	9	70043848	70226972	183125	1	256691	ENST00000377182.5	-5219	ENSG00000165072	MAMDC2	MAM domain containing 2
chr9	85741588	85742775	1188	*	STAT3_UT_conserved_579	928	852	Promoter (<=1kb)	9	85546539	85741818	195280	2	23287	ENST00000376083.7	0	ENSG00000135049	AGTPBP1	ATP/GTP binding carboxypeptidase 1
chr9	121287031	121287607	577	*	STAT3_UT_conserved_580	578	280	Promoter (<=1kb)	9	121286592	121332656	46065	1	2934	ENST00000545652.6	439	ENSG00000148180	GSN	gelsolin
chr9	127715442	127716078	637	*	STAT3_UT_conserved_581	620	508	Promoter (<=1kb)	9	127692978	127715647	22670	2	138428	ENST00000335223.5	0	ENSG00000187024	PTRH1	peptidyl-tRNA hydrolase 1 homolog
chr9	133459372	133460198	827	*	STAT3_UT_conserved_582	852	413	Promoter (<=1kb)	9	133459965	133470787	10823	1	11094	ENST00000540581.5	0	ENSG00000160325	CACFD1	calcium channel flower domain containing 1
chr9	137197956	137198562	607	*	STAT3_UT_conserved_583	704	163	Promoter (1-2kb)	9	137191617	137200105	8489	2	286262	ENST00000333046.8	1543	ENSG00000176058	TPRN	taperin
chr9	137240200	137241226	1027	*	STAT3_UT_conserved_584	692	894	Promoter (<=1kb)	9	137241287	137243707	2421	1	10383	ENST00000340384.5	-61	ENSG00000188229	TUBB4B	tubulin beta 4B class IVb
chrX	2456960	2458415	1456	*	STAT3_UT_conserved_601	1000	688	Intron (ENST00000334651.11/207063, intron 1 of 6)	23	2488186	2500555	12370	2	9189	ENST00000381218.8	42140	ENSG00000214717	ZBED1	zinc finger BED-type containing 1
chrX	2463422	2465354	1933	*	STAT3_UT_conserved_602	641	1190	Intron (ENST00000334651.11/207063, intron 1 of 6)	23	2488186	2500555	12370	2	9189	ENST00000381218.8	35201	ENSG00000214717	ZBED1	zinc finger BED-type containing 1
chrX	47129160	47129827	668	*	STAT3_UT_conserved_603	1000	270	Exon (ENST00000686644.2/ENST00000686644.2, exon 1 of 1)	23	47142240	47144260	2021	2	54539	ENST00000685599.1	14433	ENSG00000147123	NDUFB11	NADH:ubiquinone oxidoreductase subunit B11
chrX	57286451	57287631	1181	*	STAT3_UT_conserved_604	645	462	Promoter (<=1kb)	23	57286706	57489193	202488	1	158584	ENST00000374900.5	0	ENSG00000165591	FAAH2	fatty acid amide hydrolase 2
chrX	65642807	65643645	839	*	STAT3_UT_conserved_605	724	524	Intron (ENST00000609672.5/4478, intron 1 of 3)	23	65667624	65741925	74302	1	4478	ENST00000697133.1	-23979	ENSG00000147065	MSN	moesin
chrX	101408017	101409087	1071	*	STAT3_UT_conserved_606	1000	359	Promoter (<=1kb)	23	101408222	101414133	5912	1	3188	ENST00000316594.6	0	ENSG00000126945	HNRNPH2	heterogeneous nuclear ribonucleoprotein H2
chrX	126472495	126473284	790	*	STAT3_UT_conserved_607	648	291	Exon (ENST00000446263.1/ENST00000446263.1, exon 1 of 1)	23	126549383	126552814	3432	2	139170	ENST00000371126.3	79530	ENSG00000198889	DCAF12L1	DDB1 and CUL4 associated factor 12 like 1
chrX	131746195	131747629	1435	*	STAT3_UT_conserved_608	1000	667	Intron (ENST00000649541.1/286467, intron 11 of 11)	23	131749257	131784041	34785	2	286467	ENST00000656586.1	36412	ENSG00000213468	FIRRE	firre intergenic repeating RNA element
chrY	2473973	2476047	2075	*	STAT3_UT_conserved_609	1000	1285	Intron (ENST00000711204.1/207063, intron 1 of 6)	24	2488186	2500555	12370	2	9189	ENST00000711169.1	24508	ENSG00000214717	ZBED1	zinc finger BED-type containing 1
chrY	57216037	57217248	1212	*	STAT3_UT_conserved_610	808	1031	Promoter (1-2kb)	24	57212184	57214397	2214	2	727856	ENST00000711270.1	-1640	ENSG00000290633	DDX11L16	DEAD/H-box helicase 11 like 16 (pseudogene)

## Sheet: STAT3 - Pt
seqnames	start	end	width	strand	Peak_ID	IDR_score	summit	annotation	geneChr	geneStart	geneEnd	geneLength	geneStrand	geneId	transcriptId	distanceToTSS	ENSEMBL	SYMBOL	GENENAME
chr1	6404158	6405065	908	*	STAT3_Pt_conserved_1	792	737	Distal Intergenic	1	6264272	6393767	129496	2	11332	ENST00000361521.9	-10391	ENSG00000097021	ACOT7	acyl-CoA thioesterase 7
chr1	8903730	8904844	1115	*	STAT3_Pt_conserved_2	818	146	Distal Intergenic	1	8868049	8879190	11142	2	2023	ENST00000489867.2	-24540	ENSG00000074800	ENO1	enolase 1
chr1	26619666	26622129	2464	*	STAT3_Pt_conserved_3	574	1164	Exon (ENST00000690093.1/ENST00000690093.1, exon 1 of 1)	1	26602369	26602432	64	2	124904769	ENST00000516620.2	-17234	ENSG00000252429	LOC124904769	U7 small nuclear RNA
chr1	27030923	27031886	964	*	STAT3_Pt_conserved_4	1000	650	Distal Intergenic	1	27005020	27012850	7831	2	115572	ENST00000289166.6	-18073	ENSG00000158246	TENT5B	terminal nucleotidyltransferase 5B
chr1	38012224	38013108	885	*	STAT3_Pt_conserved_5	787	629	Promoter (<=1kb)	1	38012734	38016976	4243	1	51118	ENST00000486563.1	0	ENSG00000183520	UTP11	UTP11 small subunit processome component
chr1	61585028	61587180	2153	*	STAT3_Pt_conserved_6	1000	688	Distal Intergenic	1	61654194	61654908	715	1	414927	ENST00000416440.2	-67014		MGC34796	sepiapterin reductase (7,8-dihydrobiopterin:NADP+ oxidoreductase) pseudogene
chr1	76971224	76971447	224	*	STAT3_Pt_conserved_7	1000	192	Intron (ENST00000318803.6/81849, intron 2 of 4)	1	76995457	77050316	54860	1	81849	ENST00000488940.1	-24010	ENSG00000117069	ST6GALNAC5	ST6 N-acetylgalactosaminide alpha-2,6-sialyltransferase 5
chr1	84632678	84633575	898	*	STAT3_Pt_conserved_8	926	608	Promoter (1-2kb)	1	84628230	84635020	6791	2	439927	ENST00000370624.1	1445	ENSG00000180869	LINC01555	long intergenic non-protein coding RNA 1555
chr1	94325327	94326364	1038	*	STAT3_Pt_conserved_9	557	314	Intron (ENST00000660441.1/107985092, intron 2 of 3)	1	94287335	94335546	48212	1	107985092	ENST00000654057.3	37992	ENSG00000226835	ARHGAP29-AS1	ARHGAP29 antisense RNA 1
chr1	94863940	94864658	719	*	STAT3_Pt_conserved_10	552	362	Promoter (2-3kb)	1	94867331	94895052	27722	1	126969	ENST00000532670.1	-2673	ENSG00000143036	SLC44A3	solute carrier family 44 member 3
chr1	109909424	109910793	1370	*	STAT3_Pt_conserved_11	714	1179	Promoter (<=1kb)	1	109910242	109921880	11639	1	1435	ENST00000527192.5	0	ENSG00000184371	CSF1	colony stimulating factor 1
chr1	145823224	145824408	1185	*	STAT3_Pt_conserved_12	728	631	Promoter (<=1kb)	1	145824053	145844383	20331	1	10623	ENST00000698751.1	0	ENSG00000186141	POLR3C	RNA polymerase III subunit C
chr1	150561083	150563045	1963	*	STAT3_Pt_conserved_13	1000	999	Promoter (2-3kb)	1	150558254	150560937	2684	1	54507	ENST00000489159.1	2829	ENSG00000143382	ADAMTSL4	ADAMTS like 4
chr1	150563304	150564490	1187	*	STAT3_Pt_conserved_14	1000	652	Intron (ENST00000617352.1/574406, intron 2 of 3)	1	150558254	150560937	2684	1	54507	ENST00000489159.1	5050	ENSG00000143382	ADAMTSL4	ADAMTS like 4
chr1	150604229	150605188	960	*	STAT3_Pt_conserved_15	1000	495	Intron (ENST00000369016.8/2029, intron 4 of 4)	1	150624622	150629116	4495	2	2029	ENST00000513281.5	23928	ENSG00000143420	ENSA	endosulfine alpha
chr1	151311468	151312205	738	*	STAT3_Pt_conserved_16	643	56	Intron (ENST00000368874.8/5298, intron 2 of 10)	1	151303354	151306433	3080	2	5298	ENST00000460323.1	-5035	ENSG00000143393	PI4KB	phosphatidylinositol 4-kinase beta
chr1	155134606	155135816	1211	*	STAT3_Pt_conserved_17	1000	758	Promoter (<=1kb)	1	155135344	155138368	3025	1	55974	ENST00000484157.5	0	ENSG00000169241	SLC50A1	solute carrier family 50 member 1
chr1	155192338	155195883	3546	*	STAT3_Pt_conserved_18	1000	931	Promoter (<=1kb)	1	155194996	155200674	5679	1	105371450	ENST00000447623.4	0	ENSG00000231064	THBS3-AS1	THBS3 antisense RNA 1
chr1	155226532	155227907	1376	*	STAT3_Pt_conserved_19	650	434	Promoter (<=1kb)	1	155213821	155227462	13642	2	2630	ENST00000693149.1	0	ENSG00000291137	GBA1LP	glucosylceramidase beta 1 like, pseudogene
chr1	170074554	170075267	714	*	STAT3_Pt_conserved_20	572	180	Promoter (<=1kb)	1	169921326	170074588	153263	2	22920	ENST00000367767.5	0	ENSG00000075945	KIFAP3	kinesin associated protein 3
chr1	178126565	178127419	855	*	STAT3_Pt_conserved_21	570	376	Intron (ENST00000367649.8/9462, intron 1 of 17)	1	178120961	178300055	179095	1	105371630	ENST00000465723.1	5604		LOC105371630	uncharacterized LOC105371630
chr1	200487873	200488307	435	*	STAT3_Pt_conserved_22	1000	136	Distal Intergenic	1	200478020	200483604	5585	2	124900414	ENST00000635660.1	-4269		LOC124900414	uncharacterized LOC124900414
chr1	202105600	202106785	1186	*	STAT3_Pt_conserved_23	582	217	Distal Intergenic	1	202122886	202128598	5713	1	9283	ENST00000683302.1	-16101	ENSG00000170075	GPR37L1	G protein-coupled receptor 37 like 1
chr1	203628083	203629304	1222	*	STAT3_Pt_conserved_24	748	245	Promoter (<=1kb)	1	203630097	203741076	110980	1	493	ENST00000705901.1	-793	ENSG00000058668	ATP2B4	ATPase plasma membrane Ca2+ transporting 4
chr1	206052249	206053718	1470	*	STAT3_Pt_conserved_25	920	648	Promoter (<=1kb)	1	206052845	206062257	9413	1	440712	ENST00000582596.5	0	ENSG00000263961	RHEX	regulator of hemoglobinization and erythroid cell expansion
chr1	226110147	226111293	1147	*	STAT3_Pt_conserved_26	754	381	Distal Intergenic	1	226086964	226090465	3502	1	105373113	ENST00000655338.1	23183		LINC01703	long intergenic non-protein coding RNA 1703
chr1	228228695	228229496	802	*	STAT3_Pt_conserved_27	601	144	Intron (ENST00000570156.7/84033, intron 10 of 115)	1	228215689	228218222	2534	1	84033	ENST00000493977.2	13006	ENSG00000154358	OBSCN	obscurin, cytoskeletal calmodulin and titin-interacting RhoGEF
chr1	230680846	230682880	2035	*	STAT3_Pt_conserved_28	1000	812	Promoter (1-2kb)	1	230684323	230688528	4206	1	22796	ENST00000482012.1	-1443	ENSG00000135775	COG2	component of oligomeric golgi complex 2
chr1	235367078	235367875	798	*	STAT3_Pt_conserved_29	612	354	Promoter (<=1kb)	1	235366353	235367366	1014	2	124904559	ENST00000646955.1	0	ENSG00000285177	LOC124904559	uncharacterized LOC124904559
chr1	240796392	240797657	1266	*	STAT3_Pt_conserved_30	877	584	Intron (ENST00000690539.1/6000, intron 16 of 16)	1	240775521	240827809	52289	2	6000	ENST00000687918.1	30152	ENSG00000182901	RGS7	regulator of G protein signaling 7
chr10	12617099	12618235	1137	*	STAT3_Pt_conserved_31	677	386	Intron (ENST00000619168.5/57118, intron 2 of 10)	10	12653138	12653197	60	2	100616320	ENST00000637781.1	34962	ENSG00000283699	MIR4481	microRNA 4481
chr10	27318847	27320912	2066	*	STAT3_Pt_conserved_32	1000	923	Distal Intergenic	10	27343436	27344917	1482	1	101929180	ENST00000568270.1	-22524	ENSG00000260151	LINC02673	long intergenic non-protein coding RNA 2673
chr10	33238203	33238984	782	*	STAT3_Pt_conserved_33	632	157	Intron (ENST00000374875.5/8829, intron 5 of 15)	10	33249414	33263704	14291	2	8829	ENST00000455749.1	24720	ENSG00000099250	NRP1	neuropilin 1
chr10	33264075	33264782	708	*	STAT3_Pt_conserved_34	815	597	Promoter (<=1kb)	10	33249414	33263704	14291	2	8829	ENST00000455749.1	-371	ENSG00000099250	NRP1	neuropilin 1
chr10	35194661	35197002	2342	*	STAT3_Pt_conserved_35	1000	1359	Promoter (<=1kb)	10	35195127	35211803	16677	1	1390	ENST00000487763.5	0	ENSG00000095794	CREM	cAMP responsive element modulator
chr10	38054047	38054805	759	*	STAT3_Pt_conserved_36	554	311	5' UTR	10	38094334	38150293	55960	1	7587	ENST00000638053.1	-39529	ENSG00000075407	ZNF37A	zinc finger protein 37A
chr10	40728326	40728676	351	*	STAT3_Pt_conserved_37	563	136	Distal Intergenic	10	42242721	42276842	34122	1	101929373	ENST00000622823.4	-1514045		LOC101929373	uncharacterized LOC101929373
chr10	40944958	40945874	917	*	STAT3_Pt_conserved_38	722	814	Distal Intergenic	10	42242721	42276842	34122	1	101929373	ENST00000622823.4	-1296847		LOC101929373	uncharacterized LOC101929373
chr10	41149238	41149935	698	*	STAT3_Pt_conserved_39	804	415	Distal Intergenic	10	42242721	42276842	34122	1	101929373	ENST00000622823.4	-1092786		LOC101929373	uncharacterized LOC101929373
chr10	41339100	41339418	319	*	STAT3_Pt_conserved_40	593	87	Distal Intergenic	10	42242721	42276842	34122	1	101929373	ENST00000622823.4	-903303		LOC101929373	uncharacterized LOC101929373
chr10	41552134	41552405	272	*	STAT3_Pt_conserved_41	830	132	Distal Intergenic	10	42242721	42276842	34122	1	101929373	ENST00000622823.4	-690316		LOC101929373	uncharacterized LOC101929373
chr10	41565479	41565822	344	*	STAT3_Pt_conserved_42	651	258	Distal Intergenic	10	42242721	42276842	34122	1	101929373	ENST00000622823.4	-676899		LOC101929373	uncharacterized LOC101929373
chr10	60314062	60314920	859	*	STAT3_Pt_conserved_43	1000	321	Intron (ENST00000280772.7/288, intron 1 of 43)	10	60234688	60300482	65795	2	288	ENST00000503925.1	-13580	ENSG00000151150	ANK3	ankyrin 3
chr10	60526178	60526680	503	*	STAT3_Pt_conserved_44	685	146	Intron (ENST00000503366.6/288, intron 1 of 43)	10	60083939	60572909	488971	2	288	ENST00000622427.4	46229	ENSG00000151150	ANK3	ankyrin 3
chr10	70387106	70388254	1149	*	STAT3_Pt_conserved_45	934	385	Distal Intergenic	10	70298970	70382650	83681	2	55222	ENST00000395010.5	-4456	ENSG00000172731	LRRC20	leucine rich repeat containing 20
chr10	71766497	71767792	1296	*	STAT3_Pt_conserved_46	654	1017	Intron (ENST00000224721.12/64072, intron 38 of 69)	10	71760482	71761944	1463	2	64115	ENST00000481568.2	-4553	ENSG00000107738	VSIR	V-set immunoregulatory receptor
chr10	73413338	73414963	1626	*	STAT3_Pt_conserved_47	1000	229	Promoter (<=1kb)	10	73375101	73414058	38958	2	310	ENST00000372921.10	0	ENSG00000138279	ANXA7	annexin A7
chr10	99620643	99621332	690	*	STAT3_Pt_conserved_48	738	615	Promoter (<=1kb)	10	99620857	99621931	1075	1	123466211	ENST00000566847.2	0	ENSG00000260475	SLC25A28-DT	SLC25A28 divergent transcript
chr10	102393846	102394595	750	*	STAT3_Pt_conserved_49	1000	407	Promoter (<=1kb)	10	102394110	102396298	2189	1	4791	ENST00000601386.5	0	ENSG00000077150	NFKB2	nuclear factor kappa B subunit 2
chr10	113752263	113753881	1619	*	STAT3_Pt_conserved_50	1000	1110	Promoter (<=1kb)	10	113751682	113783429	31748	1	79949	ENST00000694986.1	581	ENSG00000148735	PLEKHS1	pleckstrin homology domain containing S1
chr10	121509710	121510859	1150	*	STAT3_Pt_conserved_51	1000	744	Promoter (<=1kb)	10	121478347	121510293	31947	2	2263	ENST00000682904.1	0	ENSG00000066468	FGFR2	fibroblast growth factor receptor 2
chr10	133357767	133358067	301	*	STAT3_Pt_conserved_52	596	208	Promoter (<=1kb)	10	133355158	133358019	2862	2	282969	ENST00000278025.9	0	ENSG00000148803	FUOM	fucose mutarotase
chr11	354247	356432	2186	*	STAT3_Pt_conserved_53	1000	2024	Distal Intergenic	11	369499	382117	12619	1	338707	ENST00000329962.11	-13067	ENSG00000182272	B4GALNT4	beta-1,4-N-acetyl-galactosaminyltransferase 4
chr11	615224	616087	864	*	STAT3_Pt_conserved_54	1000	691	Promoter (<=1kb)	11	612553	615252	2700	2	3665	ENST00000528413.6	0	ENSG00000185507	IRF7	interferon regulatory factor 7
chr11	15897145	15898666	1522	*	STAT3_Pt_conserved_55	862	477	Distal Intergenic	11	15910528	15924012	13485	1	105376570	ENST00000663478.1	-11862	ENSG00000254661	LINC02682	long intergenic non-protein coding RNA 2682
chr11	15902710	15903991	1282	*	STAT3_Pt_conserved_56	847	558	Distal Intergenic	11	15910528	15924012	13485	1	105376570	ENST00000663478.1	-6537	ENSG00000254661	LINC02682	long intergenic non-protein coding RNA 2682
chr11	18394232	18395147	916	*	STAT3_Pt_conserved_57	544	434	Promoter (<=1kb)	11	18394560	18402891	8332	1	3939	ENST00000543445.5	0	ENSG00000134333	LDHA	lactate dehydrogenase A
chr11	47193748	47195476	1729	*	STAT3_Pt_conserved_58	1000	407	Distal Intergenic	11	47179254	47186443	7190	2	29763	ENST00000530513.5	-7305	ENSG00000165912	PACSIN3	protein kinase C and casein kinase substrate in neurons 3
chr11	47213651	47217201	3551	*	STAT3_Pt_conserved_59	966	1002	Promoter (<=1kb)	11	47214465	47216873	2409	1	1643	ENST00000622878.4	0	ENSG00000134574	DDB2	damage specific DNA binding protein 2
chr11	63802843	63803323	481	*	STAT3_Pt_conserved_60	700	333	Distal Intergenic	11	63813456	63827716	14261	1	144097	ENST00000294244.9	-10133	ENSG00000168005	SPINDOC	spindlin interactor and repressor of chromatin binding
chr11	64225954	64226940	987	*	STAT3_Pt_conserved_61	1000	449	Promoter (<=1kb)	11	64223799	64226150	2352	2	83707	ENST00000394547.7	0	ENSG00000149743	TRPT1	tRNA phosphotransferase 1
chr11	64778389	64779176	788	*	STAT3_Pt_conserved_62	545	611	Promoter (<=1kb)	11	64764606	64778469	13864	2	7536	ENST00000377387.5	0	ENSG00000168066	SF1	splicing factor 1
chr11	65418539	65422862	4324	*	STAT3_Pt_conserved_63	1000	2991	Promoter (<=1kb)	11	65422798	65445540	22743	1	283131	ENST00000501122.2	0	ENSG00000245532	NEAT1	nuclear paraspeckle assembly transcript 1
chr11	65423154	65426980	3827	*	STAT3_Pt_conserved_64	984	2265	Promoter (<=1kb)	11	65423273	65423392	120	1	283131	ENST00000620348.1	0	ENSG00000245532	NEAT1	nuclear paraspeckle assembly transcript 1
chr11	65471519	65472800	1282	*	STAT3_Pt_conserved_65	679	562	Exon (ENST00000693006.2/ENST00000693006.2, exon 1 of 1)	11	65476515	65477572	1058	2	129810501	ENST00000701343.1	4772		ENEMAL	enhancer lncRNA neighbor of NEAT1 and MALAT1
chr11	73257143	73258517	1375	*	STAT3_Pt_conserved_66	1000	499	Distal Intergenic	11	73264498	73297802	33305	1	5031	ENST00000393592.7	-5981	ENSG00000171631	P2RY6	pyrimidinergic receptor P2Y6
chr11	73876441	73877772	1332	*	STAT3_Pt_conserved_67	1000	703	Promoter (<=1kb)	11	73872667	73876846	4180	2	51287	ENST00000355693.5	0	ENSG00000181924	COA4	cytochrome c oxidase assembly factor 4 homolog
chr11	75626046	75626830	785	*	STAT3_Pt_conserved_68	666	212	Intron (ENST00000304771.8/4135, intron 1 of 3)	11	75635883	75638587	2705	2	4135	ENST00000530435.1	11757	ENSG00000171533	MAP6	microtubule associated protein 6
chr11	77589244	77590959	1716	*	STAT3_Pt_conserved_69	806	421	Promoter (<=1kb)	11	77589391	77610009	20619	1	282679	ENST00000528638.1	0	ENSG00000178301	AQP11	aquaporin 11
chr11	77601952	77603788	1837	*	STAT3_Pt_conserved_70	1000	442	Exon (ENST00000528638.1/282679, exon 3 of 4)	11	77589953	77610356	20404	1	282679	ENST00000313578.4	11999	ENSG00000178301	AQP11	aquaporin 11
chr11	77994434	77995342	909	*	STAT3_Pt_conserved_71	628	294	Promoter (<=1kb)	11	77874418	77994667	120250	2	92105	ENST00000695303.1	0	ENSG00000149262	INTS4	integrator complex subunit 4
chr11	78138969	78140132	1164	*	STAT3_Pt_conserved_72	610	918	Promoter (<=1kb)	11	78139756	78156235	16480	1	100289388	ENST00000701360.1	0	ENSG00000246174	KCTD21-AS1	KCTD21 antisense RNA 1
chr11	78188018	78188656	639	*	STAT3_Pt_conserved_73	1000	150	Promoter (<=1kb)	11	78171249	78188626	17378	2	283219	ENST00000340067.4	0	ENSG00000188997	KCTD21	potassium channel tetramerization domain containing 21
chr11	78365200	78366274	1075	*	STAT3_Pt_conserved_74	595	610	Intron (ENST00000534168.1/ENST00000534168.1, intron 1 of 1)	11	78215297	78341880	126584	2	9846	ENST00000340149.6	-23320	ENSG00000033327	GAB2	GRB2 associated binding protein 2
chr11	103408270	103409957	1688	*	STAT3_Pt_conserved_75	1000	463	Exon (ENST00000522384.2/ENST00000522384.2, exon 1 of 1)	11	103454999	103479437	24439	1	79659	ENST00000530547.1	-45042	ENSG00000187240	DYNC2H1	dynein cytoplasmic 2 heavy chain 1
chr11	119121004	119122227	1224	*	STAT3_Pt_conserved_76	1000	725	Promoter (<=1kb)	11	119121580	119136059	14480	1	25988	ENST00000350777.7	0	ENSG00000172273	HINFP	histone H4 transcription factor
chr12	7059810	7060949	1140	*	STAT3_Pt_conserved_77	1000	557	Promoter (<=1kb)	12	7060515	7071032	10518	1	716	ENST00000328916.7	0	ENSG00000182326	C1S	complement C1s
chr12	8243093	8243794	702	*	STAT3_Pt_conserved_78	720	214	Promoter (<=1kb)	12	8243147	8342048	98902	1	112268090	ENST00000669735.1	0		LOC112268090	uncharacterized LOC112268090
chr12	12356985	12357858	874	*	STAT3_Pt_conserved_79	680	283	Promoter (<=1kb)	12	12357078	12471233	114156	1	118426	ENST00000314565.9	0	ENSG00000165714	BORCS5	BLOC-1 related complex subunit 5
chr12	14928055	14929482	1428	*	STAT3_Pt_conserved_80	1000	1061	Promoter (<=1kb)	12	14914412	14929125	14714	2	121506	ENST00000540097.1	0	ENSG00000139055	ERP27	endoplasmic reticulum protein 27
chr12	25457428	25458723	1296	*	STAT3_Pt_conserved_81	634	862	Intron (ENST00000543629.5/160492, intron 4 of 4)	12	25502925	25519961	17037	2	160492	ENST00000539523.1	61238	ENSG00000152936	LMNTD1	lamin tail domain containing 1
chr12	26318224	26319981	1758	*	STAT3_Pt_conserved_82	635	234	Promoter (<=1kb)	12	26230819	26319720	88902	2	101928554	ENST00000540625.5	0		ITPR2-AS1	ITPR2 and SSPN antisense RNA 1
chr12	45268745	45269676	932	*	STAT3_Pt_conserved_83	602	407	Intron (ENST00000426898.2/196527, intron 1 of 17)	12	45292677	45432319	139643	1	196527	ENST00000679426.1	-23001	ENSG00000177119	ANO6	anoctamin 6
chr12	46442141	46442805	665	*	STAT3_Pt_conserved_84	627	263	Intron (ENST00000687751.1/100288798, intron 2 of 3)	12	46412150	46485060	72911	1	100288798	ENST00000657145.1	29991		SLC38A4-AS1	SLC38A4 antisense RNA 1
chr12	47819733	47821417	1685	*	STAT3_Pt_conserved_85	1000	630	Promoter (<=1kb)	12	47782722	47819866	37145	2	51564	ENST00000354334.7	0	ENSG00000061273	HDAC7	histone deacetylase 7
chr12	50246723	50247605	883	*	STAT3_Pt_conserved_86	1000	437	Promoter (2-3kb)	12	50222318	50249893	27576	2	51474	ENST00000550592.1	2288	ENSG00000050405	LIMA1	LIM domain and actin binding 1
chr12	56223980	56224357	378	*	STAT3_Pt_conserved_87	605	275	Promoter (<=1kb)	12	56224342	56229854	5513	1	79035	ENST00000267023.9	0	ENSG00000139579	NABP2	nucleic acid binding protein 2
chr12	56359343	56361891	2549	*	STAT3_Pt_conserved_88	1000	963	Promoter (<=1kb)	12	56341597	56360107	18511	2	6773	ENST00000314128.9	0	ENSG00000170581	STAT2	signal transducer and activator of transcription 2
chr12	67268798	67269766	969	*	STAT3_Pt_conserved_89	564	285	Promoter (<=1kb)	12	67269358	67319953	50596	1	55832	ENST00000545606.6	0	ENSG00000111530	CAND1	cullin associated and neddylation dissociated 1
chr12	100359579	100360412	834	*	STAT3_Pt_conserved_90	840	264	Promoter (2-3kb)	12	100357368	100420252	62885	1	246213	ENST00000392989.3	2211	ENSG00000179520	SLC17A8	solute carrier family 17 member 8
chr12	102474315	102475415	1101	*	STAT3_Pt_conserved_91	543	595	Intron (ENST00000337514.11/3479, intron 2 of 3)	12	102402459	102478651	76193	2	3479	ENST00000424202.6	3236	ENSG00000017427	IGF1	insulin like growth factor 1
chr12	133264953	133265223	271	*	STAT3_Pt_conserved_92	553	178	Distal Intergenic	12	133218312	133235877	17566	2	647589	ENST00000545940.6	-29076	ENSG00000227059	ANHX	anomalous homeobox
chr13	19632982	19634733	1752	*	STAT3_Pt_conserved_93	1000	364	Promoter (<=1kb)	13	19633659	19673441	39783	1	54737	ENST00000361479.10	0	ENSG00000196199	MPHOSPH8	M-phase phosphoprotein 8
chr13	36533576	36534615	1040	*	STAT3_Pt_conserved_94	1000	547	Distal Intergenic	13	36432523	36442870	10348	1	8900	ENST00000625767.2	101053	ENSG00000133101	CCNA1	cyclin A1
chr13	44300712	44301800	1089	*	STAT3_Pt_conserved_95	820	651	Distal Intergenic	13	44373665	44397441	23777	1	387923	ENST00000474333.5	-71865	ENSG00000151778	SERP2	stress associated endoplasmic reticulum protein family member 2
chr13	112930760	112931659	900	*	STAT3_Pt_conserved_96	864	432	Intron (ENST00000375608.7/23263, intron 2 of 29)	13	112902195	112958164	55970	1	23263	ENST00000442625.2	28565	ENSG00000126217	MCF2L	MCF.2 cell line derived transforming sequence like
chr14	24146123	24148069	1947	*	STAT3_Pt_conserved_97	1000	957	Promoter (<=1kb)	14	24146685	24149487	2803	1	55072	ENST00000559308.5	0	ENSG00000092098	RNF31	ring finger protein 31
chr14	24160824	24161977	1154	*	STAT3_Pt_conserved_98	1000	544	Promoter (<=1kb)	14	24161234	24166520	5287	1	10379	ENST00000561415.2	0	ENSG00000213928	IRF9	interferon regulatory factor 9
chr14	55129933	55130643	711	*	STAT3_Pt_conserved_99	569	150	Promoter (<=1kb)	14	55129260	55143721	14462	1	3958	ENST00000554715.1	673	ENSG00000131981	LGALS3	galectin 3
chr14	75278024	75279428	1405	*	STAT3_Pt_conserved_100	1000	612	Promoter (<=1kb)	14	75278826	75280374	1549	1	2353	ENST00000554617.1	0	ENSG00000170345	FOS	Fos proto-oncogene, AP-1 transcription factor subunit
chr14	75985519	75986660	1142	*	STAT3_Pt_conserved_101	1000	365	Promoter (<=1kb)	14	75985753	76083741	97989	1	112752	ENST00000679083.1	0	ENSG00000119650	IFT43	intraflagellar transport 43
chr14	80567763	80569734	1972	*	STAT3_Pt_conserved_102	1000	751	Intron (ENST00000554502.5/145508, intron 9 of 14)	14	80490479	80580425	89947	2	145508	ENST00000556061.5	10691	ENSG00000100629	CEP128	centrosomal protein 128
chr14	102140166	102141378	1213	*	STAT3_Pt_conserved_103	571	203	Promoter (<=1kb)	14	102139981	102197979	57999	1	91833	ENST00000557186.5	185	ENSG00000140153	WDR20	WD repeat domain 20
chr15	33083361	33084377	1017	*	STAT3_Pt_conserved_104	1000	525	Intron (ENST00000616417.5/342184, intron 5 of 20)	15	33062667	33068162	5496	2	342184	ENST00000558197.1	-15199	ENSG00000248905	FMN1	formin 1
chr15	43105227	43106834	1608	*	STAT3_Pt_conserved_105	981	746	Promoter (<=1kb)	15	42942897	43106038	163142	2	197131	ENST00000290650.9	0	ENSG00000159459	UBR1	ubiquitin protein ligase E3 component n-recognin 1
chr15	44728392	44729342	951	*	STAT3_Pt_conserved_106	1000	500	Promoter (<=1kb)	15	44729001	44734000	5000	1	100419583	ENST00000560141.2	0		LOC100419583	ring finger protein 4 pseudogene
chr15	55288872	55291018	2147	*	STAT3_Pt_conserved_107	673	1134	Promoter (<=1kb)	15	55202966	55289813	86848	2	5873	ENST00000336787.6	0	ENSG00000069974	RAB27A	RAB27A, member RAS oncogene family
chr15	66802086	66804090	2005	*	STAT3_Pt_conserved_108	1000	1043	Distal Intergenic	15	66711697	66717537	5841	1	4091	ENST00000558937.1	90389	ENSG00000137834	SMAD6	SMAD family member 6
chr15	72154399	72156982	2584	*	STAT3_Pt_conserved_109	785	1242	Exon (ENST00000568984.1/ENST00000568984.1, exon 1 of 2)	15	72161482	72163789	2308	2	196996	ENST00000565233.5	6807	ENSG00000175318	GRAMD2A	GRAM domain containing 2A
chr15	82445130	82446118	989	*	STAT3_Pt_conserved_110	638	545	Exon (ENST00000612666.1/ENST00000612666.1, exon 1 of 2)	15	82430045	82439153	9109	1	440295	ENST00000618706.1	15085	ENSG00000197978	GOLGA6L9	golgin A6 family like 9
chr15	90184185	90185645	1461	*	STAT3_Pt_conserved_111	1000	522	Promoter (<=1kb)	15	90184918	90219843	34926	1	10509	ENST00000559300.5	0	ENSG00000185033	SEMA4B	semaphorin 4B
chr16	4253398	4254236	839	*	STAT3_Pt_conserved_112	566	268	Promoter (<=1kb)	16	4243943	4253789	9847	2	100507501	ENST00000649264.1	0		LINC01569	long intergenic non-protein coding RNA 1569
chr16	19696300	19697022	723	*	STAT3_Pt_conserved_113	1000	394	Promoter (2-3kb)	16	19699376	19701120	1745	1	57020	ENST00000566850.1	-2354	ENSG00000103544	VPS35L	VPS35 endosomal protein sorting factor like
chr16	21502286	21504125	1840	*	STAT3_Pt_conserved_114	565	392	Promoter (<=1kb)	16	21446683	21502260	55578	2	100271836	ENST00000520823.7	-26	ENSG00000180747	SMG1P3	SMG1 pseudogene 3
chr16	29593907	29596043	2137	*	STAT3_Pt_conserved_115	670	1779	Promoter (<=1kb)	16	29527568	29594966	67399	2	440354	ENST00000566127.1	0		SMG1P2	SMG1 pseudogene 2
chr16	29862723	29863567	845	*	STAT3_Pt_conserved_116	852	580	Promoter (<=1kb)	16	29858357	29863226	4870	2	10423	ENST00000219789.11	0	ENSG00000103502	CDIPT	CDP-diacylglycerol--inositol 3-phosphatidyltransferase
chr16	74396287	74398919	2633	*	STAT3_Pt_conserved_117	1000	509	Distal Intergenic	16	74411353	74412799	1447	2	497190	ENST00000564842.1	13880	ENSG00000140839	CLEC18B	C-type lectin domain family 18 member B
chr17	9388687	9389662	976	*	STAT3_Pt_conserved_118	697	487	Intron (ENST00000306357.9/9482, intron 6 of 7)	17	9250474	9437889	187416	2	9482	ENST00000570583.5	48227	ENSG00000170310	STX8	syntaxin 8
chr17	17010597	17011205	609	*	STAT3_Pt_conserved_119	732	295	Distal Intergenic	17	16988329	16990177	1849	1	105371562	ENST00000419151.2	22268	ENSG00000230969	LINC02090	long intergenic non-protein coding RNA 2090
chr17	22522714	22523829	1116	*	STAT3_Pt_conserved_120	1000	443	Distal Intergenic	17	22406019	22413744	7726	1	284124	ENST00000612344.1	116695	ENSG00000276399	FLJ36000	uncharacterized FLJ36000
chr17	27471561	27472330	770	*	STAT3_Pt_conserved_121	1000	487	Promoter (<=1kb)	17	27472005	27583002	110998	1	8844	ENST00000583370.5	0	ENSG00000141068	KSR1	kinase suppressor of ras 1
chr17	28335195	28336990	1796	*	STAT3_Pt_conserved_122	783	1365	Promoter (<=1kb)	17	28335602	28345255	9654	1	7126	ENST00000544907.6	0	ENSG00000109079	TNFAIP1	TNF alpha induced protein 1
chr17	28745077	28746210	1134	*	STAT3_Pt_conserved_123	995	1028	Promoter (<=1kb)	17	28746743	28748297	1555	1	9618	ENST00000584944.5	-533	ENSG00000076604	TRAF4	TNF receptor associated factor 4
chr17	31159009	31160388	1380	*	STAT3_Pt_conserved_124	808	793	Promoter (<=1kb)	17	31159065	31183472	24408	1	4763	ENST00000490416.2	0	ENSG00000196712	NF1	neurofibromin 1
chr17	31489809	31490500	692	*	STAT3_Pt_conserved_125	698	103	Promoter (1-2kb)	17	31488192	31521184	32993	1	84440	ENST00000578694.1	1617	ENSG00000131242	RAB11FIP4	RAB11 family interacting protein 4
chr17	31490792	31491132	341	*	STAT3_Pt_conserved_126	702	210	Promoter (2-3kb)	17	31488192	31521184	32993	1	84440	ENST00000578694.1	2600	ENSG00000131242	RAB11FIP4	RAB11 family interacting protein 4
chr17	45371226	45371984	759	*	STAT3_Pt_conserved_127	573	188	Exon (ENST00000589730.1/ENST00000589730.1, exon 1 of 2)	17	45395427	45395908	482	2	201176	ENST00000590026.1	23924	ENSG00000159314	ARHGAP27	Rho GTPase activating protein 27
chr17	53105733	53106419	687	*	STAT3_Pt_conserved_128	1000	275	Exon (ENST00000574371.1/ENST00000574371.1, exon 1 of 1)	17	52985520	52987652	2133	1	100506650	ENST00000623702.1	120213	ENSG00000227011	LINC02876	long intergenic non-protein coding RNA 2876
chr17	56915512	56916171	660	*	STAT3_Pt_conserved_129	1000	196	Promoter (1-2kb)	17	56836387	56914080	77694	2	124904036	ENST00000648772.1	-1432		LOC124904036	uncharacterized LOC124904036
chr17	59782700	59787656	4957	*	STAT3_Pt_conserved_130	1000	4129	3' UTR	17	59735338	59840106	104769	1	81671	ENST00000592619.5	47362	ENSG00000062716	VMP1	vacuole membrane protein 1
chr17	59836898	59838000	1103	*	STAT3_Pt_conserved_131	1000	681	Promoter (<=1kb)	17	59837931	59842255	4325	1	406991	ENST00000592790.1	0	ENSG00000284190	MIR21	microRNA 21
chr17	63869705	63870196	492	*	STAT3_Pt_conserved_132	616	125	Distal Intergenic	17	63872015	63873676	1662	2	1443	ENST00000613718.3	3480	ENSG00000213218	CSH2	chorionic somatomammotropin hormone 2
chr17	69465813	69467915	2103	*	STAT3_Pt_conserved_133	1000	646	Intron (ENST00000590474.7/5608, intron 1 of 11)	17	69477139	69501755	24617	2	105371880	ENST00000585537.1	33840		LOC105371880	uncharacterized LOC105371880
chr17	78352441	78353862	1422	*	STAT3_Pt_conserved_134	750	386	Distal Intergenic	17	78356778	78360077	3300	2	9021	ENST00000330871.3	6215	ENSG00000184557	SOCS3	suppressor of cytokine signaling 3
chr17	78357682	78361389	3708	*	STAT3_Pt_conserved_135	896	2330	Promoter (<=1kb)	17	78360376	78364934	4559	1	101928674	ENST00000687996.2	0	ENSG00000266970	SOCS3-DT	SOCS3 divergent transcript
chr17	78375455	78376284	830	*	STAT3_Pt_conserved_136	1000	412	Promoter (2-3kb)	17	78378649	78396385	17737	1	9489	ENST00000586325.5	-2365	ENSG00000087157	PGS1	phosphatidylglycerophosphate synthase 1
chr17	80254548	80255272	725	*	STAT3_Pt_conserved_137	811	561	Distal Intergenic	17	80260852	80398794	137943	1	57674	ENST00000582970.6	-5580	ENSG00000173821	RNF213	ring finger protein 213
chr17	81860742	81861647	906	*	STAT3_Pt_conserved_138	641	512	Promoter (<=1kb)	17	81843166	81860856	17691	2	5034	ENST00000680400.1	0	ENSG00000185624	P4HB	prolyl 4-hydroxylase subunit beta
chr18	3281391	3282242	852	*	STAT3_Pt_conserved_139	653	413	Distal Intergenic	18	3262956	3278284	15329	1	103910	ENST00000584539.1	18435	ENSG00000118680	MYL12B	myosin light chain 12B
chr18	3593148	3595941	2794	*	STAT3_Pt_conserved_140	1000	1067	Promoter (<=1kb)	18	3593732	3597952	4221	1	649446	ENST00000577995.6	0		DLGAP1-AS1	DLGAP1 antisense RNA 1
chr18	3605570	3605785	216	*	STAT3_Pt_conserved_141	885	0	Promoter (1-2kb)	18	3604059	3608469	4411	1	84777	ENST00000715381.1	1511		DLGAP1-AS2	DLGAP1 antisense RNA 2
chr18	3623275	3625544	2270	*	STAT3_Pt_conserved_142	583	660	Intron (ENST00000400147.6/9229, intron 4 of 9)	18	3604059	3608469	4411	1	84777	ENST00000715381.1	19216		DLGAP1-AS2	DLGAP1 antisense RNA 2
chr18	3665768	3666815	1048	*	STAT3_Pt_conserved_143	615	601	Intron (ENST00000400147.6/9229, intron 4 of 9)	18	3653410	3656282	2873	1	105371967	ENST00000577848.1	12358	ENSG00000266401	DLGAP1-AS6	DLGAP1 antisense RNA 6
chr18	9073217	9074522	1306	*	STAT3_Pt_conserved_144	823	764	Distal Intergenic	18	9102630	9117887	15258	1	4729	ENST00000577703.1	-28108	ENSG00000178127	NDUFV2	NADH:ubiquinone oxidoreductase core subunit V2
chr18	17016633	17017358	726	*	STAT3_Pt_conserved_145	718	484	Distal Intergenic	18	15307663	15330282	22620	2	644669	ENST00000508721.5	-1686351	ENSG00000290522	LOC644669	ankyrin repeat domain 30B pseudogene
chr18	22978317	22978699	383	*	STAT3_Pt_conserved_146	1000	131	Intron (ENST00000582354.5/5932, intron 8 of 9)	18	22975181	22991026	15846	1	5932	ENST00000585177.1	3136	ENSG00000101773	RBBP8	RB binding protein 8, endonuclease
chr18	54945952	54947621	1670	*	STAT3_Pt_conserved_147	645	81	Intron (ENST00000591504.6/80323, intron 1 of 11)	18	54901511	54942950	41440	2	80323	ENST00000432185.5	-3002	ENSG00000166510	CCDC68	coiled-coil domain containing 68
chr18	80262919	80263270	352	*	STAT3_Pt_conserved_148	1000	247	Distal Intergenic	18	80157232	80247514	90283	2	84552	ENST00000353265.8	-15405	ENSG00000178184	PARD6G	par-6 family cell polarity regulator gamma
chr19	925130	926098	969	*	STAT3_Pt_conserved_149	556	625	Promoter (<=1kb)	19	925781	929498	3718	1	1820	ENST00000585895.1	0	ENSG00000116017	ARID3A	AT-rich interaction domain 3A
chr19	10270585	10271591	1007	*	STAT3_Pt_conserved_150	1000	581	Promoter (<=1kb)	19	10271093	10285583	14491	1	3383	ENST00000423829.2	0	ENSG00000090339	ICAM1	intercellular adhesion molecule 1
chr19	11085479	11086012	534	*	STAT3_Pt_conserved_151	560	341	Distal Intergenic	19	11089418	11133796	44379	1	3949	ENST00000559340.2	-3406	ENSG00000130164	LDLR	low density lipoprotein receptor
chr19	24925792	24926157	366	*	STAT3_Pt_conserved_152	835	99	Distal Intergenic	19	24162735	24163484	750	2	100101266	ENST00000699287.1	-762308	ENSG00000268442	HAVCR1P1	hepatitis A virus cellular receptor 1 pseudogene 1
chr19	25553552	25553886	335	*	STAT3_Pt_conserved_153	746	62	Distal Intergenic	19	24162735	24163484	750	2	100101266	ENST00000699287.1	-1390068	ENSG00000268442	HAVCR1P1	hepatitis A virus cellular receptor 1 pseudogene 1
chr19	25953888	25954545	658	*	STAT3_Pt_conserved_154	597	298	Distal Intergenic	19	27681744	27685255	3512	2	105372345	ENST00000662444.1	1730710		LOC105372345	uncharacterized LOC105372345
chr19	26865418	26865879	462	*	STAT3_Pt_conserved_155	684	310	Distal Intergenic	19	27681744	27685255	3512	2	105372345	ENST00000662444.1	819376		LOC105372345	uncharacterized LOC105372345
chr19	27131703	27132041	339	*	STAT3_Pt_conserved_156	945	60	Distal Intergenic	19	27681744	27685255	3512	2	105372345	ENST00000662444.1	553214		LOC105372345	uncharacterized LOC105372345
chr19	29714250	29716651	2402	*	STAT3_Pt_conserved_157	1000	947	Promoter (<=1kb)	19	29698937	29715261	16325	2	83636	ENST00000323670.14	0	ENSG00000131943	C19orf12	chromosome 19 open reading frame 12
chr19	35869848	35870348	501	*	STAT3_Pt_conserved_158	592	79	Promoter (<=1kb)	19	35870184	35871996	1813	1	333	ENST00000589743.5	0	ENSG00000105290	APLP1	amyloid beta precursor like protein 1
chr19	44587597	44588865	1269	*	STAT3_Pt_conserved_159	890	452	Intron (ENST00000455455.1/388550, intron 1 of 3)	19	44613563	44636781	23219	1	147710	ENST00000402988.6	-24698	ENSG00000216588	IGSF23	immunoglobulin superfamily member 23
chr19	53889190	53890443	1254	*	STAT3_Pt_conserved_160	1000	770	5' UTR	19	53894626	53907646	13021	1	5582	ENST00000682676.1	-4183	ENSG00000126583	PRKCG	protein kinase C gamma
chr19	53980397	53981345	949	*	STAT3_Pt_conserved_161	695	182	Promoter (<=1kb)	19	53982307	53982397	91	1	100126325	ENST00000401179.1	-962	ENSG00000284583	MIR935	microRNA 935
chr19	54035329	54036254	926	*	STAT3_Pt_conserved_162	1000	869	Distal Intergenic	19	54040825	54058423	17599	2	284415	ENST00000419106.5	22169	ENSG00000189068	VSTM1	V-set and transmembrane domain containing 1
chr19	54162387	54162850	464	*	STAT3_Pt_conserved_163	872	190	Promoter (<=1kb)	19	54162226	54163267	1042	2	147798	ENST00000495398.1	417	ENSG00000167608	TMC4	transmembrane channel like 4
chr2	9386510	9387957	1448	*	STAT3_Pt_conserved_164	1000	460	Promoter (<=1kb)	2	9388294	9400769	12476	1	8853	ENST00000491413.1	-337	ENSG00000151693	ASAP2	ArfGAP with SH3 domain, ankyrin repeat and PH domain 2
chr2	10689166	10690578	1413	*	STAT3_Pt_conserved_165	893	918	Promoter (<=1kb)	2	10690344	10692099	1756	1	106479524	ENST00000607781.1	0	ENSG00000243819	RN7SL832P	RNA, 7SL, cytoplasmic 832, pseudogene
chr2	11830072	11830919	848	*	STAT3_Pt_conserved_166	568	232	Distal Intergenic	2	11833926	11866284	32359	1	105373430	ENST00000429878.2	-3007		LOC105373430	uncharacterized LOC105373430
chr2	17753384	17754591	1208	*	STAT3_Pt_conserved_167	1000	608	Promoter (<=1kb)	2	17753858	17788941	35084	1	348654	ENST00000317402.11	0	ENSG00000178295	GEN1	GEN1 Holliday junction 5' flap endonuclease
chr2	25664220	25665054	835	*	STAT3_Pt_conserved_168	619	510	Intron (ENST00000398951.6/1838, intron 1 of 17)	2	25607287	25672946	65660	2	1838	ENST00000349996.6	7892	ENSG00000138101	DTNB	dystrobrevin beta
chr2	26495824	26496320	497	*	STAT3_Pt_conserved_169	951	191	Intron (ENST00000272371.7/9381, intron 8 of 46)	2	26457203	26478124	20922	2	9381	ENST00000339598.8	-17700	ENSG00000115155	OTOF	otoferlin
chr2	26757526	26758884	1359	*	STAT3_Pt_conserved_170	1000	651	Distal Intergenic	2	26764284	26781140	16857	1	54978	ENST00000429494.5	-5400	ENSG00000213699	SLC35F6	solute carrier family 35 member F6
chr2	28530294	28531154	861	*	STAT3_Pt_conserved_171	778	448	Intron (ENST00000416713.5/151056, intron 8 of 10)	2	28548500	28596063	47564	1	151056	ENST00000436544.1	-17346	ENSG00000163803	PLB1	phospholipase B1
chr2	29123301	29124394	1094	*	STAT3_Pt_conserved_172	769	454	Promoter (1-2kb)	2	29121514	29132650	11137	1	79745	ENST00000491701.1	1787	ENSG00000115295	CLIP4	CAP-Gly domain containing linker protein family member 4
chr2	36354705	36355563	859	*	STAT3_Pt_conserved_173	637	602	Promoter (<=1kb)	2	36355778	36551135	195358	1	51232	ENST00000280527.7	-215	ENSG00000150938	CRIM1	cysteine rich transmembrane BMP regulator 1
chr2	38076207	38077500	1294	*	STAT3_Pt_conserved_174	1000	457	Promoter (<=1kb)	2	38076266	38202775	126510	1	285154	ENST00000629547.3	0	ENSG00000232973	CYP1B1-AS1	CYP1B1 antisense RNA 1
chr2	69683364	69683937	574	*	STAT3_Pt_conserved_175	559	130	Intron (ENST00000418066.2/307, intron 2 of 3)	2	69643085	69674349	31265	2	22848	ENST00000461002.1	-9015	ENSG00000115977	AAK1	AP2 associated kinase 1
chr2	99180293	99182147	1855	*	STAT3_Pt_conserved_176	1000	601	Promoter (<=1kb)	2	99161947	99180927	18981	2	129531	ENST00000422537.6	0	ENSG00000158411	MITD1	microtubule interacting and trafficking domain containing 1
chr2	129191435	129192208	774	*	STAT3_Pt_conserved_177	540	139	Distal Intergenic	2	129242173	129273848	31676	2	151121	ENST00000375987.3	81640	ENSG00000204460	LINC01854	long intergenic non-protein coding RNA 1854
chr2	132352502	132354287	1786	*	STAT3_Pt_conserved_178	1000	1021	Promoter (<=1kb)	2	132352722	132353318	597	1	339742	ENST00000458407.1	0		FAM201B	family with sequence similarity 201 member B
chr2	140223413	140223963	551	*	STAT3_Pt_conserved_179	662	490	Distal Intergenic	2	140238182	140297969	59788	2	53353	ENST00000442974.1	74006	ENSG00000168702	LRP1B	LDL receptor related protein 1B
chr2	140821544	140823945	2402	*	STAT3_Pt_conserved_180	765	983	Intron (ENST00000389484.8/53353, intron 31 of 90)	2	140586626	140586685	60	2	102465692	ENST00000635801.1	-234859	ENSG00000283506	MIR7157	microRNA 7157
chr2	146579038	146579761	724	*	STAT3_Pt_conserved_181	960	429	Distal Intergenic	2	146587506	146589310	1805	1	728773	ENST00000471997.1	-7745		PABPC1P2	poly(A) binding protein cytoplasmic 1 pseudogene 2
chr2	160241662	160242242	581	*	STAT3_Pt_conserved_182	888	221	Intron (ENST00000485635.2/3694, intron 1 of 9)	2	160257720	160267184	9465	2	100505984	ENST00000655410.1	24942	ENSG00000285373	LINC02478	long intergenic non-protein coding RNA 2478
chr2	177241780	177243127	1348	*	STAT3_Pt_conserved_183	1000	601	Intron (ENST00000699296.1/4780, intron 1 of 5)	2	177230308	177236459	6152	2	4780	ENST00000699329.1	-5321	ENSG00000116044	NFE2L2	NFE2 like bZIP transcription factor 2
chr2	191013558	191014829	1272	*	STAT3_Pt_conserved_184	854	601	Promoter (<=1kb)	2	190908460	191014228	105769	2	6772	ENST00000673816.1	0	ENSG00000115415	STAT1	signal transducer and activator of transcription 1
chr2	191019992	191021073	1082	*	STAT3_Pt_conserved_185	1000	586	Promoter (<=1kb)	2	191001086	191020320	19235	2	6772	ENST00000454414.5	0	ENSG00000115415	STAT1	signal transducer and activator of transcription 1
chr2	216012203	216013186	984	*	STAT3_Pt_conserved_186	585	270	Promoter (<=1kb)	2	215942584	216013551	70968	2	55686	ENST00000263268.11	365	ENSG00000118242	MREG	melanoregulin
chr20	8073390	8073720	331	*	STAT3_Pt_conserved_187	624	182	Distal Intergenic	20	8077251	8883199	805949	1	23236	ENST00000637919.1	-3531	ENSG00000182621	PLCB1	phospholipase C beta 1
chr20	11455082	11455623	542	*	STAT3_Pt_conserved_188	660	223	Distal Intergenic	20	11234170	11301525	67356	2	339593	ENST00000444792.1	-153557		LOC339593	uncharacterized LOC339593
chr20	32357325	32358493	1169	*	STAT3_Pt_conserved_189	584	586	Promoter (<=1kb)	20	32358330	32439260	80931	1	171023	ENST00000651418.1	0	ENSG00000171456	ASXL1	ASXL transcriptional regulator 1
chr20	32358959	32359904	946	*	STAT3_Pt_conserved_190	942	101	Promoter (<=1kb)	20	32358966	32372233	13268	1	171023	ENST00000649901.1	0	ENSG00000171456	ASXL1	ASXL transcriptional regulator 1
chr20	44203255	44205353	2099	*	STAT3_Pt_conserved_191	1000	803	Intron (ENST00000255174.3/51526, intron 2 of 3)	20	44196496	44210076	13581	2	51526	ENST00000372970.6	4723	ENSG00000132823	OSER1	oxidative stress responsive serine rich 1
chr20	44609122	44610305	1184	*	STAT3_Pt_conserved_192	1000	806	Intron (ENST00000372891.7/11142, intron 4 of 5)	20	44614308	44619037	4730	1	11142	ENST00000349959.3	-4003	ENSG00000168734	PKIG	cAMP-dependent protein kinase inhibitor gamma
chr20	46089527	46090466	940	*	STAT3_Pt_conserved_193	709	696	Promoter (<=1kb)	20	46060991	46089962	28972	2	57727	ENST00000290231.11	0	ENSG00000124160	NCOA5	nuclear receptor coactivator 5
chr20	50292232	50293667	1436	*	STAT3_Pt_conserved_194	1000	638	Promoter (<=1kb)	20	50292709	50298489	5781	1	284751	ENST00000701020.1	0	ENSG00000203999	LINC01270	long intergenic non-protein coding RNA 1270
chr20	50561270	50562565	1296	*	STAT3_Pt_conserved_195	676	655	Exon (ENST00000371621.5/5770, exon 2 of 10)	20	50585786	50585879	94	1	693230	ENST00000385283.1	-23221	ENSG00000208018	MIR645	microRNA 645
chr20	50663237	50663849	613	*	STAT3_Pt_conserved_196	767	254	Intron (ENST00000327979.8/140876, intron 1 of 21)	20	50653202	50662275	9074	1	100506175	ENST00000435177.1	10035	ENSG00000234693	RIPOR3-AS1	RIPOR3 antisense RNA 1
chr20	51985325	51985879	555	*	STAT3_Pt_conserved_197	912	159	Distal Intergenic	20	52072685	52096480	23796	1	105372664	ENST00000665639.1	-86806		LOC105372664	uncharacterized LOC105372664
chr20	53594021	53594919	899	*	STAT3_Pt_conserved_198	849	427	Promoter (<=1kb)	20	53567071	53593839	26769	2	7764	ENST00000371471.7	-182	ENSG00000171940	ZNF217	zinc finger protein 217
chr20	62364667	62367051	2385	*	STAT3_Pt_conserved_199	1000	1563	Promoter (<=1kb)	20	62345414	62367270	21857	2	3911	ENST00000370677.4	219	ENSG00000130702	LAMA5	laminin subunit alpha 5
chr20	62367468	62367672	205	*	STAT3_Pt_conserved_200	1000	85	Promoter (<=1kb)	20	62309065	62367312	58248	2	3911	ENST00000252999.7	-156	ENSG00000130702	LAMA5	laminin subunit alpha 5
chr21	6437022	6438312	1291	*	STAT3_Pt_conserved_201	548	403	Distal Intergenic	21	6444869	6467513	22645	2	102724560	ENST00000398168.6	29201	ENSG00000274276	LOC102724560	cystathionine beta-synthase like
chr21	15682028	15684302	2275	*	STAT3_Pt_conserved_202	1000	1030	Distal Intergenic	21	15729982	15880064	150083	1	29761	ENST00000400183.7	-45680	ENSG00000155313	USP25	ubiquitin specific peptidase 25
chr21	27104594	27105601	1008	*	STAT3_Pt_conserved_203	630	519	Distal Intergenic	21	26917922	26967088	49167	2	11096	ENST00000284987.6	-137506	ENSG00000154736	ADAMTS5	ADAM metallopeptidase with thrombospondin type 1 motif 5
chr21	28283375	28284591	1217	*	STAT3_Pt_conserved_204	752	783	Distal Intergenic	21	28116094	28228667	112574	2	101927973	ENST00000453420.5	-54708	ENSG00000236532	LINC01695	long intergenic non-protein coding RNA 1695
chr21	28336030	28336696	667	*	STAT3_Pt_conserved_205	837	528	Intron (ENST00000657148.1/ENST00000657148.1, intron 4 of 4)	21	28116094	28228667	112574	2	101927973	ENST00000453420.5	-107363	ENSG00000236532	LINC01695	long intergenic non-protein coding RNA 1695
chr21	33265818	33267279	1462	*	STAT3_Pt_conserved_206	1000	759	Promoter (<=1kb)	21	33263873	33266296	2424	2	100288432	ENST00000411998.3	0		IL10RB-DT	IL10RB divergent transcript
chr21	35136644	35137345	702	*	STAT3_Pt_conserved_207	772	327	Exon (ENST00000455028.1/ENST00000455028.1, exon 1 of 2)	21	34787801	35049344	261544	2	861	ENST00000300305.7	-87300	ENSG00000159216	RUNX1	RUNX family transcription factor 1
chr21	35302043	35303813	1771	*	STAT3_Pt_conserved_208	682	1122	Intron (ENST00000475045.6/101928269, intron 9 of 12)	21	35435661	35465329	29669	2	100506403	ENST00000494829.1	161516	ENSG00000159216	LOC100506403	uncharacterized LOC100506403
chr21	37220411	37221413	1003	*	STAT3_Pt_conserved_209	576	478	Promoter (<=1kb)	21	37221390	37296532	75143	1	124905018	ENST00000715708.1	0		LOC124905018	uncharacterized LOC124905018
chr21	37267145	37268222	1078	*	STAT3_Pt_conserved_210	590	896	Promoter (<=1kb)	21	37223420	37267919	44500	2	10311	ENST00000399000.7	0	ENSG00000157538	VPS26C	VPS26 endosomal protein sorting factor C
chr21	44106677	44108234	1558	*	STAT3_Pt_conserved_211	1000	867	Promoter (<=1kb)	21	44107373	44115744	8372	1	5822	ENST00000456705.1	0	ENSG00000241945	PWP2	PWP2 small subunit processome component
chr21	44427995	44428832	838	*	STAT3_Pt_conserved_212	1000	522	Promoter (2-3kb)	21	44425556	44441874	16319	1	7226	ENST00000490982.1	2439	ENSG00000142185	TRPM2	transient receptor potential cation channel subfamily M member 2
chr21	44505175	44505606	432	*	STAT3_Pt_conserved_213	937	203	Promoter (1-2kb)	21	44506807	44516575	9769	1	54082	ENST00000451035.2	-1201	ENSG00000235890	TSPEAR-AS1	TSPEAR antisense RNA 1
chr22	22397415	22398069	655	*	STAT3_Pt_conserved_214	1000	224	Exon (ENST00000522485.1/ENST00000522485.1, exon 2 of 2)	22	22322472	22322969	498	1	96610	ENST00000390290.3	74943		BMS1P20	BMS1 pseudogene 20
chr22	24010254	24011902	1649	*	STAT3_Pt_conserved_215	587	1541	Promoter (<=1kb)	22	24011192	24056304	45113	1	23523	ENST00000454754.5	0	ENSG00000099991	CABIN1	calcineurin binding protein 1
chr22	24555311	24555792	482	*	STAT3_Pt_conserved_216	547	118	Promoter (<=1kb)	22	24546917	24555859	8943	2	83606	ENST00000407973.2	67	ENSG00000138867	GUCD1	guanylyl cyclase domain containing 1
chr22	26672656	26673528	873	*	STAT3_Pt_conserved_217	744	200	Promoter (<=1kb)	22	26672747	26719282	46536	1	102724827	ENST00000651474.1	0		MIATNB	MIAT neighbor
chr3	11185204	11186488	1285	*	STAT3_Pt_conserved_218	1000	828	Intron (ENST00000438284.2/3269, intron 1 of 1)	3	11154493	11263557	109065	1	3269	ENST00000431010.3	30711	ENSG00000196639	HRH1	histamine receptor H1
chr3	24763102	24764630	1529	*	STAT3_Pt_conserved_219	1000	394	Intron (ENST00000687676.1/5915, intron 2 of 11)	3	24829323	25060176	230854	1	5915	ENST00000690576.1	-64693	ENSG00000077092	RARB	retinoic acid receptor beta
chr3	48439524	48440795	1272	*	STAT3_Pt_conserved_220	603	423	Promoter (<=1kb)	3	48440257	48441034	778	1	51372	ENST00000479126.1	0	ENSG00000232112	TMA7	translation machinery associated 7 homolog
chr3	48663464	48664468	1005	*	STAT3_Pt_conserved_221	622	500	Promoter (<=1kb)	3	48663776	48669174	5399	1	102724368	ENST00000421275.1	0	ENSG00000228350	LINC02585	long intergenic non-protein coding RNA 2585
chr3	57006347	57008107	1761	*	STAT3_Pt_conserved_222	1000	1131	3' UTR	3	56773767	56977375	203609	2	50650	ENST00000486829.1	-28972	ENSG00000163947	ARHGEF3	Rho guanine nucleotide exchange factor 3
chr3	57226918	57228106	1189	*	STAT3_Pt_conserved_223	542	512	Promoter (<=1kb)	3	57227726	57278105	50380	1	26060	ENST00000650354.1	0	ENSG00000157500	APPL1	adaptor protein, phosphotyrosine interacting with PH domain and leucine zipper 1
chr3	93509518	93510101	584	*	STAT3_Pt_conserved_224	562	441	Distal Intergenic	3	93877003	93886413	9411	2	5627	ENST00000649585.1	376312	ENSG00000184500	PROS1	protein S
chr3	95923069	95924708	1640	*	STAT3_Pt_conserved_225	928	398	Distal Intergenic	3	95654423	95683193	28771	2	100287639	ENST00000494840.1	-239876	ENSG00000293294	MTHFD2P1	methylenetetrahydrofolate dehydrogenase (NADP+ dependent) 2, methenyltetrahydrofolate cyclohydrolase pseudogene 1
chr3	101723662	101725359	1698	*	STAT3_Pt_conserved_226	577	468	Promoter (<=1kb)	3	101724534	101770518	45985	1	79598	ENST00000704365.1	0	ENSG00000182504	CEP97	centrosomal protein 97
chr3	101848371	101850400	2030	*	STAT3_Pt_conserved_227	1000	944	Promoter (<=1kb)	3	101849514	101859523	10010	1	64332	ENST00000326151.9	0	ENSG00000144802	NFKBIZ	NFKB inhibitor zeta
chr3	107986417	107988137	1721	*	STAT3_Pt_conserved_228	1000	901	Distal Intergenic	3	108032456	108039916	7461	2	124906265	ENST00000651058.1	51779		LOC124906265	uncharacterized LOC124906265
chr3	119321875	119323972	2098	*	STAT3_Pt_conserved_229	1000	1161	Promoter (<=1kb)	3	119314293	119322760	8468	2	100874246	ENST00000466292.1	0	ENSG00000241155	ARHGAP31-AS1	ARHGAP31 antisense RNA 1
chr3	122793117	122795972	2856	*	STAT3_Pt_conserved_230	1000	928	Promoter (<=1kb)	3	122739999	122793831	53833	2	79663	ENST00000306103.3	0	ENSG00000169087	HSPBAP1	HSPB1 associated protein 1
chr3	123807523	123808827	1305	*	STAT3_Pt_conserved_231	1000	357	Intron (ENST00000360772.7/4638, intron 4 of 33)	3	123814077	123814207	131	1	124906346	ENST00000384275.1	-5250	ENSG00000207002	LOC124906346	small nucleolar RNA SNORA5
chr3	124428623	124429630	1008	*	STAT3_Pt_conserved_232	656	422	Intron (ENST00000682506.1/8997, intron 15 of 59)	3	124413490	124484997	71508	1	8997	ENST00000683922.1	15133	ENSG00000160145	KALRN	kalirin RhoGEF kinase
chr3	127590442	127591540	1099	*	STAT3_Pt_conserved_233	990	99	Promoter (<=1kb)	3	127571232	127590733	19502	2	131601	ENST00000355552.8	0	ENSG00000163870	TPRA1	transmembrane protein adipocyte associated 1
chr3	127591772	127592199	428	*	STAT3_Pt_conserved_234	987	312	Promoter (<=1kb)	3	127575938	127591095	15158	2	131601	ENST00000490290.5	-677	ENSG00000163870	TPRA1	transmembrane protein adipocyte associated 1
chr3	128112235	128113141	907	*	STAT3_Pt_conserved_235	978	493	Exon (ENST00000464873.5/8607, exon 3 of 10)	3	128064782	128101619	36838	2	8607	ENST00000472125.5	-10616	ENSG00000175792	RUVBL1	RuvB like AAA ATPase 1
chr3	129160865	129162070	1206	*	STAT3_Pt_conserved_236	716	703	Promoter (<=1kb)	3	129087575	129161036	73462	2	100534599	ENST00000418265.1	0	ENSG00000261796	ISY1-RAB43	ISY1-RAB43 readthrough
chr3	129244775	129246154	1380	*	STAT3_Pt_conserved_237	1000	833	Distal Intergenic	3	129249606	129277773	28168	1	22820	ENST00000314797.10	-3452	ENSG00000181789	COPG1	COPI coat complex subunit gamma 1
chr3	129795830	129796578	749	*	STAT3_Pt_conserved_238	705	424	Promoter (1-2kb)	3	129647827	129794540	146714	2	23023	ENST00000698215.1	-1290	ENSG00000172765	TMCC1	transmembrane and coiled-coil domain family 1
chr3	149366771	149367633	863	*	STAT3_Pt_conserved_239	618	389	Distal Intergenic	3	149369023	149375712	6690	2	4071	ENST00000472441.1	8079	ENSG00000169908	TM4SF1	transmembrane 4 L six family member 1
chr3	156615005	156616442	1438	*	STAT3_Pt_conserved_240	1000	778	Distal Intergenic	3	156673235	156705139	31905	1	25976	ENST00000486483.5	-56793	ENSG00000163659	TIPARP	TCDD inducible poly(ADP-ribose) polymerase
chr3	157157904	157161553	3650	*	STAT3_Pt_conserved_241	1000	2574	Promoter (<=1kb)	3	157146508	157160760	14253	2	57018	ENST00000461804.5	0	ENSG00000163660	CCNL1	cyclin L1
chr3	157174277	157176151	1875	*	STAT3_Pt_conserved_242	1000	521	Promoter (<=1kb)	3	157175199	157317885	142687	1	101928236	ENST00000668714.2	0		LOC101928236	uncharacterized LOC101928236
chr3	157499354	157500860	1507	*	STAT3_Pt_conserved_243	763	441	Promoter (<=1kb)	3	157260909	157499554	238646	2	79674	ENST00000392832.6	0	ENSG00000197415	VEPH1	ventricular zone expressed PH domain containing 1
chr3	157584912	157586315	1404	*	STAT3_Pt_conserved_244	742	908	Intron (ENST00000461040.5/152078, intron 2 of 3)	3	157569501	157578466	8966	1	152078	ENST00000652117.1	15411	ENSG00000293490	SLC66A1LP	solute carrier family 66 member 1 like, pseudogene
chr3	158643839	158645268	1430	*	STAT3_Pt_conserved_245	730	855	Promoter (<=1kb)	3	158644527	158695581	51055	1	85476	ENST00000486715.6	0	ENSG00000168827	GFM1	G elongation factor mitochondrial 1
chr3	171116103	171117025	923	*	STAT3_Pt_conserved_246	883	626	Intron (ENST00000436636.7/23043, intron 18 of 32)	3	171106664	171106759	96	2	693154	ENST00000385228.1	-9344	ENSG00000207963	MIR569	microRNA 569
chr3	175150533	175152177	1645	*	STAT3_Pt_conserved_247	1000	508	Intron (ENST00000485853.5/254827, intron 2 of 3)	3	175124406	175655563	531158	1	254827	ENST00000489299.5	26127	ENSG00000177694	NAALADL2	N-acetylated alpha-linked acidic dipeptidase like 2
chr3	177360073	177360584	512	*	STAT3_Pt_conserved_248	1000	195	Distal Intergenic	3	177294442	177323418	28977	1	100820709	ENST00000425388.1	65631	ENSG00000203645	LINC00501	long intergenic non-protein coding RNA 501
chr3	182609628	182610315	688	*	STAT3_Pt_conserved_249	648	272	Intron (ENST00000661576.1/ENST00000661576.1, intron 2 of 2)	3	182644214	182655880	11667	1	102724617	ENST00000492416.2	-33899		LINC02031	long intergenic non-protein coding RNA 2031
chr3	183447554	183447999	446	*	STAT3_Pt_conserved_250	611	195	Promoter (<=1kb)	3	183447582	183456014	8433	1	100505687	ENST00000471496.7	0	ENSG00000291106	SNHG33	small nucleolar RNA host gene 33
chr3	187744047	187746045	1999	*	STAT3_Pt_conserved_251	1000	1639	Promoter (<=1kb)	3	187721377	187745725	24349	2	604	ENST00000621333.4	0	ENSG00000113916	BCL6	BCL6 transcription repressor
chr3	188006293	188007369	1077	*	STAT3_Pt_conserved_252	711	489	Promoter (2-3kb)	3	187997422	188003990	6569	2	107986166	ENST00000415940.1	-2303		LOC107986166	uncharacterized LOC107986166
chr3	188294864	188295367	504	*	STAT3_Pt_conserved_253	1000	287	Intron (ENST00000448637.5/4026, intron 1 of 6)	3	188341663	188609279	267617	1	4026	ENST00000494233.5	-46296	ENSG00000145012	LPP	LIM domain containing preferred translocation partner in lipoma
chr3	193390935	193392019	1085	*	STAT3_Pt_conserved_254	1000	961	Distal Intergenic	3	193362614	193378820	16207	2	344905	ENST00000446087.1	-12115	ENSG00000187527	ATP13A5	ATPase 13A5
chr3	195203935	195205290	1356	*	STAT3_Pt_conserved_255	774	989	Intron (ENST00000310380.11/152002, intron 2 of 3)	3	195175655	195209614	33960	2	152002	ENST00000476897.5	4324	ENSG00000173950	XXYLT1	xyloside xylosyltransferase 1
chr4	3564725	3565715	991	*	STAT3_Pt_conserved_256	549	697	Distal Intergenic	4	3576869	3590004	13136	1	285492	ENST00000514422.1	-11154		LINC00955	long intergenic non-protein coding RNA 955
chr4	40629407	40631309	1903	*	STAT3_Pt_conserved_257	1000	750	Promoter (<=1kb)	4	40423280	40629864	206585	2	54502	ENST00000295971.12	0	ENSG00000163694	RBM47	RNA binding motif protein 47
chr4	82900239	82901911	1673	*	STAT3_Pt_conserved_258	546	773	Promoter (<=1kb)	4	82881902	82900569	18668	2	100499177	ENST00000507051.1	0	ENSG00000251022	THAP9-AS1	THAP9 antisense RNA 1
chr4	95304706	95305540	835	*	STAT3_Pt_conserved_259	657	239	Intron (ENST00000453304.6/8633, intron 2 of 15)	4	95104355	95155016	50662	1	658	ENST00000394931.1	200351	ENSG00000138696	BMPR1B	bone morphogenetic protein receptor type 1B
chr4	125040760	125042625	1866	*	STAT3_Pt_conserved_260	631	933	Distal Intergenic	4	125314918	125492932	178015	1	79633	ENST00000674496.2	-272293	ENSG00000196159	FAT4	FAT atypical cadherin 4
chr4	139176914	139178615	1702	*	STAT3_Pt_conserved_261	844	1547	Promoter (<=1kb)	4	139177456	139245432	67977	1	105379412	ENST00000693380.1	0		LOC105379412	uncharacterized LOC105379412
chr4	141686646	141687374	729	*	STAT3_Pt_conserved_262	954	203	Intron (ENST00000320650.9/3600, intron 2 of 7)	4	141714657	141733458	18802	1	3600	ENST00000477265.5	-27283	ENSG00000164136	IL15	interleukin 15
chr4	145808183	145808566	384	*	STAT3_Pt_conserved_263	1000	157	Intron (ENST00000655597.2/152485, intron 7 of 13)	4	145759007	145823925	64919	2	152485	ENST00000672161.1	15359	ENSG00000151612	ZNF827	zinc finger protein 827
chr4	164243975	164244379	405	*	STAT3_Pt_conserved_264	589	130	Intron (ENST00000514618.6/55016, intron 1 of 9)	4	163700836	164135497	434662	2	55016	ENST00000503104.5	-108478	ENSG00000145416	MARCHF1	membrane associated ring-CH-type finger 1
chr4	166580069	166580603	535	*	STAT3_Pt_conserved_265	898	345	Distal Intergenic	4	166734147	167102557	368411	2	50859	ENST00000535728.5	521954	ENSG00000196104	SPOCK3	SPARC (osteonectin), cwcv and kazal like domains proteoglycan 3
chr4	184474137	184475760	1624	*	STAT3_Pt_conserved_266	1000	774	Promoter (<=1kb)	4	184474802	184477304	2503	1	117134601	ENST00000605834.1	0	ENSG00000271646	IRF2-DT	IRF2 divergent transcript
chr5	10366034	10367332	1299	*	STAT3_Pt_conserved_267	1000	911	Intron (ENST00000274140.10/10299, intron 1 of 25)	5	10354639	10390492	35854	1	10299	ENST00000507863.1	11395	ENSG00000145495	MARCHF6	membrane associated ring-CH-type finger 6
chr5	10595524	10596476	953	*	STAT3_Pt_conserved_268	975	202	Intron (ENST00000296657.7/651746, intron 1 of 3)	5	10564330	10649624	85295	1	651746	ENST00000504806.5	31194	ENSG00000164236	ANKRD33B	ankyrin repeat domain 33B
chr5	23482976	23484113	1138	*	STAT3_Pt_conserved_269	578	903	Intron (ENST00000635252.1/56979, intron 2 of 10)	5	23507155	23527773	20619	1	56979	ENST00000502755.6	-23042	ENSG00000164256	PRDM9	PR/SET domain 9
chr5	24535265	24536080	816	*	STAT3_Pt_conserved_270	972	442	Exon (ENST00000264463.8/1008, exon 4 of 12)	5	24487146	24499521	12376	2	1008	ENST00000502921.5	-35744	ENSG00000040731	CDH10	cadherin 10
chr5	33257677	33258359	683	*	STAT3_Pt_conserved_271	561	417	Intron (ENST00000661759.1/105374716, intron 3 of 4)	5	33229735	33255553	25819	1	105374716	ENST00000503577.1	27942	ENSG00000251443	LINC02160	long intergenic non-protein coding RNA 2160
chr5	33439370	33440763	1394	*	STAT3_Pt_conserved_272	1000	1120	Promoter (<=1kb)	5	33424025	33440619	16595	2	107986411	ENST00000507251.1	0		TARS1-DT	TARS1 divergent transcript
chr5	34007617	34008633	1017	*	STAT3_Pt_conserved_273	541	340	Promoter (<=1kb)	5	33986165	34008050	21886	2	23600	ENST00000335606.11	0	ENSG00000242110	AMACR	alpha-methylacyl-CoA racemase
chr5	34608676	34609686	1011	*	STAT3_Pt_conserved_274	1000	544	Distal Intergenic	5	34656328	34832612	176285	1	26064	ENST00000265109.8	-46642	ENSG00000039560	RAI14	retinoic acid induced 14
chr5	35202462	35203131	670	*	STAT3_Pt_conserved_275	1000	219	Intron (ENST00000618457.5/5618, intron 1 of 9)	5	35084509	35195242	110734	2	5618	ENST00000509839.5	-7220	ENSG00000113494	PRLR	prolactin receptor
chr5	35883642	35884920	1279	*	STAT3_Pt_conserved_276	909	839	Distal Intergenic	5	35875414	35876434	1021	1	3575	ENST00000505875.1	8228	ENSG00000168685	IL7R	interleukin 7 receptor
chr5	43018772	43019086	315	*	STAT3_Pt_conserved_277	1000	117	Promoter (<=1kb)	5	43014734	43018811	4078	2	648987	ENST00000499871.2	0	ENSG00000177738	ANXA2R-OT1	ANXA2R overlapping transcript 1
chr5	43019295	43020669	1375	*	STAT3_Pt_conserved_278	1000	1071	Promoter (<=1kb)	5	43019311	43024607	5297	1	105374748	ENST00000663251.1	0		LOC105374748	uncharacterized LOC105374748
chr5	43039505	43041195	1691	*	STAT3_Pt_conserved_279	1000	754	Promoter (<=1kb)	5	43039371	43040319	949	2	389289	ENST00000616064.2	0	ENSG00000177721	ANXA2R	annexin A2 receptor
chr5	47520455	47520769	315	*	STAT3_Pt_conserved_280	579	55	Distal Intergenic	5	45641701	45696498	54798	2	348980	ENST00000634658.1	-1823957	ENSG00000164588	HCN1	hyperpolarization activated cyclic nucleotide gated potassium channel 1
chr5	48217060	48217418	359	*	STAT3_Pt_conserved_281	740	250	Distal Intergenic	5	50398027	50411998	13972	2	133418	ENST00000505896.5	2194580	ENSG00000170571	EMB	embigin
chr5	48454274	48454802	529	*	STAT3_Pt_conserved_282	608	57	Distal Intergenic	5	50398027	50411998	13972	2	133418	ENST00000505896.5	1957196	ENSG00000170571	EMB	embigin
chr5	48836165	48836678	514	*	STAT3_Pt_conserved_283	668	380	Distal Intergenic	5	50398027	50411998	13972	2	133418	ENST00000505896.5	1575320	ENSG00000170571	EMB	embigin
chr5	49423240	49423571	332	*	STAT3_Pt_conserved_284	1000	157	Distal Intergenic	5	50398027	50411998	13972	2	133418	ENST00000505896.5	988427	ENSG00000170571	EMB	embigin
chr5	57887806	57890742	2937	*	STAT3_Pt_conserved_285	1000	1637	Exon (ENST00000510444.1/101928539, exon 3 of 3)	5	57890327	57899162	8836	2	101928539	ENST00000510444.1	8420	ENSG00000249584	LINC02225	long intergenic non-protein coding RNA 2225
chr5	94569347	94570843	1497	*	STAT3_Pt_conserved_286	1000	977	Exon (ENST00000503630.1/ENST00000503630.1, exon 1 of 1)	5	94611906	94618122	6217	2	285600	ENST00000514061.2	47279	ENSG00000185261	KIAA0825	KIAA0825
chr5	115419735	115420468	734	*	STAT3_Pt_conserved_287	551	389	Distal Intergenic	5	115364197	115415268	51072	2	105379130	ENST00000691850.2	-4467	ENSG00000289497	LOC105379130	uncharacterized LOC105379130
chr5	124401336	124402671	1336	*	STAT3_Pt_conserved_288	690	672	Promoter (2-3kb)	5	124306230	124405079	98850	2	107986448	ENST00000519703.2	2408		LOC107986448	uncharacterized LOC107986448
chr5	126353700	126356130	2431	*	STAT3_Pt_conserved_289	1000	600	Intron (ENST00000651847.1/124901056, intron 1 of 15)	5	126360132	126493608	133477	1	65983	ENST00000513040.5	-4002	ENSG00000155324	GRAMD2B	GRAM domain containing 2B
chr5	132489596	132491625	2030	*	STAT3_Pt_conserved_290	1000	1424	Promoter (<=1kb)	5	132440440	132490773	50334	2	3659	ENST00000679921.1	0	ENSG00000125347	IRF1	interferon regulatory factor 1
chr5	132495507	132498424	2918	*	STAT3_Pt_conserved_291	1000	603	Promoter (<=1kb)	5	132489392	132496467	7076	2	3659	ENST00000681584.1	0	ENSG00000125347	IRF1	interferon regulatory factor 1
chr5	139560922	139561459	538	*	STAT3_Pt_conserved_292	555	153	Promoter (<=1kb)	5	139561167	139623444	62278	1	7322	ENST00000505007.5	0	ENSG00000131508	UBE2D2	ubiquitin conjugating enzyme E2 D2
chr5	172833784	172835265	1482	*	STAT3_Pt_conserved_293	1000	536	Promoter (<=1kb)	5	172834251	172952683	118433	1	57222	ENST00000393784.8	0	ENSG00000113719	ERGIC1	endoplasmic reticulum-golgi intermediate compartment 1
chr5	173055292	173058896	3605	*	STAT3_Pt_conserved_294	1000	1269	Promoter (<=1kb)	5	173056352	173092330	35979	1	153222	ENST00000522692.5	0	ENSG00000164463	CREBRF	CREB3 regulatory factor
chr6	7389645	7390851	1207	*	STAT3_Pt_conserved_295	606	150	Promoter (<=1kb)	6	7326659	7389742	63084	2	285782	ENST00000502583.6	0	ENSG00000164304	CAGE1	cancer antigen 1
chr6	30741671	30743330	1660	*	STAT3_Pt_conserved_296	1000	686	Promoter (<=1kb)	6	30727709	30742687	14979	2	10211	ENST00000376389.8	0	ENSG00000137312	FLOT1	flotillin 1
chr6	31945302	31946320	1019	*	STAT3_Pt_conserved_297	904	502	Promoter (<=1kb)	6	31945650	31947141	1492	1	629	ENST00000475617.5	0	ENSG00000243649	CFB	complement factor B
chr6	80143085	80143829	745	*	STAT3_Pt_conserved_298	580	505	Intron (ENST00000369760.8/594, intron 3 of 5)	6	80127269	80135887	8619	1	594	ENST00000486968.1	15816	ENSG00000083123	BCKDHB	branched chain keto acid dehydrogenase E1 subunit beta
chr6	106573753	106575606	1854	*	STAT3_Pt_conserved_299	1000	1323	Promoter (1-2kb)	6	106571977	106572411	435	2	84816	ENST00000493619.1	-1342	ENSG00000130347	RTN4IP1	reticulon 4 interacting protein 1
chr7	76294877	76295124	248	*	STAT3_Pt_conserved_300	663	147	Distal Intergenic	7	76302673	76303257	585	1	3315	ENST00000676398.1	-7549	ENSG00000106211	HSPB1	heat shock protein family B (small) member 1
chr7	130959962	130960766	805	*	STAT3_Pt_conserved_301	827	421	Exon (ENST00000642156.2/378805, exon 4 of 6)	7	130791264	130941584	150321	2	105375509	ENST00000702906.1	-18378		LOC105375509	uncharacterized LOC105375509
chr7	131071464	131073551	2088	*	STAT3_Pt_conserved_302	1000	575	Intron (ENST00000642963.1/105375509, intron 1 of 6)	7	130944169	131081013	136845	2	378805	ENST00000646587.1	7462	ENSG00000231721	LINC-PINT	long intergenic non-protein coding RNA, p53 induced transcript
chr7	143263142	143264161	1020	*	STAT3_Pt_conserved_303	665	509	Promoter (<=1kb)	7	143263429	143268995	5567	1	373156	ENST00000409500.7	0	ENSG00000197448	GSTK1	glutathione S-transferase kappa 1
chr7	144842241	144842744	504	*	STAT3_Pt_conserved_304	586	313	Distal Intergenic	7	144591424	144836395	244972	2	27010	ENST00000552881.1	-5846	ENSG00000196511	TPK1	thiamin pyrophosphokinase 1
chr7	151551741	151552887	1147	*	STAT3_Pt_conserved_305	692	781	Distal Intergenic	7	151556211	151561916	5706	2	51422	ENST00000650664.1	9029	ENSG00000106617	PRKAG2	protein kinase AMP-activated non-catalytic subunit gamma 2
chr8	8268410	8269085	676	*	STAT3_Pt_conserved_306	875	309	Distal Intergenic	8	8241628	8244162	2535	1	286042	ENST00000587202.1	26782	ENSG00000291049	FAM86B3P	family with sequence similarity 86, member A pseudogene
chr8	12194232	12194900	669	*	STAT3_Pt_conserved_307	1000	191	Promoter (<=1kb)	8	12194844	12202753	7910	1	619423	ENST00000715434.1	0		FAM85A	family with sequence similarity 85 member A
chr8	21142662	21143579	918	*	STAT3_Pt_conserved_308	693	153	Intron (ENST00000659453.1/105379316, intron 2 of 3)	8	20950373	21129135	178763	2	105379316	ENST00000662848.3	-13527		LOC105379316	uncharacterized LOC105379316
chr8	28092430	28094019	1590	*	STAT3_Pt_conserved_309	1000	877	Promoter (<=1kb)	8	28093067	28191150	98084	1	55140	ENST00000380353.8	0	ENSG00000134014	ELP3	elongator acetyltransferase complex subunit 3
chr8	30743641	30744785	1145	*	STAT3_Pt_conserved_310	1000	658	Promoter (<=1kb)	8	30744164	30767006	22843	1	7993	ENST00000265616.10	0	ENSG00000104691	UBXN8	UBX domain protein 8
chr8	33011518	33012871	1354	*	STAT3_Pt_conserved_311	1000	213	Intron (ENST00000659524.1/105379362, intron 1 of 2)	8	32996178	33044855	48678	1	105379362	ENST00000500843.2	15340		LOC105379362	uncharacterized LOC105379362
chr8	33484690	33485666	977	*	STAT3_Pt_conserved_312	703	202	Promoter (<=1kb)	8	33485182	33489012	3831	1	84549	ENST00000517567.5	0	ENSG00000198042	MAK16	MAK16 homolog
chr8	47658989	47659926	938	*	STAT3_Pt_conserved_313	1000	790	Promoter (<=1kb)	8	47659664	47735911	76248	1	23514	ENST00000517693.5	0	ENSG00000164808	SPIDR	scaffold protein involved in DNA repair
chr8	69071206	69072053	848	*	STAT3_Pt_conserved_314	659	243	Intron (ENST00000518540.5/100505718, intron 1 of 4)	8	68911803	69104190	192388	2	100505718	ENST00000518540.5	32137	ENSG00000253658	LINC01592	long intergenic non-protein coding RNA 1592
chr8	85245097	85246455	1359	*	STAT3_Pt_conserved_315	1000	547	Promoter (<=1kb)	8	85222731	85245717	22987	2	105375936	ENST00000549291.1	0		LOC105375936	uncharacterized LOC105375936
chr8	89901392	89902450	1059	*	STAT3_Pt_conserved_316	869	520	Promoter (<=1kb)	8	89901849	89927853	26005	1	734	ENST00000647849.1	0	ENSG00000164823	OSGIN2	oxidative stress induced growth inhibitor family member 2
chr8	101491526	101493596	2071	*	STAT3_Pt_conserved_317	671	399	Promoter (<=1kb)	8	101461177	101492499	31323	2	107986962	ENST00000520268.1	0	ENSG00000289048	GRHL2-DT	GRHL2 divergent transcript
chr8	103255507	103256764	1258	*	STAT3_Pt_conserved_318	796	703	Intron (ENST00000499522.6/105369147, intron 3 of 5)	8	103265246	103285902	20657	2	105369147	ENST00000523673.2	29138	ENSG00000247081	LOC105369147	uncharacterized LOC105369147
chr8	127851239	127852462	1224	*	STAT3_Pt_conserved_319	813	711	Promoter (1-2kb)	8	127854396	127932696	78301	1	5820	ENST00000520913.2	-1934	ENSG00000249859	PVT1	Pvt1 oncogene
chr8	129786500	129787895	1396	*	STAT3_Pt_conserved_320	1000	517	Promoter (<=1kb)	8	129748196	129786624	38429	2	56169	ENST00000276708.9	0	ENSG00000147697	GSDMC	gasdermin C
chr8	139924641	139925897	1257	*	STAT3_Pt_conserved_321	1000	437	Intron (ENST00000438773.4/83696, intron 19 of 22)	8	139931172	139933942	2771	1	100507249	ENST00000507535.4	-5275	ENSG00000250733	C8orf17	chromosome 8 putative open reading frame 17
chr9	4125569	4126752	1184	*	STAT3_Pt_conserved_322	600	1032	5' UTR	9	3855437	4118017	262581	2	169792	ENST00000467497.6	-7552	ENSG00000107249	GLIS3	GLIS family zinc finger 3
chr9	21575588	21577161	1574	*	STAT3_Pt_conserved_323	623	742	Distal Intergenic	9	21417603	21559891	142289	2	554202	ENST00000698380.1	-15697	ENSG00000171889	MIR31HG	MIR31 host gene
chr9	44023906	44024497	592	*	STAT3_Pt_conserved_324	620	252	Distal Intergenic	9	43128968	43131569	2602	1	102724904	ENST00000656631.1	894938	ENSG00000291167	LOC102724904	methylenetetrahydrofolate dehydrogenase (NADP+ dependent) 1 like pseudogene
chr9	60571941	60572530	590	*	STAT3_Pt_conserved_325	688	372	Distal Intergenic	9	60914407	60920653	6247	1	727905	ENST00000437823.5	-341877	ENSG00000276581	SPATA31A5	SPATA31 subfamily A member 5
chr9	135951755	135952504	750	*	STAT3_Pt_conserved_326	801	518	Promoter (1-2kb)	9	135947877	135953893	6017	2	10422	ENST00000486258.1	1389	ENSG00000130560	UBAC1	UBA domain containing 1
chrX	23797480	23797908	429	*	STAT3_Pt_conserved_349	550	293	Distal Intergenic	23	23785260	23786210	951	1	6303	ENST00000462639.1	12220	ENSG00000130066	SAT1	spermidine/spermine N1-acetyltransferase 1
chrX	47129313	47130574	1262	*	STAT3_Pt_conserved_350	1000	138	Exon (ENST00000686644.2/ENST00000686644.2, exon 1 of 1)	23	47142240	47144260	2021	2	54539	ENST00000685599.1	13686	ENSG00000147123	NDUFB11	NADH:ubiquinone oxidoreductase subunit B11
chrX	65642799	65643983	1185	*	STAT3_Pt_conserved_351	759	689	Intron (ENST00000609672.5/4478, intron 1 of 3)	23	65667624	65741925	74302	1	4478	ENST00000697133.1	-23641	ENSG00000147065	MSN	moesin
chrX	115229349	115230856	1508	*	STAT3_Pt_conserved_352	957	427	Intron (ENST00000317135.13/57631, intron 1 of 20)	23	115110626	115234072	123447	2	57631	ENST00000538422.2	3216	ENSG00000130224	LRCH2	leucine rich repeats and calponin homology domain containing 2
chrX	131746149	131747334	1186	*	STAT3_Pt_conserved_353	1000	685	Intron (ENST00000649541.1/286467, intron 11 of 11)	23	131749257	131784041	34785	2	286467	ENST00000656586.1	36707	ENSG00000213468	FIRRE	firre intergenic repeating RNA element
chrY	268387	269829	1443	*	STAT3_Pt_conserved_354	647	122	Distal Intergenic	24	276322	303353	27032	1	55344	ENST00000711184.1	-6493	ENSG00000182378	PLCXD1	phosphatidylinositol specific phospholipase C X domain containing 1

## Sheet: STAT3 - DAC
seqnames	start	end	width	strand	Peak_ID	IDR_score	summit	annotation	geneChr	geneStart	geneEnd	geneLength	geneStrand	geneId	transcriptId	distanceToTSS	ENSEMBL	SYMBOL	GENENAME
chr1	1048502	1049284	783	*	STAT3_DAC_conserved_1	945	427	Promoter (<=1kb)	1	1048529	1049394	866	1	375790	ENST00000492947.1	0	ENSG00000188157	AGRN	agrin
chr1	1356618	1357182	565	*	STAT3_DAC_conserved_2	660	347	Promoter (1-2kb)	1	1355083	1355512	430	2	54587	ENST00000460473.1	-1106	ENSG00000162576	MXRA8	matrix remodeling associated 8
chr1	6393381	6394016	636	*	STAT3_DAC_conserved_3	889	298	Promoter (<=1kb)	1	6264272	6393767	129496	2	11332	ENST00000361521.9	0	ENSG00000097021	ACOT7	acyl-CoA thioesterase 7
chr1	26620220	26621410	1191	*	STAT3_DAC_conserved_4	687	940	Exon (ENST00000690093.1/ENST00000690093.1, exon 1 of 1)	1	26602369	26602432	64	2	124904769	ENST00000516620.2	-17788	ENSG00000252429	LOC124904769	U7 small nuclear RNA
chr1	150560875	150562793	1919	*	STAT3_DAC_conserved_5	1000	1497	Promoter (2-3kb)	1	150558254	150560937	2684	1	54507	ENST00000489159.1	2621	ENSG00000143382	ADAMTSL4	ADAMTS like 4
chr1	155191728	155195341	3614	*	STAT3_DAC_conserved_6	1000	1530	Promoter (<=1kb)	1	155194996	155200674	5679	1	105371450	ENST00000447623.4	0	ENSG00000231064	THBS3-AS1	THBS3 antisense RNA 1
chr1	155834461	155835387	927	*	STAT3_DAC_conserved_7	1000	425	Intron (ENST00000368331.6/54856, intron 2 of 31)	1	155784375	155821520	37146	2	54856	ENST00000467009.1	-12941	ENSG00000116580	GON4L	gon-4 like
chr1	159076787	159077597	811	*	STAT3_DAC_conserved_8	848	448	Promoter (<=1kb)	1	159062484	159076766	14283	2	9447	ENST00000368130.9	-21	ENSG00000163568	AIM2	absent in melanoma 2
chr1	201259417	201260285	869	*	STAT3_DAC_conserved_9	1000	554	Distal Intergenic	1	201283452	201332993	49542	1	5317	ENST00000263946.7	-23167	ENSG00000081277	PKP1	plakophilin 1
chr1	202045906	202046855	950	*	STAT3_DAC_conserved_10	1000	327	Distal Intergenic	1	202013778	202015794	2017	1	1999	ENST00000475698.1	32128	ENSG00000163435	ELF3	E74 like ETS transcription factor 3
chr10	27319326	27320371	1046	*	STAT3_DAC_conserved_11	925	541	Distal Intergenic	10	27343436	27344917	1482	1	101929180	ENST00000568270.1	-23065	ENSG00000260151	LINC02673	long intergenic non-protein coding RNA 2673
chr10	34951246	34952265	1020	*	STAT3_DAC_conserved_12	1000	333	Distal Intergenic	10	34969881	34975578	5698	1	105376491	ENST00000654061.1	-17616		LINC02635	long intergenic non-protein coding RNA 2635
chr10	40786908	40787728	821	*	STAT3_DAC_conserved_13	920	680	Distal Intergenic	10	42242721	42276842	34122	1	101929373	ENST00000622823.4	-1454993		LOC101929373	uncharacterized LOC101929373
chr10	73413199	73414417	1219	*	STAT3_DAC_conserved_14	799	713	Promoter (<=1kb)	10	73375101	73414058	38958	2	310	ENST00000372921.10	0	ENSG00000138279	ANXA7	annexin A7
chr10	110358135	110358315	181	*	STAT3_DAC_conserved_15	700	107	Distal Intergenic	10	110297570	110304938	7369	2	10285	ENST00000674928.1	-53197	ENSG00000119953	SMNDC1	survival motor neuron domain containing 1
chr10	110358806	110359575	770	*	STAT3_DAC_conserved_16	705	323	Distal Intergenic	10	110297570	110304938	7369	2	10285	ENST00000674928.1	-53868	ENSG00000119953	SMNDC1	survival motor neuron domain containing 1
chr10	113752724	113753598	875	*	STAT3_DAC_conserved_17	1000	662	Promoter (1-2kb)	10	113751682	113783429	31748	1	79949	ENST00000694986.1	1042	ENSG00000148735	PLEKHS1	pleckstrin homology domain containing S1
chr10	132448637	132449330	694	*	STAT3_DAC_conserved_18	1000	377	Promoter (1-2kb)	10	132446985	132448940	1956	1	170393	ENST00000701813.1	1652		LINC02870	long intergenic non-protein coding RNA 2870
chr11	355302	356439	1138	*	STAT3_DAC_conserved_19	1000	974	Distal Intergenic	11	369499	382117	12619	1	338707	ENST00000329962.11	-13060	ENSG00000182272	B4GALNT4	beta-1,4-N-acetyl-galactosaminyltransferase 4
chr11	47193918	47194767	850	*	STAT3_DAC_conserved_20	870	456	Distal Intergenic	11	47179254	47186443	7190	2	29763	ENST00000530513.5	-7475	ENSG00000165912	PACSIN3	protein kinase C and casein kinase substrate in neurons 3
chr11	47194950	47195217	268	*	STAT3_DAC_conserved_21	879	237	Distal Intergenic	11	47179254	47186443	7190	2	29763	ENST00000530513.5	-8507	ENSG00000165912	PACSIN3	protein kinase C and casein kinase substrate in neurons 3
chr11	47214182	47215398	1217	*	STAT3_DAC_conserved_22	861	487	Promoter (<=1kb)	11	47214465	47216873	2409	1	1643	ENST00000622878.4	0	ENSG00000134574	DDB2	damage specific DNA binding protein 2
chr11	64225949	64227145	1197	*	STAT3_DAC_conserved_23	683	555	Promoter (<=1kb)	11	64223799	64226150	2352	2	83707	ENST00000394547.7	0	ENSG00000149743	TRPT1	tRNA phosphotransferase 1
chr11	65417528	65419624	2097	*	STAT3_DAC_conserved_24	1000	1525	Distal Intergenic	11	65422774	65426457	3684	1	83786	ENST00000499732.3	-3150	ENSG00000126391	FRMD8	FERM domain containing 8
chr11	65420910	65422094	1185	*	STAT3_DAC_conserved_25	1000	714	Promoter (<=1kb)	11	65422774	65426457	3684	1	83786	ENST00000499732.3	-680	ENSG00000126391	FRMD8	FERM domain containing 8
chr11	73257579	73258075	497	*	STAT3_DAC_conserved_26	1000	162	Distal Intergenic	11	73264498	73297802	33305	1	5031	ENST00000393592.7	-6423	ENSG00000171631	P2RY6	pyrimidinergic receptor P2Y6
chr11	73876307	73877318	1012	*	STAT3_DAC_conserved_27	940	597	Promoter (<=1kb)	11	73872667	73876846	4180	2	51287	ENST00000355693.5	0	ENSG00000181924	COA4	cytochrome c oxidase assembly factor 4 homolog
chr11	76656578	76658274	1697	*	STAT3_DAC_conserved_28	620	1135	3' UTR	11	76657570	76665971	8402	2	2615	ENST00000464145.1	7697	ENSG00000137507	LRRC32	leucine rich repeat containing 32
chr11	77994465	77995148	684	*	STAT3_DAC_conserved_29	1000	406	Promoter (<=1kb)	11	77874418	77994667	120250	2	92105	ENST00000695303.1	0	ENSG00000149262	INTS4	integrator complex subunit 4
chr11	78028195	78028582	388	*	STAT3_DAC_conserved_30	579	267	Intron (ENST00000533144.1/65987, intron 2 of 2)	11	78015715	78023276	7562	2	65987	ENST00000353172.6	-4919	ENSG00000151364	KCTD14	potassium channel tetramerization domain containing 14
chr11	78187948	78189302	1355	*	STAT3_DAC_conserved_31	960	526	Promoter (<=1kb)	11	78171249	78188626	17378	2	283219	ENST00000340067.4	0	ENSG00000188997	KCTD21	potassium channel tetramerization domain containing 21
chr12	36084465	36085247	783	*	STAT3_DAC_conserved_32	569	745	Distal Intergenic	12	34191037	34219246	28210	2	123706542	ENST00000660987.1	-1865219	ENSG00000255652	LINC02963	long intergenic non-protein coding RNA 2963
chr12	47819801	47821269	1469	*	STAT3_DAC_conserved_33	1000	588	Promoter (<=1kb)	12	47782722	47819866	37145	2	51564	ENST00000354334.7	0	ENSG00000061273	HDAC7	histone deacetylase 7
chr12	48777783	48778263	481	*	STAT3_DAC_conserved_34	652	89	Promoter (<=1kb)	12	48776294	48778185	1892	2	112	ENST00000551435.1	0	ENSG00000174233	ADCY6	adenylate cyclase 6
chr13	19633144	19633570	427	*	STAT3_DAC_conserved_35	1000	196	Promoter (<=1kb)	13	19633659	19673441	39783	1	54737	ENST00000361479.10	-89	ENSG00000196199	MPHOSPH8	M-phase phosphoprotein 8
chr14	24159930	24160574	645	*	STAT3_DAC_conserved_36	1000	353	Promoter (<=1kb)	14	24160111	24160542	432	1	55072	ENST00000560631.1	0	ENSG00000092098	RNF31	ring finger protein 31
chr14	24161060	24161654	595	*	STAT3_DAC_conserved_37	1000	256	Promoter (<=1kb)	14	24161234	24166520	5287	1	10379	ENST00000561415.2	0	ENSG00000213928	IRF9	interferon regulatory factor 9
chr14	99579047	99580646	1600	*	STAT3_DAC_conserved_38	648	1351	Promoter (<=1kb)	14	99515200	99580126	64927	2	317762	ENST00000554996.5	0	ENSG00000205476	CCDC85C	coiled-coil domain containing 85C
chr15	33083485	33084293	809	*	STAT3_DAC_conserved_39	1000	431	Intron (ENST00000616417.5/342184, intron 5 of 20)	15	33062667	33068162	5496	2	342184	ENST00000558197.1	-15323	ENSG00000248905	FMN1	formin 1
chr15	43105642	43106608	967	*	STAT3_DAC_conserved_40	910	455	Promoter (<=1kb)	15	42942897	43106038	163142	2	197131	ENST00000290650.9	0	ENSG00000159459	UBR1	ubiquitin protein ligase E3 component n-recognin 1
chr15	66802469	66803870	1402	*	STAT3_DAC_conserved_41	1000	633	Distal Intergenic	15	66711697	66717537	5841	1	4091	ENST00000558937.1	90772	ENSG00000137834	SMAD6	SMAD family member 6
chr15	90184303	90185814	1512	*	STAT3_DAC_conserved_42	1000	457	Promoter (<=1kb)	15	90184918	90219843	34926	1	10509	ENST00000559300.5	0	ENSG00000185033	SEMA4B	semaphorin 4B
chr16	19696258	19697340	1083	*	STAT3_DAC_conserved_43	899	442	Promoter (2-3kb)	16	19699376	19701120	1745	1	57020	ENST00000566850.1	-2036	ENSG00000103544	VPS35L	VPS35 endosomal protein sorting factor like
chr16	74396173	74399270	3098	*	STAT3_DAC_conserved_44	1000	694	Distal Intergenic	16	74411353	74412799	1447	2	497190	ENST00000564842.1	13529	ENSG00000140839	CLEC18B	C-type lectin domain family 18 member B
chr17	59786248	59787470	1223	*	STAT3_DAC_conserved_45	1000	251	Intron (ENST00000585847.6/81671, intron 6 of 10)	17	59837237	59840593	3357	1	81671	ENST00000710771.1	-49767	ENSG00000062716	VMP1	vacuole membrane protein 1
chr17	78352932	78353696	765	*	STAT3_DAC_conserved_46	1000	423	Distal Intergenic	17	78356778	78360077	3300	2	9021	ENST00000330871.3	6381	ENSG00000184557	SOCS3	suppressor of cytokine signaling 3
chr17	80414639	80415893	1255	*	STAT3_DAC_conserved_47	763	994	Promoter (<=1kb)	17	80351828	80415118	63291	2	100294362	ENST00000575034.5	0	ENSG00000263069	RNF213-AS1	RNF213 antisense RNA 1
chr18	3593378	3594679	1302	*	STAT3_DAC_conserved_48	1000	876	Promoter (<=1kb)	18	3593732	3597952	4221	1	649446	ENST00000577995.6	0		DLGAP1-AS1	DLGAP1 antisense RNA 1
chr18	80262912	80263260	349	*	STAT3_DAC_conserved_49	1000	179	Distal Intergenic	18	80157232	80247514	90283	2	84552	ENST00000353265.8	-15398	ENSG00000178184	PARD6G	par-6 family cell polarity regulator gamma
chr19	10270449	10271536	1088	*	STAT3_DAC_conserved_50	636	759	Promoter (<=1kb)	19	10271093	10285583	14491	1	3383	ENST00000423829.2	0	ENSG00000090339	ICAM1	intercellular adhesion molecule 1
chr19	26324487	26325054	568	*	STAT3_DAC_conserved_51	894	355	Distal Intergenic	19	27681744	27685255	3512	2	105372345	ENST00000662444.1	1360201		LOC105372345	uncharacterized LOC105372345
chr19	29714295	29716631	2337	*	STAT3_DAC_conserved_52	1000	1215	Promoter (<=1kb)	19	29698937	29715261	16325	2	83636	ENST00000323670.14	0	ENSG00000131943	C19orf12	chromosome 19 open reading frame 12
chr19	29844336	29845490	1155	*	STAT3_DAC_conserved_53	1000	696	Distal Intergenic	19	29821732	29824280	2549	1	898	ENST00000574121.1	22604	ENSG00000105173	CCNE1	cyclin E1
chr19	38595536	38596949	1414	*	STAT3_DAC_conserved_54	628	1134	Promoter (<=1kb)	19	38596346	38601694	5349	1	105372397	ENST00000589557.1	0	ENSG00000267291	MAP4K1-AS1	MAP4K1 antisense RNA 1
chr19	53889162	53890312	1151	*	STAT3_DAC_conserved_55	1000	822	5' UTR	19	53894626	53907646	13021	1	5582	ENST00000682676.1	-4314	ENSG00000126583	PRKCG	protein kinase C gamma
chr19	54463995	54465228	1234	*	STAT3_DAC_conserved_56	767	635	Promoter (<=1kb)	19	54461732	54463778	2047	2	94059	ENST00000611161.2	-217	ENSG00000275183	LENG9	leukocyte receptor cluster member 9
chr2	10689584	10690639	1056	*	STAT3_DAC_conserved_57	995	542	Promoter (<=1kb)	2	10690344	10692099	1756	1	106479524	ENST00000607781.1	0	ENSG00000243819	RN7SL832P	RNA, 7SL, cytoplasmic 832, pseudogene
chr2	17753169	17753431	263	*	STAT3_DAC_conserved_58	1000	46	Promoter (<=1kb)	2	17703157	17753773	50617	2	79677	ENST00000446852.5	342	ENSG00000163029	SMC6	structural maintenance of chromosomes 6
chr2	17753855	17754470	616	*	STAT3_DAC_conserved_59	1000	162	Promoter (<=1kb)	2	17753858	17788941	35084	1	348654	ENST00000317402.11	0	ENSG00000178295	GEN1	GEN1 Holliday junction 5' flap endonuclease
chr2	26723944	26724430	487	*	STAT3_DAC_conserved_60	597	322	Intron (ENST00000302909.4/3777, intron 1 of 1)	2	26692722	26733420	40699	1	3777	ENST00000302909.4	31222	ENSG00000171303	KCNK3	potassium two pore domain channel subfamily K member 3
chr2	26757174	26759214	2041	*	STAT3_DAC_conserved_61	748	791	Distal Intergenic	2	26764284	26781140	16857	1	54978	ENST00000429494.5	-5070	ENSG00000213699	SLC35F6	solute carrier family 35 member F6
chr2	87398197	87398858	662	*	STAT3_DAC_conserved_62	857	239	Distal Intergenic	2	87439842	87445756	5915	2	101928173	ENST00000629820.1	46898	ENSG00000280721	LINC01943	long intergenic non-protein coding RNA 1943
chr2	99180657	99181583	927	*	STAT3_DAC_conserved_63	935	265	Promoter (<=1kb)	2	99161947	99180927	18981	2	129531	ENST00000422537.6	0	ENSG00000158411	MITD1	microtubule interacting and trafficking domain containing 1
chr2	128525098	128526104	1007	*	STAT3_DAC_conserved_64	665	272	Distal Intergenic	2	128265480	128318868	53389	2	9394	ENST00000259241.7	-206230	ENSG00000136720	HS6ST1	heparan sulfate 6-O-sulfotransferase 1
chr2	207772443	207772979	537	*	STAT3_DAC_conserved_65	718	197	Promoter (2-3kb)	2	207762598	207769906	7309	2	7855	ENST00000295417.4	-2537	ENSG00000163251	FZD5	frizzled class receptor 5
chr20	50291551	50293026	1476	*	STAT3_DAC_conserved_66	1000	1284	Promoter (<=1kb)	20	50292709	50298489	5781	1	284751	ENST00000701020.1	0	ENSG00000203999	LINC01270	long intergenic non-protein coding RNA 1270
chr20	62365690	62367070	1381	*	STAT3_DAC_conserved_67	593	478	Promoter (<=1kb)	20	62345414	62367270	21857	2	3911	ENST00000370677.4	200	ENSG00000130702	LAMA5	laminin subunit alpha 5
chr21	33265836	33267202	1367	*	STAT3_DAC_conserved_68	1000	614	Promoter (<=1kb)	21	33263873	33266296	2424	2	100288432	ENST00000411998.3	0		IL10RB-DT	IL10RB divergent transcript
chr21	41612438	41613605	1168	*	STAT3_DAC_conserved_69	744	697	Distal Intergenic	21	41576135	41581319	5185	2	105372809	ENST00000418874.1	-31119		LOC105372809	uncharacterized LOC105372809
chr3	101848832	101850190	1359	*	STAT3_DAC_conserved_70	1000	379	Promoter (<=1kb)	3	101849514	101859523	10010	1	64332	ENST00000326151.9	0	ENSG00000144802	NFKBIZ	NFKB inhibitor zeta
chr3	107992949	107993506	558	*	STAT3_DAC_conserved_71	572	414	Distal Intergenic	3	108032456	108039916	7461	2	124906265	ENST00000651058.1	46410		LOC124906265	uncharacterized LOC124906265
chr3	119322351	119323546	1196	*	STAT3_DAC_conserved_72	1000	777	Promoter (<=1kb)	3	119314293	119322760	8468	2	100874246	ENST00000466292.1	0	ENSG00000241155	ARHGAP31-AS1	ARHGAP31 antisense RNA 1
chr3	122564058	122564801	744	*	STAT3_DAC_conserved_73	775	449	Promoter (<=1kb)	3	122564338	122575203	10866	1	151636	ENST00000296161.9	0	ENSG00000163840	DTX3L	deltex E3 ubiquitin ligase 3L
chr3	122793561	122795523	1963	*	STAT3_DAC_conserved_74	1000	523	Promoter (<=1kb)	3	122739999	122793831	53833	2	79663	ENST00000306103.3	0	ENSG00000169087	HSPBAP1	HSPB1 associated protein 1
chr3	128548720	128550168	1449	*	STAT3_DAC_conserved_75	779	967	Distal Intergenic	3	128572000	128576086	4087	2	23434	ENST00000356020.2	25918	ENSG00000198685	LINC01565	long intergenic non-protein coding RNA 1565
chr3	157173990	157175400	1411	*	STAT3_DAC_conserved_76	1000	727	Promoter (<=1kb)	3	157174201	157177930	3730	1	101928236	ENST00000667900.1	0		LOC101928236	uncharacterized LOC101928236
chr3	187745289	187746036	748	*	STAT3_DAC_conserved_77	640	364	Promoter (<=1kb)	3	187721377	187745725	24349	2	604	ENST00000621333.4	0	ENSG00000113916	BCL6	BCL6 transcription repressor
chr4	189846275	189847073	799	*	STAT3_DAC_conserved_78	727	278	Intron (ENST00000660244.1/728339, intron 3 of 3)	4	189881515	189884868	3354	1	105377617	ENST00000503609.1	-34442	ENSG00000250666	LINC01596	long intergenic non-protein coding RNA 1596
chr5	43039601	43040364	764	*	STAT3_DAC_conserved_79	709	304	Promoter (<=1kb)	5	43039371	43040319	949	2	389289	ENST00000616064.2	0	ENSG00000177721	ANXA2R	annexin A2 receptor
chr5	126354046	126355004	959	*	STAT3_DAC_conserved_80	1000	187	Intron (ENST00000651847.1/124901056, intron 1 of 15)	5	126360132	126493608	133477	1	65983	ENST00000513040.5	-5128	ENSG00000155324	GRAMD2B	GRAM domain containing 2B
chr5	132490457	132492012	1556	*	STAT3_DAC_conserved_81	1000	495	Promoter (<=1kb)	5	132440440	132490773	50334	2	3659	ENST00000679921.1	0	ENSG00000125347	IRF1	interferon regulatory factor 1
chr5	132495456	132498324	2869	*	STAT3_DAC_conserved_82	1000	766	Promoter (<=1kb)	5	132489392	132496467	7076	2	3659	ENST00000681584.1	0	ENSG00000125347	IRF1	interferon regulatory factor 1
chr5	173055914	173057590	1677	*	STAT3_DAC_conserved_83	1000	592	Promoter (<=1kb)	5	173056352	173092330	35979	1	153222	ENST00000522692.5	0	ENSG00000164463	CREBRF	CREB3 regulatory factor
chr5	181223235	181223822	588	*	STAT3_DAC_conserved_84	656	187	Promoter (<=1kb)	5	181223281	181235808	12528	1	90933	ENST00000315073.10	0	ENSG00000146063	TRIM41	tripartite motif containing 41
chr6	106574624	106575478	855	*	STAT3_DAC_conserved_85	1000	436	Promoter (2-3kb)	6	106571977	106572411	435	2	84816	ENST00000493619.1	-2213	ENSG00000130347	RTN4IP1	reticulon 4 interacting protein 1
chr7	131071457	131073128	1672	*	STAT3_DAC_conserved_86	1000	608	Intron (ENST00000642963.1/105375509, intron 1 of 6)	7	130944169	131081013	136845	2	378805	ENST00000646587.1	7885	ENSG00000231721	LINC-PINT	long intergenic non-protein coding RNA, p53 induced transcript
chr7	159203075	159203748	674	*	STAT3_DAC_conserved_87	875	477	Distal Intergenic	7	159028175	159144867	116693	2	7434	ENST00000262178.7	-58208	ENSG00000106018	VIPR2	vasoactive intestinal peptide receptor 2
chr8	12194186	12194778	593	*	STAT3_DAC_conserved_88	1000	212	Promoter (<=1kb)	8	12183121	12194133	11013	2	85002	ENST00000530385.5	-53	ENSG00000186523	FAM86B1	family with sequence similarity 86 member B1
chr8	18068232	18069279	1048	*	STAT3_DAC_conserved_89	616	548	Promoter (<=1kb)	8	18056503	18069816	13314	2	427	ENST00000637857.1	537	ENSG00000104763	ASAH1	N-acylsphingosine amidohydrolase 1
chr8	30743389	30744537	1149	*	STAT3_DAC_conserved_90	556	918	Promoter (<=1kb)	8	30744164	30767006	22843	1	7993	ENST00000265616.10	0	ENSG00000104691	UBXN8	UBX domain protein 8
chrX	47129321	47130049	729	*	STAT3_DAC_conserved_123	1000	109	Exon (ENST00000686644.2/ENST00000686644.2, exon 1 of 1)	23	47142240	47144260	2021	2	54539	ENST00000685599.1	14211	ENSG00000147123	NDUFB11	NADH:ubiquinone oxidoreductase subunit B11
chrX	131746678	131747259	582	*	STAT3_DAC_conserved_124	1000	156	Intron (ENST00000649541.1/286467, intron 11 of 11)	23	131749257	131784041	34785	2	286467	ENST00000656586.1	36782	ENSG00000213468	FIRRE	firre intergenic repeating RNA element

## Sheet: STAT3 - Combo
seqnames	start	end	width	strand	Peak_ID	IDR_score	summit	annotation	geneChr	geneStart	geneEnd	geneLength	geneStrand	geneId	transcriptId	distanceToTSS	ENSEMBL	SYMBOL	GENENAME
chr1	10063	10425	363	*	STAT3_Combo_conserved_1	672	228	Promoter (1-2kb)	1	11869	14409	2541	1	100287102	ENST00000456328.2	-1444	ENSG00000290825	DDX11L1	DEAD/H-box helicase 11 like 1 (pseudogene)
chr1	27031165	27031632	468	*	STAT3_Combo_conserved_2	940	301	Distal Intergenic	1	27005020	27012850	7831	2	115572	ENST00000289166.6	-18315	ENSG00000158246	TENT5B	terminal nucleotidyltransferase 5B
chr1	150561540	150562692	1153	*	STAT3_Combo_conserved_3	1000	518	Exon (ENST00000689641.2/ENST00000689641.2, exon 1 of 1)	1	150558254	150560937	2684	1	54507	ENST00000489159.1	3286	ENSG00000143382	ADAMTSL4	ADAMTS like 4
chr1	155192338	155192735	398	*	STAT3_Combo_conserved_4	1000	47	Promoter (<=1kb)	1	155186123	155192867	6745	2	4582	ENST00000342482.8	132	ENSG00000185499	MUC1	mucin 1, cell surface associated
chr1	155192938	155193931	994	*	STAT3_Combo_conserved_5	1000	354	Promoter (<=1kb)	1	155192202	155192916	715	2	4582	ENST00000466913.1	-22	ENSG00000185499	MUC1	mucin 1, cell surface associated
chr1	155834610	155835215	606	*	STAT3_Combo_conserved_6	540	303	Intron (ENST00000368331.6/54856, intron 2 of 31)	1	155784375	155821520	37146	2	54856	ENST00000467009.1	-13090	ENSG00000116580	GON4L	gon-4 like
chr10	41032547	41032949	403	*	STAT3_Combo_conserved_7	758	25	Distal Intergenic	10	42242721	42276842	34122	1	101929373	ENST00000622823.4	-1209772		LOC101929373	uncharacterized LOC101929373
chr10	121509758	121510692	935	*	STAT3_Combo_conserved_8	1000	720	Promoter (<=1kb)	10	121478347	121510293	31947	2	2263	ENST00000682904.1	0	ENSG00000066468	FGFR2	fibroblast growth factor receptor 2
chr11	355920	356436	517	*	STAT3_Combo_conserved_9	1000	382	Distal Intergenic	11	369499	382117	12619	1	338707	ENST00000329962.11	-13063	ENSG00000182272	B4GALNT4	beta-1,4-N-acetyl-galactosaminyltransferase 4
chr11	65421128	65421798	671	*	STAT3_Combo_conserved_10	1000	410	Promoter (<=1kb)	11	65422774	65426457	3684	1	83786	ENST00000499732.3	-976	ENSG00000126391	FRMD8	FERM domain containing 8
chr12	8242994	8243629	636	*	STAT3_Combo_conserved_11	636	295	Promoter (<=1kb)	12	8243147	8342048	98902	1	112268090	ENST00000669735.1	0		LOC112268090	uncharacterized LOC112268090
chr12	47819980	47821023	1044	*	STAT3_Combo_conserved_12	853	327	Promoter (<=1kb)	12	47783841	47820612	36772	2	51564	ENST00000427332.6	0	ENSG00000061273	HDAC7	histone deacetylase 7
chr12	50246783	50247603	821	*	STAT3_Combo_conserved_13	709	237	Promoter (2-3kb)	12	50222318	50249893	27576	2	51474	ENST00000550592.1	2290	ENSG00000050405	LIMA1	LIM domain and actin binding 1
chr14	75278197	75278782	586	*	STAT3_Combo_conserved_14	654	433	Promoter (<=1kb)	14	75278826	75280374	1549	1	2353	ENST00000554617.1	-44	ENSG00000170345	FOS	Fos proto-oncogene, AP-1 transcription factor subunit
chr15	33083406	33084180	775	*	STAT3_Combo_conserved_15	1000	578	Intron (ENST00000616417.5/342184, intron 5 of 20)	15	33062667	33068162	5496	2	342184	ENST00000558197.1	-15244	ENSG00000248905	FMN1	formin 1
chr15	66802882	66803714	833	*	STAT3_Combo_conserved_16	1000	262	Distal Intergenic	15	66711697	66717537	5841	1	4091	ENST00000558937.1	91185	ENSG00000137834	SMAD6	SMAD family member 6
chr15	66803918	66804132	215	*	STAT3_Combo_conserved_17	1000	110	Distal Intergenic	15	66711697	66717537	5841	1	4091	ENST00000558937.1	92221	ENSG00000137834	SMAD6	SMAD family member 6
chr15	71295183	71295552	370	*	STAT3_Combo_conserved_18	554	159	Intron (ENST00000355327.7/79875, intron 6 of 17)	15	71332120	71352460	20341	1	79875	ENST00000648513.1	-36568	ENSG00000187720	THSD4	thrombospondin type 1 domain containing 4
chr16	74396287	74397258	972	*	STAT3_Combo_conserved_19	1000	233	Distal Intergenic	16	74411353	74412799	1447	2	497190	ENST00000564842.1	15541	ENSG00000140839	CLEC18B	C-type lectin domain family 18 member B
chr17	25038119	25038431	313	*	STAT3_Combo_conserved_20	859	172	Distal Intergenic	17	26989189	26999925	10737	2	124903955	ENST00000580686.1	1961494	ENSG00000264734	LOC124903955	uncharacterized LOC124903955
chr17	56913785	56914381	597	*	STAT3_Combo_conserved_21	765	97	Promoter (<=1kb)	17	56836387	56914080	77694	2	124904036	ENST00000648772.1	0		LOC124904036	uncharacterized LOC124904036
chr17	59786149	59787545	1397	*	STAT3_Combo_conserved_22	1000	761	Intron (ENST00000585847.6/81671, intron 6 of 10)	17	59837237	59840593	3357	1	81671	ENST00000710771.1	-49692	ENSG00000062716	VMP1	vacuole membrane protein 1
chr17	78374698	78374925	228	*	STAT3_Combo_conserved_23	964	41	Distal Intergenic	17	78378649	78396385	17737	1	9489	ENST00000586325.5	-3724	ENSG00000087157	PGS1	phosphatidylglycerophosphate synthase 1
chr17	78375172	78376067	896	*	STAT3_Combo_conserved_24	956	700	Promoter (2-3kb)	17	78378649	78396385	17737	1	9489	ENST00000586325.5	-2582	ENSG00000087157	PGS1	phosphatidylglycerophosphate synthase 1
chr18	3593195	3594686	1492	*	STAT3_Combo_conserved_25	1000	992	Promoter (<=1kb)	18	3593732	3597952	4221	1	649446	ENST00000577995.6	0		DLGAP1-AS1	DLGAP1 antisense RNA 1
chr18	7029081	7029373	293	*	STAT3_Combo_conserved_26	660	146	Intron (ENST00000389658.4/284217, intron 16 of 62)	18	7038572	7040237	1666	2	284217	ENST00000585178.1	10864	ENSG00000101680	LAMA1	laminin subunit alpha 1
chr19	25021077	25021543	467	*	STAT3_Combo_conserved_27	830	107	Distal Intergenic	19	24162735	24163484	750	2	100101266	ENST00000699287.1	-857593	ENSG00000268442	HAVCR1P1	hepatitis A virus cellular receptor 1 pseudogene 1
chr19	25066881	25067308	428	*	STAT3_Combo_conserved_28	613	185	Distal Intergenic	19	24162735	24163484	750	2	100101266	ENST00000699287.1	-903397	ENSG00000268442	HAVCR1P1	hepatitis A virus cellular receptor 1 pseudogene 1
chr19	25799034	25799439	406	*	STAT3_Combo_conserved_29	880	123	Distal Intergenic	19	24162735	24163484	750	2	100101266	ENST00000699287.1	-1635550	ENSG00000268442	HAVCR1P1	hepatitis A virus cellular receptor 1 pseudogene 1
chr19	27035838	27036126	289	*	STAT3_Combo_conserved_30	841	206	Distal Intergenic	19	27681744	27685255	3512	2	105372345	ENST00000662444.1	649129		LOC105372345	uncharacterized LOC105372345
chr19	29714908	29715868	961	*	STAT3_Combo_conserved_31	1000	590	Promoter (<=1kb)	19	29698937	29715261	16325	2	83636	ENST00000323670.14	0	ENSG00000131943	C19orf12	chromosome 19 open reading frame 12
chr19	30347876	30348297	422	*	STAT3_Combo_conserved_32	601	272	Intron (ENST00000706142.1/9745, intron 2 of 6)	19	30372384	30558059	185676	1	9745	ENST00000355537.4	-24087	ENSG00000198597	ZNF536	zinc finger protein 536
chr19	37594214	37594886	673	*	STAT3_Combo_conserved_33	630	218	Promoter (<=1kb)	19	37594830	37613387	18558	1	163255	ENST00000589117.5	0	ENSG00000171817	ZNF540	zinc finger protein 540
chr19	53889544	53890132	589	*	STAT3_Combo_conserved_34	1000	345	5' UTR	19	53894626	53907646	13021	1	5582	ENST00000682676.1	-4494	ENSG00000126583	PRKCG	protein kinase C gamma
chr2	99180700	99181364	665	*	STAT3_Combo_conserved_35	1000	244	Promoter (<=1kb)	2	99161947	99180927	18981	2	129531	ENST00000422537.6	0	ENSG00000158411	MITD1	microtubule interacting and trafficking domain containing 1
chr2	99181839	99182154	316	*	STAT3_Combo_conserved_36	1000	101	Promoter (<=1kb)	2	99181211	99197399	16189	1	51263	ENST00000465432.1	628	ENSG00000185414	MRPL30	mitochondrial ribosomal protein L30
chr20	29513133	29513477	345	*	STAT3_Combo_conserved_37	690	138	Distal Intergenic	20	29480147	29497179	17033	2	102723390	ENST00000634469.1	-15954		FRG1EP	FSHD region gene 1 family member E, pseudogene
chr20	31092088	31092588	501	*	STAT3_Combo_conserved_38	545	461	Distal Intergenic	20	31257664	31259632	1969	1	245929	ENST00000400552.1	-165076	ENSG00000215547	DEFB115	defensin beta 115
chr21	5154216	5155014	799	*	STAT3_Combo_conserved_39	642	227	Promoter (<=1kb)	21	5130871	5154658	23788	2	102724159	ENST00000617716.4	0	ENSG00000275464	LOC102724159	periodic tryptophan protein 2 homolog
chr21	44505191	44505599	409	*	STAT3_Combo_conserved_40	818	164	Promoter (1-2kb)	21	44506807	44516575	9769	1	54082	ENST00000451035.2	-1208	ENSG00000235890	TSPEAR-AS1	TSPEAR antisense RNA 1
chr22	13561129	13561350	222	*	STAT3_Combo_conserved_41	607	69	Distal Intergenic	22	15273855	15273961	107	1	124905168	ENST00000613107.1	-1712505	ENSG00000276138	LOC124905168	U6 spliceosomal RNA
chr3	101779122	101779726	605	*	STAT3_Combo_conserved_42	649	349	Promoter (<=1kb)	3	101779177	101824027	44851	1	91775	ENST00000704528.1	0	ENSG00000144815	NXPE3	neurexophilin and PC-esterase domain family member 3
chr3	119322347	119323681	1335	*	STAT3_Combo_conserved_43	1000	765	Promoter (<=1kb)	3	119314293	119322760	8468	2	100874246	ENST00000466292.1	0	ENSG00000241155	ARHGAP31-AS1	ARHGAP31 antisense RNA 1
chr3	122793424	122795092	1669	*	STAT3_Combo_conserved_44	1000	674	Promoter (<=1kb)	3	122739999	122793831	53833	2	79663	ENST00000306103.3	0	ENSG00000169087	HSPBAP1	HSPB1 associated protein 1
chr3	129081729	129082419	691	*	STAT3_Combo_conserved_45	703	395	Distal Intergenic	3	129060779	129062406	1628	1	2815	ENST00000307395.5	20950	ENSG00000169704	GP9	glycoprotein IX platelet
chr3	183447513	183448178	666	*	STAT3_Combo_conserved_46	564	117	Promoter (<=1kb)	3	183447582	183456014	8433	1	100505687	ENST00000471496.7	0	ENSG00000291106	SNHG33	small nucleolar RNA host gene 33
chr5	10366550	10367739	1190	*	STAT3_Combo_conserved_47	1000	389	Intron (ENST00000274140.10/10299, intron 1 of 25)	5	10354639	10390492	35854	1	10299	ENST00000507863.1	11911	ENSG00000145495	MARCHF6	membrane associated ring-CH-type finger 6
chr5	48865639	48865948	310	*	STAT3_Combo_conserved_48	1000	183	Distal Intergenic	5	50398027	50411998	13972	2	133418	ENST00000505896.5	1546050	ENSG00000170571	EMB	embigin
chr5	49942881	49943228	348	*	STAT3_Combo_conserved_49	795	33	Distal Intergenic	5	50398027	50411998	13972	2	133418	ENST00000505896.5	468770	ENSG00000170571	EMB	embigin
chr5	132490553	132491904	1352	*	STAT3_Combo_conserved_50	1000	493	Promoter (<=1kb)	5	132440440	132490773	50334	2	3659	ENST00000679921.1	0	ENSG00000125347	IRF1	interferon regulatory factor 1
chr5	173056121	173057992	1872	*	STAT3_Combo_conserved_51	1000	879	Promoter (<=1kb)	5	173056352	173092330	35979	1	153222	ENST00000522692.5	0	ENSG00000164463	CREBRF	CREB3 regulatory factor
chr6	106574209	106575595	1387	*	STAT3_Combo_conserved_52	1000	861	Promoter (1-2kb)	6	106571977	106572411	435	2	84816	ENST00000493619.1	-1798	ENSG00000130347	RTN4IP1	reticulon 4 interacting protein 1
chr7	131071872	131073867	1996	*	STAT3_Combo_conserved_53	1000	162	Intron (ENST00000642963.1/105375509, intron 1 of 6)	7	130944169	131081013	136845	2	378805	ENST00000646587.1	7146	ENSG00000231721	LINC-PINT	long intergenic non-protein coding RNA, p53 induced transcript
chr8	44384558	44385047	490	*	STAT3_Combo_conserved_54	778	149	Distal Intergenic	8	43378297	43378510	214	1	124902100	ENST00000364459.2	1006261	ENSG00000201329	LOC124902100	small nucleolar RNA U3
chr8	129940022	129940894	873	*	STAT3_Combo_conserved_55	745	35	Promoter (<=1kb)	8	129841497	129939872	98376	2	51571	ENST00000519540.5	-150	ENSG00000153310	CYRIB	CYFIP related Rac1 interactor B
chr9	31908238	31908656	419	*	STAT3_Combo_conserved_56	1000	206	Distal Intergenic	9	32384603	32450832	66230	1	48	ENST00000541043.5	-475947	ENSG00000122729	ACO1	aconitase 1
chr9	70038202	70038618	417	*	STAT3_Combo_conserved_57	789	114	Intron (ENST00000628563.2/124902179, intron 2 of 2)	9	70043848	70226972	183125	1	256691	ENST00000377182.5	-5230	ENSG00000165072	MAMDC2	MAM domain containing 2

## Sheet: p65 - UT
seqnames	start	end	width	strand	Peak_ID	IDR_score	summit	annotation	geneChr	geneStart	geneEnd	geneLength	geneStrand	geneId	transcriptId	distanceToTSS	ENSEMBL	SYMBOL	GENENAME
chr1	1745142	1745816	675	*	p65_UT_optimal_1	1000	513	Promoter (<=1kb)	1	1724838	1745919	21082	2	9906	ENST00000647043.1	103		SLC35E2A	solute carrier family 35 member E2A (pseudogene)
chr1	6205459	6206553	1095	*	p65_UT_optimal_2	1000	765	Promoter (<=1kb)	1	6204840	6205780	941	2	102724450	ENST00000455744.1	0	ENSG00000226944	RNF207-AS1	RNF207 antisense RNA 1
chr1	6784785	6785332	548	*	p65_UT_optimal_3	1000	382	Promoter (<=1kb)	1	6783892	6784843	952	2	110841581	ENST00000442889.1	0		CAMTA1-DT	CAMTA1 divergent transcript
chr1	7961200	7962777	1578	*	p65_UT_optimal_4	1000	843	Promoter (<=1kb)	1	7961663	7971048	9386	1	11315	ENST00000460192.5	0	ENSG00000116288	PARK7	Parkinsonism associated deglycase
chr1	9686966	9687949	984	*	p65_UT_optimal_5	1000	328	Promoter (<=1kb)	1	9672405	9687583	15179	2	101929074	ENST00000415330.4	0	ENSG00000231789	PIK3CD-AS2	PIK3CD antisense RNA 2
chr1	9943025	9943660	636	*	p65_UT_optimal_6	903	174	Promoter (<=1kb)	1	9943428	9981766	38339	1	64802	ENST00000403197.5	0	ENSG00000173614	NMNAT1	nicotinamide nucleotide adenylyltransferase 1
chr1	11805637	11806399	763	*	p65_UT_optimal_7	1000	225	Promoter (<=1kb)	1	11806096	11843143	37048	1	1185	ENST00000312413.10	0	ENSG00000011021	CLCN6	chloride voltage-gated channel 6
chr1	15798992	15799588	597	*	p65_UT_optimal_8	1000	431	Distal Intergenic	1	15807374	15807649	276	2	440567	ENST00000696689.1	8061	ENSG00000233954	UQCRHL	ubiquinol-cytochrome c reductase hinge protein like
chr1	16079095	16079804	710	*	p65_UT_optimal_9	1000	385	Distal Intergenic	1	16057769	16073651	15883	2	348487	ENST00000375662.5	-5444	ENSG00000185519	FAM131C	family with sequence similarity 131 member C
chr1	16155450	16155829	380	*	p65_UT_optimal_10	1000	168	Promoter (<=1kb)	1	16148378	16156052	7675	2	1969	ENST00000461614.1	223	ENSG00000142627	EPHA2	EPH receptor A2
chr1	16156150	16156642	493	*	p65_UT_optimal_11	1000	210	Promoter (<=1kb)	1	16124337	16156069	31733	2	1969	ENST00000358432.8	-81	ENSG00000142627	EPHA2	EPH receptor A2
chr1	16164118	16165422	1305	*	p65_UT_optimal_12	849	303	Distal Intergenic	1	16159266	16161883	2618	1	101927479	ENST00000426353.1	4852		EPHA2-AS1	EPHA2 antisense RNA 1
chr1	16181402	16182473	1072	*	p65_UT_optimal_13	1000	531	Distal Intergenic	1	16159266	16161883	2618	1	101927479	ENST00000426353.1	22136		EPHA2-AS1	EPHA2 antisense RNA 1
chr1	21956608	21957796	1189	*	p65_UT_optimal_14	1000	528	Exon (ENST00000637118.1/ENST00000637118.1, exon 1 of 2)	1	21977022	21989354	12333	1	23436	ENST00000337107.11	-19226	ENSG00000219073	CELA3B	chymotrypsin like elastase 3B
chr1	25266649	25268200	1552	*	p65_UT_optimal_15	1000	1026	Promoter (<=1kb)	1	25246577	25267915	21339	2	57035	ENST00000568701.1	0	ENSG00000117616	RSRP1	arginine and serine rich protein 1
chr1	25336907	25339049	2143	*	p65_UT_optimal_16	1000	1117	Promoter (<=1kb)	1	25338317	25360967	22651	1	23585	ENST00000498135.5	0	ENSG00000183726	TMEM50A	transmembrane protein 50A
chr1	27959496	27960178	683	*	p65_UT_optimal_17	1000	263	Promoter (<=1kb)	1	27959588	27968092	8505	1	55113	ENST00000676058.1	0	ENSG00000158156	XKR8	XK related 8
chr1	31938501	31939001	501	*	p65_UT_optimal_18	1000	165	Promoter (<=1kb)	1	31906421	31938368	31948	2	8073	ENST00000647444.2	-133	ENSG00000184007	PTP4A2	protein tyrosine phosphatase 4A2
chr1	32759716	32760453	738	*	p65_UT_optimal_19	1000	635	Intron (ENST00000401073.7/57648, intron 1 of 6)	1	32765634	32773197	7564	1	57648	ENST00000294521.7	-5181	ENSG00000162522	NHSL3	NHS like 3
chr1	32760702	32762271	1570	*	p65_UT_optimal_20	1000	811	Intron (ENST00000401073.7/57648, intron 1 of 6)	1	32765634	32773197	7564	1	57648	ENST00000294521.7	-3363	ENSG00000162522	NHSL3	NHS like 3
chr1	36149449	36150334	886	*	p65_UT_optimal_21	1000	543	Promoter (<=1kb)	1	36136570	36149514	12945	2	27095	ENST00000616074.4	0	ENSG00000054116	TRAPPC3	trafficking protein particle complex subunit 3
chr1	39845084	39846263	1180	*	p65_UT_optimal_22	1000	456	Promoter (1-2kb)	1	39847044	39847757	714	2	54802	ENST00000467774.1	1494	ENSG00000043514	TRIT1	tRNA isopentenyltransferase 1
chr1	40312661	40313020	360	*	p65_UT_optimal_23	1000	118	Promoter (2-3kb)	1	40310111	40315438	5328	2	1298	ENST00000488463.6	2418	ENSG00000049089	COL9A2	collagen type IX alpha 2 chain
chr1	40897759	40899675	1917	*	p65_UT_optimal_24	1000	1003	Distal Intergenic	1	40863914	40876670	12757	1	124904157	ENST00000414199.1	33845		LOC124904157	uncharacterized LOC124904157
chr1	41371764	41372597	834	*	p65_UT_optimal_25	1000	445	Intron (ENST00000372591.1/100132074, intron 1 of 1)	1	41375004	41375669	666	2	101929901	ENST00000429109.1	3072	ENSG00000229901	FOXO6-AS1	FOXO6 antisense RNA 1
chr1	43991317	43992415	1099	*	p65_UT_optimal_26	1000	694	Promoter (<=1kb)	1	43991359	43996524	5166	1	149473	ENST00000486064.5	0	ENSG00000159214	CCDC24	coiled-coil domain containing 24
chr1	44729495	44731606	2112	*	p65_UT_optimal_27	1000	1181	Promoter (<=1kb)	1	44731055	44731170	116	2	26830	ENST00000363299.1	0	ENSG00000200169	RNU5D-1	RNA, U5D small nuclear 1
chr1	44738156	44739654	1499	*	p65_UT_optimal_28	1000	694	Promoter (<=1kb)	1	44739818	44757971	18154	1	11004	ENST00000452259.5	-164	ENSG00000142945	KIF2C	kinesin family member 2C
chr1	44807082	44808523	1442	*	p65_UT_optimal_29	1000	573	Promoter (<=1kb)	1	44808523	44813926	5404	1	149478	ENST00000409335.6	0	ENSG00000222009	BTBD19	BTB domain containing 19
chr1	45491300	45491716	417	*	p65_UT_optimal_30	959	62	Promoter (<=1kb)	1	45343883	45491163	147281	2	10420	ENST00000372086.4	-137	ENSG00000070759	TESK2	testis associated actin remodelling kinase 2
chr1	46525988	46527214	1227	*	p65_UT_optimal_31	1000	817	Distal Intergenic	1	46532166	46535515	3350	2	105378696	ENST00000697682.1	8301	ENSG00000282881	TMEM275	transmembrane protein 275
chr1	51564077	51564632	556	*	p65_UT_optimal_32	1000	369	Intron (ENST00000431943.1/441884, intron 5 of 6)	1	51577179	51788469	211291	1	114883	ENST00000371714.5	-12547	ENSG00000117859	OSBPL9	oxysterol binding protein like 9
chr1	54124034	54125051	1018	*	p65_UT_optimal_33	1000	739	Distal Intergenic	1	54132687	54153000	20314	2	200008	ENST00000530059.3	27949	ENSG00000157211	CDCP2	CUB domain containing protein 2
chr1	54798763	54799564	802	*	p65_UT_optimal_34	1000	364	Promoter (1-2kb)	1	54784551	54801198	16648	2	55001	ENST00000371274.8	1634	ENSG00000006555	TTC22	tetratricopeptide repeat domain 22
chr1	56331226	56332949	1724	*	p65_UT_optimal_35	1000	1427	Promoter (<=1kb)	1	56248886	56332262	83377	2	124904186	ENST00000641876.1	0		LOC124904186	uncharacterized LOC124904186
chr1	64469124	64470311	1188	*	p65_UT_optimal_36	1000	802	Promoter (<=1kb)	1	64470129	64693053	222925	1	57685	ENST00000651257.2	0	ENSG00000158966	CACHD1	cache domain containing 1
chr1	91731022	91733313	2292	*	p65_UT_optimal_37	1000	1150	Intron (ENST00000533089.5/7049, intron 8 of 19)	1	91719893	91727918	8026	2	7049	ENST00000529608.1	-3104	ENSG00000069702	TGFBR3	transforming growth factor beta receptor 3
chr1	108746291	108747516	1226	*	p65_UT_optimal_38	1000	525	Promoter (<=1kb)	1	108746674	108757005	10332	1	6814	ENST00000483586.5	0	ENSG00000116266	STXBP3	syntaxin binding protein 3
chr1	109892281	109893212	932	*	p65_UT_optimal_39	1000	573	Distal Intergenic	1	109910242	109921880	11639	1	1435	ENST00000527192.5	-17030	ENSG00000184371	CSF1	colony stimulating factor 1
chr1	114716128	114716823	696	*	p65_UT_optimal_40	1000	411	Promoter (<=1kb)	1	114704469	114716771	12303	2	4893	ENST00000369535.5	0	ENSG00000213281	NRAS	NRAS proto-oncogene, GTPase
chr1	115545980	115546572	593	*	p65_UT_optimal_41	1000	152	Distal Intergenic	1	115621872	115622005	134	2	124900438	ENST00000384771.1	75433	ENSG00000207502	LOC124900438	small nucleolar RNA SNORA42/SNORA80 family
chr1	120340601	120341312	712	*	p65_UT_optimal_42	1000	298	Exon (ENST00000616141.4/ENST00000616141.4, exon 2 of 3)	1	120354987	120355148	162	1	124904631	ENST00000614085.1	-13675	ENSG00000273727	LOC124904631	U1 spliceosomal RNA
chr1	120914150	120915138	989	*	p65_UT_optimal_43	1000	110	Promoter (<=1kb)	1	120913151	120914238	1088	2	100996720	ENST00000626088.1	0		LOC100996720	uncharacterized LOC100996720
chr1	145214663	145215260	598	*	p65_UT_optimal_44	1000	495	Promoter (<=1kb)	1	145214851	145215905	1055	1	100996740	ENST00000638358.1	0		LOC100996740	uncharacterized LOC100996740
chr1	147640256	147641421	1166	*	p65_UT_optimal_45	1000	807	Intron (ENST00000609196.5/51205, intron 5 of 5)	1	147647368	147650682	3315	2	51205	ENST00000460583.1	9261	ENSG00000162836	ACP6	acid phosphatase 6, lysophosphatidic
chr1	148458542	148459223	682	*	p65_UT_optimal_46	1000	276	Promoter (<=1kb)	1	148458643	148459689	1047	2	388685	ENST00000645329.1	466	ENSG00000274020	LINC01138	long intergenic non-protein coding RNA 1138
chr1	149175986	149177497	1512	*	p65_UT_optimal_47	1000	1088	Exon (ENST00000668239.1/ENST00000668239.1, exon 1 of 2)	1	149111304	149121866	10563	2	101929790	ENST00000622818.1	-54120		LOC101929790	uncharacterized LOC101929790
chr1	149607867	149608577	711	*	p65_UT_optimal_48	1000	536	Promoter (<=1kb)	1	149607467	149608516	1050	1	57234	ENST00000643225.1	400	ENSG00000291158	LINC00869	long intergenic non-protein coding RNA 869
chr1	150233523	150235219	1697	*	p65_UT_optimal_49	1000	1319	Promoter (<=1kb)	1	150218555	150234678	16124	2	81611	ENST00000616917.4	0	ENSG00000143401	ANP32E	acidic nuclear phosphoprotein 32 family member E
chr1	150764610	150766853	2244	*	p65_UT_optimal_50	1000	323	Promoter (<=1kb)	1	150730079	150765957	35879	2	1520	ENST00000680288.1	0	ENSG00000163131	CTSS	cathepsin S
chr1	151346162	151348126	1965	*	p65_UT_optimal_51	1000	1432	Promoter (<=1kb)	1	151346938	151348027	1090	1	101927886	ENST00000455503.2	0		RFX5-AS1	RFX5 antisense RNA 1
chr1	153632885	153635462	2578	*	p65_UT_optimal_52	1000	871	Promoter (<=1kb)	1	153633982	153646305	12324	1	26097	ENST00000368690.7	0	ENSG00000160679	CHTOP	chromatin target of PRMT1
chr1	155000094	155002520	2427	*	p65_UT_optimal_53	1000	902	Promoter (<=1kb)	1	155002630	155018522	15893	1	51043	ENST00000417934.6	-110	ENSG00000160685	ZBTB7B	zinc finger and BTB domain containing 7B
chr1	155322887	155324745	1859	*	p65_UT_optimal_54	1000	1208	Promoter (<=1kb)	1	155323012	155326734	3723	1	23623	ENST00000467820.5	0	ENSG00000160753	RUSC1	RUN and SH3 domain containing 1
chr1	156053941	156054654	714	*	p65_UT_optimal_55	1000	422	Promoter (<=1kb)	1	156054782	156058506	3725	1	28956	ENST00000368305.9	-128	ENSG00000116586	LAMTOR2	late endosomal/lysosomal adaptor, MAPK and MTOR activator 2
chr1	156102565	156104456	1892	*	p65_UT_optimal_56	934	1642	Promoter (2-3kb)	1	156106658	156114838	8181	1	4000	ENST00000515711.1	-2202	ENSG00000160789	LMNA	lamin A/C
chr1	156106073	156106807	735	*	p65_UT_optimal_57	1000	229	Promoter (<=1kb)	1	156106658	156114838	8181	1	4000	ENST00000515711.1	0	ENSG00000160789	LMNA	lamin A/C
chr1	156114008	156114679	672	*	p65_UT_optimal_58	1000	467	Promoter (<=1kb)	1	156114251	156139293	25043	1	4000	ENST00000361308.9	0	ENSG00000160789	LMNA	lamin A/C
chr1	156115389	156116442	1054	*	p65_UT_optimal_59	908	557	Promoter (<=1kb)	1	156114722	156139317	24596	1	4000	ENST00000368299.7	667	ENSG00000160789	LMNA	lamin A/C
chr1	156123267	156123824	558	*	p65_UT_optimal_60	1000	431	Promoter (<=1kb)	1	156123142	156134528	11387	1	4000	ENST00000502357.5	125	ENSG00000160789	LMNA	lamin A/C
chr1	156129929	156130715	787	*	p65_UT_optimal_61	1000	342	5' UTR	1	156126555	156139303	12749	1	4000	ENST00000473598.6	3374	ENSG00000160789	LMNA	lamin A/C
chr1	166489810	166490793	984	*	p65_UT_optimal_62	884	393	Promoter (<=1kb)	1	166474879	166490096	15218	2	105371590	ENST00000662326.1	0		LINC01675	long intergenic non-protein coding RNA 1675
chr1	170532101	170532630	530	*	p65_UT_optimal_63	1000	203	Promoter (<=1kb)	1	170532122	170552190	20069	1	92344	ENST00000686870.1	0	ENSG00000120370	GORAB	golgin, RAB6 interacting
chr1	172475408	172476623	1216	*	p65_UT_optimal_64	885	793	Distal Intergenic	1	172452893	172468831	15939	1	92346	ENST00000367725.4	22515	ENSG00000180999	C1orf105	chromosome 1 open reading frame 105
chr1	173190078	173191027	950	*	p65_UT_optimal_65	1000	445	Promoter (<=1kb)	1	173172872	173190686	17815	2	7292	ENST00000714453.1	0	ENSG00000117586	TNFSF4	TNF superfamily member 4
chr1	180529715	180531288	1574	*	p65_UT_optimal_66	1000	1183	Intron (ENST00000673955.1/148756, intron 1 of 2)	1	180547436	180566517	19082	1	148756	ENST00000662859.1	-16148	ENSG00000236719	OVAAL	ovarian adenocarcinoma amplified long non-coding RNA
chr1	183180252	183181433	1182	*	p65_UT_optimal_67	1000	924	Distal Intergenic	1	183186238	183241261	55024	1	3918	ENST00000493293.5	-4805	ENSG00000058085	LAMC2	laminin subunit gamma 2
chr1	183318099	183319150	1052	*	p65_UT_optimal_68	1000	650	Intron (ENST00000287713.7/23057, intron 1 of 10)	1	183248237	183304874	56638	2	23057	ENST00000294868.8	-13225	ENSG00000157064	NMNAT2	nicotinamide nucleotide adenylyltransferase 2
chr1	183470586	183472359	1774	*	p65_UT_optimal_69	1000	1274	Promoter (<=1kb)	1	183460874	183471746	10873	2	284649	ENST00000421703.5	0	ENSG00000232860	SMG7-AS1	SMG7 antisense RNA 1
chr1	200487873	200488191	319	*	p65_UT_optimal_70	1000	189	Distal Intergenic	1	200478020	200483604	5585	2	124900414	ENST00000635660.1	-4269		LOC124900414	uncharacterized LOC124900414
chr1	202007640	202011117	3478	*	p65_UT_optimal_71	1000	2666	Promoter (<=1kb)	1	201995696	202010463	14768	2	102723465	ENST00000419190.2	0		ELF3-AS1	ELF3 antisense RNA 1
chr1	202022876	202023709	834	*	p65_UT_optimal_72	863	558	Distal Intergenic	1	202013778	202015794	2017	1	1999	ENST00000475698.1	9098	ENSG00000163435	ELF3	E74 like ETS transcription factor 3
chr1	202118228	202119198	971	*	p65_UT_optimal_73	1000	598	Distal Intergenic	1	202122886	202128598	5713	1	9283	ENST00000683302.1	-3688	ENSG00000170075	GPR37L1	G protein-coupled receptor 37 like 1
chr1	202964267	202965009	743	*	p65_UT_optimal_74	1000	421	Promoter (<=1kb)	1	202961876	202965384	3509	2	51706	ENST00000497655.1	375	ENSG00000159348	CYB5R1	cytochrome b5 reductase 1
chr1	203326593	203328175	1583	*	p65_UT_optimal_75	1000	735	Distal Intergenic	1	203305519	203309602	4084	1	7832	ENST00000290551.5	21074	ENSG00000159388	BTG2	BTG anti-proliferation factor 2
chr1	204443555	204444218	664	*	p65_UT_optimal_76	850	284	Exon (ENST00000367187.7/5287, exon 19 of 34)	1	204449176	204450130	955	2	5287	ENST00000479079.1	5912	ENSG00000133056	PIK3C2B	phosphatidylinositol-4-phosphate 3-kinase catalytic subunit type 2 beta
chr1	206050454	206051374	921	*	p65_UT_optimal_77	1000	285	Promoter (1-2kb)	1	206052845	206062257	9413	1	440712	ENST00000582596.5	-1471	ENSG00000263961	RHEX	regulator of hemoglobinization and erythroid cell expansion
chr1	206280565	206281508	944	*	p65_UT_optimal_78	995	437	Intron (ENST00000573034.8/23380, intron 2 of 22)	1	206312148	206392904	80757	1	23380	ENST00000604133.1	-30640	ENSG00000266028	SRGAP2	SLIT-ROBO Rho GTPase activating protein 2
chr1	206469400	206470692	1293	*	p65_UT_optimal_79	1000	392	Promoter (<=1kb)	1	206470476	206478297	7822	1	9641	ENST00000605818.5	0	ENSG00000263528	IKBKE	inhibitor of nuclear factor kappa B kinase subunit epsilon
chr1	227563406	227564447	1042	*	p65_UT_optimal_80	1000	282	Promoter (<=1kb)	1	227563543	227677443	113901	1	339500	ENST00000608949.5	0	ENSG00000181450	ZNF678	zinc finger protein 678
chr10	3486299	3487288	990	*	p65_UT_optimal_81	1000	399	Exon (ENST00000655104.1/101927880, exon 4 of 4)	10	3486631	3500610	13980	2	101927880	ENST00000655104.1	13322	ENSG00000233321	LINC02669	long intergenic non-protein coding RNA 2669
chr10	3556177	3556759	583	*	p65_UT_optimal_82	878	322	Exon (ENST00000654955.1/ENST00000654955.1, exon 1 of 3)	10	3486631	3502915	16285	2	101927880	ENST00000413993.2	-53262	ENSG00000233321	LINC02669	long intergenic non-protein coding RNA 2669
chr10	13099124	13100897	1774	*	p65_UT_optimal_83	1000	840	Promoter (<=1kb)	10	13099449	13136923	37475	1	10133	ENST00000263036.9	0	ENSG00000123240	OPTN	optineurin
chr10	24383153	24384200	1048	*	p65_UT_optimal_84	1000	505	Intron (ENST00000376462.5/56243, intron 4 of 18)	10	24449433	24545268	95836	1	56243	ENST00000307544.10	-65233	ENSG00000120549	KIAA1217	KIAA1217
chr10	28532360	28533126	767	*	p65_UT_optimal_85	1000	136	Promoter (<=1kb)	10	28522652	28532743	10092	2	220906	ENST00000527986.5	0		WAC-AS1	WAC antisense RNA 1 (head to head)
chr10	30359825	30360365	541	*	p65_UT_optimal_86	1000	178	Intron (ENST00000488290.5/55149, intron 9 of 16)	10	30368597	30368665	69	2	102466227	ENST00000611134.1	8300	ENSG00000284277	MIR7162	microRNA 7162
chr10	40633943	40634432	490	*	p65_UT_optimal_87	1000	308	Distal Intergenic	10	42242721	42276842	34122	1	101929373	ENST00000622823.4	-1608289		LOC101929373	uncharacterized LOC101929373
chr10	40829689	40829992	304	*	p65_UT_optimal_88	1000	44	Distal Intergenic	10	42242721	42276842	34122	1	101929373	ENST00000622823.4	-1412729		LOC101929373	uncharacterized LOC101929373
chr10	41133843	41134093	251	*	p65_UT_optimal_89	1000	49	Distal Intergenic	10	42242721	42276842	34122	1	101929373	ENST00000622823.4	-1108628		LOC101929373	uncharacterized LOC101929373
chr10	41839518	41840096	579	*	p65_UT_optimal_90	1000	329	Distal Intergenic	10	42242721	42276842	34122	1	101929373	ENST00000622823.4	-402625		LOC101929373	uncharacterized LOC101929373
chr10	42951365	42952988	1624	*	p65_UT_optimal_91	973	992	Distal Intergenic	10	42979017	42981507	2491	2	104266963	ENST00000431395.1	28519	ENSG00000229630	LINC01264	long intergenic non-protein coding RNA 1264
chr10	49831306	49832531	1226	*	p65_UT_optimal_92	1000	418	Promoter (<=1kb)	10	49820210	49833274	13065	2	8505	ENST00000492350.2	743	ENSG00000227345	PARG	poly(ADP-ribose) glycohydrolase
chr10	55202481	55202951	471	*	p65_UT_optimal_93	1000	159	Intron (ENST00000613346.4/65217, intron 2 of 5)	10	54378823	55319614	940792	2	65217	ENST00000458638.1	116663	ENSG00000150275	PCDH15	protocadherin related 15
chr10	58280632	58282551	1920	*	p65_UT_optimal_94	1000	801	Intron (ENST00000333926.6/55847, intron 2 of 2)	10	58273433	58287999	14567	1	55847	ENST00000488388.2	7199	ENSG00000122873	CISD1	CDGSH iron sulfur domain 1
chr10	71773128	71774016	889	*	p65_UT_optimal_95	1000	659	Promoter (<=1kb)	10	71747556	71773520	25965	2	64115	ENST00000394957.8	0	ENSG00000107738	VSIR	V-set immunoregulatory receptor
chr10	71804296	71806988	2693	*	p65_UT_optimal_96	1000	1937	3' UTR	10	71796856	71815896	19041	1	64072	ENST00000475158.1	7440	ENSG00000107736	CDH23	cadherin related 23
chr10	73095694	73097477	1784	*	p65_UT_optimal_97	1000	1315	Promoter (<=1kb)	10	73007217	73096850	89634	2	5033	ENST00000307116.6	0	ENSG00000122884	P4HA1	prolyl 4-hydroxylase subunit alpha 1
chr10	89031987	89033012	1026	*	p65_UT_optimal_98	1000	435	Distal Intergenic	10	89012682	89015542	2861	1	355	ENST00000640250.2	19305	ENSG00000026103	FAS	Fas cell surface death receptor
chr10	94213222	94213725	504	*	p65_UT_optimal_99	1000	408	Intron (ENST00000371380.8/51196, intron 4 of 32)	10	94227420	94322026	94607	1	51196	ENST00000674827.1	-13695	ENSG00000138193	PLCE1	phospholipase C epsilon 1
chr10	95552342	95553091	750	*	p65_UT_optimal_100	992	290	Intron (ENST00000371227.8/10580, intron 1 of 31)	10	95314737	95561355	246619	2	10580	ENST00000607232.5	8264	ENSG00000095637	SORBS1	sorbin and SH3 domain containing 1
chr10	97560999	97561554	556	*	p65_UT_optimal_101	1000	411	Intron (ENST00000370664.4/80019, intron 1 of 2)	10	97572499	97583882	11384	1	26287	ENST00000298808.9	-10945	ENSG00000165887	ANKRD2	ankyrin repeat domain 2
chr10	97881547	97883025	1479	*	p65_UT_optimal_102	1000	1326	Promoter (1-2kb)	10	97878397	97884242	5846	2	55118	ENST00000436034.1	1217	ENSG00000095713	CRTAC1	cartilage acidic protein 1
chr10	102084706	102085874	1169	*	p65_UT_optimal_103	1000	1034	Exon (ENST00000448532.1/ENST00000448532.1, exon 1 of 1)	10	102065349	102068036	2688	1	79803	ENST00000299238.7	19357	ENSG00000166189	HPS6	HPS6 biogenesis of lysosomal organelles complex 2 subunit 3
chr10	102393780	102396565	2786	*	p65_UT_optimal_104	1000	523	Promoter (<=1kb)	10	102394110	102396298	2189	1	4791	ENST00000601386.5	0	ENSG00000077150	NFKB2	nuclear factor kappa B subunit 2
chr10	102627430	102628649	1220	*	p65_UT_optimal_105	1000	607	Intron (ENST00000369902.8/51684, intron 11 of 11)	10	102642503	102658318	15816	1	81603	ENST00000710327.1	-13854	ENSG00000171206	TRIM8	tripartite motif containing 8
chr10	114352619	114353205	587	*	p65_UT_optimal_106	970	148	Intron (ENST00000304129.9/84632, intron 1 of 18)	10	114300516	114305133	4618	2	84632	ENST00000486300.1	-47486	ENSG00000169129	AFAP1L2	actin filament associated protein 1 like 2
chr10	116888493	116888921	429	*	p65_UT_optimal_107	1000	285	Intron (ENST00000369207.3/387712, intron 10 of 10)	10	116859034	116911788	52755	1	387712	ENST00000369207.3	29459	ENSG00000188316	ENO4	enolase 4
chr10	121078390	121078990	601	*	p65_UT_optimal_108	1000	436	Distal Intergenic	10	120925547	120980700	55154	2	105378519	ENST00000414774.1	-97690		LOC105378519	uncharacterized LOC105378519
chr10	122017562	122020128	2567	*	p65_UT_optimal_109	966	1900	Promoter (<=1kb)	10	122019748	122022231	2484	1	10579	ENST00000489754.1	0	ENSG00000138162	TACC2	transforming acidic coiled-coil containing protein 2
chr10	124092274	124093643	1370	*	p65_UT_optimal_110	1000	330	Promoter (<=1kb)	10	124007668	124092454	84787	2	51363	ENST00000346248.7	0	ENSG00000182022	CHST15	carbohydrate sulfotransferase 15
chr10	124736035	124736939	905	*	p65_UT_optimal_111	1000	745	Intron (ENST00000494792.1/9679, intron 6 of 9)	10	124621671	124742970	121300	2	9679	ENST00000392754.7	6031	ENSG00000189319	FAM53B	family with sequence similarity 53 member B
chr10	132452367	132454234	1868	*	p65_UT_optimal_112	1000	1057	Distal Intergenic	10	132446985	132448940	1956	1	170393	ENST00000701813.1	5382		LINC02870	long intergenic non-protein coding RNA 2870
chr11	3476534	3477892	1359	*	p65_UT_optimal_113	1000	715	Promoter (<=1kb)	11	3475280	3477065	1786	2	105376526	ENST00000659225.1	0		LOC105376526	uncharacterized LOC105376526
chr11	8342883	8343888	1006	*	p65_UT_optimal_114	1000	526	Distal Intergenic	11	8224314	8268716	44403	2	4004	ENST00000428101.6	-74167	ENSG00000166407	LMO1	LIM domain only 1
chr11	8383650	8384804	1155	*	p65_UT_optimal_115	1000	944	Distal Intergenic	11	8391868	8452906	61039	2	65975	ENST00000473980.5	68102	ENSG00000130413	STK33	serine/threonine kinase 33
chr11	11621995	11622586	592	*	p65_UT_optimal_116	1000	409	Promoter (<=1kb)	11	11270877	11622005	351129	2	374378	ENST00000227756.5	0	ENSG00000110328	GALNT18	polypeptide N-acetylgalactosaminyltransferase 18
chr11	30323008	30323971	964	*	p65_UT_optimal_117	1000	257	Promoter (<=1kb)	11	30323104	30338223	15120	1	120534	ENST00000282032.4	0	ENSG00000152219	ARL14EP	ARF like GTPase 14 effector protein
chr11	33735297	33736680	1384	*	p65_UT_optimal_118	1000	623	Promoter (<=1kb)	11	33703010	33736423	33414	2	966	ENST00000642928.2	0	ENSG00000085063	CD59	CD59 molecule (CD59 blood group)
chr11	34233728	34234575	848	*	p65_UT_optimal_119	1000	612	Intron (ENST00000435224.3/25841, intron 1 of 16)	11	34173174	34242545	69372	2	25841	ENST00000530814.1	7970	ENSG00000166016	ABTB2	ankyrin repeat and BTB domain containing 2
chr11	34243340	34244261	922	*	p65_UT_optimal_120	1000	725	Promoter (<=1kb)	11	34173174	34242545	69372	2	25841	ENST00000530814.1	-795	ENSG00000166016	ABTB2	ankyrin repeat and BTB domain containing 2
chr11	35598291	35599048	758	*	p65_UT_optimal_121	1000	341	Distal Intergenic	11	35618460	35620865	2406	1	24147	ENST00000317811.6	-19412	ENSG00000179431	FJX1	four-jointed box kinase 1
chr11	59142745	59143668	924	*	p65_UT_optimal_122	1000	633	Promoter (<=1kb)	11	59130133	59142755	12623	2	101927204	ENST00000501817.6	0	ENSG00000245571	FAM111A-DT	FAM111A divergent transcript
chr11	61158591	61159392	802	*	p65_UT_optimal_123	1000	601	Promoter (1-2kb)	11	61132444	61161136	28693	2	55048	ENST00000538036.1	1744	ENSG00000167987	VPS37C	VPS37C subunit of ESCRT-I
chr11	61728313	61728951	639	*	p65_UT_optimal_124	1000	490	3' UTR	11	61752636	61788518	35883	1	745	ENST00000278836.10	-23685	ENSG00000124920	MYRF	myelin regulatory factor
chr11	61971423	61973270	1848	*	p65_UT_optimal_125	1000	1160	Distal Intergenic	11	61967729	61969490	1762	1	399900	ENST00000623785.2	3694		LOC399900	uncharacterized LOC399900
chr11	62705589	62706622	1034	*	p65_UT_optimal_126	1000	585	Promoter (<=1kb)	11	62690276	62706315	16040	2	26580	ENST00000278893.11	0	ENSG00000168000	BSCL2	BSCL2 lipid droplet biogenesis associated, seipin
chr11	63566879	63567967	1089	*	p65_UT_optimal_127	1000	519	Distal Intergenic	11	63552770	63563379	10610	2	54979	ENST00000255695.2	-3500	ENSG00000133328	PLAAT2	phospholipase A and acyltransferase 2
chr11	64723242	64724198	957	*	p65_UT_optimal_128	1000	544	Promoter (<=1kb)	11	64606174	64723197	117024	2	9379	ENST00000265459.11	-45	ENSG00000110076	NRXN2	neurexin 2
chr11	64803302	64804011	710	*	p65_UT_optimal_129	1000	198	Promoter (<=1kb)	11	64789137	64803241	14105	2	5871	ENST00000377350.7	-61	ENSG00000168067	MAP4K2	mitogen-activated protein kinase kinase kinase kinase 2
chr11	65417961	65419467	1507	*	p65_UT_optimal_130	1000	690	Distal Intergenic	11	65422774	65426457	3684	1	83786	ENST00000499732.3	-3307	ENSG00000126391	FRMD8	FERM domain containing 8
chr11	65506877	65508099	1223	*	p65_UT_optimal_131	909	1027	Promoter (<=1kb)	11	65499312	65507432	8121	2	109136579	ENST00000698129.1	0	ENSG00000289740	TALAM1	TALAM1 transcript, MALAT1 antisense RNA
chr11	65540009	65541079	1071	*	p65_UT_optimal_132	1000	932	Promoter (<=1kb)	11	65539080	65540683	1604	2	4054	ENST00000532661.6	0	ENSG00000168056	LTBP3	latent transforming growth factor beta binding protein 3
chr11	65569769	65570413	645	*	p65_UT_optimal_133	1000	511	Promoter (<=1kb)	11	65569660	65570273	614	2	254100	ENST00000567594.1	0		ZNRD2-DT	ZNRD2 divergent transcript
chr11	65613956	65614736	781	*	p65_UT_optimal_134	870	560	Promoter (<=1kb)	11	65597757	65614221	16465	2	4296	ENST00000309100.8	0	ENSG00000173327	MAP3K11	mitogen-activated protein kinase kinase kinase 11
chr11	66222065	66223258	1194	*	p65_UT_optimal_135	1000	657	Promoter (1-2kb)	11	66220670	66221643	974	1	55690	ENST00000534273.1	1395	ENSG00000175115	PACS1	phosphofurin acidic cluster sorting protein 1
chr11	66479231	66481306	2076	*	p65_UT_optimal_136	1000	1292	Promoter (<=1kb)	11	66480013	66509657	29645	1	10072	ENST00000532677.5	0	ENSG00000254986	DPP3	dipeptidyl peptidase 3
chr11	67343047	67343367	321	*	p65_UT_optimal_137	843	201	Intron (ENST00000622583.4/100130987, intron 2 of 3)	11	67351548	67353078	1531	2	57804	ENST00000533429.1	9711	ENSG00000175482	POLD4	DNA polymerase delta 4, accessory subunit
chr11	67726789	67728360	1572	*	p65_UT_optimal_138	1000	620	Distal Intergenic	11	67662160	67681224	19065	2	222	ENST00000530069.6	-45565	ENSG00000132746	ALDH3B2	aldehyde dehydrogenase 3 family member B2
chr11	69274015	69275065	1051	*	p65_UT_optimal_139	1000	460	Distal Intergenic	11	69294151	69341682	47532	1	26579	ENST00000544008.1	-19086	ENSG00000172927	MYEOV	myeloma overexpressed
chr11	69297327	69298368	1042	*	p65_UT_optimal_140	1000	404	Promoter (<=1kb)	11	69299274	69341677	42404	1	105369370	ENST00000535660.2	-906		LOC105369370	uncharacterized LOC105369370
chr11	71240335	71241470	1136	*	p65_UT_optimal_141	1000	978	Promoter (<=1kb)	11	71174693	71240924	66232	2	22941	ENST00000482659.2	0	ENSG00000162105	SHANK2	SH3 and multiple ankyrin repeat domains 2
chr11	71588980	71589806	827	*	p65_UT_optimal_142	1000	541	Intron (ENST00000526239.1/ENST00000526239.1, intron 2 of 2)	11	71581855	71582875	1021	2	440051	ENST00000398530.1	-6105	ENSG00000204571	KRTAP5-11	keratin associated protein 5-11
chr11	72793659	72794323	665	*	p65_UT_optimal_143	1000	264	Promoter (<=1kb)	11	72754729	72794047	39319	2	10809	ENST00000334805.11	0	ENSG00000214530	STARD10	StAR related lipid transfer domain containing 10
chr11	72812800	72815207	2408	*	p65_UT_optimal_144	1000	1399	Promoter (<=1kb)	11	72793624	72814054	20431	2	107984421	ENST00000624670.2	0		LOC107984421	uncharacterized LOC107984421
chr11	73141321	73143287	1967	*	p65_UT_optimal_145	1000	1185	Promoter (<=1kb)	11	72836745	73142046	305302	2	9873	ENST00000311172.11	0	ENSG00000137478	FCHSD2	FCH and double SH3 domains 2
chr11	73147234	73148623	1390	*	p65_UT_optimal_146	1000	744	Distal Intergenic	11	72836745	73142318	305574	2	9873	ENST00000409418.9	-4916	ENSG00000137478	FCHSD2	FCH and double SH3 domains 2
chr11	73235944	73237084	1141	*	p65_UT_optimal_147	1000	1013	3' UTR	11	73218457	73235934	17478	1	5029	ENST00000393596.2	17487	ENSG00000175591	P2RY2	purinergic receptor P2Y2
chr11	73239691	73240746	1056	*	p65_UT_optimal_148	1000	676	3' UTR	11	73218457	73235934	17478	1	5029	ENST00000393596.2	21234	ENSG00000175591	P2RY2	purinergic receptor P2Y2
chr11	73288671	73290018	1348	*	p65_UT_optimal_149	1000	1062	Promoter (<=1kb)	11	73289407	73298625	9219	1	5031	ENST00000535931.2	0	ENSG00000171631	P2RY6	pyrimidinergic receptor P2Y6
chr11	75471318	75472199	882	*	p65_UT_optimal_150	963	332	Intron (ENST00000527820.5/81544, intron 2 of 17)	11	75434641	75477851	43211	2	81544	ENST00000443276.6	5652	ENSG00000158555	GDPD5	glycerophosphodiester phosphodiesterase domain containing 5
chr11	75523646	75524744	1099	*	p65_UT_optimal_151	1000	167	Promoter (<=1kb)	11	75515975	75525256	9282	2	81544	ENST00000524785.1	512	ENSG00000158555	GDPD5	glycerophosphodiester phosphodiesterase domain containing 5
chr11	75768281	75768951	671	*	p65_UT_optimal_152	1000	360	Promoter (<=1kb)	11	75758455	75768647	10193	2	283214	ENST00000499390.2	0	ENSG00000247867	DGAT2-DT	DGAT2 divergent transcript
chr11	76208241	76209118	878	*	p65_UT_optimal_153	862	159	Promoter (1-2kb)	11	76206422	76210730	4309	2	7481	ENST00000532150.1	1612	ENSG00000085741	WNT11	Wnt family member 11
chr11	77046885	77047749	865	*	p65_UT_optimal_154	1000	372	Distal Intergenic	11	77034398	77041973	7576	1	192134	ENST00000622824.1	12487	ENSG00000198488	B3GNT6	UDP-GlcNAc:betaGal beta-1,3-N-acetylglucosaminyltransferase 6
chr11	77473996	77474868	873	*	p65_UT_optimal_155	1000	554	Promoter (<=1kb)	11	77322017	77474094	152078	2	5058	ENST00000356341.8	0	ENSG00000149269	PAK1	p21 (RAC1) activated kinase 1
chr11	102316918	102317874	957	*	p65_UT_optimal_156	1000	282	Promoter (<=1kb)	11	102317484	102337061	19578	1	330	ENST00000527309.2	0	ENSG00000023445	BIRC3	baculoviral IAP repeat containing 3
chr11	118622658	118623380	723	*	p65_UT_optimal_157	921	266	Promoter (<=1kb)	11	118624084	118625059	976	1	23187	ENST00000617208.1	-704	ENSG00000019144	PHLDB1	pleckstrin homology like domain family B member 1
chr11	128210337	128210650	314	*	p65_UT_optimal_158	1000	201	Promoter (1-2kb)	11	128208829	128241441	32613	1	105369564	ENST00000608492.5	1508	ENSG00000272575	LINC02098	long intergenic non-protein coding RNA 2098
chr12	11821810	11822709	900	*	p65_UT_optimal_159	1000	611	Intron (ENST00000396373.9/2120, intron 2 of 7)	12	11885937	11891610	5674	1	2120	ENST00000266427.3	-63228	ENSG00000139083	ETV6	ETS variant transcription factor 6
chr12	12011402	12011799	398	*	p65_UT_optimal_160	957	226	Distal Intergenic	12	12049844	12099684	49841	1	79370	ENST00000589718.5	-38045	ENSG00000121380	BCL2L14	BCL2 like 14
chr12	22740474	22741263	790	*	p65_UT_optimal_161	954	505	Promoter (1-2kb)	12	22742582	22743091	510	1	107984516	ENST00000537293.1	-1319	ENSG00000256995	LINC02955	long intergenic non-protein coding RNA 2955
chr12	26112694	26114812	2119	*	p65_UT_optimal_162	1000	1482	Distal Intergenic	12	26121991	26231014	109024	1	8082	ENST00000538142.5	-7179	ENSG00000123096	SSPN	sarcospan
chr12	26271078	26274174	3097	*	p65_UT_optimal_163	1000	770	Promoter (<=1kb)	12	26229548	26271822	42275	2	101928554	ENST00000537525.6	0		ITPR2-AS1	ITPR2 and SSPN antisense RNA 1
chr12	26274453	26275376	924	*	p65_UT_optimal_164	1000	577	Promoter (2-3kb)	12	26231394	26271920	40527	2	101928554	ENST00000541940.1	-2533		ITPR2-AS1	ITPR2 and SSPN antisense RNA 1
chr12	31204596	31206439	1844	*	p65_UT_optimal_165	1000	711	Distal Intergenic	12	31112236	31201235	89000	2	144203	ENST00000641844.2	-3361	ENSG00000177359	OVOS2	alpha-2-macroglobulin like 1 pseudogene
chr12	34716440	34716993	554	*	p65_UT_optimal_166	987	318	Distal Intergenic	12	34191037	34219246	28210	2	123706542	ENST00000660987.1	-497194	ENSG00000255652	LINC02963	long intergenic non-protein coding RNA 2963
chr12	37248923	37249896	974	*	p65_UT_optimal_167	1000	89	Distal Intergenic	12	38155476	38167631	12156	1	124902916	ENST00000671057.1	-905580		LOC124902916	uncharacterized LOC124902916
chr12	37259943	37260400	458	*	p65_UT_optimal_168	1000	79	Distal Intergenic	12	38155476	38167631	12156	1	124902916	ENST00000671057.1	-895076		LOC124902916	uncharacterized LOC124902916
chr12	47741138	47741782	645	*	p65_UT_optimal_169	913	347	Promoter (<=1kb)	12	47738744	47741602	2859	2	10411	ENST00000548434.1	0	ENSG00000079337	RAPGEF3	Rap guanine nucleotide exchange factor 3
chr12	48105005	48106573	1569	*	p65_UT_optimal_170	1000	519	Promoter (<=1kb)	12	48039784	48106028	66245	2	29843	ENST00000448372.6	0	ENSG00000079387	SENP1	SUMO specific peptidase 1
chr12	48553887	48554888	1002	*	p65_UT_optimal_171	867	85	Distal Intergenic	12	48559882	48562956	3075	1	390313	ENST00000328207.6	-4994	ENSG00000198678	OR5BS1P	olfactory receptor family 5 subfamily BS member 1 pseudogene
chr12	52050175	52051342	1168	*	p65_UT_optimal_172	1000	1004	Promoter (<=1kb)	12	52051402	52059506	8105	1	3164	ENST00000243050.5	-60	ENSG00000123358	NR4A1	nuclear receptor subfamily 4 group A member 1
chr12	52115850	52117272	1423	*	p65_UT_optimal_173	1000	748	Distal Intergenic	12	52092485	52104297	11813	2	112268096	ENST00000547538.1	-11553		LOC112268096	uncharacterized LOC112268096
chr12	52243714	52244731	1018	*	p65_UT_optimal_174	1000	369	Promoter (<=1kb)	12	52244378	52248855	4478	1	3855	ENST00000552322.5	0	ENSG00000135480	KRT7	keratin 7
chr12	53220054	53222125	2072	*	p65_UT_optimal_175	1000	1210	Promoter (<=1kb)	12	53211331	53220259	8929	2	5916	ENST00000338561.9	0	ENSG00000172819	RARG	retinoic acid receptor gamma
chr12	53267813	53268878	1066	*	p65_UT_optimal_176	1000	523	Promoter (<=1kb)	12	53268299	53293638	25340	1	9700	ENST00000257934.9	0	ENSG00000135476	ESPL1	extra spindle pole bodies like 1, separase
chr12	54279274	54280505	1232	*	p65_UT_optimal_177	1000	704	Promoter (<=1kb)	12	54230942	54280122	49181	2	23468	ENST00000209875.9	0	ENSG00000094916	CBX5	chromobox 5
chr12	56299733	56301387	1655	*	p65_UT_optimal_178	1000	577	Promoter (<=1kb)	12	56300075	56314808	14734	1	112268098	ENST00000549565.4	0		CNPY2-AS1	CNPY2 antisense RNA 1
chr12	57181888	57183753	1866	*	p65_UT_optimal_179	1000	1426	Exon (ENST00000243077.8/4035, exon 35 of 89)	12	57187369	57192969	5601	1	4035	ENST00000554118.1	-3616	ENSG00000123384	LRP1	LDL receptor related protein 1
chr12	62601884	62604186	2303	*	p65_UT_optimal_180	1000	772	Promoter (<=1kb)	12	62602752	62622213	19462	1	120766144	ENST00000550290.2	0	ENSG00000257354	MIRLET7IHG	MIRLET7I host gene
chr12	66186962	66188079	1118	*	p65_UT_optimal_181	1000	366	Promoter (1-2kb)	12	66189195	66198220	9026	1	11213	ENST00000545837.1	-1116	ENSG00000090376	IRAK3	interleukin 1 receptor associated kinase 3
chr12	70661606	70661987	382	*	p65_UT_optimal_182	1000	285	Promoter (2-3kb)	12	70638082	70664372	26291	2	5801	ENST00000547752.5	2385	ENSG00000153233	PTPRR	protein tyrosine phosphatase receptor type R
chr12	94823033	94823592	560	*	p65_UT_optimal_183	1000	141	Distal Intergenic	12	94834147	94835158	1012	1	160313	ENST00000557173.1	-10555	ENSG00000293230	KRT19P2	keratin 19 pseudogene 2
chr12	101044476	101045423	948	*	p65_UT_optimal_184	874	384	Promoter (2-3kb)	12	101042380	101086813	44434	1	121601	ENST00000548940.1	2096	ENSG00000151572	ANO4	anoctamin 4
chr12	101876768	101877584	817	*	p65_UT_optimal_185	1000	623	Promoter (<=1kb)	12	101877580	101923612	46033	1	55332	ENST00000258534.13	0	ENSG00000136048	DRAM1	DNA damage regulated autophagy modulator 1
chr12	104670783	104672263	1481	*	p65_UT_optimal_186	1000	908	Intron (ENST00000303694.6/50515, intron 2 of 2)	12	104591633	104591716	84	1	100500843	ENST00000585192.1	79150	ENSG00000264295	MIR3922	microRNA 3922
chr12	105444657	105445698	1042	*	p65_UT_optimal_187	1000	434	Distal Intergenic	12	105353509	105371203	17695	1	387882	ENST00000548336.1	91148	ENSG00000235162	C12orf75	chromosome 12 open reading frame 75
chr12	108731755	108732026	272	*	p65_UT_optimal_188	918	108	Promoter (<=1kb)	12	108647384	108731526	84143	2	23603	ENST00000550542.5	-229	ENSG00000110880	CORO1C	coronin 1C
chr12	113228293	113229040	748	*	p65_UT_optimal_189	999	514	Intron (ENST00000552642.5/53373, intron 1 of 3)	12	113225246	113298582	73337	1	53373	ENST00000541517.5	3047	ENSG00000186815	TPCN1	two pore segment channel 1
chr12	113241165	113242594	1430	*	p65_UT_optimal_190	1000	867	Promoter (1-2kb)	12	113244261	113296194	51934	1	53373	ENST00000392569.8	-1667	ENSG00000186815	TPCN1	two pore segment channel 1
chr12	113334549	113335713	1165	*	p65_UT_optimal_191	1000	811	Promoter (<=1kb)	12	113298759	113335030	36272	2	80024	ENST00000552014.5	0	ENSG00000089060	SLC8B1	solute carrier family 8 member B1
chr12	116537103	116538282	1180	*	p65_UT_optimal_192	1000	303	Promoter (1-2kb)	12	116536064	116536518	455	1	100287569	ENST00000477702.1	1039	ENSG00000196668	LINC00173	long intergenic non-protein coding RNA 173
chr12	122225477	122226494	1018	*	p65_UT_optimal_193	1000	786	Promoter (<=1kb)	12	122207668	122226052	18385	2	56616	ENST00000464942.7	0	ENSG00000184047	DIABLO	diablo IAP-binding mitochondrial protein
chr12	132284190	132285316	1127	*	p65_UT_optimal_194	1000	609	Promoter (1-2kb)	12	132283164	132286471	3308	2	50614	ENST00000540493.1	1155	ENSG00000182870	GALNT9	polypeptide N-acetylgalactosaminyltransferase 9
chr13	44231960	44233131	1172	*	p65_UT_optimal_195	1000	452	Intron (ENST00000618753.4/101929212, intron 3 of 3)	13	44196129	44196200	72	2	102465876	ENST00000610873.1	-35760	ENSG00000276319	MIR8079	microRNA 8079
chr13	110371760	110372439	680	*	p65_UT_optimal_196	984	161	Intron (ENST00000400163.8/1284, intron 4 of 47)	13	110340958	110341029	72	1	102465872	ENST00000616690.1	30802	ENSG00000276765	MIR8073	microRNA 8073
chr14	18536654	18537156	503	*	p65_UT_optimal_197	1000	209	Distal Intergenic	14	18601117	18602097	981	1	440153	ENST00000550708.2	-63961	ENSG00000257115	OR11H12	olfactory receptor family 11 subfamily H member 12
chr14	34873184	34874758	1575	*	p65_UT_optimal_198	1000	1179	Promoter (<=1kb)	14	34874343	34876459	2117	1	112268124	ENST00000557373.1	0	ENSG00000258738	BAZ1A-AS1	BAZ1A antisense RNA 1
chr14	35154888	35156626	1739	*	p65_UT_optimal_199	1000	1217	Intron (ENST00000604948.5/127814298, intron 4 of 7)	14	35122759	35273485	150727	1	9692	ENST00000557404.3	32129	ENSG00000100890	PRORP	protein only RNase P catalytic subunit
chr14	35158681	35161881	3201	*	p65_UT_optimal_200	1000	1381	Exon (ENST00000556211.1/ENST00000556211.1, exon 1 of 1)	14	35122759	35273485	150727	1	9692	ENST00000557404.3	35922	ENSG00000100890	PRORP	protein only RNase P catalytic subunit
chr14	35287463	35288332	870	*	p65_UT_optimal_201	1000	645	Intron (ENST00000557565.1/127814298, intron 9 of 14)	14	35292317	35293080	764	1	5687	ENST00000628955.1	-3985	ENSG00000100902	PSMA6	proteasome 20S subunit alpha 6
chr14	35331513	35333624	2112	*	p65_UT_optimal_202	1000	994	Distal Intergenic	14	35310833	35317472	6640	1	5687	ENST00000556221.1	20680	ENSG00000100902	PSMA6	proteasome 20S subunit alpha 6
chr14	35336557	35337302	746	*	p65_UT_optimal_203	1000	593	Distal Intergenic	14	35310833	35317472	6640	1	5687	ENST00000556221.1	25724	ENSG00000100902	PSMA6	proteasome 20S subunit alpha 6
chr14	35341158	35342502	1345	*	p65_UT_optimal_204	1000	465	Distal Intergenic	14	35310833	35317472	6640	1	5687	ENST00000556221.1	30325	ENSG00000100902	PSMA6	proteasome 20S subunit alpha 6
chr14	35365260	35365959	700	*	p65_UT_optimal_205	938	477	Distal Intergenic	14	35401891	35402503	613	2	4792	ENST00000697965.1	36544	ENSG00000100906	NFKBIA	NFKB inhibitor alpha
chr14	35374153	35374795	643	*	p65_UT_optimal_206	1000	520	Distal Intergenic	14	35401891	35402503	613	2	4792	ENST00000697965.1	27708	ENSG00000100906	NFKBIA	NFKB inhibitor alpha
chr14	35375432	35376233	802	*	p65_UT_optimal_207	1000	463	Distal Intergenic	14	35401891	35402503	613	2	4792	ENST00000697965.1	26270	ENSG00000100906	NFKBIA	NFKB inhibitor alpha
chr14	35390818	35391471	654	*	p65_UT_optimal_208	1000	240	Distal Intergenic	14	35401891	35402503	613	2	4792	ENST00000697965.1	11032	ENSG00000100906	NFKBIA	NFKB inhibitor alpha
chr14	35400003	35405764	5762	*	p65_UT_optimal_209	1000	4997	Promoter (<=1kb)	14	35401079	35403508	2430	2	4792	ENST00000697954.1	0	ENSG00000100906	NFKBIA	NFKB inhibitor alpha
chr14	47120605	47121199	595	*	p65_UT_optimal_210	844	263	Intron (ENST00000399232.8/161357, intron 5 of 16)	14	47035189	47131838	96650	2	161357	ENST00000554762.5	10639	ENSG00000139915	MDGA2	MAM domain containing glycosylphosphatidylinositol anchor 2
chr14	51539460	51540186	727	*	p65_UT_optimal_211	1000	316	Intron (ENST00000556137.5/122786, intron 2 of 3)	14	51554660	51579297	24638	1	122786	ENST00000555952.5	-14474	ENSG00000139926	FRMD6	FERM domain containing 6
chr14	64707496	64708529	1034	*	p65_UT_optimal_212	1000	634	Intron (ENST00000555982.5/26030, intron 1 of 4)	14	64704436	64744339	39904	1	26030	ENST00000394691.7	3060	ENSG00000126822	PLEKHG3	pleckstrin homology and RhoGEF domain containing G3
chr14	68795598	68796273	676	*	p65_UT_optimal_213	1000	369	Promoter (<=1kb)	14	68788605	68796249	7645	2	677	ENST00000336440.4	0	ENSG00000185650	ZFP36L1	ZFP36 ring finger protein like 1
chr14	69519186	69520341	1156	*	p65_UT_optimal_214	1000	465	Intron (ENST00000322564.9/400224, intron 6 of 12)	14	69484728	69531551	46824	1	400224	ENST00000322564.9	34458	ENSG00000175985	PLEKHD1	pleckstrin homology and coiled-coil domain containing D1
chr14	69716112	69716973	862	*	p65_UT_optimal_215	1000	327	Distal Intergenic	14	69726900	69772004	45105	1	6430	ENST00000553521.5	-9927	ENSG00000100650	SRSF5	serine and arginine rich splicing factor 5
chr14	69719241	69720009	769	*	p65_UT_optimal_216	873	290	Distal Intergenic	14	69726900	69772004	45105	1	6430	ENST00000553521.5	-6891	ENSG00000100650	SRSF5	serine and arginine rich splicing factor 5
chr14	73582050	73582772	723	*	p65_UT_optimal_217	947	608	Exon (ENST00000623547.1/ENST00000623547.1, exon 1 of 1)	14	73574304	73575201	898	1	10965	ENST00000557857.1	7746	ENSG00000119673	ACOT2	acyl-CoA thioesterase 2
chr14	75069204	75070026	823	*	p65_UT_optimal_218	1000	676	Promoter (<=1kb)	14	75069577	75078423	8847	1	79696	ENST00000238686.8	0	ENSG00000119703	ZC2HC1C	zinc finger C2HC-type containing 1C
chr14	75559702	75561402	1701	*	p65_UT_optimal_219	1000	1248	Distal Intergenic	14	75578620	75648167	69548	1	55640	ENST00000238667.9	-17218	ENSG00000119686	FLVCR2	FLVCR choline and putative heme transporter 2
chr14	77032798	77034389	1592	*	p65_UT_optimal_220	1000	1087	Promoter (<=1kb)	14	77032222	77034082	1861	2	105370579	ENST00000684836.1	0		LOC105370579	uncharacterized LOC105370579
chr14	93958863	93960716	1854	*	p65_UT_optimal_221	1000	841	Promoter (1-2kb)	14	93934166	93957421	23256	2	51676	ENST00000315988.8	-1442	ENSG00000100628	ASB2	ankyrin repeat and SOCS box containing 2
chr14	94345363	94346797	1435	*	p65_UT_optimal_222	1000	990	Distal Intergenic	14	94364316	94366698	2383	2	390502	ENST00000553483.4	19901	ENSG00000258597	SERPINA2	serpin family A member 2 (gene/pseudogene)
chr14	99574232	99575089	858	*	p65_UT_optimal_223	1000	169	Promoter (1-2kb)	14	99516265	99572975	56711	2	317762	ENST00000556348.1	-1257	ENSG00000205476	CCDC85C	coiled-coil domain containing 85C
chr14	99578931	99579854	924	*	p65_UT_optimal_224	1000	487	Promoter (<=1kb)	14	99515200	99580126	64927	2	317762	ENST00000554996.5	272	ENSG00000205476	CCDC85C	coiled-coil domain containing 85C
chr14	103109910	103111934	2025	*	p65_UT_optimal_225	1000	1525	Promoter (2-3kb)	14	103107622	103110559	2938	1	91828	ENST00000559693.1	2288	ENSG00000205436	EXOC3L4	exocyst complex component 3 like 4
chr14	103120963	103123281	2319	*	p65_UT_optimal_226	1000	1609	Promoter (<=1kb)	14	103120847	103122909	2063	2	105370683	ENST00000558224.1	0	ENSG00000259717	LINC00677	long intergenic non-protein coding RNA 677
chr14	103139691	103141656	1966	*	p65_UT_optimal_227	1000	906	Exon (ENST00000560510.1/ENST00000560510.1, exon 1 of 1)	14	103132748	103136682	3935	1	7127	ENST00000559255.1	6943	ENSG00000185215	TNFAIP2	TNF alpha induced protein 2
chr14	103260146	103261185	1040	*	p65_UT_optimal_228	1000	690	Distal Intergenic	14	103187221	103189028	1808	2	100131366	ENST00000514902.2	-71118	ENSG00000251533	LINC00605	long intergenic non-protein coding RNA 605
chr15	21107464	21108348	885	*	p65_UT_optimal_229	981	799	Distal Intergenic	15	21019388	21020851	1464	1	654499	ENST00000561158.1	88076		FAM30C	family with sequence similarity 30 member C
chr15	31262941	31264420	1480	*	p65_UT_optimal_230	1000	801	Distal Intergenic	15	31202938	31230886	27949	2	283710	ENST00000685492.1	-32055	ENSG00000259772	LINC03034	long intergenic non-protein coding RNA 3034
chr15	40877835	40879883	2049	*	p65_UT_optimal_231	1000	1025	Distal Intergenic	15	40872214	40874234	2021	2	171177	ENST00000220507.5	-3601	ENSG00000104140	RHOV	ras homolog family member V
chr15	44038512	44039021	510	*	p65_UT_optimal_232	893	365	Intron (ENST00000417257.6/84978, intron 1 of 13)	15	43870761	43924314	53554	2	84978	ENST00000618556.4	-114198	ENSG00000171877	FRMD5	FERM domain containing 5
chr15	44710596	44711536	941	*	p65_UT_optimal_233	941	599	Promoter (<=1kb)	15	44665732	44711323	45592	2	197135	ENST00000682850.1	0	ENSG00000229474	PATL2	PAT1 homolog 2
chr15	50765016	50766196	1181	*	p65_UT_optimal_234	1000	890	Promoter (<=1kb)	15	50702266	50765706	63441	2	84888	ENST00000261854.10	0	ENSG00000138600	SPPL2A	signal peptide peptidase like 2A
chr15	56040614	56041716	1103	*	p65_UT_optimal_235	879	296	Distal Intergenic	15	55826997	55993660	166664	2	4734	ENST00000648451.1	-46954	ENSG00000069869	NEDD4	NEDD4 E3 ubiquitin protein ligase
chr15	62895994	62897275	1282	*	p65_UT_optimal_236	1000	549	Exon (ENST00000557900.1/ENST00000557900.1, exon 1 of 2)	15	62842889	62884034	41146	2	105370854	ENST00000557994.1	-11960		LOC105370854	uncharacterized LOC105370854
chr15	70770747	70771295	549	*	p65_UT_optimal_237	872	127	Intron (ENST00000557828.1/55075, intron 1 of 1)	15	70654554	70763558	109005	2	55075	ENST00000322954.11	-7189	ENSG00000137831	UACA	uveal autoantigen with coiled-coil domains and ankyrin repeats
chr15	72670755	72671039	285	*	p65_UT_optimal_238	1000	172	Distal Intergenic	15	72658558	72660171	1614	1	55889	ENST00000568532.1	12197	ENSG00000215186	GOLGA6B	golgin A6 family member B
chr15	81313368	81313869	502	*	p65_UT_optimal_239	1000	187	3' UTR	15	81305746	81306526	781	1	3603	ENST00000559953.1	7622	ENSG00000172349	IL16	interleukin 16
chr15	89101330	89102279	950	*	p65_UT_optimal_240	961	543	Intron (ENST00000569411.5/11057, intron 1 of 4)	15	89088510	89094364	5855	1	11057	ENST00000562254.1	12820	ENSG00000140526	ABHD2	abhydrolase domain containing 2, acylglycerol lipase
chr15	91942648	91943157	510	*	p65_UT_optimal_241	1000	374	Promoter (1-2kb)	15	91941318	92104537	163220	1	28232	ENST00000556649.1	1330	ENSG00000176463	SLCO3A1	solute carrier organic anion transporter family member 3A1
chr16	760680	761368	689	*	p65_UT_optimal_242	1000	146	Promoter (<=1kb)	16	760734	768862	8129	1	10232	ENST00000545450.7	0	ENSG00000102854	MSLN	mesothelin
chr16	1943291	1943867	577	*	p65_UT_optimal_243	1000	412	Promoter (<=1kb)	16	1939095	1943199	4105	2	51734	ENST00000564908.1	-92	ENSG00000198736	MSRB1	methionine sulfoxide reductase B1
chr16	2882502	2883126	625	*	p65_UT_optimal_244	898	545	Promoter (<=1kb)	16	2883213	2899382	16170	1	114984	ENST00000293981.10	-87	ENSG00000162076	FLYWCH2	FLYWCH family member 2
chr16	3065118	3065743	626	*	p65_UT_optimal_245	1000	317	Promoter (<=1kb)	16	3065297	3069667	4371	1	9235	ENST00000325568.9	0	ENSG00000008517	IL32	interleukin 32
chr16	4307505	4308639	1135	*	p65_UT_optimal_246	1000	459	Exon (ENST00000689542.1/ENST00000689542.1, exon 1 of 1)	16	4314761	4339597	24837	1	84662	ENST00000262366.7	-6122	ENSG00000126603	GLIS2	GLIS family zinc finger 2
chr16	11608032	11608668	637	*	p65_UT_optimal_247	1000	161	Intron (ENST00000576036.5/9516, intron 1 of 3)	16	11549662	11598500	48839	2	9516	ENST00000571627.5	-9532	ENSG00000189067	LITAF	lipopolysaccharide induced TNF factor
chr16	21952395	21953560	1166	*	p65_UT_optimal_248	1000	762	Promoter (<=1kb)	16	21953288	21959405	6118	1	7385	ENST00000630839.2	0	ENSG00000140740	UQCRC2	ubiquinol-cytochrome c reductase core protein 2
chr16	24975357	24976050	694	*	p65_UT_optimal_249	1000	335	Promoter (1-2kb)	16	24964284	24977456	13173	2	55114	ENST00000571575.5	1406	ENSG00000140750	ARHGAP17	Rho GTPase activating protein 17
chr16	29469728	29470332	605	*	p65_UT_optimal_250	1000	197	Promoter (1-2kb)	16	29464967	29467833	2867	2	388242	ENST00000549950.5	-1895	ENSG00000290678	LOC388242	SAGA complex associated factor 29 pseudogene
chr16	29811200	29812470	1271	*	p65_UT_optimal_251	1000	323	Promoter (<=1kb)	16	29808636	29811985	3350	2	112268170	ENST00000569981.2	0		MVP-DT	MVP divergent transcript
chr16	30567183	30568295	1113	*	p65_UT_optimal_252	1000	395	Distal Intergenic	16	30570220	30571320	1101	2	146542	ENST00000566632.5	3025	ENSG00000229809	ZNF688	zinc finger protein 688
chr16	31141333	31142399	1067	*	p65_UT_optimal_253	1000	824	Promoter (<=1kb)	16	31141464	31142858	1395	2	146547	ENST00000563693.1	459	ENSG00000178226	PRSS36	serine protease 36
chr16	31265090	31265795	706	*	p65_UT_optimal_254	1000	211	Exon (ENST00000648685.1/3684, exon 3 of 30)	16	31259975	31332877	72903	1	3684	ENST00000544665.9	5115	ENSG00000169896	ITGAM	integrin subunit alpha M
chr16	34622566	34623403	838	*	p65_UT_optimal_255	942	694	Distal Intergenic	16	34387599	34389827	2229	2	124903767	ENST00000673429.1	-232739		LOC124903767	putative uncharacterized protein MGC34800
chr16	36252089	36252885	797	*	p65_UT_optimal_256	1000	36	Distal Intergenic	16	35748357	35755796	7440	1	400533	ENST00000565625.1	503732	ENSG00000261122	LINC02167	long intergenic non-protein coding RNA 2167
chr16	36335048	36336245	1198	*	p65_UT_optimal_257	1000	369	Distal Intergenic	16	35748357	35755796	7440	1	400533	ENST00000565625.1	586691	ENSG00000261122	LINC02167	long intergenic non-protein coding RNA 2167
chr16	57377292	57378367	1076	*	p65_UT_optimal_258	1000	214	Promoter (<=1kb)	16	57376972	57385042	8071	1	6376	ENST00000565912.1	320	ENSG00000006210	CX3CL1	C-X3-C motif chemokine ligand 1
chr16	57535681	57537197	1517	*	p65_UT_optimal_259	1000	528	Promoter (<=1kb)	16	57512181	57536571	24391	2	92922	ENST00000258214.3	0	ENSG00000135736	CCDC102A	coiled-coil domain containing 102A
chr16	57626927	57628693	1767	*	p65_UT_optimal_260	1000	1454	Promoter (<=1kb)	16	57627711	57651492	23782	1	9289	ENST00000565013.5	0	ENSG00000205336	ADGRG1	adhesion G protein-coupled receptor G1
chr16	57893218	57894479	1262	*	p65_UT_optimal_261	1000	739	Intron (ENST00000251102.13/1258, intron 31 of 32)	16	57884368	57901373	17006	2	1258	ENST00000565942.1	6894	ENSG00000070729	CNGB1	cyclic nucleotide gated channel subunit beta 1
chr16	57939154	57939893	740	*	p65_UT_optimal_262	1000	176	Promoter (<=1kb)	16	57923113	57939549	16437	2	1258	ENST00000564450.1	0	ENSG00000070729	CNGB1	cyclic nucleotide gated channel subunit beta 1
chr16	58629247	58630404	1158	*	p65_UT_optimal_263	1000	1025	Promoter (<=1kb)	16	58519951	58629826	109876	2	23019	ENST00000317147.10	0	ENSG00000125107	CNOT1	CCR4-NOT transcription complex subunit 1
chr16	75000429	75001231	803	*	p65_UT_optimal_264	892	482	Promoter (<=1kb)	16	75000242	75107774	107533	1	84937	ENST00000564320.1	187	ENSG00000186187	ZNRF1	zinc and ring finger 1
chr16	75244609	75246104	1496	*	p65_UT_optimal_265	1000	889	Promoter (1-2kb)	16	75235668	75242702	7035	2	9564	ENST00000569340.1	-1907	ENSG00000050820	BCAR1	BCAR1 scaffold protein, Cas family member
chr16	81076749	81077721	973	*	p65_UT_optimal_266	1000	56	Promoter (<=1kb)	16	81053497	81077213	23717	2	123775	ENST00000378611.8	0	ENSG00000166455	C16orf46	chromosome 16 open reading frame 46
chr17	1474664	1475323	660	*	p65_UT_optimal_267	1000	494	Promoter (<=1kb)	17	1471134	1474931	3798	2	4641	ENST00000571615.1	0	ENSG00000197879	MYO1C	myosin IC
chr17	1484749	1485332	584	*	p65_UT_optimal_268	1000	101	Promoter (<=1kb)	17	1465413	1485367	19955	2	4641	ENST00000545534.6	35	ENSG00000197879	MYO1C	myosin IC
chr17	2157787	2158187	401	*	p65_UT_optimal_269	956	168	Intron (ENST00000263073.11/23293, intron 13 of 18)	17	2085783	2173071	87289	2	23293	ENST00000570874.1	14884	ENSG00000070366	SMG6	SMG6 nonsense mediated mRNA decay factor
chr17	4462125	4462626	502	*	p65_UT_optimal_270	1000	361	Intron (ENST00000714275.1/201305, intron 7 of 10)	17	4477703	4488203	10501	1	201305	ENST00000714277.1	-15077	ENSG00000182557	SPNS3	SPNS lysolipid transporter 3, sphingosine-1-phosphate (putative)
chr17	7351579	7352465	887	*	p65_UT_optimal_271	1000	400	Promoter (<=1kb)	17	7351889	7354939	3051	1	147040	ENST00000576980.2	0	ENSG00000213859	KCTD11	potassium channel tetramerization domain containing 11
chr17	7394269	7394597	329	*	p65_UT_optimal_272	883	136	Promoter (<=1kb)	17	7389727	7394525	4799	2	57048	ENST00000619711.5	0	ENSG00000187838	PLSCR3	phospholipid scramblase 3
chr17	7435045	7436399	1355	*	p65_UT_optimal_273	1000	471	Promoter (<=1kb)	17	7435435	7437679	2245	1	284114	ENST00000323206.2	0	ENSG00000181284	TMEM102	transmembrane protein 102
chr17	7557989	7558900	912	*	p65_UT_optimal_274	1000	335	Promoter (<=1kb)	17	7558292	7561292	3001	1	8741	ENST00000483039.5	0	ENSG00000161955	TNFSF13	TNF superfamily member 13
chr17	7560624	7562135	1512	*	p65_UT_optimal_275	1000	649	Promoter (<=1kb)	17	7561919	7571969	10051	1	26168	ENST00000321337.12	0	ENSG00000161956	SENP3	SUMO specific peptidase 3
chr17	7686216	7686858	643	*	p65_UT_optimal_276	960	342	Promoter (<=1kb)	17	7686301	7703502	17202	1	55135	ENST00000316024.9	0	ENSG00000141499	WRAP53	WD repeat containing antisense to TP53
chr17	7833935	7834892	958	*	p65_UT_optimal_277	935	602	Promoter (<=1kb)	17	7834217	7854796	20580	1	23135	ENST00000448097.7	0	ENSG00000132510	KDM6B	lysine demethylase 6B
chr17	7836625	7837384	760	*	p65_UT_optimal_278	1000	477	Promoter (2-3kb)	17	7834217	7854796	20580	1	23135	ENST00000448097.7	2408	ENSG00000132510	KDM6B	lysine demethylase 6B
chr17	9306985	9308535	1551	*	p65_UT_optimal_279	1000	1151	Intron (ENST00000306357.9/9482, intron 7 of 7)	17	9250487	9273434	22948	2	9482	ENST00000570987.1	-33551	ENSG00000170310	STX8	syntaxin 8
chr17	9388699	9390065	1367	*	p65_UT_optimal_280	1000	364	Intron (ENST00000306357.9/9482, intron 6 of 7)	17	9250474	9437889	187416	2	9482	ENST00000570583.5	47824	ENSG00000170310	STX8	syntaxin 8
chr17	15645171	15646238	1068	*	p65_UT_optimal_281	1000	888	Promoter (1-2kb)	17	15632531	15643275	10745	2	10626	ENST00000577372.5	-1896	ENSG00000221926	TRIM16	tripartite motif containing 16
chr17	17387266	17388207	942	*	p65_UT_optimal_282	1000	96	Distal Intergenic	17	17345269	17347152	1884	1	56953	ENST00000480529.1	41997	ENSG00000205309	NT5M	5',3'-nucleotidase, mitochondrial
chr17	18717636	18719605	1970	*	p65_UT_optimal_283	1000	1593	Promoter (2-3kb)	17	18721777	18731213	9437	1	147166	ENST00000573443.5	-2172	ENSG00000291110	TRIM16L	tripartite motif containing 16 like (pseudogene)
chr17	21287310	21288345	1036	*	p65_UT_optimal_284	1000	499	Promoter (<=1kb)	17	21288036	21303234	15199	1	5606	ENST00000526076.6	0	ENSG00000034152	MAP2K3	mitogen-activated protein kinase kinase 3
chr17	27471433	27472756	1324	*	p65_UT_optimal_285	1000	568	Promoter (<=1kb)	17	27472005	27583002	110998	1	8844	ENST00000583370.5	0	ENSG00000141068	KSR1	kinase suppressor of ras 1
chr17	28728015	28729569	1555	*	p65_UT_optimal_286	1000	833	Promoter (<=1kb)	17	28728788	28743455	14668	1	284086	ENST00000268766.11	0	ENSG00000160602	NEK8	NIMA related kinase 8
chr17	28745384	28746363	980	*	p65_UT_optimal_287	1000	369	Promoter (<=1kb)	17	28746743	28748297	1555	1	9618	ENST00000584944.5	-380	ENSG00000076604	TRAF4	TNF receptor associated factor 4
chr17	42328659	42329792	1134	*	p65_UT_optimal_288	1000	687	Promoter (1-2kb)	17	42329658	42331538	1881	2	6774	ENST00000478276.1	1746	ENSG00000168610	STAT3	signal transducer and activator of transcription 3
chr17	43578305	43579634	1330	*	p65_UT_optimal_289	1000	506	Promoter (<=1kb)	17	43544976	43579620	34645	2	2118	ENST00000586764.1	0	ENSG00000175832	ETV4	ETS variant transcription factor 4
chr17	43668886	43671754	2869	*	p65_UT_optimal_290	906	1304	Distal Intergenic	17	43641380	43661922	20543	2	4222	ENST00000393661.2	-6964	ENSG00000005102	MEOX1	mesenchyme homeobox 1
chr17	44141554	44142809	1256	*	p65_UT_optimal_291	1000	661	Promoter (<=1kb)	17	44141906	44162476	20571	1	78995	ENST00000319977.8	0	ENSG00000125319	HROB	homologous recombination factor with OB-fold
chr17	48024491	48026539	2049	*	p65_UT_optimal_292	1000	1033	Promoter (2-3kb)	17	48026171	48028560	2390	2	51226	ENST00000585182.1	2021	ENSG00000005243	COPZ2	COPI coat complex subunit zeta 2
chr17	48891741	48893034	1294	*	p65_UT_optimal_293	1000	705	Promoter (<=1kb)	17	48892765	48895871	3107	1	516	ENST00000355938.9	0	ENSG00000159199	ATP5MC1	ATP synthase membrane subunit c locus 1
chr17	49109377	49111311	1935	*	p65_UT_optimal_294	1000	1036	Distal Intergenic	17	49132460	49169989	37530	1	124872	ENST00000504681.5	-21149	ENSG00000167080	B4GALNT2	beta-1,4-N-acetyl-galactosaminyltransferase 2 (SID blood group)
chr17	50867335	50868225	891	*	p65_UT_optimal_295	920	398	Promoter (<=1kb)	17	50862980	50867978	4999	2	10140	ENST00000268957.3	0	ENSG00000141232	TOB1	transducer of ERBB2, 1
chr17	55420819	55421969	1151	*	p65_UT_optimal_296	978	865	Promoter (<=1kb)	17	55392622	55421835	29214	2	23531	ENST00000262065.8	0	ENSG00000108960	MMD	monocyte to macrophage differentiation associated
chr17	57986941	57988186	1246	*	p65_UT_optimal_297	1000	160	Promoter (<=1kb)	17	57988180	57988760	581	1	101929185	ENST00000623294.1	0		LOC101929185	uncharacterized LOC101929185
chr17	59093457	59094917	1461	*	p65_UT_optimal_298	1000	492	Intron (ENST00000393066.7/4591, intron 2 of 24)	17	59079798	59106459	26662	2	4591	ENST00000580122.5	11542	ENSG00000108395	TRIM37	tripartite motif containing 37
chr17	59845636	59846900	1265	*	p65_UT_optimal_299	1000	933	Distal Intergenic	17	59841266	59841337	72	1	406991	ENST00000362134.1	4370	ENSG00000284190	MIR21	microRNA 21
chr17	64741144	64741531	388	*	p65_UT_optimal_300	925	215	Distal Intergenic	17	64750420	64751311	892	1	101929240	ENST00000583145.1	-8889		LOC101929240	U5 small nuclear ribonucleoprotein 200 kDa helicase-like
chr17	66798770	66799495	726	*	p65_UT_optimal_301	836	200	Intron (ENST00000413366.8/5578, intron 16 of 16)	17	66787072	66787168	97	1	693219	ENST00000385208.1	11698	ENSG00000207943	MIR634	microRNA 634
chr17	68247971	68248862	892	*	p65_UT_optimal_302	1000	286	Promoter (<=1kb)	17	68248004	68257164	9161	1	51321	ENST00000612294.4	0	ENSG00000196704	AMZ2	archaelysin family metallopeptidase 2
chr17	73341611	73343101	1491	*	p65_UT_optimal_303	1000	809	Intron (ENST00000392650.8/54549, intron 44 of 44)	17	73338443	73369213	30771	2	54549	ENST00000410094.5	26112	ENSG00000069188	SDK2	sidekick cell adhesion molecule 2
chr17	75876986	75877929	944	*	p65_UT_optimal_304	1000	189	Promoter (<=1kb)	17	75876435	75877264	830	2	91107	ENST00000586495.1	0	ENSG00000132481	TRIM47	tripartite motif containing 47
chr17	78168581	78169558	978	*	p65_UT_optimal_305	1000	677	Promoter (<=1kb)	17	78168581	78172720	4140	1	9144	ENST00000225777.8	0	ENSG00000108639	SYNGR2	synaptogyrin 2
chr17	78360425	78360899	475	*	p65_UT_optimal_306	1000	236	Promoter (<=1kb)	17	78360453	78373911	13459	1	101928674	ENST00000592569.1	0	ENSG00000266970	SOCS3-DT	SOCS3 divergent transcript
chr17	78706417	78707216	800	*	p65_UT_optimal_307	1000	264	Intron (ENST00000585509.5/9267, intron 3 of 13)	17	78674048	78717025	42978	2	9267	ENST00000585509.5	9809	ENSG00000108669	CYTH1	cytohesin 1
chr17	79832249	79833388	1140	*	p65_UT_optimal_308	1000	879	3' UTR	17	79835143	79837881	2739	2	8535	ENST00000495122.1	4493	ENSG00000141582	CBX4	chromobox 4
chr17	82211812	82212811	1000	*	p65_UT_optimal_309	1000	760	Promoter (<=1kb)	17	82101470	82212813	111344	2	284001	ENST00000389641.9	2	ENSG00000176155	CCDC57	coiled-coil domain containing 57
chr17	82321368	82321785	418	*	p65_UT_optimal_310	986	119	3' UTR	17	82314873	82317608	2736	2	924	ENST00000312648.8	-3760	ENSG00000173762	CD7	CD7 molecule
chr18	3623726	3625706	1981	*	p65_UT_optimal_311	1000	1149	Intron (ENST00000400147.6/9229, intron 4 of 9)	18	3604059	3608469	4411	1	84777	ENST00000715381.1	19667		DLGAP1-AS2	DLGAP1 antisense RNA 2
chr18	12883926	12884621	696	*	p65_UT_optimal_312	1000	188	Promoter (<=1kb)	18	12785478	12884338	98861	2	5771	ENST00000327283.7	0	ENSG00000175354	PTPN2	protein tyrosine phosphatase non-receptor type 2
chr18	20816914	20817442	529	*	p65_UT_optimal_313	1000	207	Distal Intergenic	18	20953290	20954870	1581	2	6093	ENST00000578051.1	137428	ENSG00000067900	ROCK1	Rho associated coiled-coil containing protein kinase 1
chr18	20938107	20940380	2274	*	p65_UT_optimal_314	1000	1249	Distal Intergenic	18	20953290	20954870	1581	2	6093	ENST00000578051.1	14490	ENSG00000067900	ROCK1	Rho associated coiled-coil containing protein kinase 1
chr18	38940363	38942033	1671	*	p65_UT_optimal_315	1000	859	Distal Intergenic	18	38655209	38688033	32825	2	124904338	ENST00000663576.1	-252330		LOC124904338	uncharacterized LOC124904338
chr18	48948492	48949170	679	*	p65_UT_optimal_316	912	383	Promoter (<=1kb)	18	48921534	48948505	26972	2	4092	ENST00000586093.1	0	ENSG00000101665	SMAD7	SMAD family member 7
chr18	58230738	58231541	804	*	p65_UT_optimal_317	1000	475	Intron (ENST00000400345.8/23327, intron 2 of 30)	18	58221631	58316001	94371	1	23327	ENST00000585323.5	9107	ENSG00000049759	NEDD4L	NEDD4 like E3 ubiquitin protein ligase
chr18	59846971	59848067	1097	*	p65_UT_optimal_318	1000	473	Distal Intergenic	18	59899996	59904305	4310	1	5366	ENST00000316660.7	-51929	ENSG00000141682	PMAIP1	phorbol-12-myristate-13-acetate-induced protein 1
chr18	74148076	74148928	853	*	p65_UT_optimal_319	1000	552	Promoter (<=1kb)	18	74148523	74158012	9490	1	29090	ENST00000580087.5	0	ENSG00000075336	TIMM21	translocase of inner mitochondrial membrane 21
chr19	1183136	1184441	1306	*	p65_UT_optimal_320	1000	703	Intron (ENST00000585748.3/6794, intron 2 of 11)	19	1177558	1228431	50874	1	6794	ENST00000585748.3	5578	ENSG00000118046	STK11	serine/threonine kinase 11
chr19	2478300	2479676	1377	*	p65_UT_optimal_321	841	784	Promoter (1-2kb)	19	2476356	2477126	771	1	4616	ENST00000593043.1	1944	ENSG00000099860	GADD45B	growth arrest and DNA damage inducible beta
chr19	3284846	3286090	1245	*	p65_UT_optimal_322	1000	297	Promoter (<=1kb)	19	3284762	3293401	8640	1	60680	ENST00000591483.1	84	ENSG00000161082	CELF5	CUGBP Elav-like family member 5
chr19	4337873	4339732	1860	*	p65_UT_optimal_323	1000	843	Promoter (<=1kb)	19	4324043	4338821	14779	2	55620	ENST00000600324.5	0	ENSG00000178078	STAP2	signal transducing adaptor family member 2
chr19	6590684	6591281	598	*	p65_UT_optimal_324	1000	357	Promoter (<=1kb)	19	6583183	6591139	7957	2	970	ENST00000423145.7	0	ENSG00000125726	CD70	CD70 molecule
chr19	6720138	6722229	2092	*	p65_UT_optimal_325	1000	766	Promoter (<=1kb)	19	6677704	6720650	42947	2	718	ENST00000245907.11	0	ENSG00000125730	C3	complement C3
chr19	6767157	6768467	1311	*	p65_UT_optimal_326	1000	801	Promoter (<=1kb)	19	6752160	6767435	15276	2	10045	ENST00000245908.11	0	ENSG00000125731	SH2D3A	SH2 domain containing 3A
chr19	9059030	9059824	795	*	p65_UT_optimal_327	929	306	Distal Intergenic	19	9087061	9095669	8609	1	125963	ENST00000641627.1	-27237	ENSG00000170929	OR1M1	olfactory receptor family 1 subfamily M member 1
chr19	9075145	9075907	763	*	p65_UT_optimal_328	834	282	Distal Intergenic	19	9087061	9095669	8609	1	125963	ENST00000641627.1	-11154	ENSG00000170929	OR1M1	olfactory receptor family 1 subfamily M member 1
chr19	10219569	10220914	1346	*	p65_UT_optimal_329	1000	527	Intron (ENST00000588952.5/1786, intron 1 of 8)	19	10230413	10230485	73	1	100422925	ENST00000585009.1	-9499	ENSG00000264266	MIR4322	microRNA 4322
chr19	10403657	10405332	1676	*	p65_UT_optimal_330	880	111	Promoter (<=1kb)	19	10391133	10403542	12410	2	11140	ENST00000222005.7	-115	ENSG00000105401	CDC37	cell division cycle 37, HSP90 cochaperone
chr19	11346015	11346716	702	*	p65_UT_optimal_331	952	169	Promoter (<=1kb)	19	11346505	11350868	4364	1	126075	ENST00000590919.5	0	ENSG00000183401	CCDC159	coiled-coil domain containing 159
chr19	11421713	11422752	1040	*	p65_UT_optimal_332	1000	377	Promoter (2-3kb)	19	11394325	11419328	25004	2	57139	ENST00000393423.7	-2385	ENSG00000205517	RGL3	ral guanine nucleotide dissociation stimulator like 3
chr19	12787751	12789435	1685	*	p65_UT_optimal_333	1000	1153	Promoter (<=1kb)	19	12787128	12787192	65	1	100847071	ENST00000585074.1	623	ENSG00000263800	MIR5684	microRNA 5684
chr19	12792667	12794316	1650	*	p65_UT_optimal_334	1000	1200	Promoter (<=1kb)	19	12774502	12792582	18081	2	29911	ENST00000593143.5	-85	ENSG00000095066	HOOK2	hook microtubule tethering protein 2
chr19	13843024	13844691	1668	*	p65_UT_optimal_335	945	458	Promoter (<=1kb)	19	13823880	13842928	19049	2	284454	ENST00000587762.2	-96		MIR23AHG	miR-23a/27a/24-2 cluster host gene
chr19	13846747	13848133	1387	*	p65_UT_optimal_336	1000	460	Distal Intergenic	19	13823880	13842928	19049	2	284454	ENST00000587762.2	-3819		MIR23AHG	miR-23a/27a/24-2 cluster host gene
chr19	13861649	13862368	720	*	p65_UT_optimal_337	1000	425	Promoter (<=1kb)	19	13862063	13880755	18693	1	342977	ENST00000591727.1	0	ENSG00000187556	NANOS3	nanos C2HC-type zinc finger 3
chr19	17947376	17948761	1386	*	p65_UT_optimal_338	1000	810	Promoter (2-3kb)	19	17951293	18000080	48788	1	3780	ENST00000222249.13	-2532	ENSG00000105642	KCNN1	potassium calcium-activated channel subfamily N member 1
chr19	18328654	18329313	660	*	p65_UT_optimal_339	833	138	Distal Intergenic	19	18309291	18323112	13822	2	25804	ENST00000594828.7	-5542	ENSG00000130520	LSM4	LSM4 homolog, U6 small nuclear RNA and mRNA degradation associated
chr19	19385345	19385804	460	*	p65_UT_optimal_340	1000	229	Promoter (<=1kb)	19	19385826	19465577	79752	1	54815	ENST00000494516.6	-22	ENSG00000167491	GATAD2A	GATA zinc finger domain containing 2A
chr19	26357532	26358079	548	*	p65_UT_optimal_341	1000	345	Distal Intergenic	19	27681744	27685255	3512	2	105372345	ENST00000662444.1	1327176		LOC105372345	uncharacterized LOC105372345
chr19	32580768	32582225	1458	*	p65_UT_optimal_342	1000	1058	Promoter (<=1kb)	19	32581190	32587453	6264	1	9141	ENST00000590247.7	0	ENSG00000105185	PDCD5	programmed cell death 5
chr19	36114952	36116005	1054	*	p65_UT_optimal_343	1000	575	Promoter (<=1kb)	19	36115439	36118560	3122	1	1155	ENST00000629269.2	0	ENSG00000105254	TBCB	tubulin folding cofactor B
chr19	38899532	38900811	1280	*	p65_UT_optimal_344	1000	541	Promoter (<=1kb)	19	38878555	38899862	21308	2	22933	ENST00000358931.9	0	ENSG00000068903	SIRT2	sirtuin 2
chr19	39402340	39403079	740	*	p65_UT_optimal_345	1000	507	Exon (ENST00000687686.1/ENST00000687686.1, exon 1 of 1)	19	39406847	39409407	2561	1	7538	ENST00000597629.3	-3768	ENSG00000128016	ZFP36	ZFP36 ring finger protein
chr19	40715415	40717171	1757	*	p65_UT_optimal_346	1000	1404	Promoter (<=1kb)	19	40691514	40715616	24103	2	79934	ENST00000678404.1	0	ENSG00000123815	COQ8B	coenzyme Q8B
chr19	43462687	43464663	1977	*	p65_UT_optimal_347	1000	1061	Promoter (<=1kb)	19	43461801	43463963	2163	2	27076	ENST00000594326.1	0	ENSG00000124466	LYPD3	LY6/PLAUR domain containing 3
chr19	43474974	43475663	690	*	p65_UT_optimal_348	1000	233	3' UTR	19	43464005	43465608	1604	2	27076	ENST00000595970.1	-9366	ENSG00000124466	LYPD3	LY6/PLAUR domain containing 3
chr19	44741381	44742830	1450	*	p65_UT_optimal_349	924	383	Distal Intergenic	19	44747705	44759486	11782	1	602	ENST00000403534.7	-4875	ENSG00000069399	BCL3	BCL3 transcription coactivator
chr19	44746604	44749468	2865	*	p65_UT_optimal_350	1000	786	Promoter (<=1kb)	19	44747705	44759486	11782	1	602	ENST00000403534.7	0	ENSG00000069399	BCL3	BCL3 transcription coactivator
chr19	44753103	44754812	1710	*	p65_UT_optimal_351	1000	249	Promoter (<=1kb)	19	44755149	44757168	2020	1	602	ENST00000473468.1	-337	ENSG00000069399	BCL3	BCL3 transcription coactivator
chr19	45000873	45002181	1309	*	p65_UT_optimal_352	1000	297	Promoter (<=1kb)	19	45001461	45012229	10769	1	5971	ENST00000509480.5	0	ENSG00000104856	RELB	RELB proto-oncogene, NF-kB subunit
chr19	45325941	45326416	476	*	p65_UT_optimal_353	1000	163	Distal Intergenic	19	45306413	45322875	16463	2	1158	ENST00000221476.4	-3066	ENSG00000104879	CKM	creatine kinase, M-type
chr19	45583842	45585245	1404	*	p65_UT_optimal_354	1000	366	Promoter (<=1kb)	19	45527767	45584802	57036	2	80207	ENST00000323060.4	0	ENSG00000125741	OPA3	outer mitochondrial membrane lipid metabolism regulator OPA3
chr19	45641751	45642798	1048	*	p65_UT_optimal_355	1000	655	Promoter (<=1kb)	19	45632861	45642381	9521	2	24139	ENST00000588889.5	0	ENSG00000125746	EML2	EMAP like 2
chr19	45645701	45646613	913	*	p65_UT_optimal_356	886	85	Promoter (<=1kb)	19	45609400	45645602	36203	2	24139	ENST00000587152.6	-99	ENSG00000125746	EML2	EMAP like 2
chr19	46271587	46272318	732	*	p65_UT_optimal_357	1000	204	Distal Intergenic	19	46249394	46250163	770	2	124904728	ENST00000613498.1	-21424		LOC124904728	uncharacterized LOC124904728
chr19	47226366	47228129	1764	*	p65_UT_optimal_358	1000	1462	Promoter (<=1kb)	19	47226944	47227019	76	2	100422832	ENST00000636300.1	0	ENSG00000284411	MIR3191	microRNA 3191
chr19	48780940	48781480	541	*	p65_UT_optimal_359	1000	194	Distal Intergenic	19	48796247	48797543	1297	2	587	ENST00000599510.1	16063	ENSG00000105552	BCAT2	branched chain amino acid transaminase 2
chr19	49591651	49593415	1765	*	p65_UT_optimal_360	857	551	Promoter (<=1kb)	19	49591182	49626439	35258	1	57479	ENST00000418929.7	469	ENSG00000126464	PRR12	proline rich 12
chr19	49638181	49638541	361	*	p65_UT_optimal_361	964	177	Promoter (1-2kb)	19	49635812	49640122	4311	2	6237	ENST00000601532.1	1581	ENSG00000126458	RRAS	RAS related
chr19	49639088	49640749	1662	*	p65_UT_optimal_362	1000	1442	Promoter (<=1kb)	19	49635292	49640143	4852	2	6237	ENST00000246792.4	0	ENSG00000126458	RRAS	RAS related
chr19	49677821	49678767	947	*	p65_UT_optimal_363	1000	455	Promoter (<=1kb)	19	49678225	49684818	6594	1	3276	ENST00000526224.5	0	ENSG00000126457	PRMT1	protein arginine methyltransferase 1
chr19	53867318	53869679	2362	*	p65_UT_optimal_364	1000	347	Promoter (<=1kb)	19	53854581	53869107	14527	2	105372457	ENST00000455835.2	0		MYADM-AS1	MYADM antisense RNA 1
chr19	55376087	55376808	722	*	p65_UT_optimal_365	895	175	Promoter (<=1kb)	19	55376826	55378246	1421	1	147744	ENST00000291934.4	-18	ENSG00000160472	TMEM190	transmembrane protein 190
chr19	58575175	58576576	1402	*	p65_UT_optimal_366	1000	632	Promoter (<=1kb)	19	58575438	58605223	29786	1	65996	ENST00000651608.1	0	ENSG00000293115	CENPBD2P	CENPB DNA-binding domains containing 2, pseudogene
chr2	4673062	4673674	613	*	p65_UT_optimal_367	1000	269	Distal Intergenic	2	4628216	4656498	28283	2	727982	ENST00000412134.6	-16564	ENSG00000231532	LINC01249	long intergenic non-protein coding RNA 1249
chr2	10042812	10043428	617	*	p65_UT_optimal_368	1000	201	Promoter (<=1kb)	2	10042849	10047770	4922	1	8462	ENST00000401510.5	0	ENSG00000172059	KLF11	KLF transcription factor 11
chr2	10493530	10494053	524	*	p65_UT_optimal_369	859	214	Distal Intergenic	2	10453798	10457693	3896	1	101929715	ENST00000670859.1	39732		ODC1-DT	ODC1 divergent transcript
chr2	19538567	19538855	289	*	p65_UT_optimal_370	1000	126	Distal Intergenic	2	19479943	19488920	8978	1	105373460	ENST00000663794.1	58624	ENSG00000237992	LINC01808	long intergenic non-protein coding RNA 1808
chr2	24364798	24365320	523	*	p65_UT_optimal_371	1000	351	Distal Intergenic	2	24202864	24360536	157673	2	50618	ENST00000355123.9	-4262	ENSG00000198399	ITSN2	intersectin 2
chr2	25210089	25210951	863	*	p65_UT_optimal_372	1000	210	Distal Intergenic	2	25204313	25209202	4890	1	106144568	ENST00000431650.1	5776	ENSG00000230452	LINC01381	long intergenic non-protein coding RNA 1381
chr2	28680535	28682596	2062	*	p65_UT_optimal_373	1000	1089	Distal Intergenic	2	28630586	28643267	12682	1	151056	ENST00000436775.1	49949	ENSG00000163803	PLB1	phospholipase B1
chr2	37324658	37325744	1087	*	p65_UT_optimal_374	900	894	Promoter (<=1kb)	2	37325340	37326797	1458	1	101929542	ENST00000433893.1	0		PRKD3-DT	PRKD3 divergent transcript
chr2	38146440	38147339	900	*	p65_UT_optimal_375	1000	437	Exon (ENST00000653994.1/285154, exon 4 of 4)	2	38132637	38138946	6310	2	107985871	ENST00000417213.1	-7494		LOC107985871	uncharacterized LOC107985871
chr2	38438597	38439494	898	*	p65_UT_optimal_376	1000	654	Intron (ENST00000671178.1/101929596, intron 4 of 5)	2	38431294	38433573	2280	1	100996902	ENST00000457385.1	7303	ENSG00000235009	LINC01883	long intergenic non-protein coding RNA 1883
chr2	42810229	42810506	278	*	p65_UT_optimal_377	905	150	Distal Intergenic	2	42769887	42792593	22707	2	23498	ENST00000406924.6	-17636	ENSG00000162882	HAAO	3-hydroxyanthranilate 3,4-dioxygenase
chr2	43225574	43227642	2069	*	p65_UT_optimal_378	1000	744	Promoter (<=1kb)	2	43227210	43228855	1646	1	100129726	ENST00000623515.2	0	ENSG00000279873	LINC01126	long intergenic non-protein coding RNA 1126
chr2	44949780	44950348	569	*	p65_UT_optimal_379	1000	173	Distal Intergenic	2	44940153	44941916	1764	2	100506108	ENST00000419364.3	-7864	ENSG00000236502	SIX3-AS1	SIX3 antisense RNA 1
chr2	45765514	45766301	788	*	p65_UT_optimal_380	1000	184	Intron (ENST00000421201.1/5581, intron 2 of 2)	2	45697982	45770860	72879	1	5581	ENST00000485176.1	67532	ENSG00000171132	PRKCE	protein kinase C epsilon
chr2	46941573	46942727	1155	*	p65_UT_optimal_381	1000	684	Promoter (<=1kb)	2	46901870	46941855	39986	2	90411	ENST00000444761.6	0	ENSG00000180398	MCFD2	multiple coagulation factor deficiency 2, ER cargo receptor complex subunit
chr2	47043485	47044408	924	*	p65_UT_optimal_382	1000	449	Promoter (1-2kb)	2	47046315	47050827	4513	1	57217	ENST00000496991.3	-1907	ENSG00000068724	TTC7A	tetratricopeptide repeat domain 7A
chr2	60880794	60882347	1554	*	p65_UT_optimal_383	1000	302	Promoter (<=1kb)	2	60823069	60881317	58249	2	400957	ENST00000439412.6	0	ENSG00000228414	REL-DT	REL divergent transcript
chr2	66574318	66577479	3162	*	p65_UT_optimal_384	1000	1332	Promoter (<=1kb)	2	66574030	66695505	121476	1	100507073	ENST00000433396.5	288	ENSG00000232046	LINC01798	long intergenic non-protein coding RNA 1798
chr2	68465957	68467997	2041	*	p65_UT_optimal_385	1000	1773	Promoter (<=1kb)	2	68467572	68579257	111686	1	200558	ENST00000529851.5	0	ENSG00000169621	APLF	aprataxin and PNKP like factor
chr2	71023281	71024477	1197	*	p65_UT_optimal_386	1000	615	Promoter (<=1kb)	2	71024127	71029893	5767	1	79315	ENST00000642062.1	0	ENSG00000290930	OR7E91P	olfactory receptor family 7 subfamily E member 91 pseudogene
chr2	71049635	71050125	491	*	p65_UT_optimal_387	1000	390	Intron (ENST00000434990.1/ENST00000434990.1, intron 1 of 3)	2	71068278	71070619	2342	1	55577	ENST00000497690.1	-18153	ENSG00000124357	NAGK	N-acetylglucosamine kinase
chr2	84924123	84925283	1161	*	p65_UT_optimal_388	1000	335	Distal Intergenic	2	84901643	84907008	5366	2	105374836	ENST00000489999.1	-17115	ENSG00000186854	LOC105374836	uncharacterized LOC105374836
chr2	94501708	94502811	1104	*	p65_UT_optimal_389	1000	753	Distal Intergenic	2	94582873	94585473	2601	2	100133920	ENST00000562856.1	82662	ENSG00000290941	LOC100133920	methylenetetrahydrofolate dehydrogenase (NADP+ dependent) 1 like pseudogene
chr2	94505189	94505877	689	*	p65_UT_optimal_390	1000	362	Distal Intergenic	2	94582873	94585473	2601	2	100133920	ENST00000562856.1	79596	ENSG00000290941	LOC100133920	methylenetetrahydrofolate dehydrogenase (NADP+ dependent) 1 like pseudogene
chr2	96505321	96506936	1616	*	p65_UT_optimal_391	1000	272	Promoter (<=1kb)	2	96497646	96505345	7700	2	93082	ENST00000310865.7	0	ENSG00000163121	NEURL3	neuralized E3 ubiquitin protein ligase 3
chr2	96873702	96875098	1397	*	p65_UT_optimal_392	1000	682	Promoter (2-3kb)	2	96865667	96870757	5091	2	54910	ENST00000449330.1	-2945	ENSG00000168758	SEMA4C	semaphorin 4C
chr2	99154309	99155452	1144	*	p65_UT_optimal_393	1000	483	Promoter (<=1kb)	2	99154998	99195298	40301	1	51263	ENST00000410042.1	0	ENSG00000185414	MRPL30	mitochondrial ribosomal protein L30
chr2	99180619	99181463	845	*	p65_UT_optimal_394	1000	319	Promoter (<=1kb)	2	99161947	99180927	18981	2	129531	ENST00000422537.6	0	ENSG00000158411	MITD1	microtubule interacting and trafficking domain containing 1
chr2	100895591	100896567	977	*	p65_UT_optimal_395	848	607	Intron (ENST00000335681.10/4862, intron 1 of 20)	2	100925146	100964176	39031	1	4862	ENST00000486017.5	-28579	ENSG00000170485	NPAS2	neuronal PAS domain protein 2
chr2	101696921	101697605	685	*	p65_UT_optimal_396	1000	484	Promoter (<=1kb)	2	101696850	101824053	127204	1	9448	ENST00000427603.5	71	ENSG00000071054	MAP4K4	mitogen-activated protein kinase kinase kinase kinase 4
chr2	108989008	108989634	627	*	p65_UT_optimal_397	923	159	Promoter (<=1kb)	2	108894471	108989220	94750	2	10913	ENST00000258443.7	0	ENSG00000135960	EDAR	ectodysplasin A receptor
chr2	109199339	109199849	511	*	p65_UT_optimal_398	1000	304	Intron (ENST00000309415.8/344558, intron 1 of 9)	2	109141490	109141588	99	2	100422863	ENST00000582152.1	-57751	ENSG00000264934	MIR4265	microRNA 4265
chr2	109423762	109424528	767	*	p65_UT_optimal_399	933	617	Intron (ENST00000309415.8/344558, intron 5 of 9)	2	109313571	109313625	55	2	100423027	ENST00000583300.1	-110137	ENSG00000265965	MIR4266	microRNA 4266
chr2	113202246	113202747	502	*	p65_UT_optimal_400	976	175	3' UTR	2	113198558	113202912	4355	1	23550	ENST00000464559.1	3688	ENSG00000125637	PSD4	pleckstrin and Sec7 domain containing 4
chr2	121530354	121530651	298	*	p65_UT_optimal_401	845	175	Promoter (<=1kb)	2	121530422	121532705	2284	1	107985942	ENST00000577914.1	0		CLASP1-AS1	CLASP1 antisense RNA 1
chr2	130341911	130343128	1218	*	p65_UT_optimal_402	1000	481	Promoter (<=1kb)	2	130337933	130342164	4232	2	84317	ENST00000259229.7	0	ENSG00000136710	CCDC115	coiled-coil domain containing 115
chr2	132438877	132439146	270	*	p65_UT_optimal_403	861	104	Intron (ENST00000329321.4/2863, intron 1 of 1)	2	132416805	132646582	229778	1	2863	ENST00000329321.4	22072	ENSG00000183840	GPR39	G protein-coupled receptor 39
chr2	135985695	135986238	544	*	p65_UT_optimal_404	1000	201	Promoter (<=1kb)	2	135924418	135985884	61467	2	1615	ENST00000441323.5	0	ENSG00000115866	DARS1	aspartyl-tRNA synthetase 1
chr2	150521048	150521780	733	*	p65_UT_optimal_405	1000	223	Intron (ENST00000439275.1/390, intron 1 of 4)	2	150474875	150539011	64137	2	390	ENST00000439275.1	17231	ENSG00000115963	RND3	Rho family GTPase 3
chr2	158848325	158849020	696	*	p65_UT_optimal_406	1000	359	Intron (ENST00000409042.5/92196, intron 4 of 4)	2	158804298	158862781	58484	1	92196	ENST00000343761.4	44027	ENSG00000163331	DAPL1	death associated protein like 1
chr2	158884662	158886048	1387	*	p65_UT_optimal_407	1000	980	Distal Intergenic	2	158804298	158862781	58484	1	92196	ENST00000343761.4	80364	ENSG00000163331	DAPL1	death associated protein like 1
chr2	162318728	162319896	1169	*	p65_UT_optimal_408	1000	136	Promoter (<=1kb)	2	162318840	162356834	37995	1	25801	ENST00000473240.5	0	ENSG00000115271	GCA	grancalcin
chr2	169438348	169439744	1397	*	p65_UT_optimal_409	1000	703	Distal Intergenic	2	169479480	169482710	3231	1	129880	ENST00000469980.1	-39736	ENSG00000163093	BBS5	Bardet-Biedl syndrome 5
chr2	172095560	172096979	1420	*	p65_UT_optimal_410	994	200	Distal Intergenic	2	172099438	172102900	3463	2	1746	ENST00000234198.9	5921	ENSG00000115844	DLX2	distal-less homeobox 2
chr2	172097417	172099600	2184	*	p65_UT_optimal_411	1000	753	3' UTR	2	172099438	172102900	3463	2	1746	ENST00000234198.9	3300	ENSG00000115844	DLX2	distal-less homeobox 2
chr2	191019983	191021160	1178	*	p65_UT_optimal_412	1000	698	Promoter (<=1kb)	2	191001086	191020320	19235	2	6772	ENST00000454414.5	0	ENSG00000115415	STAT1	signal transducer and activator of transcription 1
chr2	203683740	203684516	777	*	p65_UT_optimal_413	1000	205	Distal Intergenic	2	203706475	203738910	32436	1	940	ENST00000374481.7	-21959	ENSG00000178562	CD28	CD28 molecule
chr2	218322912	218324850	1939	*	p65_UT_optimal_414	1000	1305	Promoter (<=1kb)	2	218323173	218346791	23619	1	25953	ENST00000258362.7	0	ENSG00000127838	PNKD	PNKD metallo-beta-lactamase domain containing
chr2	218879632	218881704	2073	*	p65_UT_optimal_415	1000	671	Promoter (<=1kb)	2	218880852	218893928	13077	1	80326	ENST00000258411.8	0	ENSG00000135925	WNT10A	Wnt family member 10A
chr2	218895218	218897965	2748	*	p65_UT_optimal_416	1000	1275	Intron (ENST00000489887.1/ENST00000489887.1, intron 1 of 1)	2	218909158	218920724	11567	1	124906119	ENST00000689696.1	-11193	ENSG00000288898	LOC124906119	uncharacterized LOC124906119
chr2	218908739	218909773	1035	*	p65_UT_optimal_417	851	520	Promoter (<=1kb)	2	218909158	218920724	11567	1	124906119	ENST00000689696.1	0	ENSG00000288898	LOC124906119	uncharacterized LOC124906119
chr2	218962782	218963859	1078	*	p65_UT_optimal_418	1000	369	Distal Intergenic	2	218959666	218962155	2490	1	8941	ENST00000302625.6	3116	ENSG00000171450	CDK5R2	cyclin dependent kinase 5 regulatory subunit 2
chr2	222422956	222424375	1420	*	p65_UT_optimal_419	1000	627	Promoter (<=1kb)	2	222424543	222562621	138079	1	130367	ENST00000321276.8	-168	ENSG00000163082	SGPP2	sphingosine-1-phosphate phosphatase 2
chr2	222866350	222866797	448	*	p65_UT_optimal_420	1000	409	Intron (ENST00000392066.7/2181, intron 1 of 15)	2	222861628	222944609	82982	1	2181	ENST00000680684.1	4722	ENSG00000123983	ACSL3	acyl-CoA synthetase long chain family member 3
chr2	231706003	231708757	2755	*	p65_UT_optimal_421	1000	630	Promoter (<=1kb)	2	231706895	231713013	6119	1	5757	ENST00000466801.5	0	ENSG00000187514	PTMA	prothymosin alpha
chr20	543539	544144	606	*	p65_UT_optimal_422	1000	458	Promoter (<=1kb)	20	472498	543790	71293	2	1457	ENST00000217244.9	0	ENSG00000101266	CSNK2A1	casein kinase 2 alpha 1
chr20	26600180	26600538	359	*	p65_UT_optimal_423	1000	312	Distal Intergenic	20	26249545	26251546	2002	2	124904967	ENST00000665857.1	-348634	ENSG00000227195	LOC124904967	uncharacterized LOC124904967
chr20	32154931	32155907	977	*	p65_UT_optimal_424	1000	664	Exon (ENST00000398022.7/9777, exon 13 of 18)	20	32159143	32167258	8116	1	9777	ENST00000495749.1	-3236	ENSG00000101337	TM9SF4	transmembrane 9 superfamily member 4
chr20	32475096	32476737	1642	*	p65_UT_optimal_425	968	671	Intron (ENST00000359676.9/140688, intron 1 of 7)	20	32443059	32483471	40413	2	140688	ENST00000359676.9	6734	ENSG00000197183	NOL4L	nucleolar protein 4 like
chr20	45358709	45360237	1529	*	p65_UT_optimal_426	1000	1021	Promoter (1-2kb)	20	45361937	45367214	5278	1	90196	ENST00000372727.5	-1700	ENSG00000204070	SYS1	SYS1 golgi trafficking protein
chr20	45362515	45363432	918	*	p65_UT_optimal_427	1000	742	Promoter (<=1kb)	20	45363200	45410610	47411	1	767557	ENST00000419593.5	0	ENSG00000254806	SYS1-DBNDD2	SYS1-DBNDD2 readthrough (NMD candidate)
chr20	50234523	50236631	2109	*	p65_UT_optimal_428	1000	1270	Distal Intergenic	20	50247643	50265669	18027	1	105372656	ENST00000651976.1	-11012		LOC105372656	uncharacterized LOC105372656
chr20	50320464	50321782	1319	*	p65_UT_optimal_429	1000	719	Promoter (<=1kb)	20	50299876	50321486	21611	2	101927586	ENST00000689787.1	0	ENSG00000233077	LINC01271	long intergenic non-protein coding RNA 1271
chr20	57283641	57284628	988	*	p65_UT_optimal_430	1000	730	Distal Intergenic	20	57168753	57266641	97889	2	655	ENST00000395863.8	-17000	ENSG00000101144	BMP7	bone morphogenetic protein 7
chr20	58236808	58237233	426	*	p65_UT_optimal_431	1000	262	Promoter (<=1kb)	20	58232804	58235887	3084	2	55370	ENST00000467784.1	-921		PPP4R1L	protein phosphatase 4 regulatory subunit 1 like (pseudogene)
chr20	58306588	58307305	718	*	p65_UT_optimal_432	1000	543	Promoter (2-3kb)	20	58246927	58309433	62507	2	55370	ENST00000686997.1	2128		PPP4R1L	protein phosphatase 4 regulatory subunit 1 like (pseudogene)
chr20	63431504	63433236	1733	*	p65_UT_optimal_433	1000	1029	Promoter (<=1kb)	20	63428367	63433476	5110	2	3785	ENST00000636638.1	240	ENSG00000075043	KCNQ2	potassium voltage-gated channel subfamily Q member 2
chr20	63482636	63483470	835	*	p65_UT_optimal_434	1000	433	Distal Intergenic	20	63400210	63472677	72468	2	3785	ENST00000626839.2	-9959	ENSG00000075043	KCNQ2	potassium voltage-gated channel subfamily Q member 2
chr20	63537631	63538697	1067	*	p65_UT_optimal_435	1000	646	Promoter (<=1kb)	20	63528001	63537376	9376	2	5753	ENST00000542869.3	-255	ENSG00000101213	PTK6	protein tyrosine kinase 6
chr20	63698806	63699237	432	*	p65_UT_optimal_436	1000	335	Promoter (1-2kb)	20	63699456	63700777	1322	2	10139	ENST00000610414.4	1540	ENSG00000101246	ARFRP1	ARF related protein 1
chr21	5076831	5077918	1088	*	p65_UT_optimal_437	1000	425	Intron (ENST00000623188.1/105372831, intron 1 of 1)	21	5073458	5087867	14410	1	105372831	ENST00000623188.1	3373		CH507-9B2.8	uncharacterized CH507-9B2.8
chr21	5088774	5091053	2280	*	p65_UT_optimal_438	1000	1933	Distal Intergenic	21	5073458	5087867	14410	1	105372831	ENST00000623188.1	15316		CH507-9B2.8	uncharacterized CH507-9B2.8
chr21	29018924	29020143	1220	*	p65_UT_optimal_439	1000	337	Promoter (<=1kb)	21	29004384	29019349	14966	2	10069	ENST00000493196.2	0	ENSG00000156253	RWDD2B	RWD domain containing 2B
chr21	33204052	33204343	292	*	p65_UT_optimal_440	1000	142	Promoter (<=1kb)	21	33205282	33265664	60383	1	3455	ENST00000683941.1	-939	ENSG00000159110	IFNAR2	interferon alpha and beta receptor subunit 2
chr21	33299048	33299690	643	*	p65_UT_optimal_441	1000	417	Intron (ENST00000637650.2/3588, intron 6 of 6)	21	33276612	33296350	19739	1	3588	ENST00000451065.1	22436	ENSG00000243646	IL10RB	interleukin 10 receptor subunit beta
chr21	33324350	33325673	1324	*	p65_UT_optimal_442	1000	845	Promoter (<=1kb)	21	33324387	33359730	35344	1	3454	ENST00000700080.1	0	ENSG00000142166	IFNAR1	interferon alpha and beta receptor subunit 1
chr21	33382872	33383962	1091	*	p65_UT_optimal_443	1000	137	Distal Intergenic	21	33403413	33437516	34104	1	3460	ENST00000290219.11	-19451	ENSG00000159128	IFNGR2	interferon gamma receptor 2
chr21	37208657	37209210	554	*	p65_UT_optimal_444	1000	435	Promoter (<=1kb)	21	37208503	37221736	13234	1	257203	ENST00000454482.2	154	ENSG00000230366	DSCR9	Down syndrome critical region 9
chr21	37631535	37632303	769	*	p65_UT_optimal_445	1000	156	Intron (ENST00000667151.1/ENST00000667151.1, intron 1 of 2)	21	37698555	37740702	42148	1	105372799	ENST00000711629.1	-66252	ENSG00000292434	KCNJ6-AS1	KCNJ6 antisense RNA 1
chr21	38831219	38832104	886	*	p65_UT_optimal_446	1000	655	Intron (ENST00000663561.1/400867, intron 2 of 2)	21	38809636	38818646	9011	1	2114	ENST00000456966.1	21583	ENSG00000157557	ETS2	ETS proto-oncogene 2, transcription factor
chr21	41601335	41602408	1074	*	p65_UT_optimal_447	1000	616	Distal Intergenic	21	41576135	41581319	5185	2	105372809	ENST00000418874.1	-20016		LOC105372809	uncharacterized LOC105372809
chr21	44170396	44171475	1080	*	p65_UT_optimal_448	1000	842	Intron (ENST00000645487.1/8209, intron 3 of 3)	21	44159015	44160076	1062	2	105377138	ENST00000424921.1	-10320		LINC01678	long intergenic non-protein coding RNA 1678
chr21	44184437	44185498	1062	*	p65_UT_optimal_449	1000	390	Intron (ENST00000645487.1/8209, intron 3 of 3)	21	44172169	44194338	22170	2	105377139	ENST00000645813.1	8840	ENSG00000285413	LOC105377139	uncharacterized LOC105377139
chr21	44505236	44505604	369	*	p65_UT_optimal_450	1000	236	Promoter (1-2kb)	21	44506807	44516575	9769	1	54082	ENST00000451035.2	-1203	ENSG00000235890	TSPEAR-AS1	TSPEAR antisense RNA 1
chr21	45104490	45105144	655	*	p65_UT_optimal_451	1000	341	Intron (ENST00000462214.5/104, intron 1 of 3)	21	45128453	45171759	43307	1	104	ENST00000464215.2	-23309	ENSG00000197381	ADARB1	adenosine deaminase RNA specific B1
chr22	16266963	16267412	450	*	p65_UT_optimal_452	891	378	Distal Intergenic	22	16141767	16141872	106	1	124905169	ENST00000612550.1	125196	ENSG00000278188	LOC124905169	U6 spliceosomal RNA
chr22	17781137	17782117	981	*	p65_UT_optimal_453	1000	607	Distal Intergenic	22	17777322	17779481	2160	1	200298	ENST00000600723.1	3815	ENSG00000269220	LINC00528	long intergenic non-protein coding RNA 528
chr22	18894000	18894567	568	*	p65_UT_optimal_454	943	191	Promoter (<=1kb)	22	18873543	18894407	20865	2	100996432	ENST00000614596.2	0		FAM230F	family with sequence similarity 230 member F
chr22	20750181	20751266	1086	*	p65_UT_optimal_455	1000	416	Promoter (<=1kb)	22	20747484	20751680	4197	2	5297	ENST00000475414.1	414	ENSG00000241973	PI4KA	phosphatidylinositol 4-kinase alpha
chr22	24515956	24516733	778	*	p65_UT_optimal_456	1000	358	Exon (ENST00000432032.1/ENST00000432032.1, exon 1 of 2)	22	24519801	24528390	8590	1	51733	ENST00000498140.1	-3068	ENSG00000100024	UPB1	beta-ureidopropionase 1
chr22	24950002	24950933	932	*	p65_UT_optimal_457	1000	346	Promoter (1-2kb)	22	24952716	25197448	244733	1	85379	ENST00000358431.8	-1783	ENSG00000197077	KIAA1671	KIAA1671
chr22	30078386	30079429	1044	*	p65_UT_optimal_458	1000	647	Promoter (<=1kb)	22	30008742	30080230	71489	2	101929664	ENST00000429350.5	801	ENSG00000227117	HORMAD2-AS1	HORMAD2 and MTMR3 antisense RNA 1
chr22	30235918	30236364	447	*	p65_UT_optimal_459	1000	138	Promoter (2-3kb)	22	30239194	30240538	1345	1	110806283	ENST00000447565.1	-2830	ENSG00000232530	LIF-AS1	LIF antisense RNA 1
chr22	30249874	30251950	2077	*	p65_UT_optimal_460	1000	1235	Distal Intergenic	22	30240453	30246759	6307	2	3976	ENST00000249075.4	-3115	ENSG00000128342	LIF	LIF interleukin 6 family cytokine
chr22	30255747	30256732	986	*	p65_UT_optimal_461	1000	349	Distal Intergenic	22	30240453	30246759	6307	2	3976	ENST00000249075.4	-8988	ENSG00000128342	LIF	LIF interleukin 6 family cytokine
chr22	32050559	32051358	800	*	p65_UT_optimal_462	1000	325	Intron (ENST00000266088.9/6523, intron 2 of 14)	22	32043261	32113029	69769	1	6523	ENST00000266088.9	7298	ENSG00000100170	SLC5A1	solute carrier family 5 member 1
chr22	37675140	37676186	1047	*	p65_UT_optimal_463	971	155	Promoter (<=1kb)	22	37675636	37679802	4167	1	3956	ENST00000215909.10	0	ENSG00000100097	LGALS1	galectin 1
chr22	37676418	37677278	861	*	p65_UT_optimal_464	1000	549	Promoter (<=1kb)	22	37676999	37679802	2804	1	3956	ENST00000472321.1	0	ENSG00000100097	LGALS1	galectin 1
chr22	38217219	38219234	2016	*	p65_UT_optimal_465	1000	1394	Promoter (2-3kb)	22	38111754	38214778	103025	2	8398	ENST00000660610.1	-2441	ENSG00000184381	PLA2G6	phospholipase A2 group VI
chr22	39255076	39255573	498	*	p65_UT_optimal_466	1000	173	Intron (ENST00000641859.1/ENST00000641859.1, intron 1 of 2)	22	39223359	39244982	21624	2	5155	ENST00000331163.11	-10094	ENSG00000100311	PDGFB	platelet derived growth factor subunit B
chr22	43126324	43127520	1197	*	p65_UT_optimal_467	1000	583	Intron (ENST00000216115.3/638, intron 2 of 4)	22	43140830	43142964	2135	2	27349	ENST00000608052.1	15444	ENSG00000100294	MCAT	malonyl-CoA-acyl carrier protein transacylase
chr22	45279644	45280137	494	*	p65_UT_optimal_468	937	324	Distal Intergenic	22	45284949	45295874	10926	1	7380	ENST00000216211.9	-4812	ENSG00000100373	UPK3A	uroplakin 3A
chr3	8681881	8683503	1623	*	p65_UT_optimal_469	1000	1078	Promoter (<=1kb)	3	8619595	8682071	62477	2	51066	ENST00000317371.8	0	ENSG00000125046	SSUH2	ssu-2 homolog
chr3	9349164	9349843	680	*	p65_UT_optimal_470	1000	538	Exon (ENST00000397343.2/ENST00000397343.2, exon 1 of 1)	3	9349685	9362941	13257	2	9901	ENST00000466431.6	13098	ENSG00000196220	SRGAP3	SLIT-ROBO Rho GTPase activating protein 3
chr3	9351814	9353502	1689	*	p65_UT_optimal_471	1000	300	Intron (ENST00000490889.2/9901, intron 1 of 3)	3	9349685	9362941	13257	2	9901	ENST00000466431.6	9439	ENSG00000196220	SRGAP3	SLIT-ROBO Rho GTPase activating protein 3
chr3	9396415	9399408	2994	*	p65_UT_optimal_472	1000	2573	Promoter (<=1kb)	3	9349689	9396654	46966	2	440944	ENST00000468186.5	0	ENSG00000206573	THUMPD3-AS1	THUMPD3 antisense RNA 1
chr3	9399646	9400048	403	*	p65_UT_optimal_473	1000	147	Promoter (1-2kb)	3	9385264	9398579	13316	2	440944	ENST00000519043.5	-1067	ENSG00000206573	THUMPD3-AS1	THUMPD3 antisense RNA 1
chr3	9648983	9649432	450	*	p65_UT_optimal_474	1000	257	Promoter (<=1kb)	3	9649433	9702393	52961	1	64419	ENST00000353332.9	-1	ENSG00000163719	MTMR14	myotubularin related protein 14
chr3	10191693	10192707	1015	*	p65_UT_optimal_475	990	418	Intron (ENST00000256458.5/3656, intron 2 of 12)	3	10164919	10243745	78827	1	3656	ENST00000256458.5	26774	ENSG00000134070	IRAK2	interleukin 1 receptor associated kinase 2
chr3	23668268	23669036	769	*	p65_UT_optimal_476	1000	339	Distal Intergenic	3	23805955	23807888	1934	1	7324	ENST00000484048.1	-136919	ENSG00000170142	UBE2E1	ubiquitin conjugating enzyme E2 E1
chr3	23946088	23947081	994	*	p65_UT_optimal_477	1000	148	Promoter (<=1kb)	3	23892064	23946591	54528	2	28512	ENST00000421515.6	0	ENSG00000197885	NKIRAS1	NFKB inhibitor interacting Ras like 1
chr3	32145358	32145717	360	*	p65_UT_optimal_478	846	261	Intron (ENST00000428684.1/23171, intron 3 of 5)	3	32158334	32168706	10373	1	23171	ENST00000474846.5	-12617	ENSG00000152642	GPD1L	glycerol-3-phosphate dehydrogenase 1 like
chr3	32493944	32494682	739	*	p65_UT_optimal_479	1000	220	Intron (ENST00000205636.4/54918, intron 1 of 3)	3	32483739	32488381	4643	2	54918	ENST00000478886.1	-5563	ENSG00000091317	CMTM6	CKLF like MARVEL transmembrane domain containing 6
chr3	42120512	42121334	823	*	p65_UT_optimal_480	1000	658	Intron (ENST00000673621.2/22906, intron 2 of 16)	3	42149235	42204189	54955	1	22906	ENST00000449246.5	-27901	ENSG00000182606	TRAK1	trafficking kinesin protein 1
chr3	45551330	45552157	828	*	p65_UT_optimal_481	1000	364	3' UTR	3	45555394	45673506	118113	1	8994	ENST00000465039.5	-3237	ENSG00000144791	LIMD1	LIM domain containing 1
chr3	46064719	46066027	1309	*	p65_UT_optimal_482	1000	614	Exon (ENST00000682415.1/ENST00000682415.1, exon 1 of 3)	3	46016990	46085825	68836	2	2829	ENST00000683768.1	19798	ENSG00000173578	XCR1	X-C motif chemokine receptor 1
chr3	48087617	48088275	659	*	p65_UT_optimal_483	1000	162	Promoter (<=1kb)	3	47916862	48088801	171940	2	4134	ENST00000423088.5	526	ENSG00000047849	MAP4	microtubule associated protein 4
chr3	52197592	52198363	772	*	p65_UT_optimal_484	881	245	Promoter (<=1kb)	3	52198086	52214180	16095	1	211	ENST00000469224.5	0	ENSG00000023330	ALAS1	5'-aminolevulinate synthase 1
chr3	53160399	53161180	782	*	p65_UT_optimal_485	1000	589	Promoter (<=1kb)	3	53161120	53192717	31598	1	5580	ENST00000394729.6	0	ENSG00000163932	PRKCD	protein kinase C delta
chr3	58111605	58112053	449	*	p65_UT_optimal_486	1000	270	3' UTR	3	58132078	58172251	40174	1	2317	ENST00000481470.5	-20025	ENSG00000136068	FLNB	filamin B
chr3	58576592	58578010	1419	*	p65_UT_optimal_487	1000	1017	Promoter (<=1kb)	3	58564117	58577391	13275	2	11170	ENST00000360997.7	0	ENSG00000168309	FAM107A	family with sequence similarity 107 member A
chr3	61080863	61081123	261	*	p65_UT_optimal_488	888	120	Intron (ENST00000492590.6/2272, intron 2 of 9)	3	60535810	61251384	715575	2	2272	ENST00000490952.1	170261	ENSG00000189283	FHIT	fragile histidine triad diadenosine triphosphatase
chr3	75362345	75362792	448	*	p65_UT_optimal_489	1000	177	Distal Intergenic	3	75384059	75391810	7752	2	124905452	ENST00000493276.1	29018		LOC124905452	uncharacterized LOC124905452
chr3	91283592	91284180	589	*	p65_UT_optimal_490	1000	265	Distal Intergenic	3	91374236	91513775	139540	2	101930420	ENST00000637477.1	229595	ENSG00000283544	LOC101930420	DNA primase large subunit-like
chr3	95705731	95706575	845	*	p65_UT_optimal_491	1000	341	Distal Intergenic	3	95654423	95683193	28771	2	100287639	ENST00000494840.1	-22538	ENSG00000293294	MTHFD2P1	methylenetetrahydrofolate dehydrogenase (NADP+ dependent) 2, methenyltetrahydrofolate cyclohydrolase pseudogene 1
chr3	101826801	101828065	1265	*	p65_UT_optimal_492	1000	801	Promoter (<=1kb)	3	101827991	101852126	24136	1	64332	ENST00000461724.5	0	ENSG00000144802	NFKBIZ	NFKB inhibitor zeta
chr3	101849084	101849370	287	*	p65_UT_optimal_493	1000	133	Promoter (<=1kb)	3	101849514	101859523	10010	1	64332	ENST00000326151.9	-144	ENSG00000144802	NFKBIZ	NFKB inhibitor zeta
chr3	107986389	107989388	3000	*	p65_UT_optimal_494	1000	962	Distal Intergenic	3	108032456	108039916	7461	2	124906265	ENST00000651058.1	50528		LOC124906265	uncharacterized LOC124906265
chr3	107992889	107994347	1459	*	p65_UT_optimal_495	1000	400	Distal Intergenic	3	108032456	108039916	7461	2	124906265	ENST00000651058.1	45569		LOC124906265	uncharacterized LOC124906265
chr3	108589224	108589964	741	*	p65_UT_optimal_496	1000	556	Promoter (<=1kb)	3	108549864	108589438	39575	2	57650	ENST00000295746.13	0	ENSG00000163507	CIP2A	cellular inhibitor of PP2A
chr3	109081068	109082458	1391	*	p65_UT_optimal_497	1000	926	Intron (ENST00000232603.10/27136, intron 8 of 27)	3	109101456	109110342	8887	1	100506506	ENST00000480826.1	-18998	ENSG00000239314	MORC1-AS1	MORC1 antisense RNA 1
chr3	113746749	113747350	602	*	p65_UT_optimal_498	1000	163	Promoter (<=1kb)	3	113746770	113810164	63395	1	523	ENST00000703904.2	0	ENSG00000114573	ATP6V1A	ATPase H+ transporting V1 subunit A
chr3	119322363	119323819	1457	*	p65_UT_optimal_499	1000	1056	Promoter (<=1kb)	3	119314293	119322760	8468	2	100874246	ENST00000466292.1	0	ENSG00000241155	ARHGAP31-AS1	ARHGAP31 antisense RNA 1
chr3	120094320	120095444	1125	*	p65_UT_optimal_500	1000	590	Promoter (<=1kb)	3	120094895	120136783	41889	1	107986119	ENST00000484076.1	0		GSK3B-DT	GSK3B divergent transcript
chr3	122698145	122699007	863	*	p65_UT_optimal_501	1000	180	Promoter (1-2kb)	3	122700526	122722647	22122	1	54625	ENST00000474669.1	-1519	ENSG00000173193	PARP14	poly(ADP-ribose) polymerase family member 14
chr3	125601637	125603366	1730	*	p65_UT_optimal_502	1000	1578	Distal Intergenic	3	125528858	125595497	66640	2	114885	ENST00000296220.6	-6140	ENSG00000144909	OSBPL11	oxysterol binding protein like 11
chr3	125697677	125698693	1017	*	p65_UT_optimal_503	1000	647	Distal Intergenic	3	125766516	125852936	86421	1	112267908	ENST00000641650.1	-67823		LOC112267908	translation initiation factor IF-2-like
chr3	125719996	125720784	789	*	p65_UT_optimal_504	1000	576	Distal Intergenic	3	125766516	125852936	86421	1	112267908	ENST00000641650.1	-45732		LOC112267908	translation initiation factor IF-2-like
chr3	125742830	125743554	725	*	p65_UT_optimal_505	1000	392	Distal Intergenic	3	125766516	125852936	86421	1	112267908	ENST00000641650.1	-22962		LOC112267908	translation initiation factor IF-2-like
chr3	127590721	127592236	1516	*	p65_UT_optimal_506	1000	1153	Promoter (<=1kb)	3	127571232	127590733	19502	2	131601	ENST00000355552.8	0	ENSG00000163870	TPRA1	transmembrane protein adipocyte associated 1
chr3	129673746	129675025	1280	*	p65_UT_optimal_507	1000	840	Intron (ENST00000432054.6/23023, intron 1 of 3)	3	129647792	129688732	40941	2	23023	ENST00000432054.6	13707	ENSG00000172765	TMCC1	transmembrane and coiled-coil domain family 1
chr3	130026097	130026859	763	*	p65_UT_optimal_508	1000	427	Distal Intergenic	3	129974720	129977935	3216	1	7200	ENST00000302649.4	51377	ENSG00000170893	TRH	thyrotropin releasing hormone
chr3	149365894	149367489	1596	*	p65_UT_optimal_509	1000	1254	Distal Intergenic	3	149369023	149375712	6690	2	4071	ENST00000472441.1	8223	ENSG00000169908	TM4SF1	transmembrane 4 L six family member 1
chr3	157159826	157161389	1564	*	p65_UT_optimal_510	919	793	Promoter (<=1kb)	3	157146508	157160760	14253	2	57018	ENST00000461804.5	0	ENSG00000163660	CCNL1	cyclin L1
chr3	157584716	157586332	1617	*	p65_UT_optimal_511	1000	716	Intron (ENST00000461040.5/152078, intron 2 of 3)	3	157569501	157578466	8966	1	152078	ENST00000652117.1	15215	ENSG00000293490	SLC66A1LP	solute carrier family 66 member 1 like, pseudogene
chr3	158420483	158421506	1024	*	p65_UT_optimal_512	1000	458	Intron (ENST00000480820.5/51319, intron 6 of 9)	3	158330292	158545166	214875	1	51319	ENST00000684353.1	90191	ENSG00000174891	RSRC1	arginine and serine rich coiled-coil 1
chr3	159726133	159726804	672	*	p65_UT_optimal_513	1000	509	Intron (ENST00000639147.2/100505385, intron 3 of 3)	3	159732375	159897629	165255	1	29970	ENST00000689690.1	-5571	ENSG00000151967	SCHIP1	schwannomin interacting protein 1
chr3	172039245	172040154	910	*	p65_UT_optimal_514	988	422	Promoter (<=1kb)	3	172039578	172401669	362092	1	64778	ENST00000415807.7	0	ENSG00000075420	FNDC3B	fibronectin type III domain containing 3B
chr3	177144926	177146022	1097	*	p65_UT_optimal_515	1000	402	Intron (ENST00000457928.7/79718, intron 1 of 15)	3	177098471	177136245	37775	2	79718	ENST00000636478.1	-8681	ENSG00000177565	TBL1XR1	TBL1X/Y related 1
chr3	177351548	177353073	1526	*	p65_UT_optimal_516	1000	391	Distal Intergenic	3	177294442	177323418	28977	1	100820709	ENST00000425388.1	57106	ENSG00000203645	LINC00501	long intergenic non-protein coding RNA 501
chr3	189710326	189711695	1370	*	p65_UT_optimal_517	1000	705	Intron (ENST00000264731.8/8626, intron 1 of 13)	3	189789659	189897276	107618	1	8626	ENST00000354600.10	-77964	ENSG00000073282	TP63	tumor protein p63
chr3	190491329	190492258	930	*	p65_UT_optimal_518	1000	310	Distal Intergenic	3	190514051	190651519	137469	1	3556	ENST00000072516.7	-21793	ENSG00000196083	IL1RAP	interleukin 1 receptor accessory protein
chr3	192819067	192819701	635	*	p65_UT_optimal_519	1000	124	Intron (ENST00000392452.3/151963, intron 1 of 1)	3	192143978	192767764	623787	2	2257	ENST00000450716.5	-51303	ENSG00000114279	FGF12	fibroblast growth factor 12
chr3	194768850	194770067	1218	*	p65_UT_optimal_520	1000	485	Promoter (<=1kb)	3	194769423	194779686	10264	1	100507391	ENST00000662703.1	0	ENSG00000237222	LINC01968	long intergenic non-protein coding RNA 1968
chr3	197353702	197354866	1165	*	p65_UT_optimal_521	1000	213	Distal Intergenic	3	197333944	197340706	6763	1	101926923	ENST00000669801.1	19758		LOC101926923	uncharacterized LOC101926923
chr3	197790856	197791905	1050	*	p65_UT_optimal_522	1000	560	Promoter (<=1kb)	3	197791226	197829616	38391	1	84859	ENST00000443727.1	0	ENSG00000186001	LRCH3	leucine rich repeats and calponin homology domain containing 3
chr4	4161211	4161664	454	*	p65_UT_optimal_523	1000	102	Distal Intergenic	4	4188726	4226929	38204	2	133060	ENST00000296358.5	65265	ENSG00000163982	OTOP1	otopetrin 1
chr4	6746776	6748223	1448	*	p65_UT_optimal_524	1000	555	Distal Intergenic	4	6763508	6767660	4153	1	105374367	ENST00000666330.1	-15285	ENSG00000287331	LOC105374367	uncharacterized LOC105374367
chr4	7964606	7965685	1080	*	p65_UT_optimal_525	1000	668	3' UTR	4	7965329	7983432	18104	2	84448	ENST00000509819.1	17747	ENSG00000163995	ABLIM2	actin binding LIM protein family member 2
chr4	7977848	7979338	1491	*	p65_UT_optimal_526	1000	520	Intron (ENST00000512594.5/84448, intron 6 of 6)	4	7965329	7983432	18104	2	84448	ENST00000509819.1	4094	ENSG00000163995	ABLIM2	actin binding LIM protein family member 2
chr4	8533914	8534944	1031	*	p65_UT_optimal_527	1000	622	Distal Intergenic	4	8510912	8516759	5848	1	152992	ENST00000660284.1	23002	ENSG00000155275	TRMT44	tRNA methyltransferase 44 homolog
chr4	38605968	38606830	863	*	p65_UT_optimal_528	1000	243	Exon (ENST00000655930.1/79667, exon 9 of 10)	4	38612646	38636048	23403	2	79667	ENST00000661050.1	29218		KLF3-AS1	KLF3 antisense RNA 1
chr4	39044026	39044772	747	*	p65_UT_optimal_529	916	289	Promoter (<=1kb)	4	39045039	39122209	77171	1	51088	ENST00000261425.7	-267	ENSG00000109790	KLHL5	kelch like family member 5
chr4	74544984	74547237	2254	*	p65_UT_optimal_530	1000	1054	Distal Intergenic	4	74552584	74589481	36898	2	107986229	ENST00000510419.1	42244		LOC107986229	uncharacterized LOC107986229
chr4	108940034	108940923	890	*	p65_UT_optimal_531	1000	480	Exon (ENST00000399132.6/84570, exon 10 of 38)	4	108824174	108832692	8519	2	84570	ENST00000505377.1	-107342	ENSG00000188517	COL25A1	collagen type XXV alpha 1 chain
chr4	132123133	132124988	1856	*	p65_UT_optimal_532	1000	1036	Promoter (<=1kb)	4	132004810	132124031	119222	2	105377428	ENST00000420721.2	0		LOC105377428	uncharacterized LOC105377428
chr4	181857272	181858186	915	*	p65_UT_optimal_533	1000	230	Distal Intergenic	4	181820019	181829973	9955	2	105377573	ENST00000510211.1	-27299	ENSG00000251336	TENM3-AS2	TENM3 antisense transcript 2
chr5	10562318	10562968	651	*	p65_UT_optimal_534	1000	154	Promoter (1-2kb)	5	10564070	10657816	93747	1	651746	ENST00000296657.7	-1102	ENSG00000164236	ANKRD33B	ankyrin repeat domain 33B
chr5	10563289	10564334	1046	*	p65_UT_optimal_535	1000	709	Promoter (<=1kb)	5	10564070	10657816	93747	1	651746	ENST00000296657.7	0	ENSG00000164236	ANKRD33B	ankyrin repeat domain 33B
chr5	10564662	10567872	3211	*	p65_UT_optimal_536	869	974	Promoter (<=1kb)	5	10564330	10649624	85295	1	651746	ENST00000504806.5	332	ENSG00000164236	ANKRD33B	ankyrin repeat domain 33B
chr5	18745842	18747009	1168	*	p65_UT_optimal_537	1000	537	Promoter (<=1kb)	5	18704433	18746173	41741	2	107986408	ENST00000512978.1	0		LINC02100	long intergenic non-protein coding RNA 2100
chr5	31638609	31639270	662	*	p65_UT_optimal_538	1000	336	Promoter (<=1kb)	5	31639131	32110932	471802	1	23037	ENST00000438447.2	0	ENSG00000133401	PDZD2	PDZ domain containing 2
chr5	36458618	36460130	1513	*	p65_UT_optimal_539	1000	768	Distal Intergenic	5	36596588	36688331	91744	1	6507	ENST00000680318.1	-136458	ENSG00000079215	SLC1A3	solute carrier family 1 member 3
chr5	40679426	40679676	251	*	p65_UT_optimal_540	1000	86	Promoter (<=1kb)	5	40679915	40693735	13821	1	5734	ENST00000302472.4	-239	ENSG00000171522	PTGER4	prostaglandin E receptor 4
chr5	43422036	43423255	1220	*	p65_UT_optimal_541	1000	513	Distal Intergenic	5	43379193	43412391	33199	2	56477	ENST00000361115.4	-9645	ENSG00000151882	CCL28	C-C motif chemokine ligand 28
chr5	49355781	49356091	311	*	p65_UT_optimal_542	1000	184	Distal Intergenic	5	50398027	50411998	13972	2	133418	ENST00000505896.5	1055907	ENSG00000170571	EMB	embigin
chr5	50667422	50668496	1075	*	p65_UT_optimal_543	1000	447	Promoter (<=1kb)	5	50667557	50843374	175818	1	79668	ENST00000505554.5	0	ENSG00000151883	PARP8	poly(ADP-ribose) polymerase family member 8
chr5	55172313	55173335	1023	*	p65_UT_optimal_544	1000	813	Promoter (<=1kb)	5	55172262	55172353	92	2	100313923	ENST00000516047.1	0	ENSG00000251856	MIR449C	microRNA 449c
chr5	55994136	55995777	1642	*	p65_UT_optimal_545	1000	655	Promoter (<=1kb)	5	55935095	55994963	59869	2	3572	ENST00000381298.7	0	ENSG00000134352	IL6ST	interleukin 6 cytokine family signal transducer
chr5	57171972	57174410	2439	*	p65_UT_optimal_546	1000	1902	Promoter (<=1kb)	5	57173948	57264679	90732	1	65056	ENST00000424459.7	0	ENSG00000062194	GPBP1	GC-rich promoter binding protein 1
chr5	61355392	61355821	430	*	p65_UT_optimal_547	998	60	Intron (ENST00000252744.6/57688, intron 1 of 13)	5	61332258	61546172	213915	1	57688	ENST00000252744.6	23134	ENSG00000130449	ZSWIM6	zinc finger SWIM-type containing 6
chr5	68315292	68316698	1407	*	p65_UT_optimal_548	1000	712	Distal Intergenic	5	68293814	68297937	4124	1	5295	ENST00000697470.1	21478	ENSG00000145675	PIK3R1	phosphoinositide-3-kinase regulatory subunit 1
chr5	74316202	74316467	266	*	p65_UT_optimal_549	1000	163	Intron (ENST00000663633.1/104310351, intron 2 of 2)	5	74258689	74321239	62551	2	102503429	ENST00000651573.1	4772		LINC01335	long intergenic non-protein coding RNA 1335
chr5	76830626	76831910	1285	*	p65_UT_optimal_550	1000	496	Intron (ENST00000514165.1/2150, intron 1 of 1)	5	76819030	76835315	16286	1	2150	ENST00000296677.5	11596	ENSG00000164251	F2RL1	F2R like trypsin receptor 1
chr5	77769898	77771021	1124	*	p65_UT_optimal_551	1000	725	Intron (ENST00000380377.9/6902, intron 1 of 3)	5	77691267	77776261	84995	2	6902	ENST00000518338.6	5240	ENSG00000171530	TBCA	tubulin folding cofactor A
chr5	90474167	90475617	1451	*	p65_UT_optimal_552	852	436	Promoter (<=1kb)	5	90474261	90512129	37869	1	10622	ENST00000503373.5	0	ENSG00000113356	POLR3G	RNA polymerase III subunit G
chr5	91079109	91079558	450	*	p65_UT_optimal_553	1000	329	Intron (ENST00000405460.9/84059, intron 86 of 89)	5	91091615	91164207	72593	1	84059	ENST00000640256.1	-12057	ENSG00000164199	ADGRV1	adhesion G protein-coupled receptor V1
chr5	91162589	91163194	606	*	p65_UT_optimal_554	1000	457	Intron (ENST00000405460.9/84059, intron 89 of 89)	5	91054834	91203446	148613	2	107986432	ENST00000650017.1	40252		LOC107986432	uncharacterized LOC107986432
chr5	96807664	96808394	731	*	p65_UT_optimal_555	1000	554	Promoter (<=1kb)	5	96760810	96808100	47291	2	51752	ENST00000296754.7	0	ENSG00000164307	ERAP1	endoplasmic reticulum aminopeptidase 1
chr5	106399008	106400210	1203	*	p65_UT_optimal_556	996	375	Distal Intergenic	5	106815205	106980869	165665	2	102467213	ENST00000505997.1	580659	ENSG00000251027	LINC01950	long intergenic non-protein coding RNA 1950
chr5	124935805	124936324	520	*	p65_UT_optimal_557	830	118	Intron (ENST00000642446.1/107986391, intron 3 of 5)	5	124893360	124980772	87413	1	107986391	ENST00000642446.1	42445		LOC107986391	uncharacterized LOC107986391
chr5	132445398	132446603	1206	*	p65_UT_optimal_558	1000	520	Intron (ENST00000378953.8/441108, intron 2 of 3)	5	132449652	132646079	196428	1	10111	ENST00000640655.2	-3049	ENSG00000113522	RAD50	RAD50 double strand break repair protein
chr5	132490451	132491654	1204	*	p65_UT_optimal_559	1000	621	Promoter (<=1kb)	5	132440440	132490773	50334	2	3659	ENST00000679921.1	0	ENSG00000125347	IRF1	interferon regulatory factor 1
chr5	132495411	132498572	3162	*	p65_UT_optimal_560	1000	798	Promoter (<=1kb)	5	132489392	132496467	7076	2	3659	ENST00000681584.1	0	ENSG00000125347	IRF1	interferon regulatory factor 1
chr5	139671137	139672048	912	*	p65_UT_optimal_561	1000	495	Intron (ENST00000502295.1/51523, intron 1 of 1)	5	139675436	139681066	5631	1	51523	ENST00000502716.1	-3388	ENSG00000171604	CXXC5	CXXC finger protein 5
chr5	150599804	150600801	998	*	p65_UT_optimal_562	1000	666	Promoter (<=1kb)	5	150601080	150654232	53153	1	11346	ENST00000394243.5	-279	ENSG00000171992	SYNPO	synaptopodin
chr5	151080169	151083937	3769	*	p65_UT_optimal_563	1000	3213	Promoter (<=1kb)	5	151029945	151081016	51072	2	10318	ENST00000520931.5	0	ENSG00000145901	TNIP1	TNFAIP3 interacting protein 1
chr5	151086890	151087768	879	*	p65_UT_optimal_564	1000	417	Promoter (<=1kb)	5	151029945	151087166	57222	2	10318	ENST00000522100.6	0	ENSG00000145901	TNIP1	TNFAIP3 interacting protein 1
chr5	156401874	156402927	1054	*	p65_UT_optimal_565	1000	754	Intron (ENST00000517913.5/6444, intron 5 of 9)	5	156327164	156767788	440625	1	6444	ENST00000337851.9	74710	ENSG00000170624	SGCD	sarcoglycan delta
chr5	159902283	159902886	604	*	p65_UT_optimal_566	1000	415	Intron (ENST00000641205.1/147, intron 1 of 2)	5	159916482	159973012	56531	1	147	ENST00000306675.5	-13596	ENSG00000170214	ADRA1B	adrenoceptor alpha 1B
chr5	168289622	168290269	648	*	p65_UT_optimal_567	1000	340	Promoter (1-2kb)	5	168291645	168472303	180659	1	23286	ENST00000265293.9	-1376	ENSG00000113645	WWC1	WW and C2 domain containing 1
chr5	179818450	179820108	1659	*	p65_UT_optimal_568	1000	894	Promoter (<=1kb)	5	179818878	179824323	5446	1	8878	ENST00000422245.5	0	ENSG00000161011	SQSTM1	sequestosome 1
chr6	4336357	4337329	973	*	p65_UT_optimal_569	1000	761	Intron (ENST00000642310.1/105374894, intron 4 of 4)	6	4345743	4347037	1295	2	101927888	ENST00000437430.2	9708	ENSG00000231811	LOC101927888	uncharacterized LOC101927888
chr6	7389213	7389961	749	*	p65_UT_optimal_570	1000	384	Promoter (<=1kb)	6	7326656	7389390	62735	2	285782	ENST00000458291.6	0	ENSG00000164304	CAGE1	cancer antigen 1
chr6	10838021	10839298	1278	*	p65_UT_optimal_571	1000	458	Promoter (<=1kb)	6	10762723	10838495	75773	2	4117	ENST00000313243.6	0	ENSG00000111837	MAK	male germ cell associated kinase
chr6	12010402	12011622	1221	*	p65_UT_optimal_572	1000	710	Promoter (<=1kb)	6	12011998	12164999	153002	1	3096	ENST00000714232.1	-376	ENSG00000095951	HIVEP1	HIVEP zinc finger 1
chr6	12012721	12013749	1029	*	p65_UT_optimal_573	1000	661	Promoter (<=1kb)	6	12012702	12164999	152298	1	3096	ENST00000478545.2	19	ENSG00000095951	HIVEP1	HIVEP zinc finger 1
chr6	14117745	14118256	512	*	p65_UT_optimal_574	1000	117	Promoter (<=1kb)	6	14117772	14136906	19135	1	9308	ENST00000379153.4	0	ENSG00000112149	CD83	CD83 molecule
chr6	17704911	17706883	1973	*	p65_UT_optimal_575	1000	988	Promoter (<=1kb)	6	17706094	17707344	1251	1	105374952	ENST00000606771.2	0	ENSG00000272269	NUP153-AS1	NUP153 antisense RNA 1
chr6	17907626	17908420	795	*	p65_UT_optimal_576	1000	452	Intron (ENST00000378814.9/63971, intron 2 of 37)	6	17873263	17987077	113815	2	63971	ENST00000505588.1	78657	ENSG00000137177	KIF13A	kinesin family member 13A
chr6	18492520	18493760	1241	*	p65_UT_optimal_577	1000	766	Distal Intergenic	6	18522735	18537300	14566	1	105374956	ENST00000662927.1	-28975		MIR548A1HG	MIR548A1 host gene
chr6	24719448	24720224	777	*	p65_UT_optimal_578	1000	684	Promoter (<=1kb)	6	24706096	24719998	13903	2	81688	ENST00000378102.3	0	ENSG00000112308	C6orf62	chromosome 6 open reading frame 62
chr6	29942105	29942835	731	*	p65_UT_optimal_579	1000	163	Promoter (<=1kb)	6	29942245	29945884	3640	1	3105	ENST00000376806.9	0	ENSG00000206503	HLA-A	major histocompatibility complex, class I, A
chr6	30690522	30691350	829	*	p65_UT_optimal_580	1000	385	Promoter (<=1kb)	6	30688047	30690723	2677	2	11270	ENST00000444096.5	0	ENSG00000137404	NRM	nurim
chr6	30882480	30884154	1675	*	p65_UT_optimal_581	1000	205	Promoter (<=1kb)	6	30882613	30899840	17228	1	780	ENST00000418800.6	0	ENSG00000204580	DDR1	discoidin domain receptor tyrosine kinase 1
chr6	32609604	32610413	810	*	p65_UT_optimal_582	1000	535	Distal Intergenic	6	32578775	32589848	11074	2	3123	ENST00000360004.6	-19756	ENSG00000196126	HLA-DRB1	major histocompatibility complex, class II, DR beta 1
chr6	32852841	32854098	1258	*	p65_UT_optimal_583	1000	1089	Promoter (<=1kb)	6	32845209	32853681	8473	2	6890	ENST00000698420.1	0	ENSG00000168394	TAP1	transporter 1, ATP binding cassette subfamily B member
chr6	33312592	33314708	2117	*	p65_UT_optimal_584	1000	1389	Promoter (<=1kb)	6	33299694	33314078	14385	2	6892	ENST00000434618.7	0	ENSG00000231925	TAPBP	TAP binding protein
chr6	36914078	36914850	773	*	p65_UT_optimal_585	1000	349	Exon (ENST00000359359.6/221477, exon 6 of 10)	6	36885952	36928964	43013	1	221477	ENST00000480824.7	28126	ENSG00000198663	C6orf89	chromosome 6 open reading frame 89
chr6	41545315	41546241	927	*	p65_UT_optimal_586	1000	764	Promoter (<=1kb)	6	41523889	41546235	22347	2	101060264	ENST00000439386.3	0	ENSG00000234753	FOXP4-AS1	FOXP4 antisense RNA 1
chr6	41895398	41896493	1096	*	p65_UT_optimal_587	1000	476	Promoter (<=1kb)	6	41789896	41895375	105480	2	25862	ENST00000682992.1	-23	ENSG00000164663	USP49	ubiquitin specific peptidase 49
chr6	43477523	43478076	554	*	p65_UT_optimal_588	980	116	Promoter (<=1kb)	6	43477523	43506556	29034	1	93643	ENST00000372444.6	0	ENSG00000137221	TJAP1	tight junction associated protein 1
chr6	109440280	109441901	1622	*	p65_UT_optimal_589	1000	951	Promoter (<=1kb)	6	109390215	109440628	50414	2	285755	ENST00000521072.7	0	ENSG00000185250	PPIL6	peptidylprolyl isomerase like 6
chr6	125918644	125919470	827	*	p65_UT_optimal_590	1000	571	Promoter (<=1kb)	6	125919224	125931111	11888	1	135112	ENST00000438495.6	0	ENSG00000111912	NCOA7	nuclear receptor coactivator 7
chr6	131063239	131064064	826	*	p65_UT_optimal_591	1000	316	Promoter (<=1kb)	6	130839347	131063245	223899	2	2037	ENST00000337057.8	0	ENSG00000079819	EPB41L2	erythrocyte membrane protein band 4.1 like 2
chr6	136593575	136594527	953	*	p65_UT_optimal_592	887	314	Intron (ENST00000359015.5/4217, intron 21 of 29)	6	136580334	136584507	4174	2	4217	ENST00000463140.1	-9068	ENSG00000197442	MAP3K5	mitogen-activated protein kinase kinase kinase 5
chr6	137707440	137708699	1260	*	p65_UT_optimal_593	1000	492	Intron (ENST00000635999.1/102723649, intron 2 of 2)	6	137693068	137700415	7348	1	124901411	ENST00000637996.1	14372		LOC124901411	uncharacterized LOC124901411
chr6	137866146	137868208	2063	*	p65_UT_optimal_594	1000	1282	Promoter (<=1kb)	6	137854852	137867729	12878	2	100130476	ENST00000662141.1	0	ENSG00000237499	WAKMAR2	wound and keratinocyte migration associated lncRNA 2
chr6	137870632	137872056	1425	*	p65_UT_optimal_595	930	473	Promoter (<=1kb)	6	137871228	137878472	7245	1	7128	ENST00000698330.1	0	ENSG00000118503	TNFAIP3	TNF alpha induced protein 3
chr6	137872935	137873818	884	*	p65_UT_optimal_596	928	531	Promoter (1-2kb)	6	137871419	137883291	11873	1	7128	ENST00000485192.2	1516	ENSG00000118503	TNFAIP3	TNF alpha induced protein 3
chr6	142853454	142854378	925	*	p65_UT_optimal_597	1000	423	Intron (ENST00000012134.7/3097, intron 1 of 8)	6	142770506	142837047	66542	2	3097	ENST00000474532.2	-16407	ENSG00000010818	HIVEP2	HIVEP zinc finger 2
chr6	142945262	142945692	431	*	p65_UT_optimal_598	1000	85	Promoter (<=1kb)	6	142752641	142945555	192915	2	3097	ENST00000703918.1	0	ENSG00000010818	HIVEP2	HIVEP zinc finger 2
chr6	142946105	142947984	1880	*	p65_UT_optimal_599	931	1711	Promoter (<=1kb)	6	142946406	142957945	11540	1	107986655	ENST00000663724.1	0		HIVEP2-DT	HIVEP2 divergent transcript
chr6	147201945	147203234	1290	*	p65_UT_optimal_600	1000	787	Promoter (<=1kb)	6	146841440	147202467	361028	2	729178	ENST00000657809.1	0	ENSG00000233452	STXBP5-AS1	STXBP5 antisense RNA 1
chr6	156794539	156795617	1079	*	p65_UT_optimal_601	1000	312	Intron (ENST00000346085.10/57492, intron 2 of 20)	6	156779678	156779731	54	2	100616154	ENST00000606121.1	-14808	ENSG00000271899	MIR4466	microRNA 4466
chr7	651298	652742	1445	*	p65_UT_optimal_602	1000	436	Intron (ENST00000544935.5/5575, intron 4 of 10)	7	596180	691794	95615	2	5575	ENST00000414568.5	39052	ENSG00000188191	PRKAR1B	protein kinase cAMP-dependent type I regulatory subunit beta
chr7	2756818	2758379	1562	*	p65_UT_optimal_603	1000	1397	Promoter (2-3kb)	7	2731351	2760452	29102	2	2768	ENST00000485329.1	2073	ENSG00000146535	GNA12	G protein subunit alpha 12
chr7	7566152	7567341	1190	*	p65_UT_optimal_604	1000	159	Promoter (<=1kb)	7	7552462	7566996	14535	2	101927391	ENST00000609497.5	0		MIOS-DT	MIOS divergent transcript
chr7	18508384	18509716	1333	*	p65_UT_optimal_605	1000	638	Promoter (<=1kb)	7	18509273	18666900	157628	1	9734	ENST00000456174.6	0	ENSG00000048052	HDAC9	histone deacetylase 9
chr7	20328765	20330553	1789	*	p65_UT_optimal_606	1000	1270	Promoter (<=1kb)	7	20330702	20410330	79629	1	3696	ENST00000537992.5	-149	ENSG00000105855	ITGB8	integrin subunit beta 8
chr7	30135564	30136321	758	*	p65_UT_optimal_607	950	229	Promoter (<=1kb)	7	30134988	30157969	22982	1	222166	ENST00000409688.1	576	ENSG00000180354	MTURN	maturin, neural progenitor differentiation regulator homolog
chr7	30974646	30975222	577	*	p65_UT_optimal_608	915	121	Promoter (1-2kb)	7	30976429	30979531	3103	1	2692	ENST00000463164.1	-1207	ENSG00000106128	GHRHR	growth hormone releasing hormone receptor
chr7	32892163	32893370	1208	*	p65_UT_optimal_609	1000	156	Promoter (<=1kb)	7	32879592	32892733	13142	2	25948	ENST00000424468.1	0	ENSG00000170852	KBTBD2	kelch repeat and BTB domain containing 2
chr7	43834550	43835209	660	*	p65_UT_optimal_610	1000	281	Distal Intergenic	7	43866778	43869149	2372	2	64951	ENST00000483330.1	33940	ENSG00000062582	MRPS24	mitochondrial ribosomal protein S24
chr7	46205925	46207031	1107	*	p65_UT_optimal_611	1000	745	Distal Intergenic	7	45969657	45980191	10535	1	102723446	ENST00000416708.1	236268	ENSG00000237471	LOC102723446	uncharacterized LOC102723446
chr7	47604794	47605530	737	*	p65_UT_optimal_612	899	156	Promoter (2-3kb)	7	47608465	47629888	21424	1	101929086	ENST00000668284.1	-2935	ENSG00000236078	LINC01447	long intergenic non-protein coding RNA 1447
chr7	47641791	47642292	502	*	p65_UT_optimal_613	839	334	Distal Intergenic	7	47655244	47661648	6405	1	401335	ENST00000408988.2	-12952	ENSG00000221845	LINC02902	long intergenic non-protein coding RNA 2902
chr7	48088291	48089507	1217	*	p65_UT_optimal_614	1000	496	Promoter (<=1kb)	7	48088628	48103407	14780	1	7378	ENST00000416681.5	0	ENSG00000183696	UPP1	uridine phosphorylase 1
chr7	67128743	67129789	1047	*	p65_UT_optimal_615	939	453	Intron (ENST00000359626.10/55253, intron 13 of 15)	7	67114322	67114397	76	2	100616310	ENST00000579075.1	-14346	ENSG00000266525	MIR4650-1	microRNA 4650-1
chr7	68269672	68270349	678	*	p65_UT_optimal_616	889	135	Intron (ENST00000446187.2/105375341, intron 2 of 5)	7	68149548	68319636	170089	2	105375341	ENST00000446187.2	49287	ENSG00000226829	LOC105375341	uncharacterized LOC105375341
chr7	71265187	71265766	580	*	p65_UT_optimal_617	926	277	Intron (ENST00000333538.10/64409, intron 1 of 10)	7	71283996	71713600	429605	1	64409	ENST00000498380.6	-18230	ENSG00000185274	GALNT17	polypeptide N-acetylgalactosaminyltransferase 17
chr7	74587113	74588592	1480	*	p65_UT_optimal_618	1000	992	Intron (ENST00000265755.7/9569, intron 22 of 26)	7	74600960	74602583	1624	1	9569	ENST00000486086.1	-12368	ENSG00000006704	GTF2IRD1	GTF2I repeat domain containing 1
chr7	93043578	93044160	583	*	p65_UT_optimal_619	1000	216	Distal Intergenic	7	93102249	93117962	15714	2	54809	ENST00000446617.1	73802	ENSG00000205413	SAMD9	sterile alpha motif domain containing 9
chr7	100082464	100083106	643	*	p65_UT_optimal_620	1000	420	Promoter (<=1kb)	7	100071930	100082548	10619	2	7551	ENST00000428683.5	0	ENSG00000166526	ZNF3	zinc finger protein 3
chr7	100450094	100451503	1410	*	p65_UT_optimal_621	1000	591	Distal Intergenic	7	100456924	100463873	6950	2	402573	ENST00000418952.1	12370	ENSG00000185955	SPACDR	sperm acrosome developmental regulator
chr7	101882620	101883318	699	*	p65_UT_optimal_622	1000	301	Intron (ENST00000437600.9/1523, intron 1 of 22)	7	101913104	102283957	370854	1	1523	ENST00000560541.5	-29786	ENSG00000257923	CUX1	cut like homeobox 1
chr7	105012112	105013071	960	*	p65_UT_optimal_623	1000	335	Promoter (<=1kb)	7	105011710	105013068	1359	2	100216545	ENST00000690819.2	0		KMT2E-AS1	KMT2E antisense RNA 1
chr7	105438750	105439693	944	*	p65_UT_optimal_624	991	725	3' UTR	7	105470286	105472188	1903	2	54517	ENST00000478208.1	32495	ENSG00000091127	PUS7	pseudouridine synthase 7
chr7	107890917	107892272	1356	*	p65_UT_optimal_625	1000	744	Promoter (<=1kb)	7	107891162	107893554	2393	1	1738	ENST00000485066.1	0	ENSG00000091140	DLD	dihydrolipoamide dehydrogenase
chr7	108211551	108212229	679	*	p65_UT_optimal_626	1000	211	Promoter (1-2kb)	7	108207228	108209603	2376	2	4897	ENST00000489800.1	-1948	ENSG00000091129	NRCAM	neuronal cell adhesion molecule
chr7	111561028	111561481	454	*	p65_UT_optimal_627	864	338	Promoter (<=1kb)	7	111483434	111561901	78468	2	83943	ENST00000492938.1	420	ENSG00000184903	IMMP2L	inner mitochondrial membrane peptidase subunit 2
chr7	111561761	111562866	1106	*	p65_UT_optimal_628	865	835	Promoter (<=1kb)	7	110662644	111562492	899849	2	83943	ENST00000405709.7	0	ENSG00000184903	IMMP2L	inner mitochondrial membrane peptidase subunit 2
chr7	129952729	129953785	1057	*	p65_UT_optimal_629	1000	457	Promoter (<=1kb)	7	129953234	130026989	73756	1	121832803	ENST00000587038.2	0		UBE2H-DT	UBE2H divergent transcript
chr7	135319601	135320735	1135	*	p65_UT_optimal_630	1000	656	Promoter (1-2kb)	7	135316215	135317752	1538	2	107984123	ENST00000636543.1	-1849		LOC107984123	uncharacterized LOC107984123
chr7	135509865	135510513	649	*	p65_UT_optimal_631	1000	555	Promoter (<=1kb)	7	135361795	135510080	148286	2	4850	ENST00000451834.5	0	ENSG00000080802	CNOT4	CCR4-NOT transcription complex subunit 4
chr7	142749723	142750383	661	*	p65_UT_optimal_632	949	314	Promoter (<=1kb)	7	142749481	142751091	1611	1	5644	ENST00000497041.1	242	ENSG00000204983	PRSS1	serine protease 1
chr7	144842522	144842773	252	*	p65_UT_optimal_633	1000	91	Distal Intergenic	7	144591424	144836395	244972	2	27010	ENST00000552881.1	-6127	ENSG00000196511	TPK1	thiamin pyrophosphokinase 1
chr8	7590649	7591339	691	*	p65_UT_optimal_634	1000	390	Distal Intergenic	8	7579644	7582653	3010	2	645572	ENST00000648435.1	-7996	ENSG00000285765	FAM90A23	family with sequence similarity 90 member A23
chr8	11466279	11467681	1403	*	p65_UT_optimal_635	1000	360	Promoter (<=1kb)	8	11421476	11466753	45278	2	83648	ENST00000284486.9	0	ENSG00000154319	FAM167A	family with sequence similarity 167 member A
chr8	12194186	12194506	321	*	p65_UT_optimal_636	1000	169	Promoter (<=1kb)	8	12183121	12194133	11013	2	85002	ENST00000530385.5	-53	ENSG00000186523	FAM86B1	family with sequence similarity 86 member B1
chr8	16456311	16457483	1173	*	p65_UT_optimal_637	1000	543	Intron (ENST00000518026.5/4481, intron 2 of 5)	8	16467752	16495880	28129	2	101929028	ENST00000520846.1	38397		LOC101929028	uncharacterized LOC101929028
chr8	23073464	23075708	2245	*	p65_UT_optimal_638	1000	1543	Exon (ENST00000520840.5/ENST00000520840.5, exon 1 of 2)	8	23022474	23069031	46558	2	8795	ENST00000523504.5	-4433	ENSG00000120889	TNFRSF10B	TNF receptor superfamily member 10b
chr8	33011534	33012165	632	*	p65_UT_optimal_639	1000	230	Intron (ENST00000659524.1/105379362, intron 1 of 2)	8	32996178	33044855	48678	1	105379362	ENST00000500843.2	15356		LOC105379362	uncharacterized LOC105379362
chr8	33895696	33895964	269	*	p65_UT_optimal_640	894	90	Intron (ENST00000523063.5/105379364, intron 3 of 5)	8	33796290	34039104	242815	1	105379364	ENST00000523336.2	99406		LOC105379364	uncharacterized LOC105379364
chr8	47513519	47513953	435	*	p65_UT_optimal_641	1000	309	Intron (ENST00000541342.2/23514, intron 7 of 18)	8	47440401	47735916	295516	1	23514	ENST00000519401.5	73118	ENSG00000164808	SPIDR	scaffold protein involved in DNA repair
chr8	60275682	60278108	2427	*	p65_UT_optimal_642	1000	408	Intron (ENST00000317995.5/767, intron 2 of 8)	8	60264822	60281324	16503	2	767	ENST00000529918.1	3216	ENSG00000178538	CA8	carbonic anhydrase 8
chr8	86508014	86509702	1689	*	p65_UT_optimal_643	983	669	Promoter (<=1kb)	8	86472349	86508686	36338	2	51115	ENST00000406452.8	0	ENSG00000176623	RMDN1	regulator of microtubule dynamics 1
chr8	89757053	89757913	861	*	p65_UT_optimal_644	1000	358	Promoter (<=1kb)	8	89545424	89757383	211960	2	101929709	ENST00000688654.1	0	ENSG00000251136	PARAIL	palmitic acid regulated anti-inflammatory lncRNA
chr8	95375946	95377292	1347	*	p65_UT_optimal_645	914	625	Intron (ENST00000517655.1/100616530, intron 2 of 2)	8	95432637	95810136	377500	1	100616530	ENST00000517437.1	-55345	ENSG00000253773	CFAP418-AS1	CFAP418 antisense RNA 1
chr8	101126255	101127067	813	*	p65_UT_optimal_646	1000	682	Promoter (<=1kb)	8	101122145	101126158	4014	2	105375674	ENST00000524369.1	-97		LINC03044	long intergenic non-protein coding RNA 3044
chr8	102788477	102791077	2601	*	p65_UT_optimal_647	1000	796	Distal Intergenic	8	102805517	102809566	4050	1	401472	ENST00000522715.1	-14440		GASAL1	growth arrest associated lncRNA 1
chr8	102806000	102808826	2827	*	p65_UT_optimal_648	1000	1099	Promoter (<=1kb)	8	102806822	102809971	3150	1	401472	ENST00000517910.1	0		GASAL1	growth arrest associated lncRNA 1
chr8	140790654	140791254	601	*	p65_UT_optimal_649	896	456	Intron (ENST00000522684.5/5747, intron 13 of 31)	8	140744697	140799297	54601	2	5747	ENST00000523746.5	8043	ENSG00000169398	PTK2	protein tyrosine kinase 2
chr8	143430754	143431066	313	*	p65_UT_optimal_650	953	192	Promoter (<=1kb)	8	143428064	143430732	2669	2	389692	ENST00000333480.3	-22	ENSG00000182759	MAFA	MAF bZIP transcription factor A
chr8	143933475	143934657	1183	*	p65_UT_optimal_651	1000	671	Exon (ENST00000345136.8/5339, exon 10 of 32)	8	143915153	143939597	24445	2	5339	ENST00000345136.8	4940	ENSG00000178209	PLEC	plectin
chr8	143951738	143952536	799	*	p65_UT_optimal_652	901	279	Promoter (<=1kb)	8	143915153	143950876	35724	2	5339	ENST00000322810.8	-862	ENSG00000178209	PLEC	plectin
chr8	143970443	143971496	1054	*	p65_UT_optimal_653	1000	528	Promoter (2-3kb)	8	143915153	143973529	58377	2	5339	ENST00000356346.7	2033	ENSG00000178209	PLEC	plectin
chr8	144337106	144337945	840	*	p65_UT_optimal_654	967	525	Promoter (<=1kb)	8	144330565	144336482	5918	2	83482	ENST00000569446.3	-624	ENSG00000261678	SCRT1	scratch family transcriptional repressor 1
chr9	18378941	18379827	887	*	p65_UT_optimal_655	1000	597	Intron (ENST00000680146.1/92949, intron 2 of 29)	9	18474100	18684957	210858	1	92949	ENST00000327883.11	-94273	ENSG00000178031	ADAMTSL1	ADAMTS like 1
chr9	21964965	21965647	683	*	p65_UT_optimal_656	1000	439	Promoter (1-2kb)	9	21966929	21967751	823	1	51198	ENST00000441769.3	-1282		CDKN2A-AS1	CDKN2A antisense RNA 1
chr9	22079476	22080736	1261	*	p65_UT_optimal_657	1000	929	Intron (ENST00000585267.5/100048912, intron 3 of 8)	9	22056327	22120710	64384	1	100048912	ENST00000658981.1	23149	ENSG00000240498	CDKN2B-AS1	CDKN2B antisense RNA 1
chr9	22240541	22242004	1464	*	p65_UT_optimal_658	1000	497	Distal Intergenic	9	22118968	22120711	1744	1	100048912	ENST00000644233.2	121573	ENSG00000240498	CDKN2B-AS1	CDKN2B antisense RNA 1
chr9	34717953	34718486	534	*	p65_UT_optimal_659	1000	393	Intron (ENST00000664167.1/23349, intron 1 of 1)	9	34709005	34710136	1132	2	6366	ENST00000714163.1	-7817	ENSG00000137077	CCL21	C-C motif chemokine ligand 21
chr9	35645854	35647708	1855	*	p65_UT_optimal_660	974	1274	Promoter (<=1kb)	9	35646270	35647099	830	1	101926948	ENST00000428948.1	0		LOC101926948	uncharacterized LOC101926948
chr9	35657104	35658923	1820	*	p65_UT_optimal_661	1000	682	Promoter (<=1kb)	9	35658290	35661499	3210	1	203260	ENST00000378409.7	0	ENSG00000159884	CCDC107	coiled-coil domain containing 107
chr9	35732160	35733384	1225	*	p65_UT_optimal_662	1000	372	Promoter (<=1kb)	9	35732922	35732995	74	1	102466201	ENST00000619642.1	0	ENSG00000273945	MIR6853	microRNA 6853
chr9	69120290	69121636	1347	*	p65_UT_optimal_663	1000	378	Promoter (<=1kb)	9	69121264	69212572	91309	1	9414	ENST00000643713.1	0	ENSG00000119139	TJP2	tight junction protein 2
chr9	90226668	90227283	616	*	p65_UT_optimal_664	1000	417	Distal Intergenic	9	90020654	90041499	20846	2	286370	ENST00000426593.1	-185169	ENSG00000227555	MIR4290HG	MIR4290 host gene
chr9	90755519	90756292	774	*	p65_UT_optimal_665	1000	296	Distal Intergenic	9	90801787	90898549	96763	1	6850	ENST00000375751.8	-45495	ENSG00000165025	SYK	spleen associated tyrosine kinase
chr9	93133836	93135006	1171	*	p65_UT_optimal_666	1000	632	Promoter (<=1kb)	9	93121496	93134251	12756	2	4814	ENST00000375446.5	0	ENSG00000131669	NINJ1	ninjurin 1
chr9	104606089	104607355	1267	*	p65_UT_optimal_667	1000	692	Promoter (<=1kb)	9	104604671	104605627	957	2	392376	ENST00000542196.2	-462	ENSG00000276119	OR13C2	olfactory receptor family 13 subfamily C member 2
chr9	108548542	108549957	1416	*	p65_UT_optimal_668	946	584	Distal Intergenic	9	108854588	108855986	1399	2	10880	ENST00000374667.5	306029	ENSG00000148156	ACTL7B	actin like 7B
chr9	112028700	112030577	1878	*	p65_UT_optimal_669	1000	1280	Exon (ENST00000658557.1/105376220, exon 3 of 3)	9	112028570	112039143	10574	2	105376220	ENST00000658557.1	8566		LINC02977	long intergenic non-protein coding RNA 2977
chr9	114288144	114288825	682	*	p65_UT_optimal_670	876	465	3' UTR	9	114300362	114301542	1181	1	85301	ENST00000494780.1	-11537	ENSG00000196739	COL27A1	collagen type XXVII alpha 1 chain
chr9	122930999	122931991	993	*	p65_UT_optimal_671	1000	205	Promoter (<=1kb)	9	122915566	122931512	15947	2	57684	ENST00000373656.4	0	ENSG00000171448	ZBTB26	zinc finger and BTB domain containing 26
chr9	128853771	128854035	265	*	p65_UT_optimal_672	910	115	Intron (ENST00000651925.1/127739546, intron 1 of 28)	9	128833123	128860532	27410	2	883	ENST00000483599.5	6497	ENSG00000171097	KYAT1	kynurenine aminotransferase 1
chr9	129173723	129174502	780	*	p65_UT_optimal_673	1000	312	Promoter (1-2kb)	9	129176326	129214066	37741	1	105376289	ENST00000675308.1	-1824		LOC105376289	uncharacterized LOC105376289
chr9	129174754	129175670	917	*	p65_UT_optimal_674	1000	878	Promoter (<=1kb)	9	129176326	129214066	37741	1	105376289	ENST00000675308.1	-656		LOC105376289	uncharacterized LOC105376289
chr9	129482700	129484397	1698	*	p65_UT_optimal_675	1000	1233	Promoter (<=1kb)	9	129483451	129504274	20824	1	124900275	ENST00000454968.5	0	ENSG00000204054	LOC124900275	extensin-like
chr9	136546165	136547065	901	*	p65_UT_optimal_676	1000	328	Promoter (<=1kb)	9	136546173	136546259	87	2	100616301	ENST00000582457.1	0	ENSG00000265181	MIR4674	microRNA 4674
chr9	136790736	136791234	499	*	p65_UT_optimal_677	855	366	Promoter (<=1kb)	9	136791344	136793317	1974	1	85014	ENST00000290079.9	-110	ENSG00000244187	TMEM141	transmembrane protein 141
chr9	137149108	137152272	3165	*	p65_UT_optimal_678	1000	1661	Promoter (<=1kb)	9	137149009	137165296	16288	1	2902	ENST00000675295.1	99	ENSG00000176884	GRIN1	glutamate ionotropic receptor NMDA type subunit 1
chr9	137200833	137202355	1523	*	p65_UT_optimal_679	1000	110	Promoter (<=1kb)	9	137191619	137200741	9123	2	286262	ENST00000409012.6	-92	ENSG00000176058	TPRN	taperin
chr9	137223173	137224118	946	*	p65_UT_optimal_680	1000	435	Promoter (<=1kb)	9	137220259	137222240	1982	2	727800	ENST00000391553.3	-933	ENSG00000212864	RNF208	ring finger protein 208
chr9	137226839	137227672	834	*	p65_UT_optimal_681	1000	671	Promoter (<=1kb)	9	137227502	137229640	2139	1	643596	ENST00000445101.4	0	ENSG00000233198	RNF224	ring finger protein 224
chrX	24054291	24054908	618	*	p65_UT_optimal_716	1000	189	Promoter (<=1kb)	23	24054946	24062626	7681	1	1968	ENST00000487075.1	-38	ENSG00000130741	EIF2S3	eukaryotic translation initiation factor 2 subunit gamma
chrX	110229138	110230053	916	*	p65_UT_optimal_717	1000	745	Intron (ENST00000262844.10/9949, intron 2 of 5)	23	110224985	110225063	79	2	692226	ENST00000386148.1	-4075	ENSG00000208883	SNORD96B	small nucleolar RNA, C/D box 96B
chrX	135658400	135658943	544	*	p65_UT_optimal_718	1000	79	Distal Intergenic	23	135673591	135686151	12561	2	644717	ENST00000420011.1	27208		SAGE2P	sarcoma antigen 2, pseudogene
chrX	154371111	154372029	919	*	p65_UT_optimal_719	1000	463	Promoter (<=1kb)	23	154348524	154371203	22680	2	2316	ENST00000420627.5	0	ENSG00000196924	FLNA	filamin A

## Sheet: p65 - Pt
seqnames	start	end	width	strand	Peak_ID	IDR_score	summit	annotation	geneChr	geneStart	geneEnd	geneLength	geneStrand	geneId	transcriptId	distanceToTSS	ENSEMBL	SYMBOL	GENENAME
chr1	804202	805193	992	*	p65_Pt_optimal_1	1000	791	Promoter (<=1kb)	1	803934	807435	3502	1	105378580	ENST00000667728.1	268	ENSG00000237491	LINC01409	long intergenic non-protein coding RNA 1409
chr1	965622	966686	1065	*	p65_Pt_optimal_2	1000	684	Promoter (<=1kb)	1	966482	975865	9384	1	84069	ENST00000379410.8	0	ENSG00000187583	PLEKHN1	pleckstrin homology domain containing N1
chr1	1063771	1064730	960	*	p65_Pt_optimal_3	837	421	Promoter (<=1kb)	1	1064495	1066274	1780	1	100288175	ENST00000433695.1	0	ENSG00000291156	LOC100288175	uncharacterized LOC100288175
chr1	1283636	1283904	269	*	p65_Pt_optimal_4	1000	100	Promoter (1-2kb)	1	1282164	1285597	3434	1	6339	ENST00000467651.2	1472	ENSG00000162572	SCNN1D	sodium channel epithelial 1 subunit delta
chr1	1691228	1692739	1512	*	p65_Pt_optimal_5	950	940	Promoter (<=1kb)	1	1659529	1692724	33196	2	728661	ENST00000614300.4	0	ENSG00000189339	SLC35E2B	solute carrier family 35 member E2B
chr1	6205374	6206637	1264	*	p65_Pt_optimal_6	1000	814	Promoter (<=1kb)	1	6204840	6205780	941	2	102724450	ENST00000455744.1	0	ENSG00000226944	RNF207-AS1	RNF207 antisense RNA 1
chr1	6259767	6260292	526	*	p65_Pt_optimal_7	856	283	Promoter (<=1kb)	1	6247353	6261098	13746	2	387509	ENST00000377893.3	806	ENSG00000158292	GPR153	G protein-coupled receptor 153
chr1	6784784	6785341	558	*	p65_Pt_optimal_8	1000	151	Promoter (<=1kb)	1	6783892	6784843	952	2	110841581	ENST00000442889.1	0		CAMTA1-DT	CAMTA1 divergent transcript
chr1	7402076	7402821	746	*	p65_Pt_optimal_9	883	111	Intron (ENST00000303635.12/23261, intron 5 of 22)	1	7382487	7389754	7268	2	102725193	ENST00000618051.1	-12322	ENSG00000237728	CAMTA1-AS2	CAMTA1 antisense RNA 2
chr1	7939543	7942507	2965	*	p65_Pt_optimal_10	1000	1510	Promoter (<=1kb)	1	7915871	7940839	24969	2	3604	ENST00000377507.8	0	ENSG00000049249	TNFRSF9	TNF receptor superfamily member 9
chr1	8120996	8121609	614	*	p65_Pt_optimal_11	929	280	Exon (ENST00000445300.1/121832806, exon 3 of 3)	1	8201518	8215207	13690	1	102724539	ENST00000670361.1	-79909	ENSG00000227634	LINC01714	long intergenic non-protein coding RNA 1714
chr1	8257391	8259619	2229	*	p65_Pt_optimal_12	1000	272	Distal Intergenic	1	8208672	8215210	6539	1	102724539	ENST00000452982.1	48719	ENSG00000227634	LINC01714	long intergenic non-protein coding RNA 1714
chr1	8903620	8905048	1429	*	p65_Pt_optimal_13	952	600	Distal Intergenic	1	8868049	8879190	11142	2	2023	ENST00000489867.2	-24430	ENSG00000074800	ENO1	enolase 1
chr1	9163337	9164531	1195	*	p65_Pt_optimal_14	1000	606	Intron (ENST00000635687.1/106614088, intron 1 of 1)	1	9151668	9151777	110	2	407040	ENST00000385130.1	-11560	ENSG00000284357	MIR34A	microRNA 34a
chr1	9230666	9231258	593	*	p65_Pt_optimal_15	1000	241	Distal Intergenic	1	9234774	9271337	36564	1	9563	ENST00000377403.7	-3516	ENSG00000049239	H6PD	hexose-6-phosphate dehydrogenase/glucose 1-dehydrogenase
chr1	9231520	9232200	681	*	p65_Pt_optimal_16	1000	166	Promoter (2-3kb)	1	9234774	9271337	36564	1	9563	ENST00000377403.7	-2574	ENSG00000049239	H6PD	hexose-6-phosphate dehydrogenase/glucose 1-dehydrogenase
chr1	9588282	9588575	294	*	p65_Pt_optimal_17	1000	131	Promoter (<=1kb)	1	9588911	9614877	25967	1	199953	ENST00000340381.11	-336	ENSG00000188807	TMEM201	transmembrane protein 201
chr1	9685740	9686405	666	*	p65_Pt_optimal_18	1000	446	Promoter (1-2kb)	1	9672405	9687583	15179	2	101929074	ENST00000415330.4	1178	ENSG00000231789	PIK3CD-AS2	PIK3CD antisense RNA 2
chr1	9686830	9689370	2541	*	p65_Pt_optimal_19	1000	517	Promoter (<=1kb)	1	9672405	9687583	15179	2	101929074	ENST00000415330.4	0	ENSG00000231789	PIK3CD-AS2	PIK3CD antisense RNA 2
chr1	9942638	9944210	1573	*	p65_Pt_optimal_20	1000	503	Promoter (<=1kb)	1	9942923	9949974	7052	1	64802	ENST00000445884.1	0	ENSG00000173614	NMNAT1	nicotinamide nucleotide adenylyltransferase 1
chr1	10599229	10599972	744	*	p65_Pt_optimal_21	1000	409	Exon (ENST00000356607.9/5195, exon 4 of 9)	1	10642082	10645076	2995	2	54897	ENST00000447850.3	45104	ENSG00000130940	CASZ1	castor zinc finger 1
chr1	10890550	10891790	1241	*	p65_Pt_optimal_22	1000	602	Distal Intergenic	1	10946475	10947870	1396	2	148345	ENST00000468348.1	56080	ENSG00000175262	C1orf127	chromosome 1 open reading frame 127
chr1	11735799	11737392	1594	*	p65_Pt_optimal_23	857	829	Promoter (<=1kb)	1	11736084	11750710	14627	1	57085	ENST00000376637.7	0	ENSG00000177674	AGTRAP	angiotensin II receptor associated protein
chr1	15084089	15084878	790	*	p65_Pt_optimal_24	844	273	Intron (ENST00000636203.1/23254, intron 10 of 16)	1	15111869	15152458	40590	2	200197	ENST00000404665.4	67580	ENSG00000175147	TMEM51-AS1	TMEM51 antisense RNA 1
chr1	15329524	15330642	1119	*	p65_Pt_optimal_25	1000	615	Promoter (2-3kb)	1	15327120	15397516	70397	1	114827	ENST00000471347.5	2404	ENSG00000142621	FHAD1	forkhead associated phosphopeptide binding domain 1
chr1	15526350	15527213	864	*	p65_Pt_optimal_26	1000	519	Promoter (<=1kb)	1	15526813	15566595	39783	1	23341	ENST00000375838.5	0	ENSG00000116138	DNAJC16	DnaJ heat shock protein family (Hsp40) member C16
chr1	15680894	15681490	597	*	p65_Pt_optimal_27	1000	151	Promoter (2-3kb)	1	15684320	15734769	50450	1	23207	ENST00000375799.8	-2830	ENSG00000116786	PLEKHM2	pleckstrin homology and RUN domain containing M2
chr1	15798888	15801602	2715	*	p65_Pt_optimal_28	1000	521	Distal Intergenic	1	15807374	15807649	276	2	440567	ENST00000696689.1	6047	ENSG00000233954	UQCRHL	ubiquinol-cytochrome c reductase hinge protein like
chr1	15985483	15986378	896	*	p65_Pt_optimal_29	1000	485	Distal Intergenic	1	15941871	15976132	34262	2	7709	ENST00000375733.6	-9351	ENSG00000116809	ZBTB17	zinc finger and BTB domain containing 17
chr1	16012062	16014352	2291	*	p65_Pt_optimal_30	1000	1033	3' UTR	1	16015374	16017825	2452	2	27129	ENST00000463576.5	3473	ENSG00000173641	HSPB7	heat shock protein family B (small) member 7
chr1	16079086	16079804	719	*	p65_Pt_optimal_31	1000	227	Distal Intergenic	1	16057769	16073651	15883	2	348487	ENST00000375662.5	-5435	ENSG00000185519	FAM131C	family with sequence similarity 131 member C
chr1	16145006	16146988	1983	*	p65_Pt_optimal_32	1000	597	Promoter (<=1kb)	1	16134560	16146450	11891	2	1969	ENST00000480202.1	0	ENSG00000142627	EPHA2	EPH receptor A2
chr1	16156148	16156638	491	*	p65_Pt_optimal_33	1000	89	Promoter (<=1kb)	1	16124337	16156069	31733	2	1969	ENST00000358432.8	-79	ENSG00000142627	EPHA2	EPH receptor A2
chr1	16158831	16159586	756	*	p65_Pt_optimal_34	1000	406	Promoter (<=1kb)	1	16159266	16161883	2618	1	101927479	ENST00000426353.1	0		EPHA2-AS1	EPHA2 antisense RNA 1
chr1	16163868	16165841	1974	*	p65_Pt_optimal_35	1000	589	Distal Intergenic	1	16159266	16161883	2618	1	101927479	ENST00000426353.1	4602		EPHA2-AS1	EPHA2 antisense RNA 1
chr1	16167283	16168558	1276	*	p65_Pt_optimal_36	1000	693	Distal Intergenic	1	16159266	16161883	2618	1	101927479	ENST00000426353.1	8017		EPHA2-AS1	EPHA2 antisense RNA 1
chr1	16172879	16173899	1021	*	p65_Pt_optimal_37	1000	669	Distal Intergenic	1	16159266	16161883	2618	1	101927479	ENST00000426353.1	13613		EPHA2-AS1	EPHA2 antisense RNA 1
chr1	16181226	16182739	1514	*	p65_Pt_optimal_38	1000	736	Distal Intergenic	1	16159266	16161883	2618	1	101927479	ENST00000426353.1	21960		EPHA2-AS1	EPHA2 antisense RNA 1
chr1	16183045	16183812	768	*	p65_Pt_optimal_39	1000	529	Distal Intergenic	1	16204900	16206526	1627	2	128272	ENST00000478210.1	22714	ENSG00000142632	ARHGEF19	Rho guanine nucleotide exchange factor 19
chr1	16739932	16741303	1372	*	p65_Pt_optimal_40	1000	436	Promoter (<=1kb)	1	16740516	16740679	164	1	6060	ENST00000384659.1	0	ENSG00000207389	RNU1-4	RNA, U1 small nuclear 4
chr1	19596008	19597561	1554	*	p65_Pt_optimal_41	1000	816	Promoter (<=1kb)	1	19596979	19658056	61078	1	100532736	ENST00000602662.1	0	ENSG00000158747	MICOS10-NBL1	MICOS10-NBL1 readthrough
chr1	20732770	20733770	1001	*	p65_Pt_optimal_42	961	307	Promoter (<=1kb)	1	20719732	20732837	13106	2	400745	ENST00000460804.5	0	ENSG00000189410	SH2D5	SH2 domain containing 5
chr1	21607433	21608340	908	*	p65_Pt_optimal_43	1000	424	Exon (ENST00000374763.6/5909, exon 14 of 23)	1	21596221	21620041	23821	2	5909	ENST00000374763.6	11701	ENSG00000076864	RAP1GAP	RAP1 GTPase activating protein
chr1	21869836	21870178	343	*	p65_Pt_optimal_44	1000	151	Promoter (2-3kb)	1	21865717	21872377	6661	2	3339	ENST00000644714.1	2199	ENSG00000142798	HSPG2	heparan sulfate proteoglycan 2
chr1	21934972	21935254	283	*	p65_Pt_optimal_45	1000	195	Promoter (2-3kb)	1	21822244	21937310	115067	2	3339	ENST00000374695.8	2056	ENSG00000142798	HSPG2	heparan sulfate proteoglycan 2
chr1	21935512	21936537	1026	*	p65_Pt_optimal_46	1000	617	Promoter (<=1kb)	1	21822244	21937310	115067	2	3339	ENST00000374695.8	773	ENSG00000142798	HSPG2	heparan sulfate proteoglycan 2
chr1	21938455	21940439	1985	*	p65_Pt_optimal_47	1000	1388	Promoter (1-2kb)	1	21822244	21937310	115067	2	3339	ENST00000374695.8	-1145	ENSG00000142798	HSPG2	heparan sulfate proteoglycan 2
chr1	21956658	21957930	1273	*	p65_Pt_optimal_48	1000	467	Exon (ENST00000637118.1/ENST00000637118.1, exon 1 of 2)	1	21977022	21989354	12333	1	23436	ENST00000337107.11	-19092	ENSG00000219073	CELA3B	chymotrypsin like elastase 3B
chr1	22025094	22026645	1552	*	p65_Pt_optimal_49	1000	1033	Promoter (<=1kb)	1	22023990	22025492	1503	2	101928043	ENST00000655353.1	0	ENSG00000228397	LINC01635	long intergenic non-protein coding RNA 1635
chr1	23367646	23368879	1234	*	p65_Pt_optimal_50	982	480	Promoter (<=1kb)	1	23359975	23368386	8412	2	80818	ENST00000374608.3	0	ENSG00000125945	ZNF436	zinc finger protein 436
chr1	24120204	24120752	549	*	p65_Pt_optimal_51	1000	181	3' UTR	1	24056041	24112135	56095	2	127294	ENST00000374434.4	-8069	ENSG00000142661	MYOM3	myomesin 3
chr1	24154654	24155964	1311	*	p65_Pt_optimal_52	1000	662	3' UTR	1	24119771	24143140	23370	2	58985	ENST00000270800.2	-11514	ENSG00000142677	IL22RA1	interleukin 22 receptor subunit alpha 1
chr1	24744727	24745314	588	*	p65_Pt_optimal_53	1000	500	Promoter (<=1kb)	1	24745382	24839907	94526	1	25932	ENST00000497755.1	-68	ENSG00000169504	CLIC4	chloride intracellular channel 4
chr1	25266551	25268367	1817	*	p65_Pt_optimal_54	1000	1124	Promoter (<=1kb)	1	25246577	25267915	21339	2	57035	ENST00000568701.1	0	ENSG00000117616	RSRP1	arginine and serine rich protein 1
chr1	25336448	25339344	2897	*	p65_Pt_optimal_55	1000	1509	Promoter (<=1kb)	1	25338317	25360967	22651	1	23585	ENST00000498135.5	0	ENSG00000183726	TMEM50A	transmembrane protein 50A
chr1	26619866	26621918	2053	*	p65_Pt_optimal_56	1000	892	Exon (ENST00000690093.1/ENST00000690093.1, exon 1 of 1)	1	26602369	26602432	64	2	124904769	ENST00000516620.2	-17434	ENSG00000252429	LOC124904769	U7 small nuclear RNA
chr1	27528321	27528875	555	*	p65_Pt_optimal_57	984	139	Promoter (2-3kb)	1	27525805	27530561	4757	1	105376892	ENST00000443579.1	2516		LOC105376892	uncharacterized LOC105376892
chr1	27529104	27529355	252	*	p65_Pt_optimal_58	981	89	Intron (ENST00000443579.1/105376892, intron 1 of 1)	1	27525805	27530561	4757	1	105376892	ENST00000443579.1	3299		LOC105376892	uncharacterized LOC105376892
chr1	27959488	27960316	829	*	p65_Pt_optimal_59	1000	270	Promoter (<=1kb)	1	27959588	27968092	8505	1	55113	ENST00000676058.1	0	ENSG00000158156	XKR8	XK related 8
chr1	28235407	28236898	1492	*	p65_Pt_optimal_60	914	392	Promoter (<=1kb)	1	28236109	28238105	1997	1	93974	ENST00000497986.5	0	ENSG00000130770	ATP5IF1	ATP synthase inhibitory factor subunit 1
chr1	28552369	28552886	518	*	p65_Pt_optimal_61	1000	365	Promoter (<=1kb)	1	28553085	28578545	25461	1	54952	ENST00000373830.4	-199	ENSG00000180098	TRNAU1AP	tRNA selenocysteine 1 associated protein 1
chr1	28593995	28595673	1679	*	p65_Pt_optimal_62	1000	1059	Promoter (1-2kb)	1	28592265	28595449	3185	1	115273	ENST00000465518.3	1730	ENSG00000188060	RAB42	RAB42, member RAS oncogene family
chr1	28598918	28599380	463	*	p65_Pt_optimal_63	884	232	Intron (ENST00000685589.1/6883, intron 3 of 4)	1	28592265	28595449	3185	1	115273	ENST00000465518.3	6653	ENSG00000188060	RAB42	RAB42, member RAS oncogene family
chr1	29974073	29975233	1161	*	p65_Pt_optimal_64	1000	632	Distal Intergenic	1	30013952	30037612	23661	2	101929406	ENST00000445180.2	62379	ENSG00000233399	LINC01648	long intergenic non-protein coding RNA 1648
chr1	31644314	31646205	1892	*	p65_Pt_optimal_65	1000	444	Promoter (<=1kb)	1	31644694	31649371	4678	1	107985471	ENST00000581333.1	0		PEF1-AS1	PEF1 and COL16A1 antisense RNA 1
chr1	31938479	31938986	508	*	p65_Pt_optimal_66	1000	173	Promoter (<=1kb)	1	31906421	31938368	31948	2	8073	ENST00000647444.2	-111	ENSG00000184007	PTP4A2	protein tyrosine phosphatase 4A2
chr1	32394575	32395663	1089	*	p65_Pt_optimal_67	1000	338	Promoter (<=1kb)	1	32378763	32394731	15969	2	55108	ENST00000474414.5	0	ENSG00000160058	BSDC1	BSD domain containing 1
chr1	32758871	32762160	3290	*	p65_Pt_optimal_68	1000	1636	Intron (ENST00000401073.7/57648, intron 1 of 6)	1	32765634	32773197	7564	1	57648	ENST00000294521.7	-3474	ENSG00000162522	NHSL3	NHS like 3
chr1	32774992	32776171	1180	*	p65_Pt_optimal_69	1000	536	3' UTR	1	32775244	32780711	5468	2	8565	ENST00000490826.1	4540	ENSG00000134684	YARS1	tyrosyl-tRNA synthetase 1
chr1	32981267	32982052	786	*	p65_Pt_optimal_70	1000	259	Distal Intergenic	1	32936449	32964809	28361	2	127544	ENST00000235150.5	-16458	ENSG00000116514	RNF19B	ring finger protein 19B
chr1	32992203	32993088	886	*	p65_Pt_optimal_71	1000	620	Intron (ENST00000427524.1/ENST00000427524.1, intron 1 of 1)	1	32936449	32964809	28361	2	127544	ENST00000235150.5	-27394	ENSG00000116514	RNF19B	ring finger protein 19B
chr1	33342362	33342903	542	*	p65_Pt_optimal_72	1000	260	Intron (ENST00000630909.2/ENST00000630909.2, intron 1 of 1)	1	33330071	33349650	19580	2	1912	ENST00000486897.5	6747	ENSG00000134686	PHC2	polyhomeotic homolog 2
chr1	36149184	36151790	2607	*	p65_Pt_optimal_73	1000	823	Promoter (<=1kb)	1	36136570	36149514	12945	2	27095	ENST00000616074.4	0	ENSG00000054116	TRAPPC3	trafficking protein particle complex subunit 3
chr1	37476363	37477872	1510	*	p65_Pt_optimal_74	1000	985	Promoter (1-2kb)	1	37474580	37484377	9798	1	80149	ENST00000373087.7	1783	ENSG00000163874	ZC3H12A	zinc finger CCCH-type containing 12A
chr1	37479068	37480489	1422	*	p65_Pt_optimal_75	1000	462	Promoter (<=1kb)	1	37480230	37480289	60	1	102465438	ENST00000619365.1	0	ENSG00000283724	MIR6732	microRNA 6732
chr1	38941147	38941923	777	*	p65_Pt_optimal_76	1000	585	Promoter (<=1kb)	1	38885807	38941830	56024	2	54933	ENST00000372990.6	0	ENSG00000158315	RHBDL2	rhomboid like 2
chr1	39606103	39606627	525	*	p65_Pt_optimal_77	852	114	Distal Intergenic	1	39572393	39576790	4398	2	8761	ENST00000451091.2	-29313	ENSG00000090621	PABPC4	poly(A) binding protein cytoplasmic 4
chr1	39845405	39846474	1070	*	p65_Pt_optimal_78	989	476	Promoter (1-2kb)	1	39847044	39847757	714	2	54802	ENST00000467774.1	1283	ENSG00000043514	TRIT1	tRNA isopentenyltransferase 1
chr1	40312669	40313052	384	*	p65_Pt_optimal_79	1000	104	Promoter (2-3kb)	1	40310111	40315438	5328	2	1298	ENST00000488463.6	2386	ENSG00000049089	COL9A2	collagen type IX alpha 2 chain
chr1	40898103	40898942	840	*	p65_Pt_optimal_80	1000	229	Distal Intergenic	1	40863914	40876670	12757	1	124904157	ENST00000414199.1	34189		LOC124904157	uncharacterized LOC124904157
chr1	43990480	43992315	1836	*	p65_Pt_optimal_81	1000	1453	Promoter (<=1kb)	1	43991359	43996524	5166	1	149473	ENST00000486064.5	0	ENSG00000159214	CCDC24	coiled-coil domain containing 24
chr1	44673776	44674563	788	*	p65_Pt_optimal_82	1000	646	Promoter (<=1kb)	1	44635238	44674459	39222	2	107984950	ENST00000372242.7	0		LOC107984950	uncharacterized LOC107984950
chr1	44729339	44731381	2043	*	p65_Pt_optimal_83	1000	1359	Promoter (<=1kb)	1	44731055	44731170	116	2	26830	ENST00000363299.1	0	ENSG00000200169	RNU5D-1	RNA, U5D small nuclear 1
chr1	44738106	44739331	1226	*	p65_Pt_optimal_84	1000	746	Promoter (<=1kb)	1	44739818	44757971	18154	1	11004	ENST00000452259.5	-487	ENSG00000142945	KIF2C	kinesin family member 2C
chr1	44799695	44800166	472	*	p65_Pt_optimal_85	832	345	Promoter (<=1kb)	1	44800377	44805990	5614	1	1263	ENST00000372201.5	-211	ENSG00000173846	PLK3	polo like kinase 3
chr1	44807135	44808482	1348	*	p65_Pt_optimal_86	1000	526	Promoter (<=1kb)	1	44805893	44807351	1459	2	343521	ENST00000339355.3	0	ENSG00000188396	DYNLT4	dynein light chain Tctex-type 4
chr1	45489670	45491741	2072	*	p65_Pt_optimal_87	1000	1718	Promoter (<=1kb)	1	45343883	45491163	147281	2	10420	ENST00000372086.4	0	ENSG00000070759	TESK2	testis associated actin remodelling kinase 2
chr1	45550392	45551015	624	*	p65_Pt_optimal_88	1000	504	Promoter (<=1kb)	1	45550543	45570049	19507	1	10327	ENST00000372070.7	0	ENSG00000117448	AKR1A1	aldo-keto reductase family 1 member A1
chr1	45974489	45975385	897	*	p65_Pt_optimal_89	1000	289	Intron (ENST00000361297.7/23139, intron 5 of 28)	1	45959386	46011109	51724	1	23139	ENST00000482881.1	15103	ENSG00000086015	MAST2	microtubule associated serine/threonine kinase 2
chr1	46525719	46527261	1543	*	p65_Pt_optimal_90	1000	1306	Distal Intergenic	1	46532166	46535515	3350	2	105378696	ENST00000697682.1	8254	ENSG00000282881	TMEM275	transmembrane protein 275
chr1	47189949	47190701	753	*	p65_Pt_optimal_91	1000	282	Promoter (<=1kb)	1	47183582	47190036	6455	2	10158	ENST00000294338.7	0	ENSG00000162366	PDZK1IP1	PDZK1 interacting protein 1
chr1	51220242	51221008	767	*	p65_Pt_optimal_92	1000	625	Intron (ENST00000366181.2/105378716, intron 1 of 1)	1	51195095	51235096	40002	2	105378716	ENST00000366181.2	14088	ENSG00000203356	LINC01562	long intergenic non-protein coding RNA 1562
chr1	51558039	51559287	1249	*	p65_Pt_optimal_93	1000	534	Intron (ENST00000702775.1/105378720, intron 1 of 2)	1	51577179	51788469	211291	1	114883	ENST00000371714.5	-17892	ENSG00000117859	OSBPL9	oxysterol binding protein like 9
chr1	51563724	51565274	1551	*	p65_Pt_optimal_94	1000	732	Exon (ENST00000431943.1/441884, exon 6 of 7)	1	51577179	51788469	211291	1	114883	ENST00000371714.5	-11905	ENSG00000117859	OSBPL9	oxysterol binding protein like 9
chr1	53913012	53913607	596	*	p65_Pt_optimal_95	917	427	Distal Intergenic	1	53921562	53929000	7439	2	51668	ENST00000489675.1	15393	ENSG00000081870	IFT25	intraflagellar transport 25
chr1	54124225	54124921	697	*	p65_Pt_optimal_96	1000	575	Distal Intergenic	1	54132687	54153000	20314	2	200008	ENST00000530059.3	28079	ENSG00000157211	CDCP2	CUB domain containing protein 2
chr1	54798205	54799796	1592	*	p65_Pt_optimal_97	1000	909	Promoter (1-2kb)	1	54784551	54801198	16648	2	55001	ENST00000371274.8	1402	ENSG00000006555	TTC22	tetratricopeptide repeat domain 22
chr1	56092473	56093443	971	*	p65_Pt_optimal_98	1000	663	Distal Intergenic	1	56165783	56172589	6807	2	124904187	ENST00000641565.1	79146		LOC124904187	uncharacterized LOC124904187
chr1	56133093	56134688	1596	*	p65_Pt_optimal_99	1000	828	Distal Intergenic	1	56165783	56172589	6807	2	124904187	ENST00000641565.1	37901		LOC124904187	uncharacterized LOC124904187
chr1	56331717	56333235	1519	*	p65_Pt_optimal_100	1000	915	Promoter (<=1kb)	1	56248886	56332262	83377	2	124904186	ENST00000641876.1	0		LOC124904186	uncharacterized LOC124904186
chr1	56448621	56449720	1100	*	p65_Pt_optimal_101	1000	426	Intron (ENST00000641494.1/124904185, intron 3 of 5)	1	56248774	56477687	228914	2	124904185	ENST00000641035.1	27967		LOC124904185	uncharacterized LOC124904185
chr1	56758444	56759839	1396	*	p65_Pt_optimal_102	1000	706	Promoter (2-3kb)	1	56718871	56762013	43143	2	199920	ENST00000493000.5	2174	ENSG00000187889	FYB2	FYN binding protein 2
chr1	61951612	61952764	1153	*	p65_Pt_optimal_103	1000	626	Promoter (<=1kb)	1	61952053	62163950	211898	1	10207	ENST00000646453.1	0	ENSG00000132849	PATJ	PATJ crumbs cell polarity complex component
chr1	63731409	63732027	619	*	p65_Pt_optimal_104	1000	260	Distal Intergenic	1	63774017	64181498	407482	1	4919	ENST00000371079.6	-41990	ENSG00000185483	ROR1	receptor tyrosine kinase like orphan receptor 1
chr1	64171933	64172898	966	*	p65_Pt_optimal_105	1000	156	Promoter (<=1kb)	1	64106792	64171342	64551	2	101927034	ENST00000674987.1	-591	ENSG00000223949	ROR1-AS1	ROR1 antisense RNA 1
chr1	64469046	64470356	1311	*	p65_Pt_optimal_106	1000	905	Promoter (<=1kb)	1	64470129	64693053	222925	1	57685	ENST00000651257.2	0	ENSG00000158966	CACHD1	cache domain containing 1
chr1	64897573	64899014	1442	*	p65_Pt_optimal_107	1000	364	Intron (ENST00000342505.5/3716, intron 1 of 24)	1	64867100	64869408	2309	2	3716	ENST00000672903.1	-28165	ENSG00000162434	JAK1	Janus kinase 1
chr1	64922009	64922889	881	*	p65_Pt_optimal_108	1000	235	Intron (ENST00000342505.5/3716, intron 1 of 24)	1	64833234	64966284	133051	2	3716	ENST00000671929.2	43395	ENSG00000162434	JAK1	Janus kinase 1
chr1	66400868	66402343	1476	*	p65_Pt_optimal_109	1000	653	Distal Intergenic	1	66367494	66368157	664	1	5142	ENST00000483863.2	33374	ENSG00000184588	PDE4B	phosphodiesterase 4B
chr1	67570343	67571022	680	*	p65_Pt_optimal_110	1000	463	Distal Intergenic	1	67522367	67532334	9968	1	102724481	ENST00000657691.1	47976	ENSG00000235200	LINC01702	long intergenic non-protein coding RNA 1702
chr1	72434829	72436085	1257	*	p65_Pt_optimal_111	1000	276	Intron (ENST00000715640.1/105378797, intron 1 of 6)	1	72533764	72583443	49680	1	105378797	ENST00000715644.1	-97679		LOC105378797	uncharacterized LOC105378797
chr1	78840529	78841334	806	*	p65_Pt_optimal_112	886	564	Distal Intergenic	1	78889764	78917885	28122	2	64123	ENST00000401034.7	76551	ENSG00000162618	ADGRL4	adhesion G protein-coupled receptor L4
chr1	79710812	79711767	956	*	p65_Pt_optimal_113	1000	329	Distal Intergenic	1	79325008	79346445	21438	1	107983999	ENST00000645557.1	385804		LINC02792	long intergenic non-protein coding RNA 2792
chr1	81434887	81435913	1027	*	p65_Pt_optimal_114	1000	598	Intron (ENST00000674378.1/23266, intron 2 of 5)	1	81414275	81484722	70448	1	23266	ENST00000674458.1	20612	ENSG00000117114	ADGRL2	adhesion G protein-coupled receptor L2
chr1	81706949	81707604	656	*	p65_Pt_optimal_115	930	143	Intron (ENST00000674378.1/23266, intron 5 of 5)	1	81699770	81991426	291657	1	23266	ENST00000359929.7	7179	ENSG00000117114	ADGRL2	adhesion G protein-coupled receptor L2
chr1	84944686	84945551	866	*	p65_Pt_optimal_116	990	636	Intron (ENST00000370608.8/255231, intron 7 of 13)	1	84926426	84929844	3419	2	255231	ENST00000530971.1	-14842	ENSG00000153898	MCOLN2	mucolipin TRP cation channel 2
chr1	85275118	85276239	1122	*	p65_Pt_optimal_117	1000	506	Promoter (<=1kb)	1	85267729	85275750	8022	2	8915	ENST00000650582.1	0	ENSG00000142867	BCL10	BCL10 immune signaling adaptor
chr1	85611867	85612614	748	*	p65_Pt_optimal_118	1000	376	Distal Intergenic	1	85592280	85592356	77	1	124900422	ENST00000363064.1	19587	ENSG00000199934	LOC124900422	small nucleolar RNA SNORD81
chr1	88773536	88774983	1448	*	p65_Pt_optimal_119	841	813	Promoter (2-3kb)	1	88771455	88804894	33440	1	5586	ENST00000436111.1	2081	ENSG00000065243	PKN2	protein kinase N2
chr1	88992108	88992698	591	*	p65_Pt_optimal_120	1000	329	Promoter (<=1kb)	1	88979456	88992629	13174	2	494115	ENST00000652648.1	0	ENSG00000213516	RBMXL1	RBMX like 1
chr1	89271646	89272582	937	*	p65_Pt_optimal_121	944	389	Promoter (<=1kb)	1	89262698	89272804	10107	2	115362	ENST00000443807.1	222	ENSG00000154451	GBP5	guanylate binding protein 5
chr1	89274222	89275436	1215	*	p65_Pt_optimal_122	884	89	Promoter (1-2kb)	1	89256189	89272860	16672	2	115362	ENST00000370459.8	-1362	ENSG00000154451	GBP5	guanylate binding protein 5
chr1	90276780	90278026	1247	*	p65_Pt_optimal_123	1000	519	Intron (ENST00000663908.1/105378849, intron 3 of 5)	1	90242088	90284188	42101	1	105378849	ENST00000663908.1	34692		LOC105378849	uncharacterized LOC105378849
chr1	91730859	91733157	2299	*	p65_Pt_optimal_124	1000	1293	Promoter (2-3kb)	1	91719893	91727918	8026	2	7049	ENST00000529608.1	-2941	ENSG00000069702	TGFBR3	transforming growth factor beta receptor 3
chr1	92962011	92962652	642	*	p65_Pt_optimal_125	1000	487	Promoter (<=1kb)	1	92842160	92961522	119363	2	388650	ENST00000616709.4	-489	ENSG00000154511	DIPK1A	divergent protein kinase domain 1A
chr1	93671840	93673064	1225	*	p65_Pt_optimal_126	1000	658	Intron (ENST00000260502.11/8412, intron 2 of 11)	1	93561794	93681370	119577	2	8412	ENST00000370243.1	8306	ENSG00000137936	BCAR3	BCAR3 adaptor protein, NSP family member
chr1	93749539	93750160	622	*	p65_Pt_optimal_127	1000	258	Intron (ENST00000370244.5/8412, intron 2 of 13)	1	93752924	93775444	22521	2	8412	ENST00000433544.1	25284	ENSG00000137936	BCAR3	BCAR3 adaptor protein, NSP family member
chr1	94020447	94021574	1128	*	p65_Pt_optimal_128	970	783	Promoter (<=1kb)	1	94019400	94021367	1968	2	24	ENST00000470771.1	0	ENSG00000198691	ABCA4	ATP binding cassette subfamily A member 4
chr1	96473721	96474549	829	*	p65_Pt_optimal_129	1000	466	Distal Intergenic	1	96254069	96374125	120057	2	101928241	ENST00000435311.1	-99596	ENSG00000231987	LINC01787	long intergenic non-protein coding RNA 1787
chr1	100046379	100047683	1305	*	p65_Pt_optimal_130	1000	893	Intron (ENST00000638968.1/64645, intron 9 of 19)	1	100038095	100083377	45283	1	64645	ENST00000370152.8	8284	ENSG00000156875	MFSD14A	major facilitator superfamily domain containing 14A
chr1	102941360	102942193	834	*	p65_Pt_optimal_131	1000	215	Intron (ENST00000358392.6/1301, intron 42 of 66)	1	102961745	102962684	940	2	1301	ENST00000465209.1	20491	ENSG00000060718	COL11A1	collagen type XI alpha 1 chain
chr1	104706452	104707548	1097	*	p65_Pt_optimal_132	1000	500	Distal Intergenic	1	104998406	105032365	33960	2	105378880	ENST00000648518.1	324817		LOC105378880	uncharacterized LOC105378880
chr1	104755837	104756794	958	*	p65_Pt_optimal_133	1000	388	Distal Intergenic	1	104998406	105032365	33960	2	105378880	ENST00000648518.1	275571		LOC105378880	uncharacterized LOC105378880
chr1	104768512	104769361	850	*	p65_Pt_optimal_134	879	412	Distal Intergenic	1	104998406	105032365	33960	2	105378880	ENST00000648518.1	263004		LOC105378880	uncharacterized LOC105378880
chr1	108745769	108747454	1686	*	p65_Pt_optimal_135	1000	994	Promoter (<=1kb)	1	108746674	108757005	10332	1	6814	ENST00000483586.5	0	ENSG00000116266	STXBP3	syntaxin binding protein 3
chr1	109877246	109878321	1076	*	p65_Pt_optimal_136	1000	319	Distal Intergenic	1	109910242	109921880	11639	1	1435	ENST00000527192.5	-31921	ENSG00000184371	CSF1	colony stimulating factor 1
chr1	109892273	109893434	1162	*	p65_Pt_optimal_137	1000	549	Distal Intergenic	1	109910242	109921880	11639	1	1435	ENST00000527192.5	-16808	ENSG00000184371	CSF1	colony stimulating factor 1
chr1	109909789	109910918	1130	*	p65_Pt_optimal_138	1000	842	Promoter (<=1kb)	1	109910242	109921880	11639	1	1435	ENST00000527192.5	0	ENSG00000184371	CSF1	colony stimulating factor 1
chr1	110634967	110635243	277	*	p65_Pt_optimal_139	969	130	Distal Intergenic	1	110593580	110631474	37895	2	3737	ENST00000369770.7	-3493	ENSG00000177301	KCNA2	potassium voltage-gated channel subfamily A member 2
chr1	111192327	111193990	1664	*	p65_Pt_optimal_140	1000	760	Promoter (2-3kb)	1	111187174	111189328	2155	2	79961	ENST00000468692.1	-2999	ENSG00000162777	DENND2D	DENN domain containing 2D
chr1	112735663	112736304	642	*	p65_Pt_optimal_141	1000	464	Distal Intergenic	1	112748095	112748475	381	1	128322	ENST00000458353.1	-11791	ENSG00000234790	NUTF2P4	nuclear transport factor 2 pseudogene 4
chr1	114716206	114717107	902	*	p65_Pt_optimal_142	1000	349	Promoter (<=1kb)	1	114704469	114716771	12303	2	4893	ENST00000369535.5	0	ENSG00000213281	NRAS	NRAS proto-oncogene, GTPase
chr1	115545623	115546771	1149	*	p65_Pt_optimal_143	1000	549	Distal Intergenic	1	115621872	115622005	134	2	124900438	ENST00000384771.1	75234	ENSG00000207502	LOC124900438	small nucleolar RNA SNORA42/SNORA80 family
chr1	115714074	115715134	1061	*	p65_Pt_optimal_144	944	777	Intron (ENST00000713711.1/845, intron 9 of 11)	1	115671144	115684076	12933	1	81839	ENST00000474344.1	42930	ENSG00000173218	VANGL1	VANGL planar cell polarity protein 1
chr1	116570143	116572301	2159	*	p65_Pt_optimal_145	1000	536	Promoter (<=1kb)	1	116514534	116571026	56493	2	965	ENST00000369489.10	0	ENSG00000116815	CD58	CD58 molecule
chr1	117896379	117896739	361	*	p65_Pt_optimal_146	866	116	Promoter (2-3kb)	1	117882904	117899130	16227	2	54834	ENST00000464026.1	2391	ENSG00000196505	GDAP2	ganglioside induced differentiation associated protein 2
chr1	117897134	117898016	883	*	p65_Pt_optimal_147	867	430	Promoter (1-2kb)	1	117882904	117899130	16227	2	54834	ENST00000464026.1	1114	ENSG00000196505	GDAP2	ganglioside induced differentiation associated protein 2
chr1	118164395	118165231	837	*	p65_Pt_optimal_148	837	292	Intron (ENST00000336338.10/200162, intron 1 of 48)	1	118150397	118185223	34827	2	200162	ENST00000465053.1	19992	ENSG00000155761	SPAG17	sperm associated antigen 17
chr1	118334993	118336351	1359	*	p65_Pt_optimal_149	1000	704	Distal Intergenic	1	118185349	118207051	21703	1	105378930	ENST00000664031.1	149644	ENSG00000287980	LOC105378930	uncharacterized LOC105378930
chr1	119267833	119268583	751	*	p65_Pt_optimal_150	876	148	Intron (ENST00000418015.1/101929147, intron 6 of 6)	1	119327399	119330815	3417	1	105378934	ENST00000420059.6	-58816	ENSG00000232650	LINC01780	long intergenic non-protein coding RNA 1780
chr1	120069438	120070220	783	*	p65_Pt_optimal_151	914	548	Promoter (<=1kb)	1	119911553	120069662	158110	2	4853	ENST00000256646.7	0	ENSG00000134250	NOTCH2	notch receptor 2
chr1	120339636	120342035	2400	*	p65_Pt_optimal_152	1000	1247	Exon (ENST00000616141.4/ENST00000616141.4, exon 1 of 3)	1	120354987	120355148	162	1	124904631	ENST00000614085.1	-12952	ENSG00000273727	LOC124904631	U1 spliceosomal RNA
chr1	120558544	120558914	371	*	p65_Pt_optimal_153	1000	245	Promoter (<=1kb)	1	120489860	120558143	68284	2	100996724	ENST00000715505.1	-401		PDE4DIPP2	PDE4DIP pseudogene 2
chr1	120562890	120563628	739	*	p65_Pt_optimal_154	1000	305	Intron (ENST00000612480.2/100996724, intron 7 of 41)	1	120489860	120558143	68284	2	100996724	ENST00000715505.1	-4747		PDE4DIPP2	PDE4DIP pseudogene 2
chr1	120914147	120915847	1701	*	p65_Pt_optimal_155	1000	152	Promoter (<=1kb)	1	120913151	120914238	1088	2	100996720	ENST00000626088.1	0		LOC100996720	uncharacterized LOC100996720
chr1	121261957	121262785	829	*	p65_Pt_optimal_156	1000	605	Intron (ENST00000367123.8/653464, intron 2 of 9)	1	121187102	121387966	200865	1	653464	ENST00000304465.7	74855	ENSG00000171943	SRGAP2C	SLIT-ROBO Rho GTPase activating protein 2C
chr1	144551312	144552185	874	*	p65_Pt_optimal_157	939	639	Promoter (<=1kb)	1	144551779	144551943	165	2	6063	ENST00000617626.1	0	ENSG00000278099	RNVU1-2A	RNA, variant U1 small nuclear 2A
chr1	145214055	145215409	1355	*	p65_Pt_optimal_158	1000	1035	Promoter (<=1kb)	1	145214851	145215905	1055	1	100996740	ENST00000638358.1	0		LOC100996740	uncharacterized LOC100996740
chr1	145858811	145860483	1673	*	p65_Pt_optimal_159	844	872	Promoter (<=1kb)	1	145848522	145859045	10524	2	10401	ENST00000369298.5	0	ENSG00000131788	PIAS3	protein inhibitor of activated STAT 3
chr1	145978975	145980412	1438	*	p65_Pt_optimal_160	1000	864	Downstream (<=300bp)	1	145993579	145994216	638	2	10628	ENST00000486597.1	13804	ENSG00000265972	TXNIP	thioredoxin interacting protein
chr1	148458193	148459617	1425	*	p65_Pt_optimal_161	1000	568	Promoter (<=1kb)	1	148458643	148459689	1047	2	388685	ENST00000645329.1	72	ENSG00000274020	LINC01138	long intergenic non-protein coding RNA 1138
chr1	148946406	148948332	1927	*	p65_Pt_optimal_162	1000	1250	Intron (ENST00000695768.1/9659, intron 7 of 44)	1	148951937	148981746	29810	1	9659	ENST00000479408.6	-3605	ENSG00000178104	PDE4DIP	phosphodiesterase 4D interacting protein
chr1	149176574	149177928	1355	*	p65_Pt_optimal_163	1000	486	Exon (ENST00000662742.1/ENST00000662742.1, exon 2 of 3)	1	149111304	149121866	10563	2	101929790	ENST00000622818.1	-54708		LOC101929790	uncharacterized LOC101929790
chr1	149607812	149609189	1378	*	p65_Pt_optimal_164	1000	586	Promoter (<=1kb)	1	149607467	149608516	1050	1	57234	ENST00000643225.1	345	ENSG00000291158	LINC00869	long intergenic non-protein coding RNA 869
chr1	149841449	149841902	454	*	p65_Pt_optimal_165	1000	105	Promoter (<=1kb)	1	149840687	149841208	522	2	126961	ENST00000369158.2	-241	ENSG00000203811	H3C14	H3 clustered histone 14
chr1	150061812	150062305	494	*	p65_Pt_optimal_166	1000	142	Intron (ENST00000648868.1/56957, intron 1 of 5)	1	150067279	150145323	78045	1	11311	ENST00000643970.2	-4974	ENSG00000136631	VPS45	vacuolar protein sorting 45 homolog
chr1	150233748	150235924	2177	*	p65_Pt_optimal_167	1000	1091	Promoter (<=1kb)	1	150218555	150234678	16124	2	81611	ENST00000616917.4	0	ENSG00000143401	ANP32E	acidic nuclear phosphoprotein 32 family member E
chr1	150561167	150562767	1601	*	p65_Pt_optimal_168	1000	173	Promoter (2-3kb)	1	150558254	150560937	2684	1	54507	ENST00000489159.1	2913	ENSG00000143382	ADAMTSL4	ADAMTS like 4
chr1	150563202	150563976	775	*	p65_Pt_optimal_169	1000	541	3' UTR	1	150558254	150560937	2684	1	54507	ENST00000489159.1	4948	ENSG00000143382	ADAMTSL4	ADAMTS like 4
chr1	150764447	150766052	1606	*	p65_Pt_optimal_170	1000	473	Promoter (<=1kb)	1	150730079	150765957	35879	2	1520	ENST00000680288.1	0	ENSG00000163131	CTSS	cathepsin S
chr1	151195190	151196545	1356	*	p65_Pt_optimal_171	1000	1227	Promoter (<=1kb)	1	151185540	151195321	9782	2	6944	ENST00000463470.1	0	ENSG00000163159	VPS72	vacuolar protein sorting 72 homolog
chr1	151254482	151255953	1472	*	p65_Pt_optimal_172	1000	322	Promoter (<=1kb)	1	151254709	151267459	12751	1	5710	ENST00000368881.8	0	ENSG00000159352	PSMD4	proteasome 26S subunit ubiquitin receptor, non-ATPase 4
chr1	151280941	151282753	1813	*	p65_Pt_optimal_173	1000	671	Promoter (<=1kb)	1	151279678	151282000	2323	2	100507670	ENST00000661167.2	0	ENSG00000232671	ZNF687-AS1	ZNF687 antisense RNA 1
chr1	151346623	151348111	1489	*	p65_Pt_optimal_174	1000	770	Promoter (<=1kb)	1	151346938	151348027	1090	1	101927886	ENST00000455503.2	0		RFX5-AS1	RFX5 antisense RNA 1
chr1	153565437	153567239	1803	*	p65_Pt_optimal_175	1000	1053	Promoter (<=1kb)	1	153561108	153565844	4737	2	6273	ENST00000368708.9	0	ENSG00000196754	S100A2	S100 calcium binding protein A2
chr1	153633305	153634553	1249	*	p65_Pt_optimal_176	1000	487	Promoter (<=1kb)	1	153633982	153646305	12324	1	26097	ENST00000368690.7	0	ENSG00000160679	CHTOP	chromatin target of PRMT1
chr1	153696547	153697330	784	*	p65_Pt_optimal_177	1000	569	Distal Intergenic	1	153689705	153689793	89	2	102466879	ENST00000620823.1	-6754	ENSG00000274940	MIR8083	microRNA 8083
chr1	153725599	153726744	1146	*	p65_Pt_optimal_178	1000	453	Promoter (1-2kb)	1	153728050	153774808	46759	1	65123	ENST00000318967.7	-1306	ENSG00000143624	INTS3	integrator complex subunit 3
chr1	153732098	153732709	612	*	p65_Pt_optimal_179	1000	466	Intron (ENST00000318967.7/65123, intron 1 of 29)	1	153728483	153774079	45597	1	65123	ENST00000481797.5	3615	ENSG00000143624	INTS3	integrator complex subunit 3
chr1	154809691	154810724	1034	*	p65_Pt_optimal_180	930	300	Intron (ENST00000271915.9/3782, intron 2 of 7)	1	154707426	154859843	152418	2	3782	ENST00000361147.8	49119	ENSG00000143603	KCNN3	potassium calcium-activated channel subfamily N member 3
chr1	154866548	154867586	1039	*	p65_Pt_optimal_181	1000	843	Promoter (<=1kb)	1	154707952	154868319	160368	2	3782	ENST00000358505.2	733	ENSG00000143603	KCNN3	potassium calcium-activated channel subfamily N member 3
chr1	154871022	154872001	980	*	p65_Pt_optimal_182	1000	704	Promoter (<=1kb)	1	154697455	154870281	172827	2	3782	ENST00000271915.9	-741	ENSG00000143603	KCNN3	potassium calcium-activated channel subfamily N member 3
chr1	155000213	155002700	2488	*	p65_Pt_optimal_183	1000	784	Promoter (<=1kb)	1	155002630	155018522	15893	1	51043	ENST00000417934.6	0	ENSG00000160685	ZBTB7B	zinc finger and BTB domain containing 7B
chr1	155123829	155125063	1235	*	p65_Pt_optimal_184	877	829	Promoter (2-3kb)	1	155127876	155134857	6982	1	1942	ENST00000368406.2	-2813	ENSG00000169242	EFNA1	ephrin A1
chr1	155192795	155194010	1216	*	p65_Pt_optimal_185	1000	493	Promoter (<=1kb)	1	155185824	155192915	7092	2	4582	ENST00000620103.4	0	ENSG00000185499	MUC1	mucin 1, cell surface associated
chr1	155208427	155209609	1183	*	p65_Pt_optimal_186	1000	509	Promoter (<=1kb)	1	155208695	155213823	5129	1	4580	ENST00000368376.8	0	ENSG00000173171	MTX1	metaxin 1
chr1	155261496	155262708	1213	*	p65_Pt_optimal_187	1000	439	Promoter (<=1kb)	1	155255979	155262314	6336	2	10067	ENST00000478737.6	0	ENSG00000116521	SCAMP3	secretory carrier membrane protein 3
chr1	155308248	155309878	1631	*	p65_Pt_optimal_188	865	432	Promoter (<=1kb)	1	155308748	155320666	11919	1	2224	ENST00000611010.4	0	ENSG00000160752	FDPS	farnesyl diphosphate synthase
chr1	155323005	155324527	1523	*	p65_Pt_optimal_189	1000	1008	Promoter (<=1kb)	1	155323012	155326734	3723	1	23623	ENST00000467820.5	0	ENSG00000160753	RUSC1	RUN and SH3 domain containing 1
chr1	155465782	155467878	2097	*	p65_Pt_optimal_190	1000	545	Intron (ENST00000368346.7/55870, intron 3 of 27)	1	155433178	155434262	1085	1	645682	ENST00000413175.2	32604	ENSG00000237872	POU5F1P4	POU class 5 homeobox 1 pseudogene 4
chr1	155499362	155500644	1283	*	p65_Pt_optimal_191	1000	823	Intron (ENST00000368346.7/55870, intron 2 of 27)	1	155335287	155521618	186332	2	55870	ENST00000677042.1	20974	ENSG00000116539	ASH1L	ASH1 like histone lysine methyltransferase
chr1	155648224	155649326	1103	*	p65_Pt_optimal_192	1000	623	5' UTR	1	155659446	155671091	11646	2	55249	ENST00000442834.6	21765	ENSG00000163374	YY1AP1	YY1 associated protein 1
chr1	156053922	156055018	1097	*	p65_Pt_optimal_193	1000	457	Promoter (<=1kb)	1	156054782	156058506	3725	1	28956	ENST00000368305.9	0	ENSG00000116586	LAMTOR2	late endosomal/lysosomal adaptor, MAPK and MTOR activator 2
chr1	156103689	156104477	789	*	p65_Pt_optimal_194	1000	251	Promoter (2-3kb)	1	156106658	156114838	8181	1	4000	ENST00000515711.1	-2181	ENSG00000160789	LMNA	lamin A/C
chr1	156105845	156106828	984	*	p65_Pt_optimal_195	1000	382	Promoter (<=1kb)	1	156106658	156114838	8181	1	4000	ENST00000515711.1	0	ENSG00000160789	LMNA	lamin A/C
chr1	156113952	156115150	1199	*	p65_Pt_optimal_196	1000	513	Promoter (<=1kb)	1	156114251	156139293	25043	1	4000	ENST00000361308.9	0	ENSG00000160789	LMNA	lamin A/C
chr1	156123274	156124591	1318	*	p65_Pt_optimal_197	1000	396	Promoter (<=1kb)	1	156123142	156134528	11387	1	4000	ENST00000502357.5	132	ENSG00000160789	LMNA	lamin A/C
chr1	156126188	156127593	1406	*	p65_Pt_optimal_198	920	446	Promoter (<=1kb)	1	156126189	156137865	11677	1	4000	ENST00000368297.5	0	ENSG00000160789	LMNA	lamin A/C
chr1	156129501	156130726	1226	*	p65_Pt_optimal_199	1000	784	Promoter (2-3kb)	1	156126555	156139303	12749	1	4000	ENST00000473598.6	2946	ENSG00000160789	LMNA	lamin A/C
chr1	156165036	156165769	734	*	p65_Pt_optimal_200	1000	299	Intron (ENST00000355014.6/64218, intron 10 of 14)	1	156161227	156175647	14421	1	64218	ENST00000462892.1	3809	ENSG00000196189	SEMA4A	semaphorin 4A
chr1	156455999	156457726	1728	*	p65_Pt_optimal_201	888	1088	Promoter (<=1kb)	1	156404253	156456613	52361	2	10485	ENST00000673141.1	0	ENSG00000125462	MIR9-1HG	MIR9-1 host gene
chr1	156746807	156747570	764	*	p65_Pt_optimal_202	1000	247	Promoter (<=1kb)	1	156743156	156747471	4316	2	3068	ENST00000482651.5	0	ENSG00000143321	HDGF	heparin binding growth factor
chr1	156748171	156749454	1284	*	p65_Pt_optimal_203	1000	729	Promoter (<=1kb)	1	156743156	156747471	4316	2	3068	ENST00000482651.5	-700	ENSG00000143321	HDGF	heparin binding growth factor
chr1	157154527	157156145	1619	*	p65_Pt_optimal_204	1000	382	Distal Intergenic	1	157171116	157187405	16290	1	107985211	ENST00000457239.2	-14971	ENSG00000290592	LOC107985211	uncharacterized LOC107985211
chr1	158019112	158019950	839	*	p65_Pt_optimal_205	1000	335	Intron (ENST00000360089.8/55243, intron 1 of 12)	1	158025550	158031166	5617	1	100505785	ENST00000419415.1	-5600		KIRREL1-IT1	KIRREL1 intronic transcript 1
chr1	159924527	159926010	1484	*	p65_Pt_optimal_206	1000	905	Promoter (<=1kb)	1	159918111	159925507	7397	2	8407	ENST00000368097.9	0	ENSG00000158710	TAGLN2	transgelin 2
chr1	160260850	160262216	1367	*	p65_Pt_optimal_207	1000	506	Promoter (<=1kb)	1	160261731	160263328	1598	1	100287049	ENST00000656013.2	0	ENSG00000228606	DCAF8-DT	DCAF8 divergent transcript
chr1	161083002	161083650	649	*	p65_Pt_optimal_208	1000	335	Promoter (<=1kb)	1	161084465	161087571	3107	1	105371471	ENST00000447167.1	-815		NECTIN4-AS1	NECTIN4 antisense RNA 1
chr1	165160609	165161611	1003	*	p65_Pt_optimal_209	1000	795	Distal Intergenic	1	165210627	165213090	2464	1	105371561	ENST00000457106.1	-49016		LMX1A-AS2	LMX1A antisense RNA 2
chr1	166489804	166490645	842	*	p65_Pt_optimal_210	1000	438	Promoter (<=1kb)	1	166474879	166490096	15218	2	105371590	ENST00000662326.1	0		LINC01675	long intergenic non-protein coding RNA 1675
chr1	169781222	169781884	663	*	p65_Pt_optimal_211	1000	202	Intron (ENST00000498289.5/55732, intron 3 of 28)	1	169792529	169794689	2161	2	92342	ENST00000303469.6	12805	ENSG00000171806	METTL18	methyltransferase 18, RPL3 N3(tau)-histidine
chr1	170531623	170532841	1219	*	p65_Pt_optimal_212	1000	658	Promoter (<=1kb)	1	170462209	170532647	70439	2	101928650	ENST00000456083.5	0		GORAB-AS1	GORAB antisense RNA 1
chr1	171485132	171486614	1483	*	p65_Pt_optimal_213	1000	1025	Promoter (<=1kb)	1	171485530	171593511	107982	1	23215	ENST00000647382.2	0	ENSG00000117523	PRRC2C	proline rich coiled-coil 2C
chr1	171741271	171742254	984	*	p65_Pt_optimal_214	1000	571	Promoter (<=1kb)	1	171700160	171742065	41906	2	8674	ENST00000236192.12	0	ENSG00000117533	VAMP4	vesicle associated membrane protein 4
chr1	172269238	172269811	574	*	p65_Pt_optimal_215	851	215	Intron (ENST00000688173.1/26052, intron 14 of 14)	1	172387188	172389222	2035	1	26052	ENST00000491124.1	-117377	ENSG00000197959	DNM3	dynamin 3
chr1	172343104	172344918	1815	*	p65_Pt_optimal_216	1000	614	Intron (ENST00000485254.3/26052, intron 17 of 20)	1	172387188	172389222	2035	1	26052	ENST00000491124.1	-42270	ENSG00000197959	DNM3	dynamin 3
chr1	172431529	172432392	864	*	p65_Pt_optimal_217	1000	444	Intron (ENST00000367727.9/92346, intron 1 of 6)	1	172420734	172431287	10554	1	92346	ENST00000460397.2	10795	ENSG00000180999	C1orf105	chromosome 1 open reading frame 105
chr1	172475523	172476997	1475	*	p65_Pt_optimal_218	1000	637	Distal Intergenic	1	172452893	172468831	15939	1	92346	ENST00000367725.4	22630	ENSG00000180999	C1orf105	chromosome 1 open reading frame 105
chr1	172874776	172875620	845	*	p65_Pt_optimal_219	1000	427	Intron (ENST00000432694.2/ENST00000432694.2, intron 1 of 4)	1	173039202	173050941	11740	2	8995	ENST00000404377.5	175321	ENSG00000120337	TNFSF18	TNF superfamily member 18
chr1	172951705	172952214	510	*	p65_Pt_optimal_220	958	327	Intron (ENST00000432694.2/ENST00000432694.2, intron 1 of 4)	1	173039202	173050941	11740	2	8995	ENST00000404377.5	98727	ENSG00000120337	TNFSF18	TNF superfamily member 18
chr1	173052518	173053296	779	*	p65_Pt_optimal_221	1000	371	Promoter (1-2kb)	1	173039202	173050941	11740	2	8995	ENST00000404377.5	-1577	ENSG00000120337	TNFSF18	TNF superfamily member 18
chr1	173190105	173191329	1225	*	p65_Pt_optimal_222	1000	396	Promoter (<=1kb)	1	173172872	173190686	17815	2	7292	ENST00000714453.1	0	ENSG00000117586	TNFSF4	TNF superfamily member 4
chr1	173505334	173506046	713	*	p65_Pt_optimal_223	1000	382	Intron (ENST00000367714.4/284525, intron 25 of 27)	1	173417793	173489407	71615	2	101928673	ENST00000669220.1	-15927	ENSG00000203739	PRDX6-AS1	PRDX6 antisense RNA 1
chr1	173506442	173507997	1556	*	p65_Pt_optimal_224	1000	1073	Exon (ENST00000367714.4/284525, exon 25 of 28)	1	173417793	173489407	71615	2	101928673	ENST00000669220.1	-17035	ENSG00000203739	PRDX6-AS1	PRDX6 antisense RNA 1
chr1	180530213	180531336	1124	*	p65_Pt_optimal_225	1000	626	Intron (ENST00000673955.1/148756, intron 1 of 2)	1	180547436	180566517	19082	1	148756	ENST00000662859.1	-16100	ENSG00000236719	OVAAL	ovarian adenocarcinoma amplified long non-coding RNA
chr1	181089640	181091141	1502	*	p65_Pt_optimal_226	1000	500	Promoter (<=1kb)	1	181088700	181092900	4201	1	51278	ENST00000367577.7	940	ENSG00000162783	IER5	immediate early response 5
chr1	183179925	183181633	1709	*	p65_Pt_optimal_227	1000	1233	Distal Intergenic	1	183186238	183241261	55024	1	3918	ENST00000493293.5	-4605	ENSG00000058085	LAMC2	laminin subunit gamma 2
chr1	183185420	183186547	1128	*	p65_Pt_optimal_228	946	526	Promoter (<=1kb)	1	183186238	183241261	55024	1	3918	ENST00000493293.5	0	ENSG00000058085	LAMC2	laminin subunit gamma 2
chr1	183317871	183319265	1395	*	p65_Pt_optimal_229	1000	641	Intron (ENST00000287713.7/23057, intron 1 of 10)	1	183248237	183304874	56638	2	23057	ENST00000294868.8	-12997	ENSG00000157064	NMNAT2	nicotinamide nucleotide adenylyltransferase 2
chr1	183470306	183472409	2104	*	p65_Pt_optimal_230	1000	1292	Promoter (<=1kb)	1	183460874	183471746	10873	2	284649	ENST00000421703.5	0	ENSG00000232860	SMG7-AS1	SMG7 antisense RNA 1
chr1	183634672	183636659	1988	*	p65_Pt_optimal_231	835	1444	Promoter (<=1kb)	1	183620846	183635783	14938	2	10092	ENST00000359856.11	0	ENSG00000162704	ARPC5	actin related protein 2/3 complex subunit 5
chr1	183881304	183882372	1069	*	p65_Pt_optimal_232	1000	385	Intron (ENST00000304685.8/23179, intron 6 of 18)	1	183929889	183936924	7036	2	23127	ENST00000486375.2	54552	ENSG00000198756	COLGALT2	collagen beta(1-O)galactosyltransferase 2
chr1	185858197	185859099	903	*	p65_Pt_optimal_233	1000	257	Intron (ENST00000271588.9/83872, intron 2 of 106)	1	185957069	185993437	36369	1	83872	ENST00000485744.5	-97970	ENSG00000143341	HMCN1	hemicentin 1
chr1	186595866	186596779	914	*	p65_Pt_optimal_234	1000	410	Distal Intergenic	1	186674496	186675869	1374	2	5743	ENST00000466691.1	79090	ENSG00000073756	PTGS2	prostaglandin-endoperoxide synthase 2
chr1	186708187	186709328	1142	*	p65_Pt_optimal_235	1000	639	Distal Intergenic	1	186671791	186680922	9132	2	5743	ENST00000680451.1	-27265	ENSG00000073756	PTGS2	prostaglandin-endoperoxide synthase 2
chr1	193408537	193410157	1621	*	p65_Pt_optimal_236	1000	509	Distal Intergenic	1	193457422	193465198	7777	1	124904475	ENST00000658112.1	-47265		LOC124904475	uncharacterized LOC124904475
chr1	197633507	197634168	662	*	p65_Pt_optimal_237	1000	111	Intron (ENST00000620048.6/163486, intron 10 of 22)	1	197605482	197658350	52869	2	163486	ENST00000496935.1	24182	ENSG00000213047	DENND1B	DENN domain containing 1B
chr1	199271543	199273310	1768	*	p65_Pt_optimal_238	1000	1354	Intron (ENST00000452199.1/400800, intron 3 of 3)	1	199148598	199393307	244710	1	400800	ENST00000452199.1	122945	ENSG00000231718	LINC02789	long intergenic non-protein coding RNA 2789
chr1	200428224	200429605	1382	*	p65_Pt_optimal_239	843	365	Intron (ENST00000637430.1/124904480, intron 4 of 5)	1	200411694	200478360	66667	1	124904480	ENST00000647823.1	16530		LOC124904480	uncharacterized LOC124904480
chr1	201310973	201312005	1033	*	p65_Pt_optimal_240	1000	354	Intron (ENST00000263946.7/5317, intron 2 of 14)	1	201316192	201320172	3981	1	5317	ENST00000475988.1	-4187	ENSG00000081277	PKP1	plakophilin 1
chr1	201476400	201477401	1002	*	p65_Pt_optimal_241	931	276	Distal Intergenic	1	201465958	201469237	3280	2	23612	ENST00000367309.1	-7163	ENSG00000174307	PHLDA3	pleckstrin homology like domain family A member 3
chr1	201480242	201480901	660	*	p65_Pt_optimal_242	969	482	Distal Intergenic	1	201465958	201469237	3280	2	23612	ENST00000367309.1	-11005	ENSG00000174307	PHLDA3	pleckstrin homology like domain family A member 3
chr1	202007611	202011432	3822	*	p65_Pt_optimal_243	1000	2691	Promoter (<=1kb)	1	201995696	202010463	14768	2	102723465	ENST00000419190.2	0		ELF3-AS1	ELF3 antisense RNA 1
chr1	202017090	202019250	2161	*	p65_Pt_optimal_244	928	1605	3' UTR	1	202013778	202015794	2017	1	1999	ENST00000475698.1	3312	ENSG00000163435	ELF3	E74 like ETS transcription factor 3
chr1	202022146	202023816	1671	*	p65_Pt_optimal_245	1000	1267	Distal Intergenic	1	202013778	202015794	2017	1	1999	ENST00000475698.1	8368	ENSG00000163435	ELF3	E74 like ETS transcription factor 3
chr1	202034371	202035374	1004	*	p65_Pt_optimal_246	1000	772	Distal Intergenic	1	202013778	202015794	2017	1	1999	ENST00000475698.1	20593	ENSG00000163435	ELF3	E74 like ETS transcription factor 3
chr1	202037448	202038159	712	*	p65_Pt_optimal_247	1000	310	Distal Intergenic	1	202013778	202015794	2017	1	1999	ENST00000475698.1	23670	ENSG00000163435	ELF3	E74 like ETS transcription factor 3
chr1	202105548	202106845	1298	*	p65_Pt_optimal_248	1000	286	Distal Intergenic	1	202122886	202128598	5713	1	9283	ENST00000683302.1	-16041	ENSG00000170075	GPR37L1	G protein-coupled receptor 37 like 1
chr1	202110738	202111460	723	*	p65_Pt_optimal_249	1000	317	Distal Intergenic	1	202122886	202128598	5713	1	9283	ENST00000683302.1	-11426	ENSG00000170075	GPR37L1	G protein-coupled receptor 37 like 1
chr1	202112320	202114055	1736	*	p65_Pt_optimal_250	1000	872	Distal Intergenic	1	202122886	202128598	5713	1	9283	ENST00000683302.1	-8831	ENSG00000170075	GPR37L1	G protein-coupled receptor 37 like 1
chr1	202118428	202119379	952	*	p65_Pt_optimal_251	1000	461	Distal Intergenic	1	202122886	202128598	5713	1	9283	ENST00000683302.1	-3507	ENSG00000170075	GPR37L1	G protein-coupled receptor 37 like 1
chr1	202235633	202237220	1588	*	p65_Pt_optimal_252	1000	574	Exon (ENST00000367278.8/59352, exon 4 of 18)	1	202225423	202236334	10912	1	59352	ENST00000503519.1	10210	ENSG00000133067	LGR6	leucine rich repeat containing G protein-coupled receptor 6
chr1	202435477	202436325	849	*	p65_Pt_optimal_253	1000	497	Promoter (1-2kb)	1	202437820	202438623	804	1	4660	ENST00000464965.1	-1495	ENSG00000077157	PPP1R12B	protein phosphatase 1 regulatory subunit 12B
chr1	202538982	202539610	629	*	p65_Pt_optimal_254	1000	303	Promoter (<=1kb)	1	202539840	202580577	40738	1	4660	ENST00000634903.1	-230	ENSG00000077157	PPP1R12B	protein phosphatase 1 regulatory subunit 12B
chr1	202861688	202862149	462	*	p65_Pt_optimal_255	1000	127	Promoter (<=1kb)	1	202861754	202875241	13488	1	148709	ENST00000456105.2	0	ENSG00000293264	ACTG1P25	actin gamma 1 pseudogene 25
chr1	202963980	202964947	968	*	p65_Pt_optimal_256	1000	648	Promoter (<=1kb)	1	202962550	202963559	1010	2	51706	ENST00000483915.1	-421	ENSG00000159348	CYB5R1	cytochrome b5 reductase 1
chr1	203326289	203328003	1715	*	p65_Pt_optimal_257	1000	1093	Distal Intergenic	1	203305519	203309602	4084	1	7832	ENST00000290551.5	20770	ENSG00000159388	BTG2	BTG anti-proliferation factor 2
[truncated: 2,293 more rows]

## Sheet: p65 - DAC
seqnames	start	end	width	strand	Peak_ID	IDR_score	summit	annotation	geneChr	geneStart	geneEnd	geneLength	geneStrand	geneId	transcriptId	distanceToTSS	ENSEMBL	SYMBOL	GENENAME
[truncated: 7,575 more rows]

[truncated: 1 more sheets: p65 - Combo]
