# Supplementary material for: DNA Methyltransferase Inhibition Prevents Platinum-Induced Ovarian Cancer Stem Cell Enrichment
Source: Cancer Res Commun. 2026 Jul 20;6(7):1721–37. doi: 10.1158/2767-9764.CRC-26-0149 (PMC13381740; doi:10.1158/2767-9764.CRC-26-0149)
Supplement: Supplementary Table S8 — ORA analysis with ChIPenrich on STAT3 and p65 CUT&RUN data. [file crc-26-0149_supplementary_table_s8_suppst8.xlsx]

## Sheet: STAT3 - UT
Supplementary Table S8: ORA analysis with ChIPenrich on STAT3 and p65 CUT&RUN data
Geneset.Type	Geneset.ID	Description	P.value	FDR	Effect	Odds.Ratio	Status	N.Geneset.Genes	N.Geneset.Peak.Genes	Geneset.Avg.Gene.Length	Geneset.Peak.Genes
user-supplied	GOBP_CELLULAR_RESPONSE_TO_STRESS	GOBP_CELLULAR_RESPONSE_TO_STRESS	6.02089e-07	0.0026799	0.617464	1.85422	enriched	1909	84	112347	655, 875, 1495, 1643, 4000, 7226, 9283, 10299, 11044, 51043, 84250, 440, 602, 604, 746, 842, 1545, 1663, 1894, 1969, 2074, 2353, 2629, 3665, 3717, 3777, 4121, 4582, 4638, 4780, 4796, 4913, 5058, 5164, 5438, 5582, 5584, 5608, 5970, 6195, 6595, 6602, 6667, 6774, 7378, 7993, 9149, 9656, 9860, 9985, 10211, 10347, 10516, 11235, 23049, 23326, 23514, 25988, 26355, 29761, 50640, 51422, 51526, 54407, 5571…
user-supplied	GOBP_KIDNEY_EPITHELIUM_DEVELOPMENT	GOBP_KIDNEY_EPITHELIUM_DEVELOPMENT	6.42054e-06	0.0120162	1.29014	3.6333	enriched	151	14	227598	655, 3911, 4092, 6772, 3280, 4091, 5914, 5915, 6092, 7481, 10409, 56998, 171023, 282679
user-supplied	GOBP_MESONEPHROS_DEVELOPMENT	GOBP_MESONEPHROS_DEVELOPMENT	8.09901e-06	0.0120162	1.44466	4.24039	enriched	103	11	217584	655, 3911, 4092, 3280, 4091, 5914, 5915, 6092, 7481, 10409, 56998
user-supplied	GOBP_CELL_SURFACE_RECEPTOR_SIGNALING_PATHWAY_VIA_JAK_STAT	GOBP_CELL_SURFACE_RECEPTOR_SIGNALING_PATHWAY_VIA_JAK_STAT	1.1452e-05	0.0127432	1.34797	3.84958	enriched	129	12	128637	9021, 6772, 602, 1545, 2074, 3280, 3455, 3588, 3717, 6773, 6774, 9111
user-supplied	GOBP_POSITIVE_REGULATION_OF_AMYLOID_PRECURSOR_PROTEIN_CATABOLIC_PROCESS	GOBP_POSITIVE_REGULATION_OF_AMYLOID_PRECURSOR_PROTEIN_CATABOLIC_PROCESS	2.53649e-05	0.0225798	2.10013	8.16722	enriched	27	5	191480	1942, 1944, 5970, 6667, 10418
user-supplied	GOBP_CARDIAC_SEPTUM_MORPHOGENESIS	GOBP_CARDIAC_SEPTUM_MORPHOGENESIS	3.04613e-05	0.0225972	1.49908	4.47758	enriched	78	9	280224	655, 4092, 2702, 3280, 4091, 5914, 5915, 6092, 7481
user-supplied	GOBP_REGULATION_OF_NOTCH_SIGNALING_PATHWAY	GOBP_REGULATION_OF_NOTCH_SIGNALING_PATHWAY	3.7601e-05	0.0239089	1.38739	4.00439	enriched	103	10	146109	655, 22905, 604, 3280, 5584, 6092, 6774, 11235, 55343, 157285
user-supplied	GOBP_RESPONSE_TO_INTERLEUKIN_17	GOBP_RESPONSE_TO_INTERLEUKIN_17	4.80791e-05	0.02675	2.29751	9.94937	enriched	19	4	92702.2	9021, 6774, 29761, 64332
user-supplied	GOBP_POSITIVE_REGULATION_OF_TYPE_I_INTERFERON_PRODUCTION	GOBP_POSITIVE_REGULATION_OF_TYPE_I_INTERFERON_PRODUCTION	6.98335e-05	0.0314347	1.50036	4.48329	enriched	76	8	105448	3659, 6772, 2597, 3665, 9868, 10211, 11128, 23326
user-supplied	GOBP_APOPTOTIC_PROCESS	GOBP_APOPTOTIC_PROCESS	7.06238e-05	0.0314347	0.502907	1.65352	enriched	1963	79	127546	9021, 57018, 655, 875, 961, 1495, 3659, 4000, 6772, 333, 440, 602, 604, 627, 746, 842, 1399, 1545, 1894, 1942, 1958, 1969, 2074, 2597, 2629, 2934, 3084, 3315, 3383, 3397, 3665, 3717, 3836, 4091, 4582, 4780, 5058, 5164, 5582, 5584, 5608, 5914, 5915, 5921, 5970, 6092, 6195, 6667, 7073, 7159, 7421, 7481, 7538, 8241, 8453, 9618, 9868, 10114, 11235, 23089, 26355, 28971, 54463, 54507, 54978, 55288, 569…
user-supplied	GOBP_OUTFLOW_TRACT_MORPHOGENESIS	GOBP_OUTFLOW_TRACT_MORPHOGENESIS	8.06758e-05	0.0326444	1.40738	4.08523	enriched	86	9	265947	655, 1399, 2702, 3280, 4091, 5914, 5915, 6092, 7481
user-supplied	GOBP_VENTRICULAR_CARDIAC_MUSCLE_CELL_DIFFERENTIATION	GOBP_VENTRICULAR_CARDIAC_MUSCLE_CELL_DIFFERENTIATION	9.08934e-05	0.0337139	2.21554	9.1664	enriched	19	4	251393	4000, 3084, 5914, 5915
user-supplied	GOBP_CELL_CELL_JUNCTION_MAINTENANCE	GOBP_CELL_CELL_JUNCTION_MAINTENANCE	0.000107756	0.0357029	2.16245	8.69239	enriched	21	4	103626	5317, 10979, 55243, 57662
user-supplied	GOBP_REGULATION_OF_RECEPTOR_SIGNALING_PATHWAY_VIA_JAK_STAT	GOBP_REGULATION_OF_RECEPTOR_SIGNALING_PATHWAY_VIA_JAK_STAT	0.000117964	0.0357029	1.45135	4.26887	enriched	77	8	159182	9021, 602, 1545, 2074, 3280, 3455, 3588, 3717
user-supplied	GOBP_CELLULAR_RESPONSE_TO_REACTIVE_OXYGEN_SPECIES	GOBP_CELLULAR_RESPONSE_TO_REACTIVE_OXYGEN_SPECIES	0.00012032	0.0357029	1.17272	3.23077	enriched	151	12	119804	655, 7226, 9283, 1545, 1894, 2353, 4780, 5164, 5970, 10516, 11235, 51526
user-supplied	GOBP_COLUMNAR_CUBOIDAL_EPITHELIAL_CELL_DIFFERENTIATION	GOBP_COLUMNAR_CUBOIDAL_EPITHELIAL_CELL_DIFFERENTIATION	0.000172837	0.0457885	1.25896	3.52175	enriched	113	10	165265	655, 1747, 1874, 3280, 4781, 5317, 5914, 5915, 7481, 80254
user-supplied	GOBP_POSITIVE_REGULATION_OF_NOTCH_SIGNALING_PATHWAY	GOBP_POSITIVE_REGULATION_OF_NOTCH_SIGNALING_PATHWAY	0.000174883	0.0457885	1.65002	5.20708	enriched	48	6	206603	22905, 3280, 5584, 6092, 6774, 11235
user-supplied	GOBP_REGULATION_OF_CELL_ADHESION_MEDIATED_BY_INTEGRIN	GOBP_REGULATION_OF_CELL_ADHESION_MEDIATED_BY_INTEGRIN	0.000209381	0.0515523	1.62724	5.08982	enriched	49	6	125859	1399, 1545, 1942, 1969, 4582, 5328
user-supplied	GOBP_CELLULAR_RESPONSE_TO_TYPE_II_INTERFERON	GOBP_CELLULAR_RESPONSE_TO_TYPE_II_INTERFERON	0.00024565	0.0515523	1.29342	3.64522	enriched	101	9	91995.9	961, 3659, 6772, 2597, 2934, 3717, 84166, 252983, 339122
user-supplied	GOBP_RESPONSE_TO_REACTIVE_OXYGEN_SPECIES	GOBP_RESPONSE_TO_REACTIVE_OXYGEN_SPECIES	0.000246676	0.0515523	1.03164	2.80567	enriched	202	14	108861	655, 6772, 7226, 9283, 1545, 1894, 2074, 2353, 4780, 5164, 5970, 10516, 11235, 51526
user-supplied	GOBP_CELL_SURFACE_RECEPTOR_SIGNALING_PATHWAY_VIA_STAT	GOBP_CELL_SURFACE_RECEPTOR_SIGNALING_PATHWAY_VIA_STAT	0.000250543	0.0515523	1.114	3.04651	enriched	161	12	130829	9021, 6772, 602, 1545, 2074, 3280, 3455, 3588, 3717, 6773, 6774, 9111
user-supplied	GOBP_REGULATION_OF_RESPONSE_TO_OXIDATIVE_STRESS	GOBP_REGULATION_OF_RESPONSE_TO_OXIDATIVE_STRESS	0.000256829	0.0515523	1.77709	5.91265	enriched	35	5	181995	655, 4780, 10516, 29761, 50640
user-supplied	GOBP_REGULATION_OF_CELLULAR_RESPONSE_TO_OXIDATIVE_STRESS	GOBP_REGULATION_OF_CELLULAR_RESPONSE_TO_OXIDATIVE_STRESS	0.000269336	0.0515523	2.01474	7.49881	enriched	23	4	178432	655, 4780, 10516, 50640
user-supplied	GOBP_MESENCHYMAL_CELL_PROLIFERATION	GOBP_MESENCHYMAL_CELL_PROLIFERATION	0.000277972	0.0515523	1.60417	4.97374	enriched	47	6	236403	655, 4000, 6772, 4781, 7481, 56998
user-supplied	GOBP_ANIMAL_ORGAN_MORPHOGENESIS	GOBP_ANIMAL_ORGAN_MORPHOGENESIS	0.000307199	0.0546937	0.572185	1.77214	enriched	1036	47	181911	1999, 655, 875, 1495, 3911, 4092, 6772, 333, 1399, 1747, 1874, 1942, 1969, 2629, 2702, 3084, 3280, 3397, 4054, 4091, 4478, 4638, 4647, 4781, 5584, 5914, 5915, 5970, 6092, 6195, 6774, 7286, 7421, 7481, 10409, 23287, 25976, 25987, 56998, 64072, 65979, 80004, 80144, 171023, 284086, 286262, 348980
user-supplied	GOBP_REGULATION_OF_MESENCHYMAL_CELL_PROLIFERATION	GOBP_REGULATION_OF_MESENCHYMAL_CELL_PROLIFERATION	0.000370171	0.0573327	1.73356	5.66078	enriched	35	5	237265	4000, 6772, 4781, 7481, 56998
user-supplied	GOBP_REGULATION_OF_RNA_SPLICING	GOBP_REGULATION_OF_RNA_SPLICING	0.000374758	0.0573327	1.03828	2.82437	enriched	186	13	147373	57018, 1207, 3188, 3191, 4928, 7536, 8241, 10658, 23326, 54407, 54502, 60680, 80004
user-supplied	GOBP_KIDNEY_MORPHOGENESIS	GOBP_KIDNEY_MORPHOGENESIS	0.000380014	0.0573327	1.25774	3.51745	enriched	99	9	204290	655, 3911, 6772, 3280, 7481, 10409, 56998, 80144, 171023
user-supplied	GOBP_REGULATION_OF_ACTION_POTENTIAL	GOBP_REGULATION_OF_ACTION_POTENTIAL	0.000380143	0.0573327	1.4365	4.20593	enriched	65	7	272192	845, 2629, 2702, 3777, 10008, 51305, 348980
user-supplied	GOBP_RESPONSE_TO_OXYGEN_RADICAL	GOBP_RESPONSE_TO_OXYGEN_RADICAL	0.000386426	0.0573327	1.93853	6.94853	enriched	26	4	74109.6	655, 2074, 4780, 10516
user-supplied	GOBP_T_HELPER_17_TYPE_IMMUNE_RESPONSE	GOBP_T_HELPER_17_TYPE_IMMUNE_RESPONSE	0.000469305	0.0673832	1.52308	4.58634	enriched	55	6	92048.8	9021, 4092, 51043, 3717, 6774, 64332
user-supplied	GOBP_SKELETAL_MUSCLE_CELL_PROLIFERATION	GOBP_SKELETAL_MUSCLE_CELL_PROLIFERATION	0.000497595	0.0681751	1.90931	6.74844	enriched	25	4	172433	2353, 3717, 3836, 6774
user-supplied	GOBP_TYPE_I_INTERFERON_PRODUCTION	GOBP_TYPE_I_INTERFERON_PRODUCTION	0.000505455	0.0681751	1.15805	3.18371	enriched	130	10	96492.2	3659, 6772, 2597, 3665, 9111, 9868, 10211, 11128, 23326, 54606
user-supplied	GOBP_RETINOIC_ACID_RECEPTOR_SIGNALING_PATHWAY	GOBP_RETINOIC_ACID_RECEPTOR_SIGNALING_PATHWAY	0.000533575	0.0686885	1.67308	5.32856	enriched	38	5	189425	1399, 5914, 5915, 7421, 171023
user-supplied	GOBP_INNER_EAR_RECEPTOR_CELL_STEREOCILIUM_ORGANIZATION	GOBP_INNER_EAR_RECEPTOR_CELL_STEREOCILIUM_ORGANIZATION	0.000557255	0.0686885	1.65963	5.25738	enriched	40	5	111161	3280, 4647, 25987, 64072, 286262
user-supplied	GOBP_POSITIVE_REGULATION_OF_INTERFERON_BETA_PRODUCTION	GOBP_POSITIVE_REGULATION_OF_INTERFERON_BETA_PRODUCTION	0.000565095	0.0686885	1.65534	5.23485	enriched	41	5	115145	3659, 3665, 9868, 10211, 11128
user-supplied	GOBP_NOTCH_SIGNALING_PATHWAY	GOBP_NOTCH_SIGNALING_PATHWAY	0.000570989	0.0686885	1.00506	2.73207	enriched	189	13	145536	655, 22905, 604, 2116, 3280, 5584, 6092, 6774, 11235, 55343, 151636, 157285, 317762
user-supplied	GOBP_T_HELPER_17_CELL_DIFFERENTIATION	GOBP_T_HELPER_17_CELL_DIFFERENTIATION	0.000615417	0.0697853	1.64387	5.17518	enriched	41	5	99823.9	9021, 4092, 51043, 6774, 64332
user-supplied	GOBP_INTERFERON_MEDIATED_SIGNALING_PATHWAY	GOBP_INTERFERON_MEDIATED_SIGNALING_PATHWAY	0.000627142	0.0697853	1.20081	3.3228	enriched	113	9	77860.1	3659, 6772, 3455, 3588, 3665, 3717, 6773, 54502, 84166
user-supplied	GOBP_PROTEIN_LOCALIZATION_TO_SITE_OF_DOUBLE_STRAND_BREAK	GOBP_PROTEIN_LOCALIZATION_TO_SITE_OF_DOUBLE_STRAND_BREAK	0.000645369	0.0700618	2.1949	8.97912	enriched	16	3	65134.9	84250, 9656, 55719
user-supplied	GOBP_CELLULAR_RESPONSE_TO_INTERFERON_BETA	GOBP_CELLULAR_RESPONSE_TO_INTERFERON_BETA	0.000703885	0.074595	1.83896	6.29001	enriched	28	4	155640	3659, 6772, 3455, 348980
user-supplied	GOBP_PYRAMIDAL_NEURON_DIFFERENTIATION	GOBP_PYRAMIDAL_NEURON_DIFFERENTIATION	0.000726011	0.0751506	2.19482	8.97838	enriched	15	3	240480	604, 2629, 55681
user-supplied	GOBP_EPHRIN_RECEPTOR_SIGNALING_PATHWAY	GOBP_EPHRIN_RECEPTOR_SIGNALING_PATHWAY	0.00081973	0.0829231	1.46594	4.33162	enriched	53	6	360610	1942, 1944, 1969, 5058, 5921, 8997
user-supplied	GOBP_TYPE_II_INTERFERON_MEDIATED_SIGNALING_PATHWAY	GOBP_TYPE_II_INTERFERON_MEDIATED_SIGNALING_PATHWAY	0.000854105	0.0844805	1.80885	6.10341	enriched	28	4	89473.9	3659, 6772, 3717, 84166
user-supplied	GOBP_PHOSPHATIDYLCHOLINE_CATABOLIC_PROCESS	GOBP_PHOSPHATIDYLCHOLINE_CATABOLIC_PROCESS	0.000892057	0.0863162	2.13575	8.46338	enriched	16	3	100614	151056, 3949, 50640
user-supplied	GOBP_REGULATION_OF_AMYLOID_PRECURSOR_PROTEIN_CATABOLIC_PROCESS	GOBP_REGULATION_OF_AMYLOID_PRECURSOR_PROTEIN_CATABOLIC_PROCESS	0.000953893	0.0903357	1.43396	4.19527	enriched	59	6	202750	1942, 1944, 5970, 6667, 10347, 10418
user-supplied	GOBP_REGULATION_OF_MIRNA_METABOLIC_PROCESS	GOBP_REGULATION_OF_MIRNA_METABOLIC_PROCESS	0.00104765	0.097148	1.22472	3.40322	enriched	92	8	161580	283131, 1958, 2353, 4091, 4781, 5914, 5970, 6774
user-supplied	GOBP_REGULATION_OF_RECEPTOR_SIGNALING_PATHWAY_VIA_STAT	GOBP_REGULATION_OF_RECEPTOR_SIGNALING_PATHWAY_VIA_STAT	0.00117686	0.105709	1.20895	3.34996	enriched	97	8	162959	9021, 602, 1545, 2074, 3280, 3455, 3588, 3717
user-supplied	GOBP_DNA_DAMAGE_RESPONSE	GOBP_DNA_DAMAGE_RESPONSE	0.00118747	0.105709	0.549071	1.73164	enriched	929	40	106073	1643, 11044, 84250, 602, 604, 842, 1663, 1969, 2074, 3665, 4582, 4796, 4913, 5058, 5438, 5582, 5608, 6595, 6602, 9149, 9656, 9985, 23049, 23326, 23514, 25988, 55719, 56946, 56979, 57804, 64110, 79035, 79915, 80254, 140733, 151636, 199720, 199990, 252983, 348654
user-supplied	GOBP_INTERFERON_BETA_PRODUCTION	GOBP_INTERFERON_BETA_PRODUCTION	0.00123318	0.106743	1.39765	4.04569	enriched	62	6	100913	3659, 3665, 9111, 9868, 10211, 11128
user-supplied	GOBP_3_UTR_MEDIATED_MRNA_STABILIZATION	GOBP_3_UTR_MEDIATED_MRNA_STABILIZATION	0.00124705	0.106743	1.7468	5.73619	enriched	29	4	143333	11044, 7538, 8241, 54502
user-supplied	GOBP_MIRNA_TRANSCRIPTION	GOBP_MIRNA_TRANSCRIPTION	0.00133923	0.111227	1.28357	3.60949	enriched	76	7	164589	1958, 2353, 4091, 4781, 5914, 5970, 6774
user-supplied	GOBP_SHORT_CHAIN_FATTY_ACID_METABOLIC_PROCESS	GOBP_SHORT_CHAIN_FATTY_ACID_METABOLIC_PROCESS	0.00136016	0.111227	2.04597	7.73665	enriched	17	3	176722	5106, 55902, 84693
user-supplied	GOBP_RESPONSE_TO_NITROGEN_COMPOUND	GOBP_RESPONSE_TO_NITROGEN_COMPOUND	0.00137441	0.111227	0.509113	1.66382	enriched	1095	46	134589	9021, 655, 875, 1495, 3269, 5031, 6772, 7226, 10299, 51043, 333, 845, 1399, 1663, 1958, 2353, 3280, 3383, 3717, 3949, 4121, 4780, 5058, 5106, 5164, 5582, 5584, 5970, 6667, 6773, 6774, 7390, 7993, 9472, 9868, 10211, 10939, 23514, 29761, 64332, 126433, 197131, 252983, 282679, 348980, 376497
user-supplied	GOBP_RENAL_SYSTEM_DEVELOPMENT	GOBP_RENAL_SYSTEM_DEVELOPMENT	0.00151896	0.117102	0.768077	2.15562	enriched	335	19	201535	655, 3911, 4092, 6772, 842, 1958, 3280, 4091, 5914, 5915, 6092, 7481, 10409, 25976, 56998, 79659, 80144, 171023, 282679
user-supplied	GOBP_MRNA_SPLICE_SITE_RECOGNITION	GOBP_MRNA_SPLICE_SITE_RECOGNITION	0.001521	0.117102	1.70673	5.51093	enriched	31	4	107365	7536, 10658, 57461, 60680
user-supplied	GOBP_NEGATIVE_REGULATION_OF_ACTIVIN_RECEPTOR_SIGNALING_PATHWAY	GOBP_NEGATIVE_REGULATION_OF_ACTIVIN_RECEPTOR_SIGNALING_PATHWAY	0.00156807	0.117102	2.02053	7.54229	enriched	17	3	221177	4092, 4091, 10272
user-supplied	GOBP_T_CELL_DIFFERENTIATION_INVOLVED_IN_IMMUNE_RESPONSE	GOBP_T_CELL_DIFFERENTIATION_INVOLVED_IN_IMMUNE_RESPONSE	0.00160151	0.117102	1.17509	3.23845	enriched	98	8	154122	9021, 4092, 51043, 602, 604, 5914, 6774, 64332
user-supplied	GOBP_EPITHELIUM_DEVELOPMENT	GOBP_EPITHELIUM_DEVELOPMENT	0.00165367	0.117102	0.474703	1.60754	enriched	1273	52	155341	9021, 655, 3911, 4092, 6772, 51599, 310, 1747, 1874, 1969, 2116, 2629, 2702, 3084, 3280, 3383, 3397, 3717, 3892, 4091, 4478, 4647, 4781, 4926, 5058, 5106, 5317, 5914, 5915, 5970, 6092, 7421, 7481, 7538, 10409, 10979, 11235, 23764, 54507, 56998, 57662, 64072, 64332, 65979, 80004, 80144, 80254, 171023, 196374, 282679, 286262, 373156
user-supplied	GOBP_KIDNEY_MESENCHYME_DEVELOPMENT	GOBP_KIDNEY_MESENCHYME_DEVELOPMENT	0.00166462	0.117102	2.00927	7.45785	enriched	17	3	164836	655, 6772, 10409
user-supplied	GOBP_POSITIVE_REGULATION_OF_AMIDE_METABOLIC_PROCESS	GOBP_POSITIVE_REGULATION_OF_AMIDE_METABOLIC_PROCESS	0.00169214	0.117102	1.69045	5.42193	enriched	31	4	147631	1942, 4780, 5970, 6667
user-supplied	GOBP_REGULATION_OF_SULFUR_METABOLIC_PROCESS	GOBP_REGULATION_OF_SULFUR_METABOLIC_PROCESS	0.00170501	0.117102	2.00508	7.42666	enriched	17	3	221478	4780, 5164, 6667
user-supplied	GOBP_POSITIVE_REGULATION_OF_TRANSCRIPTION_BY_RNA_POLYMERASE_II	GOBP_POSITIVE_REGULATION_OF_TRANSCRIPTION_BY_RNA_POLYMERASE_II	0.00171009	0.117102	0.477192	1.61154	enriched	1245	51	146050	1999, 9189, 655, 3659, 6772, 23261, 51043, 602, 1747, 1820, 1874, 1958, 2074, 2101, 2116, 2353, 3280, 3660, 3665, 3717, 4582, 4780, 4781, 4791, 5316, 5317, 5914, 5915, 5970, 6195, 6595, 6667, 6773, 6774, 7421, 7690, 10272, 10379, 10516, 22904, 23522, 23764, 25988, 28971, 29950, 55588, 64207, 64332, 84166, 153222, 171023
user-supplied	GOBP_POSITIVE_REGULATION_OF_DEFENSE_RESPONSE_TO_VIRUS_BY_HOST	GOBP_POSITIVE_REGULATION_OF_DEFENSE_RESPONSE_TO_VIRUS_BY_HOST	0.00175079	0.11749	1.67789	5.35424	enriched	33	4	54945.9	6772, 2074, 9868, 151636
user-supplied	GOBP_NOTOCHORD_DEVELOPMENT	GOBP_NOTOCHORD_DEVELOPMENT	0.00176856	0.11749	1.98516	7.28024	enriched	18	3	153748	1942, 1969, 7481
user-supplied	GOBP_METANEPHROS_MORPHOGENESIS	GOBP_METANEPHROS_MORPHOGENESIS	0.00191487	0.122683	1.67636	5.34605	enriched	30	4	186155	6772, 3280, 10409, 80144
user-supplied	GOBP_RESPONSE_TO_OXIDATIVE_STRESS	GOBP_RESPONSE_TO_OXIDATIVE_STRESS	0.00191947	0.122683	0.712038	2.03814	enriched	407	21	118335	655, 6772, 7226, 9283, 1545, 1894, 2074, 2353, 3717, 4780, 5164, 5970, 6667, 8086, 10516, 11235, 29761, 50640, 51526, 80344, 83636
user-supplied	GOBP_EPITHELIAL_CELL_APOPTOTIC_PROCESS	GOBP_EPITHELIAL_CELL_APOPTOTIC_PROCESS	0.00195281	0.122683	1.23501	3.43842	enriched	81	7	140421	746, 842, 2934, 3717, 7481, 7538, 64332
user-supplied	GOBP_CARDIAC_CHAMBER_MORPHOGENESIS	GOBP_CARDIAC_CHAMBER_MORPHOGENESIS	0.00195698	0.122683	1.03206	2.80684	enriched	135	10	233590	655, 4092, 2702, 3084, 3280, 4091, 5914, 5915, 6092, 7481
user-supplied	GOBP_SKELETAL_MUSCLE_SATELLITE_CELL_PROLIFERATION	GOBP_SKELETAL_MUSCLE_SATELLITE_CELL_PROLIFERATION	0.00198787	0.122889	1.9632	7.12211	enriched	18	3	163933	3717, 3836, 6774
user-supplied	GOBP_OUTFLOW_TRACT_SEPTUM_MORPHOGENESIS	GOBP_OUTFLOW_TRACT_SEPTUM_MORPHOGENESIS	0.00205875	0.125527	1.68009	5.36605	enriched	28	4	458475	4091, 5914, 5915, 6092
user-supplied	GOBP_POSITIVE_REGULATION_OF_RNA_METABOLIC_PROCESS	GOBP_POSITIVE_REGULATION_OF_RNA_METABOLIC_PROCESS	0.00212167	0.126102	0.405341	1.49981	enriched	1902	71	132240	1999, 9189, 283131, 655, 3659, 6772, 11044, 23261, 51043, 602, 1207, 1663, 1747, 1820, 1874, 1958, 1998, 2074, 2101, 2116, 2353, 3280, 3660, 3665, 3717, 4091, 4582, 4780, 4781, 4791, 4849, 4928, 5316, 5317, 5914, 5915, 5970, 6195, 6595, 6602, 6667, 6773, 6774, 7421, 7481, 7538, 7690, 9149, 9757, 10272, 10379, 10516, 10658, 22904, 23326, 23522, 23764, 25988, 28971, 29946, 29950, 55588, 55902, 5745…
user-supplied	GOBP_T_HELPER_2_CELL_DIFFERENTIATION	GOBP_T_HELPER_2_CELL_DIFFERENTIATION	0.00212483	0.126102	1.95034	7.03104	enriched	18	3	145283	602, 604, 5914
user-supplied	GOBP_CARDIAC_SEPTUM_DEVELOPMENT	GOBP_CARDIAC_SEPTUM_DEVELOPMENT	0.00217488	0.126909	1.07869	2.94081	enriched	115	9	242598	655, 4092, 2702, 3280, 4091, 5914, 5915, 6092, 7481
user-supplied	GOBP_REGULATION_OF_SISTER_CHROMATID_COHESION	GOBP_REGULATION_OF_SISTER_CHROMATID_COHESION	0.002214	0.126909	1.94372	6.98465	enriched	18	3	181261	84250, 1663, 55719
user-supplied	GOBP_EPITHELIAL_CELL_CELL_ADHESION	GOBP_EPITHELIAL_CELL_CELL_ADHESION	0.00222397	0.126909	1.94252	6.9763	enriched	18	3	201307	1495, 1545, 57662
user-supplied	GOBP_CELLULAR_RESPONSE_TO_NITROGEN_COMPOUND	GOBP_CELLULAR_RESPONSE_TO_NITROGEN_COMPOUND	0.00226514	0.127307	0.582447	1.79041	enriched	675	31	152606	9021, 1495, 3269, 5031, 6772, 51043, 333, 845, 1399, 1663, 1958, 2353, 3383, 3717, 4780, 5058, 5106, 5164, 5584, 5970, 6667, 6774, 7390, 9472, 10211, 10939, 23514, 197131, 252983, 348980, 376497
user-supplied	GOBP_ANTEROGRADE_AXONAL_TRANSPORT	GOBP_ANTEROGRADE_AXONAL_TRANSPORT	0.00228816	0.127307	1.45239	4.2733	enriched	47	5	204498	547, 3315, 23287, 80128, 118426
user-supplied	GOBP_RESPONSE_TO_BMP	GOBP_RESPONSE_TO_BMP	0.00232753	0.127899	0.922398	2.51532	enriched	185	12	171924	655, 4092, 1747, 1958, 2116, 3280, 3397, 4091, 4926, 9110, 10272, 64750
user-supplied	GOBP_NEGATIVE_REGULATION_OF_DEVELOPMENTAL_PROCESS	GOBP_NEGATIVE_REGULATION_OF_DEVELOPMENTAL_PROCESS	0.00238932	0.129693	0.497822	1.64514	enriched	1035	43	174400	655, 1495, 3475, 3659, 4092, 6772, 9283, 22905, 51043, 51564, 604, 627, 1942, 1944, 1969, 3280, 3397, 3949, 4054, 4091, 4780, 4781, 5058, 5914, 5915, 5970, 6092, 6595, 6602, 6774, 7093, 7481, 7538, 9860, 9868, 10272, 10516, 10979, 25987, 51123, 80128, 171023, 554313
user-supplied	GOBP_POSITIVE_REGULATION_OF_EPITHELIAL_CELL_APOPTOTIC_PROCESS	GOBP_POSITIVE_REGULATION_OF_EPITHELIAL_CELL_APOPTOTIC_PROCESS	0.00248358	0.133186	1.90308	6.7065	enriched	20	3	107442	2934, 3717, 7481
user-supplied	GOBP_CELLULAR_RESPONSE_TO_OXYGEN_CONTAINING_COMPOUND	GOBP_CELLULAR_RESPONSE_TO_OXYGEN_CONTAINING_COMPOUND	0.00256596	0.135584	0.462104	1.58741	enriched	1245	50	137817	9021, 655, 1495, 5031, 6772, 7226, 9283, 51043, 333, 842, 1399, 1545, 1604, 1663, 1894, 1958, 2353, 3280, 3383, 3717, 3949, 4478, 4780, 5058, 5106, 5164, 5584, 5914, 5970, 6602, 6667, 6774, 7421, 7481, 7538, 9472, 10516, 10715, 10939, 11235, 22904, 23514, 51526, 54407, 64332, 65220, 197131, 252983, 348980, 376497
user-supplied	GOBP_RESPONSE_TO_TYPE_II_INTERFERON	GOBP_RESPONSE_TO_TYPE_II_INTERFERON	0.00258923	0.135584	1.05245	2.86467	enriched	127	9	88964.8	961, 3659, 6772, 2597, 2934, 3717, 84166, 252983, 339122
user-supplied	GOBP_POSITIVE_REGULATION_OF_TYPE_I_INTERFERON_MEDIATED_SIGNALING_PATHWAY	GOBP_POSITIVE_REGULATION_OF_TYPE_I_INTERFERON_MEDIATED_SIGNALING_PATHWAY	0.00269642	0.13834	1.88572	6.59112	enriched	20	3	86589.5	3665, 54502, 84166
user-supplied	GOBP_PROTEIN_SUMOYLATION	GOBP_PROTEIN_SUMOYLATION	0.00272189	0.13834	1.2924	3.6415	enriched	66	6	134206	9189, 51564, 84250, 1958, 5970, 55719
user-supplied	GOBP_REGULATION_OF_AMIDE_METABOLIC_PROCESS	GOBP_REGULATION_OF_AMIDE_METABOLIC_PROCESS	0.00275031	0.13834	1.19035	3.28823	enriched	87	7	169232	1942, 4780, 5164, 5970, 6667, 10347, 10418
user-supplied	GOBP_RESPONSE_TO_HYDROPEROXIDE	GOBP_RESPONSE_TO_HYDROPEROXIDE	0.00276618	0.13834	1.89044	6.62228	enriched	19	3	187556	7226, 3717, 6667
user-supplied	GOBP_POSITIVE_REGULATION_OF_KERATINOCYTE_DIFFERENTIATION	GOBP_POSITIVE_REGULATION_OF_KERATINOCYTE_DIFFERENTIATION	0.00280113	0.138532	1.87828	6.54226	enriched	20	3	90051.6	4926, 5317, 7421
user-supplied	GOBP_CELLULAR_COMPONENT_MAINTENANCE	GOBP_CELLULAR_COMPONENT_MAINTENANCE	0.00285064	0.139431	1.18921	3.28447	enriched	83	7	206462	5317, 5864, 10979, 55243, 57662, 85461, 286262
user-supplied	GOBP_RESPONSE_TO_VIRUS	GOBP_RESPONSE_TO_VIRUS	0.00290615	0.140279	0.682961	1.97973	enriched	432	21	79094.1	3659, 6772, 375, 602, 2074, 3280, 3315, 3455, 3588, 3660, 3665, 3717, 5970, 6773, 9111, 9868, 10379, 11128, 54606, 84166, 151636
user-supplied	GOBP_VASCULATURE_DEVELOPMENT	GOBP_VASCULATURE_DEVELOPMENT	0.00296427	0.140279	0.521809	1.68507	enriched	862	37	158436	9021, 655, 961, 4092, 6772, 22905, 51564, 1399, 1545, 1747, 1942, 1944, 1958, 1969, 2116, 2702, 3280, 3315, 3397, 3949, 4091, 4215, 4638, 4780, 4897, 5316, 5921, 5970, 6092, 6667, 6774, 7481, 10516, 11235, 25976, 57674, 79659
user-supplied	GOBP_EPITHELIAL_CELL_DIFFERENTIATION	GOBP_EPITHELIAL_CELL_DIFFERENTIATION	0.00298938	0.140279	0.54193	1.71932	enriched	776	34	144538	655, 6772, 310, 1747, 1874, 1969, 2116, 3084, 3280, 3383, 3397, 3892, 4478, 4647, 4781, 4926, 5106, 5317, 5914, 5915, 7421, 7481, 7538, 10409, 23764, 54507, 57662, 64072, 64332, 80254, 171023, 196374, 286262, 373156
user-supplied	GOBP_REGULATION_OF_T_HELPER_CELL_DIFFERENTIATION	GOBP_REGULATION_OF_T_HELPER_CELL_DIFFERENTIATION	0.00302331	0.140279	1.40605	4.07982	enriched	50	5	117098	4092, 51043, 604, 5914, 64332
user-supplied	GOBP_AUDITORY_RECEPTOR_CELL_STEREOCILIUM_ORGANIZATION	GOBP_AUDITORY_RECEPTOR_CELL_STEREOCILIUM_ORGANIZATION	0.00302557	0.140279	1.86346	6.44599	enriched	20	3	110836	4647, 64072, 286262
user-supplied	GOBP_TUBE_DEVELOPMENT	GOBP_TUBE_DEVELOPMENT	0.00306288	0.140545	0.458601	1.58186	enriched	1213	49	163060	655, 961, 3911, 4092, 6772, 22905, 51564, 1399, 1545, 1942, 1944, 1969, 2116, 2702, 3280, 3315, 3397, 3949, 4054, 4091, 4638, 4780, 4781, 4897, 5058, 5316, 5864, 5914, 5915, 5921, 5970, 6092, 6667, 6774, 7421, 7481, 9618, 9985, 10409, 10516, 11235, 25976, 56998, 57674, 65979, 80004, 83716, 171023, 282679
user-supplied	GOBP_DNA_REPAIR	GOBP_DNA_REPAIR	0.00317763	0.144323	0.589268	1.80267	enriched	621	28	101675	1643, 11044, 84250, 1663, 2074, 4796, 4913, 5438, 5582, 6595, 6602, 9149, 9656, 9985, 23049, 23326, 23514, 25988, 55719, 56946, 56979, 57804, 64110, 79035, 151636, 199720, 199990, 348654
user-supplied	GOBP_NEGATIVE_REGULATION_OF_CARTILAGE_DEVELOPMENT	GOBP_NEGATIVE_REGULATION_OF_CARTILAGE_DEVELOPMENT	0.00324085	0.145432	1.57863	4.84829	enriched	33	4	187693	4054, 5914, 5915, 7481
user-supplied	GOBP_RESPONSE_TO_INTERFERON_BETA	GOBP_RESPONSE_TO_INTERFERON_BETA	0.00329631	0.145432	1.56644	4.78956	enriched	36	4	127479	3659, 6772, 3455, 348980
user-supplied	GOBP_NEGATIVE_REGULATION_OF_STRIATED_MUSCLE_CELL_APOPTOTIC_PROCESS	GOBP_NEGATIVE_REGULATION_OF_STRIATED_MUSCLE_CELL_APOPTOTIC_PROCESS	0.00338371	0.145432	1.56186	4.7677	enriched	37	4	110727	655, 3084, 3717, 4780
user-supplied	GOBP_POSITIVE_REGULATION_OF_MIRNA_METABOLIC_PROCESS	GOBP_POSITIVE_REGULATION_OF_MIRNA_METABOLIC_PROCESS	0.00341855	0.145432	1.26167	3.53131	enriched	67	6	148959	283131, 1958, 2353, 4091, 5970, 6774
user-supplied	GOBP_VENTRICULAR_SEPTUM_MORPHOGENESIS	GOBP_VENTRICULAR_SEPTUM_MORPHOGENESIS	0.00343255	0.145432	1.39586	4.03843	enriched	47	5	305440	4092, 2702, 3280, 6092, 7481
user-supplied	GOBP_NEGATIVE_REGULATION_OF_RNA_METABOLIC_PROCESS	GOBP_NEGATIVE_REGULATION_OF_RNA_METABOLIC_PROCESS	0.00344456	0.145432	0.430109	1.53743	enriched	1409	55	137690	1999, 655, 3659, 4092, 6772, 11044, 51043, 51564, 55209, 602, 604, 898, 1942, 1958, 1998, 2101, 3084, 3191, 3280, 3397, 3660, 3665, 4582, 4781, 5317, 5914, 5915, 5970, 6595, 6774, 7421, 7536, 7538, 7690, 7699, 8241, 8553, 10409, 10516, 11142, 22904, 23522, 23764, 25988, 51123, 54502, 56998, 57459, 64110, 64207, 64750, 91748, 115572, 153222, 440498
user-supplied	GOBP_ESTABLISHMENT_OR_MAINTENANCE_OF_CELL_POLARITY	GOBP_ESTABLISHMENT_OR_MAINTENANCE_OF_CELL_POLARITY	0.00345819	0.145432	0.821179	2.27318	enriched	233	14	206820	1495, 4000, 1399, 2934, 3280, 4478, 4926, 5058, 5584, 7481, 57662, 84552, 317762, 348235
user-supplied	GOBP_MRNA_TRANSCRIPTION	GOBP_MRNA_TRANSCRIPTION	0.00346345	0.145432	1.38331	3.9881	enriched	52	5	103132	5914, 6774, 7421, 10114, 64332
user-supplied	GOBP_NEGATIVE_REGULATION_OF_CELL_POPULATION_PROLIFERATION	GOBP_NEGATIVE_REGULATION_OF_CELL_POPULATION_PROLIFERATION	0.00363162	0.1501	0.530686	1.7001	enriched	788	34	149007	655, 1495, 3659, 4000, 4092, 6772, 51043, 604, 1545, 2495, 3280, 3717, 4091, 4781, 5058, 5612, 5914, 5915, 6595, 6774, 7073, 7421, 7481, 7536, 8241, 9111, 10658, 11235, 23287, 26277, 56998, 83593, 115572, 282679
user-supplied	GOBP_REGULATION_OF_EPIDERMIS_DEVELOPMENT	GOBP_REGULATION_OF_EPIDERMIS_DEVELOPMENT	0.00364207	0.1501	1.25111	3.49423	enriched	69	6	162675	3280, 4926, 5317, 7421, 7538, 23764
user-supplied	GOBP_REGULATION_OF_BINDING	GOBP_REGULATION_OF_BINDING	0.00378898	0.152764	0.958425	2.60759	enriched	151	10	143528	602, 627, 1663, 3280, 4781, 5914, 10211, 53339, 56998, 151636
user-supplied	GOBP_CARTILAGE_DEVELOPMENT_INVOLVED_IN_ENDOCHONDRAL_BONE_MORPHOGENESIS	GOBP_CARTILAGE_DEVELOPMENT_INVOLVED_IN_ENDOCHONDRAL_BONE_MORPHOGENESIS	0.00379442	0.152764	1.54886	4.70611	enriched	34	4	163924	875, 5914, 5915, 25987
user-supplied	GOBP_POSTSYNAPTIC_SIGNAL_TRANSDUCTION	GOBP_POSTSYNAPTIC_SIGNAL_TRANSDUCTION	0.00380966	0.152764	1.3693	3.93258	enriched	52	5	142923	1399, 3717, 3836, 5970, 6774
user-supplied	GOBP_CD4_POSITIVE_ALPHA_BETA_T_CELL_DIFFERENTIATION	GOBP_CD4_POSITIVE_ALPHA_BETA_T_CELL_DIFFERENTIATION	0.00399023	0.155423	1.06779	2.90894	enriched	108	8	160344	9021, 4092, 51043, 602, 604, 5914, 6774, 64332
user-supplied	GOBP_CELLULAR_RESPONSE_TO_OXYGEN_RADICAL	GOBP_CELLULAR_RESPONSE_TO_OXYGEN_RADICAL	0.00399183	0.155423	1.79539	6.02184	enriched	22	3	77883.2	655, 4780, 10516
user-supplied	GOBP_NEGATIVE_REGULATION_OF_T_HELPER_CELL_DIFFERENTIATION	GOBP_NEGATIVE_REGULATION_OF_T_HELPER_CELL_DIFFERENTIATION	0.00400184	0.155423	1.8016	6.05932	enriched	21	3	127618	4092, 51043, 604
user-supplied	GOBP_REGULATION_OF_PROTEIN_BINDING	GOBP_REGULATION_OF_PROTEIN_BINDING	0.00401566	0.155423	1.23707	3.44552	enriched	70	6	163206	627, 1663, 10211, 53339, 56998, 151636
user-supplied	GOBP_BONE_GROWTH	GOBP_BONE_GROWTH	0.00410451	0.156192	1.53614	4.64664	enriched	34	4	183899	5914, 5915, 10516, 25987
user-supplied	GOBP_REGULATION_OF_CELL_GROWTH_INVOLVED_IN_CARDIAC_MUSCLE_CELL_DEVELOPMENT	GOBP_REGULATION_OF_CELL_GROWTH_INVOLVED_IN_CARDIAC_MUSCLE_CELL_DEVELOPMENT	0.00420277	0.156418	1.78855	5.98075	enriched	22	3	173563	5058, 9472, 9868
user-supplied	GOBP_POSITIVE_REGULATION_OF_AMYLOID_BETA_FORMATION	GOBP_POSITIVE_REGULATION_OF_AMYLOID_BETA_FORMATION	0.00423258	0.156418	1.7913	5.99727	enriched	21	3	182112	1942, 5970, 6667
user-supplied	GOBP_CELLULAR_RESPONSE_TO_HYDROGEN_PEROXIDE	GOBP_CELLULAR_RESPONSE_TO_HYDROGEN_PEROXIDE	0.00423344	0.156418	1.22871	3.41683	enriched	71	6	100984	7226, 1545, 1894, 4780, 5970, 51526
user-supplied	GOBP_REGULATION_OF_MRNA_SPLICING_VIA_SPLICEOSOME	GOBP_REGULATION_OF_MRNA_SPLICING_VIA_SPLICEOSOME	0.00426132	0.156418	1.05922	2.88412	enriched	110	8	173472	1207, 3191, 4928, 7536, 8241, 10658, 54502, 60680
user-supplied	GOBP_INTRACELLULAR_TRANSPORT	GOBP_INTRACELLULAR_TRANSPORT	0.00428736	0.156418	0.426313	1.5316	enriched	1369	53	117478	283131, 4000, 10311, 22820, 375, 377, 547, 602, 1434, 1894, 3315, 3717, 3836, 3949, 4478, 4647, 4926, 4928, 5869, 6774, 8086, 8241, 9110, 9670, 9842, 9868, 9980, 11142, 11235, 23049, 23287, 23317, 23401, 23603, 29916, 51272, 53916, 55288, 55652, 55681, 57222, 57662, 79156, 79659, 79958, 80128, 84910, 92609, 112752, 118426, 151636, 283234, 339122
user-supplied	GOBP_REGULATION_OF_MRNA_PROCESSING	GOBP_REGULATION_OF_MRNA_PROCESSING	0.00434452	0.157215	0.995079	2.70494	enriched	132	9	156926	51564, 1207, 3191, 4928, 7536, 8241, 10658, 54502, 60680
user-supplied	GOBP_BIOLOGICAL_PROCESS_INVOLVED_IN_INTERSPECIES_INTERACTION_BETWEEN_ORGANISMS	GOBP_BIOLOGICAL_PROCESS_INVOLVED_IN_INTERSPECIES_INTERACTION_BETWEEN_ORGANISMS	0.0045823	0.164483	0.387883	1.47386	enriched	1797	65	92972.8	9189, 961, 3659, 6772, 375, 602, 842, 1105, 1604, 1969, 2074, 2353, 2597, 2934, 3280, 3315, 3383, 3455, 3588, 3660, 3665, 3717, 3949, 4091, 4780, 4781, 4791, 5058, 5106, 5608, 5914, 5970, 6038, 6510, 6667, 6773, 7538, 7867, 8349, 9111, 9618, 9868, 10211, 10379, 10383, 11128, 22904, 27246, 51279, 54502, 54606, 55072, 55808, 56169, 57674, 64332, 80254, 84166, 140691, 140733, 151636, 252983, 254827,…
user-supplied	GOBP_EPIDERMAL_CELL_DIFFERENTIATION	GOBP_EPIDERMAL_CELL_DIFFERENTIATION	0.00467962	0.165122	0.790392	2.20426	enriched	251	14	130908	1747, 1969, 3280, 3892, 4647, 4926, 5317, 7421, 7538, 23764, 64072, 64332, 196374, 286262
user-supplied	GOBP_REGULATION_OF_CELLULAR_RESPONSE_TO_STRESS	GOBP_REGULATION_OF_CELLULAR_RESPONSE_TO_STRESS	0.00469358	0.165122	0.595807	1.81449	enriched	544	25	117326	655, 51043, 84250, 1663, 2074, 4582, 4780, 5582, 6595, 6602, 6774, 9860, 10347, 10516, 11235, 23326, 23514, 29761, 50640, 54407, 55719, 64110, 79915, 153222, 282679
user-supplied	GOBP_GROWTH_PLATE_CARTILAGE_DEVELOPMENT	GOBP_GROWTH_PLATE_CARTILAGE_DEVELOPMENT	0.00471368	0.165122	1.76932	5.86687	enriched	21	3	164388	5914, 5915, 25987
user-supplied	GOBP_AMYLOID_BETA_METABOLIC_PROCESS	GOBP_AMYLOID_BETA_METABOLIC_PROCESS	0.00480122	0.165122	1.21075	3.35599	enriched	73	6	174402	1942, 3949, 5970, 6667, 10347, 10418
user-supplied	GOBP_CELL_ADHESION_MEDIATED_BY_INTEGRIN	GOBP_CELL_ADHESION_MEDIATED_BY_INTEGRIN	0.00482957	0.165122	1.11929	3.06266	enriched	89	7	146511	1399, 1545, 1942, 1969, 3383, 4582, 5328
user-supplied	GOBP_RESPONSE_TO_THYROID_HORMONE	GOBP_RESPONSE_TO_THYROID_HORMONE	0.00486269	0.165122	1.75526	5.78495	enriched	22	3	83072.4	2629, 3280, 9868
user-supplied	GOBP_NEGATIVE_REGULATION_OF_CELL_DIFFERENTIATION	GOBP_NEGATIVE_REGULATION_OF_CELL_DIFFERENTIATION	0.00488953	0.165122	0.528002	1.69554	enriched	742	32	148214	655, 1495, 3475, 3659, 4092, 6772, 9283, 51043, 51564, 604, 627, 1942, 3280, 3397, 3949, 4054, 4091, 4780, 5058, 5914, 5915, 6595, 6602, 6774, 7538, 9868, 10272, 10979, 25987, 80128, 171023, 554313
user-supplied	GOBP_AMYLOID_PRECURSOR_PROTEIN_CATABOLIC_PROCESS	GOBP_AMYLOID_PRECURSOR_PROTEIN_CATABOLIC_PROCESS	0.00495107	0.165122	1.2065	3.34178	enriched	73	6	177267	1942, 1944, 5970, 6667, 10347, 10418
user-supplied	GOBP_POSITIVE_REGULATION_OF_PROTEIN_LOCALIZATION_TO_CELL_SURFACE	GOBP_POSITIVE_REGULATION_OF_PROTEIN_LOCALIZATION_TO_CELL_SURFACE	0.00498364	0.165122	1.74665	5.73535	enriched	23	3	129361	9860, 10347, 23171
user-supplied	GOBP_REGULATION_OF_CELLULAR_LOCALIZATION	GOBP_REGULATION_OF_CELLULAR_LOCALIZATION	0.00498502	0.165122	0.464967	1.59196	enriched	1035	42	133486	283131, 1495, 4000, 627, 898, 1399, 1894, 1969, 2029, 2702, 2934, 3717, 4478, 4836, 4926, 5058, 5106, 5317, 5584, 7538, 8086, 8241, 9110, 9860, 9868, 10347, 10979, 11142, 11235, 23171, 23317, 23401, 23514, 55072, 65220, 80128, 83593, 84552, 85409, 118426, 151636, 252983
user-supplied	GOBP_PODOSOME_ASSEMBLY	GOBP_PODOSOME_ASSEMBLY	0.0050082	0.165122	1.75033	5.75649	enriched	22	3	147598	2934, 4478, 9855
user-supplied	GOBP_PULMONARY_VALVE_MORPHOGENESIS	GOBP_PULMONARY_VALVE_MORPHOGENESIS	0.00532108	0.171832	1.75647	5.79194	enriched	20	3	443055	2702, 4091, 6092
user-supplied	GOBP_REGULATION_OF_RESPONSE_TO_STRESS	GOBP_REGULATION_OF_RESPONSE_TO_STRESS	0.00532446	0.171832	0.405838	1.50056	enriched	1496	56	110693	9021, 283131, 655, 961, 3659, 4000, 6772, 51043, 84250, 604, 1663, 2074, 2629, 3665, 3717, 3949, 4582, 4638, 4780, 5058, 5328, 5582, 5608, 5970, 6595, 6602, 6773, 6774, 7867, 9111, 9860, 9868, 10211, 10347, 10516, 10658, 10979, 11235, 22904, 23326, 23514, 27246, 29761, 50640, 54407, 54502, 55072, 55719, 64110, 64332, 79915, 80254, 84166, 151636, 153222, 282679
user-supplied	GOBP_ACETYL_COA_METABOLIC_PROCESS	GOBP_ACETYL_COA_METABOLIC_PROCESS	0.00532752	0.171832	1.48262	4.40446	enriched	37	4	141659	5164, 10654, 55902, 254552
user-supplied	GOBP_MIRNA_METABOLIC_PROCESS	GOBP_MIRNA_METABOLIC_PROCESS	0.00544884	0.173815	1.03057	2.80267	enriched	110	8	157166	283131, 1958, 2353, 4091, 4781, 5914, 5970, 6774
user-supplied	GOBP_REGULATION_OF_SMALL_GTPASE_MEDIATED_SIGNAL_TRANSDUCTION	GOBP_REGULATION_OF_SMALL_GTPASE_MEDIATED_SIGNAL_TRANSDUCTION	0.00546711	0.173815	0.709767	2.03352	enriched	312	17	245402	604, 1399, 1894, 8997, 9828, 10211, 10928, 10979, 11235, 22821, 23380, 50650, 51306, 57514, 79658, 157285, 201176
user-supplied	GOBP_NEGATIVE_REGULATION_OF_NUCLEOBASE_CONTAINING_COMPOUND_METABOLIC_PROCESS	GOBP_NEGATIVE_REGULATION_OF_NUCLEOBASE_CONTAINING_COMPOUND_METABOLIC_PROCESS	0.00553722	0.174795	0.398363	1.48938	enriched	1536	58	133602	1999, 655, 3659, 4092, 6772, 11044, 51043, 51564, 55209, 602, 604, 898, 1942, 1958, 1998, 2074, 2101, 3084, 3191, 3280, 3397, 3660, 3665, 4582, 4781, 5317, 5914, 5915, 5970, 6595, 6774, 7421, 7536, 7538, 7690, 7699, 8241, 8553, 10409, 10516, 11142, 22904, 23522, 23764, 25988, 26277, 51123, 54502, 56998, 57459, 57662, 64110, 64207, 64750, 91748, 115572, 153222, 440498
user-supplied	GOBP_CD4_POSITIVE_ALPHA_BETA_T_CELL_ACTIVATION	GOBP_CD4_POSITIVE_ALPHA_BETA_T_CELL_ACTIVATION	0.00563758	0.175443	0.965454	2.62598	enriched	134	9	153604	9021, 4092, 51043, 602, 604, 1604, 5914, 6774, 64332
user-supplied	GOBP_CELL_JUNCTION_MAINTENANCE	GOBP_CELL_JUNCTION_MAINTENANCE	0.00567849	0.175443	1.30866	3.70123	enriched	53	5	218069	5317, 5864, 10979, 55243, 57662
user-supplied	GOBP_POSITIVE_REGULATION_OF_GENE_EXPRESSION	GOBP_POSITIVE_REGULATION_OF_GENE_EXPRESSION	0.00569706	0.175443	0.430849	1.53856	enriched	1236	48	125635	655, 3659, 4000, 6772, 11044, 51043, 602, 1207, 1545, 1604, 1958, 2074, 2116, 2597, 2934, 3280, 3315, 3397, 3665, 3717, 3949, 4478, 4780, 4928, 5317, 5914, 5970, 6602, 6667, 6774, 7421, 7481, 7538, 8241, 9868, 10211, 10418, 10658, 11128, 11235, 23326, 25988, 54407, 54502, 79915, 85409, 115572, 283234
user-supplied	GOBP_REGULATION_OF_T_HELPER_17_TYPE_IMMUNE_RESPONSE	GOBP_REGULATION_OF_T_HELPER_17_TYPE_IMMUNE_RESPONSE	0.00572557	0.175443	1.4654	4.32927	enriched	39	4	75871.5	4092, 51043, 3717, 64332
user-supplied	GOBP_PROTEIN_MODIFICATION_BY_SMALL_PROTEIN_CONJUGATION	GOBP_PROTEIN_MODIFICATION_BY_SMALL_PROTEIN_CONJUGATION	0.00578294	0.175443	0.503047	1.65375	enriched	811	34	115198	9021, 9189, 1643, 10299, 51564, 84250, 1958, 4012, 4780, 5582, 5970, 6233, 8453, 9111, 11065, 23623, 26118, 27246, 53339, 55072, 55719, 57674, 64110, 64207, 64422, 64750, 80254, 80344, 83461, 83593, 140691, 151636, 197131, 283219
user-supplied	GOBP_POSITIVE_REGULATION_OF_BINDING	GOBP_POSITIVE_REGULATION_OF_BINDING	0.00581283	0.175443	1.18458	3.26931	enriched	72	6	147378	627, 1663, 3280, 5914, 10211, 151636
user-supplied	GOBP_RESPONSE_TO_PEPTIDE	GOBP_RESPONSE_TO_PEPTIDE	0.00583364	0.175443	0.466262	1.59402	enriched	1003	40	109972	9021, 961, 3659, 4092, 6772, 1399, 1958, 2353, 2597, 2629, 2934, 3280, 3383, 3455, 3588, 3665, 3717, 4780, 4791, 5106, 5584, 5914, 5970, 6217, 6773, 6774, 7538, 7867, 9472, 11235, 22904, 29761, 54502, 64332, 84166, 153222, 252983, 339122, 348980, 376497
user-supplied	GOBP_RESPONSE_TO_LAMINAR_FLUID_SHEAR_STRESS	GOBP_RESPONSE_TO_LAMINAR_FLUID_SHEAR_STRESS	0.00587905	0.175622	1.71827	5.57486	enriched	22	3	169448	4092, 4091, 4780
user-supplied	GOBP_INNER_EAR_RECEPTOR_CELL_DEVELOPMENT	GOBP_INNER_EAR_RECEPTOR_CELL_DEVELOPMENT	0.00609659	0.1808	1.29554	3.65298	enriched	54	5	153211	3280, 4647, 25987, 64072, 286262
user-supplied	GOBP_GLAND_MORPHOGENESIS	GOBP_GLAND_MORPHOGENESIS	0.00613364	0.1808	0.958728	2.60838	enriched	130	9	208628	1999, 655, 3911, 1969, 4478, 4781, 6195, 7421, 80004
user-supplied	GOBP_QUINONE_METABOLIC_PROCESS	GOBP_QUINONE_METABOLIC_PROCESS	0.00629047	0.183796	1.69248	5.43293	enriched	24	3	63577.4	9946, 29914, 84816
user-supplied	GOBP_STEM_CELL_DEVELOPMENT	GOBP_STEM_CELL_DEVELOPMENT	0.00631787	0.183796	1.08629	2.96327	enriched	89	7	236762	655, 3911, 3084, 3280, 10509, 23603, 65979
user-supplied	GOBP_SALIVARY_GLAND_DEVELOPMENT	GOBP_SALIVARY_GLAND_DEVELOPMENT	0.00637813	0.184345	1.45543	4.28632	enriched	36	4	210333	655, 3911, 4781, 80004
user-supplied	GOBP_NEGATIVE_REGULATION_OF_NON_CANONICAL_NF_KAPPAB_SIGNAL_TRANSDUCTION	GOBP_NEGATIVE_REGULATION_OF_NON_CANONICAL_NF_KAPPAB_SIGNAL_TRANSDUCTION	0.00670267	0.192245	1.43539	4.20126	enriched	41	4	87284.3	655, 51564, 5970, 9111
user-supplied	GOBP_EYE_PHOTORECEPTOR_CELL_DIFFERENTIATION	GOBP_EYE_PHOTORECEPTOR_CELL_DIFFERENTIATION	0.00674743	0.192245	1.2805	3.59844	enriched	54	5	222042	4647, 5584, 6774, 23287, 348980
user-supplied	GOBP_T_CELL_ACTIVATION_INVOLVED_IN_IMMUNE_RESPONSE	GOBP_T_CELL_ACTIVATION_INVOLVED_IN_IMMUNE_RESPONSE	0.00678104	0.192245	0.942794	2.56714	enriched	139	9	132543	9021, 4092, 51043, 602, 604, 3383, 5914, 6774, 64332
user-supplied	GOBP_NEGATIVE_REGULATION_OF_MULTICELLULAR_ORGANISMAL_PROCESS	GOBP_NEGATIVE_REGULATION_OF_MULTICELLULAR_ORGANISMAL_PROCESS	0.00691456	0.194789	0.417074	1.51751	enriched	1280	49	143580	655, 1495, 3475, 3659, 4000, 4092, 6772, 9283, 22905, 51043, 51564, 602, 604, 1942, 1944, 1969, 2629, 2702, 3280, 3397, 3717, 3949, 4012, 4054, 4091, 4781, 5058, 5328, 5608, 5914, 5915, 5970, 6092, 6774, 7481, 7538, 9111, 9868, 10272, 10516, 10715, 23603, 25987, 51123, 51305, 54606, 80128, 83593, 100126325
user-supplied	GOBP_RESPONSE_TO_NUTRIENT	GOBP_RESPONSE_TO_NUTRIENT	0.00697336	0.19521	0.891385	2.4385	enriched	160	10	119828	655, 875, 6772, 2029, 4780, 5164, 5914, 5970, 7421, 64332
user-supplied	GOBP_BRANCHING_INVOLVED_IN_SALIVARY_GLAND_MORPHOGENESIS	GOBP_BRANCHING_INVOLVED_IN_SALIVARY_GLAND_MORPHOGENESIS	0.00707345	0.196641	1.68135	5.37283	enriched	22	3	217125	655, 3911, 80004
user-supplied	GOBP_CELL_CELL_JUNCTION_ORGANIZATION	GOBP_CELL_CELL_JUNCTION_ORGANIZATION	0.00711284	0.196641	0.782657	2.18728	enriched	224	13	248287	1495, 4092, 51564, 51599, 1894, 1969, 2702, 5317, 5584, 7481, 10979, 55243, 57662
user-supplied	GOBP_METANEPHROS_DEVELOPMENT	GOBP_METANEPHROS_DEVELOPMENT	0.00730968	0.200836	1.06484	2.90037	enriched	92	7	200016	655, 6772, 1958, 3280, 6092, 10409, 80144
user-supplied	GOBP_PROTEIN_LOCALIZATION_TO_MICROTUBULE_ORGANIZING_CENTER	GOBP_PROTEIN_LOCALIZATION_TO_MICROTUBULE_ORGANIZING_CENTER	0.0074284	0.202846	1.42242	4.14713	enriched	38	4	150012	4926, 23386, 64770, 140691
user-supplied	GOBP_REGULATION_OF_INTEGRIN_MEDIATED_SIGNALING_PATHWAY	GOBP_REGULATION_OF_INTEGRIN_MEDIATED_SIGNALING_PATHWAY	0.00748928	0.20304	1.65755	5.24644	enriched	24	3	163352	1495, 5328, 65979
user-supplied	GOBP_CELL_PROLIFERATION_INVOLVED_IN_KIDNEY_DEVELOPMENT	GOBP_CELL_PROLIFERATION_INVOLVED_IN_KIDNEY_DEVELOPMENT	0.00752678	0.20304	1.66224	5.27111	enriched	23	3	173939	655, 6772, 1958
user-supplied	GOBP_NEGATIVE_REGULATION_OF_PROGRAMMED_CELL_DEATH	GOBP_NEGATIVE_REGULATION_OF_PROGRAMMED_CELL_DEATH	0.00771137	0.206767	0.461335	1.58619	enriched	943	38	134134	9021, 655, 875, 1495, 4000, 440, 602, 604, 627, 1942, 2495, 2629, 3084, 3315, 3383, 3397, 3665, 3717, 4091, 4582, 4780, 5582, 5584, 5914, 5915, 5921, 5970, 6195, 10114, 11235, 28971, 54463, 54978, 55072, 56979, 79658, 79915, 115572
user-supplied	GOBP_VENTRICULAR_CARDIAC_MUSCLE_CELL_ACTION_POTENTIAL	GOBP_VENTRICULAR_CARDIAC_MUSCLE_CELL_ACTION_POTENTIAL	0.00775984	0.206821	1.41519	4.11725	enriched	38	4	204105	845, 2702, 10008, 23171
user-supplied	GOBP_POSITIVE_REGULATION_OF_DOUBLE_STRAND_BREAK_REPAIR	GOBP_POSITIVE_REGULATION_OF_DOUBLE_STRAND_BREAK_REPAIR	0.00791447	0.209686	1.05047	2.859	enriched	97	7	123075	84250, 1663, 2074, 6595, 6602, 23514, 55719
user-supplied	GOBP_ESTABLISHMENT_OR_MAINTENANCE_OF_BIPOLAR_CELL_POLARITY	GOBP_ESTABLISHMENT_OR_MAINTENANCE_OF_BIPOLAR_CELL_POLARITY	0.00805411	0.212123	1.25042	3.4918	enriched	56	5	239403	4478, 5584, 7481, 57662, 84552
user-supplied	GOBP_AMYLOID_BETA_FORMATION	GOBP_AMYLOID_BETA_FORMATION	0.00813111	0.212315	1.24533	3.47408	enriched	59	5	190876	1942, 5970, 6667, 10347, 10418
user-supplied	GOBP_POSITIVE_REGULATION_OF_MIRNA_TRANSCRIPTION	GOBP_POSITIVE_REGULATION_OF_MIRNA_TRANSCRIPTION	0.00815678	0.212315	1.24771	3.48236	enriched	56	5	163532	1958, 2353, 4091, 5970, 6774
user-supplied	GOBP_REGULATION_OF_RHO_PROTEIN_SIGNAL_TRANSDUCTION	GOBP_REGULATION_OF_RHO_PROTEIN_SIGNAL_TRANSDUCTION	0.00830753	0.214136	1.04644	2.8475	enriched	94	7	186659	604, 10211, 10928, 10979, 11235, 50650, 157285
user-supplied	GOBP_NEGATIVE_REGULATION_OF_MUSCLE_HYPERTROPHY	GOBP_NEGATIVE_REGULATION_OF_MUSCLE_HYPERTROPHY	0.00836042	0.214136	1.39497	4.03485	enriched	41	4	116286	4000, 5058, 9868, 10715
user-supplied	GOBP_AUDITORY_RECEPTOR_CELL_MORPHOGENESIS	GOBP_AUDITORY_RECEPTOR_CELL_MORPHOGENESIS	0.00837108	0.214136	1.6337	5.12281	enriched	24	3	154185	4647, 64072, 286262
user-supplied	GOBP_TEMPERATURE_HOMEOSTASIS	GOBP_TEMPERATURE_HOMEOSTASIS	0.00851503	0.216574	0.82913	2.29132	enriched	184	11	160085	7226, 51043, 1958, 3397, 3717, 4012, 4849, 5608, 6774, 9673, 376497
user-supplied	GOBP_ALPHA_BETA_T_CELL_DIFFERENTIATION	GOBP_ALPHA_BETA_T_CELL_DIFFERENTIATION	0.00872804	0.219543	0.913392	2.49276	enriched	140	9	158495	9021, 3659, 4092, 51043, 602, 604, 5914, 6774, 64332
user-supplied	GOBP_POSITIVE_REGULATION_OF_CELL_CELL_ADHESION	GOBP_POSITIVE_REGULATION_OF_CELL_CELL_ADHESION	0.00873044	0.219543	0.665711	1.94587	enriched	338	17	136004	655, 961, 4092, 51043, 604, 1604, 3280, 3717, 5317, 5914, 5970, 6595, 6602, 10211, 10272, 64332, 283234
user-supplied	GOBP_REGULATION_OF_PROGRAMMED_CELL_DEATH	GOBP_REGULATION_OF_PROGRAMMED_CELL_DEATH	0.00903282	0.224659	0.377261	1.45829	enriched	1552	57	127771	9021, 57018, 655, 875, 1495, 4000, 6772, 440, 602, 604, 627, 842, 1545, 1894, 1942, 1958, 2495, 2629, 2934, 3084, 3315, 3383, 3397, 3665, 3717, 3836, 4091, 4582, 4780, 5582, 5584, 5914, 5915, 5921, 5970, 6195, 6667, 7159, 7421, 7481, 7538, 8241, 9618, 9868, 10114, 11235, 26355, 28971, 54463, 54507, 54978, 55072, 56979, 79658, 79915, 112398, 115572
user-supplied	GOBP_REGULATION_OF_KERATINOCYTE_DIFFERENTIATION	GOBP_REGULATION_OF_KERATINOCYTE_DIFFERENTIATION	0.0090348	0.224659	1.38313	3.98737	enriched	40	4	209172	4926, 5317, 7421, 7538
user-supplied	GOBP_ARTERY_DEVELOPMENT	GOBP_ARTERY_DEVELOPMENT	0.00908587	0.224673	0.964301	2.62295	enriched	119	8	168158	4092, 2702, 3280, 3949, 4091, 4638, 6092, 7481
user-supplied	GOBP_ACTIVATION_OF_GTPASE_ACTIVITY	GOBP_ACTIVATION_OF_GTPASE_ACTIVITY	0.00942734	0.231829	1.60916	4.99863	enriched	24	3	181572	1894, 1969, 23603
user-supplied	GOBP_HINDBRAIN_DEVELOPMENT	GOBP_HINDBRAIN_DEVELOPMENT	0.00948915	0.232067	0.85867	2.36002	enriched	160	10	223677	655, 875, 9283, 1399, 2629, 3280, 4781, 5058, 8624, 23287
user-supplied	GOBP_REGULATION_OF_ERAD_PATHWAY	GOBP_REGULATION_OF_ERAD_PATHWAY	0.0095552	0.232405	1.5968	4.9372	enriched	26	3	81413.5	4780, 29761, 282679
user-supplied	GOBP_NEPHRON_DEVELOPMENT	GOBP_NEPHRON_DEVELOPMENT	0.00988148	0.239035	0.853593	2.34807	enriched	161	10	188261	655, 3911, 6772, 1958, 3280, 7481, 10409, 56998, 171023, 282679
user-supplied	GOBP_RESPONSE_TO_OXYGEN_CONTAINING_COMPOUND	GOBP_RESPONSE_TO_OXYGEN_CONTAINING_COMPOUND	0.00999355	0.239867	0.359291	1.43231	enriched	1709	62	131377	9021, 655, 875, 1495, 5031, 6772, 7226, 9283, 51043, 333, 842, 1399, 1545, 1604, 1663, 1894, 1958, 2074, 2353, 2629, 3280, 3383, 3717, 3949, 4091, 4121, 4478, 4780, 4791, 5058, 5106, 5164, 5582, 5584, 5914, 5970, 6602, 6667, 6773, 6774, 7421, 7481, 7538, 7867, 9472, 9868, 10516, 10654, 10715, 10939, 11235, 22904, 23514, 51526, 54407, 64332, 65220, 171023, 197131, 252983, 348980, 376497
user-supplied	GOBP_RESPONSE_TO_NUTRIENT_LEVELS	GOBP_RESPONSE_TO_NUTRIENT_LEVELS	0.0100783	0.239867	0.563838	1.7574	enriched	510	23	119427	655, 875, 6772, 440, 2029, 2353, 2629, 3949, 4780, 5058, 5106, 5164, 5582, 5914, 5970, 6667, 7378, 7421, 7481, 7538, 51422, 54407, 64332
user-supplied	GOBP_DOUBLE_STRAND_BREAK_REPAIR	GOBP_DOUBLE_STRAND_BREAK_REPAIR	0.0101133	0.239867	0.671712	1.95759	enriched	322	16	111474	11044, 84250, 1663, 2074, 4796, 6595, 6602, 9985, 23514, 55719, 56979, 64110, 79035, 151636, 199720, 348654
user-supplied	GOBP_REGULATION_OF_VENTRICULAR_CARDIAC_MUSCLE_CELL_MEMBRANE_REPOLARIZATION	GOBP_REGULATION_OF_VENTRICULAR_CARDIAC_MUSCLE_CELL_MEMBRANE_REPOLARIZATION	0.0101373	0.239867	1.58868	4.89726	enriched	25	3	151573	845, 2702, 10008
user-supplied	GOBP_NEGATIVE_REGULATION_OF_CD4_POSITIVE_ALPHA_BETA_T_CELL_DIFFERENTIATION	GOBP_NEGATIVE_REGULATION_OF_CD4_POSITIVE_ALPHA_BETA_T_CELL_DIFFERENTIATION	0.0101853	0.239867	1.58754	4.89171	enriched	25	3	144244	4092, 51043, 604
user-supplied	GOBP_REGULATION_OF_MEMBRANE_REPOLARIZATION	GOBP_REGULATION_OF_MEMBRANE_REPOLARIZATION	0.0102463	0.240005	1.35828	3.8895	enriched	41	4	163010	845, 2702, 9472, 10008
user-supplied	GOBP_PROTEIN_LOCALIZATION_TO_CHROMOSOME	GOBP_PROTEIN_LOCALIZATION_TO_CHROMOSOME	0.010299	0.240005	0.946251	2.57603	enriched	126	8	103042	84250, 4796, 9656, 23514, 26277, 55719, 79035, 554313
user-supplied	GOBP_PHAGOCYTOSIS	GOBP_PHAGOCYTOSIS	0.0105227	0.241951	0.740183	2.09632	enriched	243	13	115624	961, 5031, 2934, 3949, 4647, 5058, 5582, 5914, 6774, 10347, 23603, 55652, 64422
user-supplied	GOBP_RESPONSE_TO_HYDROGEN_PEROXIDE	GOBP_RESPONSE_TO_HYDROGEN_PEROXIDE	0.0105245	0.241951	1.00984	2.74517	enriched	102	7	94352.6	6772, 7226, 1545, 1894, 4780, 5970, 51526
user-supplied	GOBP_POSITIVE_REGULATION_OF_PROTEIN_MATURATION	GOBP_POSITIVE_REGULATION_OF_PROTEIN_MATURATION	0.0105456	0.241951	1.57558	4.83356	enriched	26	3	97523.9	2934, 10418, 85409
user-supplied	GOBP_APOPTOTIC_SIGNALING_PATHWAY	GOBP_APOPTOTIC_SIGNALING_PATHWAY	0.0108762	0.248257	0.516686	1.67646	enriched	638	27	108493	1495, 4000, 602, 627, 842, 1545, 1969, 2074, 3084, 3315, 3383, 3717, 4582, 4780, 5164, 5970, 6667, 7159, 8453, 11235, 26355, 54978, 55288, 64332, 79915, 83941, 92609
user-supplied	GOBP_NEURAL_CREST_CELL_DIFFERENTIATION	GOBP_NEURAL_CREST_CELL_DIFFERENTIATION	0.0110895	0.251833	1.00705	2.7375	enriched	96	7	231563	655, 3911, 3084, 3280, 10509, 23603, 65979
user-supplied	GOBP_TOLL_LIKE_RECEPTOR_SIGNALING_PATHWAY	GOBP_TOLL_LIKE_RECEPTOR_SIGNALING_PATHWAY	0.0111784	0.252563	1.08359	2.95526	enriched	82	6	120655	3659, 3665, 5970, 7867, 27246, 64332
user-supplied	GOBP_HAIR_CELL_DIFFERENTIATION	GOBP_HAIR_CELL_DIFFERENTIATION	0.0112944	0.253895	1.19177	3.29289	enriched	59	5	160378	1747, 3280, 4647, 64072, 286262
user-supplied	GOBP_REGULATION_OF_ALPHA_BETA_T_CELL_ACTIVATION	GOBP_REGULATION_OF_ALPHA_BETA_T_CELL_ACTIVATION	0.0114567	0.25497	0.933077	2.54232	enriched	123	8	122340	3659, 4092, 51043, 604, 1604, 3717, 5914, 64332
user-supplied	GOBP_REGULATION_OF_PROTEIN_LOCALIZATION_TO_CELL_SURFACE	GOBP_REGULATION_OF_PROTEIN_LOCALIZATION_TO_CELL_SURFACE	0.0116491	0.25796	1.33125	3.78578	enriched	43	4	156307	627, 9860, 10347, 23171
user-supplied	GOBP_POSITIVE_REGULATION_OF_PROTEIN_BINDING	GOBP_POSITIVE_REGULATION_OF_PROTEIN_BINDING	0.0117361	0.258602	1.55759	4.74736	enriched	25	3	191183	627, 10211, 151636
user-supplied	GOBP_PULMONARY_VALVE_DEVELOPMENT	GOBP_PULMONARY_VALVE_DEVELOPMENT	0.0121558	0.26653	1.55704	4.74476	enriched	24	3	397460	2702, 4091, 6092
user-supplied	GOBP_SISTER_CHROMATID_COHESION	GOBP_SISTER_CHROMATID_COHESION	0.0123703	0.269902	1.17459	3.23681	enriched	61	5	134846	11044, 84250, 1663, 9985, 55719
user-supplied	GOBP_RESPONSE_TO_ISCHEMIA	GOBP_RESPONSE_TO_ISCHEMIA	0.0124353	0.269998	1.17189	3.22809	enriched	63	5	89302.1	842, 1958, 4780, 5970, 6774
user-supplied	GOBP_REGULATION_OF_DEFENSE_RESPONSE_TO_VIRUS_BY_HOST	GOBP_REGULATION_OF_DEFENSE_RESPONSE_TO_VIRUS_BY_HOST	0.0126345	0.272991	1.31281	3.71661	enriched	45	4	72058.8	6772, 2074, 9868, 151636
user-supplied	GOBP_POST_TRANSLATIONAL_PROTEIN_MODIFICATION	GOBP_POST_TRANSLATIONAL_PROTEIN_MODIFICATION	0.0130031	0.277527	0.429709	1.53681	enriched	972	38	115272	9021, 9189, 1643, 10299, 51564, 84250, 1958, 3717, 4012, 4780, 5582, 5970, 6233, 8453, 9111, 11065, 23287, 23326, 23623, 26118, 27246, 29761, 53339, 55072, 55719, 57674, 64110, 64207, 64422, 64750, 80254, 80344, 83461, 83593, 140691, 151636, 197131, 283219
user-supplied	GOBP_CELL_SURFACE_RECEPTOR_PROTEIN_SERINE_THREONINE_KINASE_SIGNALING_PATHWAY	GOBP_CELL_SURFACE_RECEPTOR_PROTEIN_SERINE_THREONINE_KINASE_SIGNALING_PATHWAY	0.0130303	0.277527	0.581824	1.7893	enriched	436	20	145494	655, 4092, 1399, 1747, 1958, 2116, 2353, 3280, 3397, 3717, 4054, 4091, 4926, 6774, 9110, 10272, 10979, 23089, 25987, 64750
user-supplied	GOBP_REGULATION_OF_INTRACELLULAR_TRANSPORT	GOBP_REGULATION_OF_INTRACELLULAR_TRANSPORT	0.0131061	0.277527	0.691846	1.9974	enriched	272	14	121591	283131, 1894, 3717, 4478, 4926, 8086, 8241, 9110, 11142, 11235, 23317, 23401, 80128, 118426
user-supplied	GOBP_NEGATIVE_REGULATION_OF_STEM_CELL_DIFFERENTIATION	GOBP_NEGATIVE_REGULATION_OF_STEM_CELL_DIFFERENTIATION	0.013121	0.277527	1.52845	4.61103	enriched	26	3	140849	3280, 4780, 6774
user-supplied	GOBP_REGULATION_OF_TYPE_I_INTERFERON_MEDIATED_SIGNALING_PATHWAY	GOBP_REGULATION_OF_TYPE_I_INTERFERON_MEDIATED_SIGNALING_PATHWAY	0.0131562	0.277527	1.30531	3.68882	enriched	45	4	88499.6	3665, 6773, 54502, 84166
user-supplied	GOBP_SECRETORY_GRANULE_LOCALIZATION	GOBP_SECRETORY_GRANULE_LOCALIZATION	0.0132676	0.278557	1.53216	4.62818	enriched	25	3	266535	547, 5864, 80128
user-supplied	GOBP_ESTABLISHMENT_OF_CELL_POLARITY	GOBP_ESTABLISHMENT_OF_CELL_POLARITY	0.0135217	0.28256	0.817115	2.26396	enriched	165	10	218425	1399, 2934, 3280, 4478, 4926, 5058, 5584, 57662, 317762, 348235
user-supplied	GOBP_RESPONSE_TO_DEXAMETHASONE	GOBP_RESPONSE_TO_DEXAMETHASONE	0.0136865	0.283781	1.29891	3.66532	enriched	44	4	112148	842, 2629, 3717, 5106
user-supplied	GOBP_D_GLUCOSE_IMPORT	GOBP_D_GLUCOSE_IMPORT	0.0137297	0.283781	1.05171	2.86254	enriched	83	6	109816	4780, 5584, 10715, 51422, 53916, 376497
user-supplied	GOBP_NEPHRON_EPITHELIUM_DEVELOPMENT	GOBP_NEPHRON_EPITHELIUM_DEVELOPMENT	0.0137714	0.283781	0.910383	2.48527	enriched	122	8	182292	3911, 6772, 3280, 7481, 10409, 56998, 171023, 282679
user-supplied	GOBP_VENTRICULAR_SEPTUM_DEVELOPMENT	GOBP_VENTRICULAR_SEPTUM_DEVELOPMENT	0.0141338	0.28989	1.05232	2.86429	enriched	78	6	250293	4092, 2702, 3280, 4091, 6092, 7481
user-supplied	GOBP_ESTABLISHMENT_OR_MAINTENANCE_OF_MONOPOLAR_CELL_POLARITY	GOBP_ESTABLISHMENT_OR_MAINTENANCE_OF_MONOPOLAR_CELL_POLARITY	0.0141981	0.28989	1.50803	4.51781	enriched	27	3	154362	4478, 5584, 57662
user-supplied	GOBP_HETEROTYPIC_CELL_CELL_ADHESION	GOBP_HETEROTYPIC_CELL_CELL_ADHESION	0.0146096	0.296929	1.1449	3.14213	enriched	63	5	128125	655, 961, 4897, 10211, 284359
user-supplied	GOBP_RESPONSE_TO_MUSCLE_STRETCH	GOBP_RESPONSE_TO_MUSCLE_STRETCH	0.0150532	0.304554	1.50016	4.4824	enriched	26	3	352648	2353, 2934, 5970
user-supplied	GOBP_DNA_METABOLIC_PROCESS	GOBP_DNA_METABOLIC_PROCESS	0.0151302	0.304727	0.420163	1.52221	enriched	992	38	103180	875, 1643, 4000, 11044, 84250, 604, 898, 1663, 2074, 3836, 4781, 4796, 4913, 5438, 5582, 6595, 6602, 9149, 9656, 9985, 23049, 23326, 23514, 25988, 26277, 55719, 56946, 56979, 57662, 57804, 64110, 64332, 79035, 79915, 151636, 199720, 199990, 348654
user-supplied	GOBP_ARTERY_MORPHOGENESIS	GOBP_ARTERY_MORPHOGENESIS	0.0153445	0.307591	1.03455	2.81383	enriched	84	6	139499	4092, 2702, 3280, 3949, 4638, 7481
user-supplied	GOBP_NEGATIVE_REGULATION_OF_MRNA_CATABOLIC_PROCESS	GOBP_NEGATIVE_REGULATION_OF_MRNA_CATABOLIC_PROCESS	0.0154106	0.307591	1.03414	2.81269	enriched	83	6	130090	11044, 5317, 7538, 8241, 54502, 115572
user-supplied	GOBP_RHO_PROTEIN_SIGNAL_TRANSDUCTION	GOBP_RHO_PROTEIN_SIGNAL_TRANSDUCTION	0.0155092	0.307816	0.842276	2.32165	enriched	147	9	189802	604, 10211, 10928, 10979, 11235, 50650, 65979, 157285, 201176
user-supplied	GOBP_POSITIVE_REGULATION_OF_PROTEIN_METABOLIC_PROCESS	GOBP_POSITIVE_REGULATION_OF_PROTEIN_METABOLIC_PROCESS	0.015598	0.307816	0.446815	1.56333	enriched	818	33	137601	4092, 602, 1894, 1942, 1944, 1958, 2074, 2629, 2934, 3084, 3280, 3717, 3949, 4478, 4780, 5317, 5970, 6667, 9111, 9618, 10211, 10418, 10928, 11065, 11235, 23287, 25976, 29763, 83593, 85409, 112398, 115572, 153222
user-supplied	GOBP_ALPHA_BETA_T_CELL_ACTIVATION	GOBP_ALPHA_BETA_T_CELL_ACTIVATION	0.0157156	0.307816	0.758767	2.13564	enriched	200	11	139580	9021, 3659, 4092, 51043, 602, 604, 1604, 3717, 5914, 6774, 64332
user-supplied	GOBP_REGULATION_OF_CD4_POSITIVE_ALPHA_BETA_T_CELL_DIFFERENTIATION	GOBP_REGULATION_OF_CD4_POSITIVE_ALPHA_BETA_T_CELL_DIFFERENTIATION	0.0157329	0.307816	1.13151	3.10033	enriched	64	5	120878	4092, 51043, 604, 5914, 64332
user-supplied	GOBP_REGULATION_OF_CELL_POPULATION_PROLIFERATION	GOBP_REGULATION_OF_CELL_POPULATION_PROLIFERATION	0.0158512	0.307816	0.334149	1.39675	enriched	1777	63	143527	283131, 655, 961, 1495, 3659, 3911, 4000, 4092, 5031, 6772, 9283, 51043, 604, 826, 898, 1399, 1545, 1604, 1874, 1958, 2495, 3084, 3280, 3717, 4054, 4091, 4781, 5058, 5328, 5584, 5612, 5914, 5915, 5970, 6595, 6602, 6667, 6773, 6774, 7073, 7421, 7481, 7536, 7538, 8241, 9111, 10516, 10658, 10979, 11235, 23287, 26277, 29950, 54978, 56998, 57804, 79915, 80004, 83593, 115572, 252983, 282679, 283234
user-supplied	GOBP_B_CELL_APOPTOTIC_PROCESS	GOBP_B_CELL_APOPTOTIC_PROCESS	0.0159544	0.307816	1.47807	4.38449	enriched	28	3	136938	604, 1399, 64332
user-supplied	GOBP_INTRINSIC_APOPTOTIC_SIGNALING_PATHWAY_IN_RESPONSE_TO_OXIDATIVE_STRESS	GOBP_INTRINSIC_APOPTOTIC_SIGNALING_PATHWAY_IN_RESPONSE_TO_OXIDATIVE_STRESS	0.0159688	0.307816	1.12775	3.08871	enriched	66	5	103393	1545, 3315, 3717, 4780, 11235
user-supplied	GOBP_REGULATION_OF_T_HELPER_17_CELL_DIFFERENTIATION	GOBP_REGULATION_OF_T_HELPER_17_CELL_DIFFERENTIATION	0.0159752	0.307816	1.47474	4.36989	enriched	29	3	75468.7	4092, 51043, 64332
user-supplied	GOBP_REGULATION_OF_ACTIVIN_RECEPTOR_SIGNALING_PATHWAY	GOBP_REGULATION_OF_ACTIVIN_RECEPTOR_SIGNALING_PATHWAY	0.0164786	0.316148	1.47557	4.37351	enriched	27	3	246616	4092, 4091, 10272
user-supplied	GOBP_REGULATION_OF_MULTICELLULAR_ORGANISMAL_DEVELOPMENT	GOBP_REGULATION_OF_MULTICELLULAR_ORGANISMAL_DEVELOPMENT	0.0168392	0.32168	0.35128	1.42088	enriched	1508	55	161416	655, 1495, 3475, 3659, 3911, 4092, 6772, 9283, 22905, 51043, 604, 627, 1545, 1942, 1944, 1969, 2116, 2353, 3084, 3280, 3315, 3397, 3665, 3949, 4054, 4780, 4926, 5058, 5317, 5584, 5914, 5915, 5970, 6092, 6595, 6602, 6667, 6774, 7421, 7481, 7538, 8553, 9472, 9868, 10272, 10409, 10516, 11235, 23522, 23764, 56998, 64332, 80128, 166929, 554313
user-supplied	GOBP_REGULATION_OF_PROTEIN_METABOLIC_PROCESS	GOBP_REGULATION_OF_PROTEIN_METABOLIC_PROCESS	0.0170665	0.324629	0.344472	1.41124	enriched	1601	57	124850	4092, 333, 602, 1894, 1942, 1944, 1958, 2074, 2597, 2629, 2934, 3084, 3280, 3315, 3717, 3949, 4478, 4780, 4849, 5317, 5328, 5582, 5914, 5970, 6195, 6667, 6773, 7538, 9111, 9618, 9860, 10114, 10211, 10347, 10418, 10658, 10928, 11065, 11235, 23287, 23603, 25976, 29761, 29763, 29950, 51123, 55140, 60678, 79853, 80254, 83593, 85409, 112398, 115572, 151636, 153222, 282679
user-supplied	GOBP_RESPONSE_TO_ESTROGEN	GOBP_RESPONSE_TO_ESTROGEN	0.0171526	0.324877	1.11593	3.05242	enriched	65	5	120427	1495, 2629, 4091, 5914, 6667
user-supplied	GOBP_REGULATION_OF_CD4_POSITIVE_ALPHA_BETA_T_CELL_ACTIVATION	GOBP_REGULATION_OF_CD4_POSITIVE_ALPHA_BETA_T_CELL_ACTIVATION	0.0172465	0.325271	1.01559	2.761	enriched	85	6	128021	4092, 51043, 604, 1604, 5914, 64332
user-supplied	GOBP_ERAD_PATHWAY	GOBP_ERAD_PATHWAY	0.017998	0.338013	0.931143	2.53741	enriched	112	7	83626.1	10299, 4121, 4780, 7993, 29761, 126433, 282679
user-supplied	GOBP_MESENCHYMAL_CELL_MIGRATION	GOBP_MESENCHYMAL_CELL_MIGRATION	0.0186651	0.349069	1.10545	3.02058	enriched	62	5	251847	655, 3911, 10509, 23603, 65979
user-supplied	GOBP_IMPORT_INTO_NUCLEUS	GOBP_IMPORT_INTO_NUCLEUS	0.0188899	0.351795	0.77342	2.16717	enriched	177	10	139673	4000, 602, 1434, 1894, 3717, 3836, 4928, 6774, 9670, 11142
user-supplied	GOBP_CELLULAR_RESPONSE_TO_DEXAMETHASONE_STIMULUS	GOBP_CELLULAR_RESPONSE_TO_DEXAMETHASONE_STIMULUS	0.0189762	0.351929	1.43554	4.20191	enriched	29	3	108701	842, 3717, 5106
user-supplied	GOBP_RESPONSE_TO_INTERLEUKIN_6	GOBP_RESPONSE_TO_INTERLEUKIN_6	0.0191328	0.353362	1.23007	3.42146	enriched	48	4	129159	3717, 5970, 6774, 22904
user-supplied	GOBP_CELLULAR_RESPONSE_TO_OXIDATIVE_STRESS	GOBP_CELLULAR_RESPONSE_TO_OXIDATIVE_STRESS	0.0195958	0.360417	0.674258	1.96258	enriched	258	13	127016	655, 7226, 9283, 1545, 1894, 2353, 4780, 5164, 5970, 10516, 11235, 50640, 51526
user-supplied	GOBP_DEFENSE_RESPONSE_TO_VIRUS	GOBP_DEFENSE_RESPONSE_TO_VIRUS	0.0198014	0.360574	0.627252	1.87246	enriched	324	15	73298.9	3659, 6772, 2074, 3455, 3588, 3660, 3665, 5970, 6773, 9868, 10379, 11128, 54606, 84166, 151636
user-supplied	GOBP_SYNCYTIUM_FORMATION	GOBP_SYNCYTIUM_FORMATION	0.0198401	0.360574	1.09023	2.97497	enriched	66	5	155097	9149, 10211, 22904, 85461, 284359
user-supplied	GOBP_NEGATIVE_REGULATION_OF_STEM_CELL_PROLIFERATION	GOBP_NEGATIVE_REGULATION_OF_STEM_CELL_PROLIFERATION	0.0198474	0.360574	1.42963	4.17713	enriched	28	3	216048	4781, 5915, 7481
user-supplied	GOBP_ERYTHROCYTE_HOMEOSTASIS	GOBP_ERYTHROCYTE_HOMEOSTASIS	0.020162	0.361075	0.805579	2.23799	enriched	159	9	112699	6772, 604, 2116, 3717, 5316, 6510, 6774, 7538, 55652
user-supplied	GOBP_EPIDERMIS_DEVELOPMENT	GOBP_EPIDERMIS_DEVELOPMENT	0.0203122	0.361075	0.571459	1.77085	enriched	397	18	124332	3911, 51599, 1747, 1969, 2629, 3280, 3892, 4647, 4926, 5317, 5970, 7421, 7538, 23764, 64072, 64332, 196374, 286262
user-supplied	GOBP_NUCLEOTIDE_EXCISION_REPAIR	GOBP_NUCLEOTIDE_EXCISION_REPAIR	0.020374	0.361075	0.987761	2.68521	enriched	88	6	127851	1643, 2074, 4913, 5438, 6595, 6602
user-supplied	GOBP_RESPONSE_TO_TYPE_I_INTERFERON	GOBP_RESPONSE_TO_TYPE_I_INTERFERON	0.0203774	0.361075	0.986599	2.6821	enriched	92	6	76602.5	6772, 3455, 3665, 6773, 54502, 84166
user-supplied	GOBP_RESPONSE_TO_VITAMIN	GOBP_RESPONSE_TO_VITAMIN	0.0204256	0.361075	0.987901	2.68559	enriched	87	6	130223	655, 875, 5914, 5970, 7421, 64332
user-supplied	GOBP_CIRCULATORY_SYSTEM_DEVELOPMENT	GOBP_CIRCULATORY_SYSTEM_DEVELOPMENT	0.0204471	0.361075	0.365031	1.44056	enriched	1263	47	163940	9021, 655, 961, 4000, 4092, 6772, 22905, 51564, 1399, 1545, 1747, 1942, 1944, 1958, 1969, 2116, 2702, 3084, 3280, 3315, 3397, 3949, 4091, 4215, 4638, 4780, 4897, 5058, 5316, 5914, 5915, 5921, 5970, 6092, 6667, 6774, 7481, 9472, 9868, 10409, 10516, 11235, 25976, 57674, 79659, 171023, 284086
user-supplied	GOBP_REGULATION_OF_APOPTOTIC_PROCESS_INVOLVED_IN_DEVELOPMENT	GOBP_REGULATION_OF_APOPTOTIC_PROCESS_INVOLVED_IN_DEVELOPMENT	0.0204832	0.361075	1.76694	5.85293	enriched	15	2	111538	655, 7421
user-supplied	GOBP_NEGATIVE_REGULATION_OF_GLIAL_CELL_DIFFERENTIATION	GOBP_NEGATIVE_REGULATION_OF_GLIAL_CELL_DIFFERENTIATION	0.0205239	0.361075	1.41858	4.13126	enriched	29	3	200926	9283, 3280, 3949
user-supplied	GOBP_EYE_MORPHOGENESIS	GOBP_EYE_MORPHOGENESIS	0.0206623	0.362079	0.764597	2.14813	enriched	173	10	224747	655, 1969, 4647, 5584, 5915, 6774, 23287, 25987, 65979, 348980
user-supplied	GOBP_REGULATION_OF_NEUROTRANSMITTER_TRANSPORT	GOBP_REGULATION_OF_NEUROTRANSMITTER_TRANSPORT	0.0207989	0.363043	0.912025	2.48936	enriched	107	7	193737	5582, 5864, 9381, 10211, 25953, 26509, 54407
user-supplied	GOBP_NEGATIVE_REGULATION_OF_CYTOKINE_PRODUCTION_INVOLVED_IN_INFLAMMATORY_RESPONSE	GOBP_NEGATIVE_REGULATION_OF_CYTOKINE_PRODUCTION_INVOLVED_IN_INFLAMMATORY_RESPONSE	0.0213579	0.371343	1.20575	3.33925	enriched	51	4	67721.7	3717, 5970, 6774, 7538
user-supplied	GOBP_RESPONSE_TO_HORMONE	GOBP_RESPONSE_TO_HORMONE	0.02163	0.374612	0.407723	1.50339	enriched	923	36	138914	9021, 655, 1495, 5031, 6772, 51043, 842, 1399, 1958, 2101, 2353, 2629, 3280, 3717, 4091, 4780, 5058, 5106, 5164, 5582, 5584, 5914, 5915, 5970, 6092, 6667, 6773, 6774, 7421, 7538, 9868, 112398, 153222, 171023, 252983, 376497
user-supplied	GOBP_POSITIVE_REGULATION_OF_RHO_PROTEIN_SIGNAL_TRANSDUCTION	GOBP_POSITIVE_REGULATION_OF_RHO_PROTEIN_SIGNAL_TRANSDUCTION	0.0218701	0.377301	1.40372	4.07031	enriched	29	3	194443	10979, 50650, 157285
user-supplied	GOBP_NEGATIVE_REGULATION_OF_MIRNA_METABOLIC_PROCESS	GOBP_NEGATIVE_REGULATION_OF_MIRNA_METABOLIC_PROCESS	0.0221837	0.381234	1.40048	4.05714	enriched	29	3	180599	4781, 5914, 5970
user-supplied	GOBP_ALPHA_BETA_T_CELL_PROLIFERATION	GOBP_ALPHA_BETA_T_CELL_PROLIFERATION	0.0222974	0.381715	1.20057	3.32199	enriched	47	4	147281	3659, 51043, 1604, 3717
user-supplied	GOBP_REGULATION_OF_CARDIAC_MUSCLE_CELL_MEMBRANE_REPOLARIZATION	GOBP_REGULATION_OF_CARDIAC_MUSCLE_CELL_MEMBRANE_REPOLARIZATION	0.0225618	0.38476	1.39352	4.02901	enriched	30	3	144747	845, 2702, 10008
user-supplied	GOBP_REGULATION_OF_NUCLEAR_TRANSCRIBED_MRNA_POLY_A_TAIL_SHORTENING	GOBP_REGULATION_OF_NUCLEAR_TRANSCRIBED_MRNA_POLY_A_TAIL_SHORTENING	0.0226959	0.385571	1.7368	5.67912	enriched	15	2	117206	11044, 7538
user-supplied	GOBP_MEMBRANE_RAFT_ORGANIZATION	GOBP_MEMBRANE_RAFT_ORGANIZATION	0.0227878	0.38566	1.39095	4.01868	enriched	30	3	118113	2934, 10211, 10347
user-supplied	GOBP_PHOSPHATE_ION_TRANSMEMBRANE_TRANSPORT	GOBP_PHOSPHATE_ION_TRANSMEMBRANE_TRANSPORT	0.0232093	0.388051	1.7285	5.6322	enriched	15	2	97451.6	1468, 7421
user-supplied	GOBP_POSITIVE_REGULATION_OF_CD4_POSITIVE_ALPHA_BETA_T_CELL_ACTIVATION	GOBP_POSITIVE_REGULATION_OF_CD4_POSITIVE_ALPHA_BETA_T_CELL_ACTIVATION	0.023259	0.388051	1.19075	3.28954	enriched	48	4	127914	51043, 1604, 5914, 64332
user-supplied	GOBP_REGULATION_OF_SUPEROXIDE_METABOLIC_PROCESS	GOBP_REGULATION_OF_SUPEROXIDE_METABOLIC_PROCESS	0.0233394	0.388051	1.38305	3.98705	enriched	31	3	111090	655, 4780, 10516
user-supplied	GOBP_PHYSIOLOGICAL_CARDIAC_MUSCLE_HYPERTROPHY	GOBP_PHYSIOLOGICAL_CARDIAC_MUSCLE_HYPERTROPHY	0.0233916	0.388051	1.38409	3.99119	enriched	31	3	185507	5058, 9472, 9868
user-supplied	GOBP_NEGATIVE_REGULATION_OF_INTRINSIC_APOPTOTIC_SIGNALING_PATHWAY_IN_RESPONSE_TO_DNA_DAMAGE_BY_P53_CLASS_MEDIATOR	GOBP_NEGATIVE_REGULATION_OF_INTRINSIC_APOPTOTIC_SIGNALING_PATHWAY_IN_RESPONSE_TO_DNA_DAMAGE_BY_P53_CLASS_MEDIATOR	0.0234445	0.388051	1.71851	5.57619	enriched	16	2	64542.1	4582, 79915
user-supplied	GOBP_PROTEIN_LOCALIZATION_TO_CELL_SURFACE	GOBP_PROTEIN_LOCALIZATION_TO_CELL_SURFACE	0.0234956	0.388051	1.05903	2.88356	enriched	68	5	164727	627, 9860, 10347, 10516, 23171
user-supplied	GOBP_NEGATIVE_REGULATION_OF_ALPHA_BETA_T_CELL_DIFFERENTIATION	GOBP_NEGATIVE_REGULATION_OF_ALPHA_BETA_T_CELL_DIFFERENTIATION	0.0235394	0.388051	1.38364	3.98942	enriched	30	3	156285	4092, 51043, 604
user-supplied	GOBP_CD8_POSITIVE_ALPHA_BETA_T_CELL_DIFFERENTIATION	GOBP_CD8_POSITIVE_ALPHA_BETA_T_CELL_DIFFERENTIATION	0.0237354	0.389307	1.72292	5.60087	enriched	15	2	159321	3659, 51043
user-supplied	GOBP_CARBOHYDRATE_TRANSPORT	GOBP_CARBOHYDRATE_TRANSPORT	0.0237905	0.389307	0.831207	2.29609	enriched	137	8	108354	4780, 5584, 10715, 51422, 53916, 252983, 282679, 376497
user-supplied	GOBP_PROTEIN_HOMOTRIMERIZATION	GOBP_PROTEIN_HOMOTRIMERIZATION	0.0240321	0.391368	1.71852	5.57625	enriched	15	2	105361	6510, 79689
user-supplied	GOBP_CELL_MORPHOGENESIS	GOBP_CELL_MORPHOGENESIS	0.0240923	0.391368	0.385794	1.47078	enriched	1013	40	252035	655, 3475, 333, 547, 604, 627, 842, 1894, 1942, 1944, 1951, 1969, 3280, 3397, 4478, 4647, 4781, 4897, 5058, 5864, 5921, 6092, 7421, 8997, 10211, 10509, 10939, 10979, 23380, 23603, 25987, 59284, 64072, 65059, 80128, 103910, 133418, 157285, 171023, 286262
user-supplied	GOBP_CARDIAC_CHAMBER_DEVELOPMENT	GOBP_CARDIAC_CHAMBER_DEVELOPMENT	0.0247101	0.398175	0.741463	2.099	enriched	177	10	219042	655, 4092, 2702, 3084, 3280, 4091, 5914, 5915, 6092, 7481
user-supplied	GOBP_CYTOSKELETON_DEPENDENT_INTRACELLULAR_TRANSPORT	GOBP_CYTOSKELETON_DEPENDENT_INTRACELLULAR_TRANSPORT	0.0248511	0.398175	0.704323	2.02248	enriched	208	11	147913	22820, 547, 3315, 23287, 55288, 57662, 79659, 80128, 112752, 118426, 283234
user-supplied	GOBP_NEGATIVE_REGULATION_OF_RESPONSE_TO_ENDOPLASMIC_RETICULUM_STRESS	GOBP_NEGATIVE_REGULATION_OF_RESPONSE_TO_ENDOPLASMIC_RETICULUM_STRESS	0.0249255	0.398175	1.1739	3.23458	enriched	51	4	94350.6	10347, 29761, 153222, 282679
user-supplied	GOBP_AUDITORY_RECEPTOR_CELL_DEVELOPMENT	GOBP_AUDITORY_RECEPTOR_CELL_DEVELOPMENT	0.0249269	0.398175	1.37015	3.93594	enriched	30	3	160395	4647, 64072, 286262
user-supplied	GOBP_PHAGOSOME_MATURATION	GOBP_PHAGOSOME_MATURATION	0.0249586	0.398175	1.36694	3.92331	enriched	31	3	105314	4647, 9110, 339122
user-supplied	GOBP_GENERATION_OF_NEURONS	GOBP_GENERATION_OF_NEURONS	0.0251161	0.399257	0.327712	1.38779	enriched	1551	57	238870	655, 1495, 3475, 9283, 333, 547, 604, 627, 1399, 1747, 1894, 1942, 1944, 1951, 1969, 2074, 2353, 2629, 3280, 3397, 3717, 4647, 4780, 4781, 4897, 5058, 5584, 5864, 5914, 6092, 6774, 7481, 8997, 9855, 9860, 10211, 10509, 10939, 22803, 23287, 23380, 25987, 54606, 55140, 55681, 57662, 59284, 64072, 65059, 79659, 80128, 84816, 133418, 157285, 286262, 348980, 100132074
user-supplied	GOBP_NEGATIVE_REGULATION_OF_T_HELPER_17_TYPE_IMMUNE_RESPONSE	GOBP_NEGATIVE_REGULATION_OF_T_HELPER_17_TYPE_IMMUNE_RESPONSE	0.0252137	0.399382	1.69646	5.45459	enriched	16	2	68476.1	4092, 51043
user-supplied	GOBP_HINDBRAIN_MORPHOGENESIS	GOBP_HINDBRAIN_MORPHOGENESIS	0.025449	0.400271	1.17512	3.23852	enriched	47	4	269046	875, 2629, 3280, 23287
user-supplied	GOBP_GLAND_DEVELOPMENT	GOBP_GLAND_DEVELOPMENT	0.0254497	0.400271	0.524032	1.68882	enriched	448	20	164016	1999, 655, 3911, 51043, 51599, 1399, 1969, 3084, 3280, 3717, 4478, 4781, 5106, 5914, 5970, 6195, 7421, 7481, 80004, 171023
user-supplied	GOBP_NEGATIVE_REGULATION_OF_PROTEOLYSIS	GOBP_NEGATIVE_REGULATION_OF_PROTEOLYSIS	0.0257156	0.403028	0.819597	2.26958	enriched	142	8	132577	1942, 2597, 5328, 5582, 9860, 29761, 79853, 282679
user-supplied	GOBP_CELLULAR_RESPONSE_TO_GLUCOSE_STARVATION	GOBP_CELLULAR_RESPONSE_TO_GLUCOSE_STARVATION	0.025888	0.403943	1.16674	3.21149	enriched	50	4	93500.1	440, 4780, 7378, 51422
user-supplied	GOBP_REGULATION_OF_GENE_SILENCING_BY_REGULATORY_NCRNA	GOBP_REGULATION_OF_GENE_SILENCING_BY_REGULATORY_NCRNA	0.0259555	0.403943	1.3556	3.87909	enriched	32	3	83701.3	6774, 7073, 7538
user-supplied	GOBP_POSITIVE_REGULATION_OF_RECEPTOR_SIGNALING_PATHWAY_VIA_STAT	GOBP_POSITIVE_REGULATION_OF_RECEPTOR_SIGNALING_PATHWAY_VIA_STAT	0.0262103	0.406487	1.16561	3.20789	enriched	49	4	146335	1545, 3280, 3588, 3717
user-supplied	GOBP_POSITIVE_REGULATION_OF_BONE_RESORPTION	GOBP_POSITIVE_REGULATION_OF_BONE_RESORPTION	0.0266459	0.411808	1.68821	5.40981	enriched	15	2	147109	4054, 9842
user-supplied	GOBP_RESPIRATORY_SYSTEM_DEVELOPMENT	GOBP_RESPIRATORY_SYSTEM_DEVELOPMENT	0.0271115	0.417555	0.665222	1.94492	enriched	232	12	163568	3911, 3280, 3397, 4054, 4781, 5864, 5914, 7481, 10409, 80004, 83716, 171023
user-supplied	GOBP_CELLULAR_OXIDANT_DETOXIFICATION	GOBP_CELLULAR_OXIDANT_DETOXIFICATION	0.0276858	0.421472	0.935061	2.54737	enriched	96	6	79460.8	655, 1356, 4780, 10516, 29914, 373156
user-supplied	GOBP_REGULATION_OF_NEUROTRANSMITTER_SECRETION	GOBP_REGULATION_OF_NEUROTRANSMITTER_SECRETION	0.0277234	0.421472	0.938073	2.55505	enriched	89	6	206418	5582, 5864, 9381, 25953, 26509, 54407
user-supplied	GOBP_VENTRICULAR_CARDIAC_MUSCLE_CELL_MEMBRANE_REPOLARIZATION	GOBP_VENTRICULAR_CARDIAC_MUSCLE_CELL_MEMBRANE_REPOLARIZATION	0.027726	0.421472	1.34252	3.82869	enriched	31	3	164651	845, 2702, 10008
user-supplied	GOBP_POSITIVE_REGULATION_OF_INTERLEUKIN_1_PRODUCTION	GOBP_POSITIVE_REGULATION_OF_INTERLEUKIN_1_PRODUCTION	0.0277934	0.421472	1.02602	2.78994	enriched	72	5	111040	1958, 3315, 3717, 5970, 6774
user-supplied	GOBP_HORMONE_MEDIATED_SIGNALING_PATHWAY	GOBP_HORMONE_MEDIATED_SIGNALING_PATHWAY	0.0278393	0.421472	0.661449	1.9376	enriched	235	12	154779	1399, 2101, 3717, 5058, 5914, 5915, 5970, 7421, 112398, 153222, 171023, 376497
user-supplied	GOBP_ACTION_POTENTIAL	GOBP_ACTION_POTENTIAL	0.0282366	0.424821	0.724401	2.06349	enriched	179	10	240242	845, 2629, 2702, 3777, 4897, 9472, 10008, 23171, 51305, 348980
user-supplied	GOBP_POSITIVE_REGULATION_OF_DNA_REPAIR	GOBP_POSITIVE_REGULATION_OF_DNA_REPAIR	0.0282875	0.424821	0.805965	2.23886	enriched	140	8	118503	84250, 1663, 2074, 5582, 6595, 6602, 23514, 55719
user-supplied	GOBP_MYELOID_CELL_DIFFERENTIATION	GOBP_MYELOID_CELL_DIFFERENTIATION	0.0283468	0.424821	0.512795	1.66995	enriched	466	20	125533	6772, 604, 842, 1969, 2116, 2353, 2629, 3665, 3717, 5316, 5914, 6510, 6774, 7538, 9855, 10272, 22904, 55652, 56998, 554313
user-supplied	GOBP_INTERFERON_ALPHA_PRODUCTION	GOBP_INTERFERON_ALPHA_PRODUCTION	0.0286434	0.426951	1.33216	3.78922	enriched	32	3	135598	6772, 3665, 9111
user-supplied	GOBP_AXONAL_TRANSPORT	GOBP_AXONAL_TRANSPORT	0.0286808	0.426951	1.02253	2.78022	enriched	69	5	185255	547, 3315, 23287, 80128, 118426
user-supplied	GOBP_CELLULAR_RESPONSE_TO_KETONE	GOBP_CELLULAR_RESPONSE_TO_KETONE	0.0291305	0.431983	0.858331	2.35922	enriched	114	7	146442	5031, 842, 2353, 3717, 4478, 5106, 6667
user-supplied	GOBP_COPPER_ION_TRANSPORT	GOBP_COPPER_ION_TRANSPORT	0.029213	0.431983	1.65238	5.21937	enriched	16	2	97934.9	79689, 201266
user-supplied	GOBP_NEGATIVE_REGULATION_OF_SIGNALING	GOBP_NEGATIVE_REGULATION_OF_SIGNALING	0.0295038	0.433322	0.316929	1.37291	enriched	1594	56	154805	9021, 655, 1495, 4000, 4092, 6772, 9283, 22905, 51564, 333, 375, 602, 604, 627, 1399, 1942, 1958, 2629, 3084, 3315, 3383, 3949, 4091, 4582, 4780, 5970, 6195, 6773, 6774, 7481, 9110, 9111, 10114, 10272, 10347, 22821, 23089, 25987, 27246, 29761, 51305, 54978, 55343, 55681, 56998, 57674, 64750, 65979, 79915, 84166, 85409, 153222, 171023, 197131, 283219, 348980
user-supplied	GOBP_PRIMARY_ALCOHOL_CATABOLIC_PROCESS	GOBP_PRIMARY_ALCOHOL_CATABOLIC_PROCESS	0.0297012	0.433322	1.6474	5.19346	enriched	16	2	93999.1	222, 55902
user-supplied	GOBP_NUCLEAR_TRANSCRIBED_MRNA_POLY_A_TAIL_SHORTENING	GOBP_NUCLEAR_TRANSCRIBED_MRNA_POLY_A_TAIL_SHORTENING	0.0298428	0.433322	1.32253	3.75292	enriched	32	3	116916	11044, 4849, 7538
user-supplied	GOBP_ORGANELLE_TRANSPORT_ALONG_MICROTUBULE	GOBP_ORGANELLE_TRANSPORT_ALONG_MICROTUBULE	0.0299393	0.433322	0.923214	2.51737	enriched	92	6	131071	22820, 547, 23287, 55288, 80128, 118426
user-supplied	GOBP_NEGATIVE_REGULATION_OF_ASTROCYTE_DIFFERENTIATION	GOBP_NEGATIVE_REGULATION_OF_ASTROCYTE_DIFFERENTIATION	0.0299965	0.433322	1.64632	5.18785	enriched	16	2	222978	9283, 3949
user-supplied	GOBP_REGULATION_OF_CHROMOSOME_ORGANIZATION	GOBP_REGULATION_OF_CHROMOSOME_ORGANIZATION	0.0300387	0.433322	0.651295	1.91802	enriched	243	12	124086	4000, 84250, 1663, 4926, 6595, 6602, 11065, 23049, 26277, 55719, 79035, 348654
user-supplied	GOBP_REGULATION_OF_CELL_PROLIFERATION_INVOLVED_IN_KIDNEY_DEVELOPMENT	GOBP_REGULATION_OF_CELL_PROLIFERATION_INVOLVED_IN_KIDNEY_DEVELOPMENT	0.0300824	0.433322	1.64485	5.18022	enriched	16	2	126466	655, 1958
user-supplied	GOBP_POSITIVE_REGULATION_OF_BROWN_FAT_CELL_DIFFERENTIATION	GOBP_POSITIVE_REGULATION_OF_BROWN_FAT_CELL_DIFFERENTIATION	0.0304888	0.43776	1.63974	5.15383	enriched	16	2	112591	655, 51043
user-supplied	GOBP_POSITIVE_REGULATION_OF_VASCULAR_ENDOTHELIAL_GROWTH_FACTOR_PRODUCTION	GOBP_POSITIVE_REGULATION_OF_VASCULAR_ENDOTHELIAL_GROWTH_FACTOR_PRODUCTION	0.0309476	0.442919	1.3136	3.71956	enriched	32	3	147278	1545, 5970, 6774
user-supplied	GOBP_REGULATION_OF_RUFFLE_ASSEMBLY	GOBP_REGULATION_OF_RUFFLE_ASSEMBLY	0.0312298	0.445487	1.31179	3.71281	enriched	32	3	188549	3383, 9842, 23603
user-supplied	GOBP_CELLULAR_RESPONSE_TO_ARSENIC_CONTAINING_SUBSTANCE	GOBP_CELLULAR_RESPONSE_TO_ARSENIC_CONTAINING_SUBSTANCE	0.0313272	0.445487	1.62467	5.07674	enriched	17	2	59614.2	7390, 54407
user-supplied	GOBP_CHROMATIN_LOOPING	GOBP_CHROMATIN_LOOPING	0.0316525	0.44868	1.62855	5.0965	enriched	16	2	119700	84250, 55719
user-supplied	GOBP_HEART_VALVE_FORMATION	GOBP_HEART_VALVE_FORMATION	0.0320413	0.45199	1.62545	5.0807	enriched	16	2	198346	1942, 2702
user-supplied	GOBP_ATRIOVENTRICULAR_VALVE_DEVELOPMENT	GOBP_ATRIOVENTRICULAR_VALVE_DEVELOPMENT	0.0320891	0.45199	1.30766	3.69753	enriched	31	3	173284	1942, 2702, 4091
user-supplied	GOBP_SIGNAL_TRANSDUCTION_IN_RESPONSE_TO_DNA_DAMAGE	GOBP_SIGNAL_TRANSDUCTION_IN_RESPONSE_TO_DNA_DAMAGE	0.032595	0.457271	0.701772	2.01732	enriched	195	10	102435	602, 842, 2074, 4582, 5608, 9656, 25988, 79915, 80254, 151636
user-supplied	GOBP_IMPORT_INTO_THE_MITOCHONDRION	GOBP_IMPORT_INTO_THE_MITOCHONDRION	0.0326696	0.457271	1.11549	3.05106	enriched	54	4	74685.1	9868, 10939, 81894, 92609
user-supplied	GOBP_MATURATION_OF_SSU_RRNA_FROM_TRICISTRONIC_RRNA_TRANSCRIPT_SSU_RRNA_5_8S_RRNA_LSU_RRNA	GOBP_MATURATION_OF_SSU_RRNA_FROM_TRICISTRONIC_RRNA_TRANSCRIPT_SSU_RRNA_5_8S_RRNA_LSU_RRNA	0.0327824	0.457413	1.29428	3.64836	enriched	35	3	60934.7	5822, 6217, 79954
user-supplied	GOBP_ACTIN_FILAMENT_SEVERING	GOBP_ACTIN_FILAMENT_SEVERING	0.0335294	0.466373	1.60428	4.9743	enriched	17	2	89759.9	2934, 23380
user-supplied	GOBP_TELENCEPHALON_DEVELOPMENT	GOBP_TELENCEPHALON_DEVELOPMENT	0.0341254	0.471648	0.592595	1.80868	enriched	285	14	281629	1399, 2353, 3280, 4781, 5914, 5915, 6092, 22803, 23287, 23380, 23603, 25987, 54407, 317762
user-supplied	GOBP_CELLULAR_RESPONSE_TO_INSULIN_STIMULUS	GOBP_CELLULAR_RESPONSE_TO_INSULIN_STIMULUS	0.0342773	0.471648	0.663263	1.94112	enriched	219	11	116014	9021, 6772, 51043, 5058, 5106, 5164, 5584, 5970, 6667, 252983, 376497
user-supplied	GOBP_SEMI_LUNAR_VALVE_DEVELOPMENT	GOBP_SEMI_LUNAR_VALVE_DEVELOPMENT	0.0344198	0.471648	1.11098	3.03733	enriched	49	4	354910	1942, 2702, 4091, 6092
user-supplied	GOBP_CELLULAR_RESPONSE_TO_CHEMICAL_STRESS	GOBP_CELLULAR_RESPONSE_TO_CHEMICAL_STRESS	0.0344886	0.471648	0.568521	1.76565	enriched	329	15	123450	655, 7226, 9283, 1545, 1894, 2353, 4638, 4780, 5164, 5584, 5970, 10516, 11235, 50640, 51526
user-supplied	GOBP_PROTEIN_LOCALIZATION_TO_NUCLEUS	GOBP_PROTEIN_LOCALIZATION_TO_NUCLEUS	0.0345599	0.471648	0.568452	1.76553	enriched	327	15	123706	1495, 4000, 602, 1434, 1894, 3717, 3836, 4928, 6774, 9670, 10347, 10979, 11142, 83593, 151636
user-supplied	GOBP_NEGATIVE_REGULATION_OF_BMP_SIGNALING_PATHWAY	GOBP_NEGATIVE_REGULATION_OF_BMP_SIGNALING_PATHWAY	0.0345744	0.471648	0.984848	2.67741	enriched	74	5	130987	4092, 4091, 9110, 10272, 64750
user-supplied	GOBP_EXOCRINE_SYSTEM_DEVELOPMENT	GOBP_EXOCRINE_SYSTEM_DEVELOPMENT	0.0346504	0.471648	1.10749	3.02675	enriched	50	4	192264	655, 3911, 4781, 80004
user-supplied	GOBP_CEREBELLAR_PURKINJE_CELL_LAYER_FORMATION	GOBP_CEREBELLAR_PURKINJE_CELL_LAYER_FORMATION	0.0350344	0.475072	1.59883	4.94725	enriched	16	2	231858	2629, 23287
user-supplied	GOBP_POSITIVE_REGULATION_OF_EPITHELIAL_CELL_DIFFERENTIATION	GOBP_POSITIVE_REGULATION_OF_EPITHELIAL_CELL_DIFFERENTIATION	0.0351831	0.475072	0.981412	2.66822	enriched	74	5	129111	655, 2116, 4926, 5317, 7421
user-supplied	GOBP_SPLICEOSOMAL_COMPLEX_ASSEMBLY	GOBP_SPLICEOSOMAL_COMPLEX_ASSEMBLY	0.0352882	0.475072	0.979807	2.66394	enriched	76	5	97580.3	6634, 7536, 10658, 57461, 60680
user-supplied	GOBP_AXON_DEVELOPMENT	GOBP_AXON_DEVELOPMENT	0.0353289	0.475072	0.464287	1.59088	enriched	531	23	253084	655, 1495, 3475, 333, 627, 1942, 1944, 1951, 3717, 4781, 4897, 5058, 5864, 6092, 8997, 9860, 10211, 10509, 10939, 25987, 65059, 80128, 133418
user-supplied	GOBP_GLIAL_CELL_APOPTOTIC_PROCESS	GOBP_GLIAL_CELL_APOPTOTIC_PROCESS	0.0355634	0.476504	1.5863	4.88562	enriched	17	2	101304	842, 5584
user-supplied	GOBP_REGULATION_OF_MUSCLE_HYPERTROPHY	GOBP_REGULATION_OF_MUSCLE_HYPERTROPHY	0.0358733	0.476504	0.977636	2.65816	enriched	75	5	174946	4000, 5058, 9472, 9868, 10715
user-supplied	GOBP_NEUROGENESIS	GOBP_NEUROGENESIS	0.0359407	0.476504	0.291894	1.33896	enriched	1811	64	225279	655, 1495, 3475, 9283, 333, 547, 604, 627, 1399, 1747, 1894, 1942, 1944, 1951, 1969, 2074, 2353, 2629, 3280, 3397, 3717, 3949, 4647, 4780, 4781, 4897, 5058, 5584, 5864, 5914, 5915, 5970, 6092, 6774, 7481, 8553, 8997, 9855, 9860, 10211, 10509, 10939, 22803, 23287, 23380, 25987, 53339, 54606, 55140, 55681, 57662, 59284, 64072, 65059, 79659, 80045, 80128, 84816, 133418, 157285, 286262, 317762, 34898…
user-supplied	GOBP_TUBE_MORPHOGENESIS	GOBP_TUBE_MORPHOGENESIS	0.0359972	0.476504	0.367456	1.44406	enriched	987	37	163083	655, 961, 3911, 4092, 6772, 22905, 51564, 1545, 1942, 1944, 1969, 2116, 2702, 3280, 3315, 3397, 3949, 4638, 4780, 4781, 4897, 5058, 5316, 5914, 5921, 5970, 6667, 6774, 7421, 7481, 10516, 11235, 25976, 56998, 57674, 65979, 80004
user-supplied	GOBP_PHOTORECEPTOR_CELL_DIFFERENTIATION	GOBP_PHOTORECEPTOR_CELL_DIFFERENTIATION	0.0362154	0.476504	0.977218	2.65705	enriched	72	5	186303	4647, 5584, 6774, 23287, 348980
user-supplied	GOBP_RENAL_SYSTEM_VASCULATURE_DEVELOPMENT	GOBP_RENAL_SYSTEM_VASCULATURE_DEVELOPMENT	0.0362246	0.476504	1.27353	3.57345	enriched	33	3	150998	655, 1958, 3280
user-supplied	GOBP_INTESTINAL_CHOLESTEROL_ABSORPTION	GOBP_INTESTINAL_CHOLESTEROL_ABSORPTION	0.0365813	0.476504	1.57207	4.81659	enriched	18	2	60006.2	3949, 51474
user-supplied	GOBP_POSITIVE_REGULATION_OF_EPIDERMIS_DEVELOPMENT	GOBP_POSITIVE_REGULATION_OF_EPIDERMIS_DEVELOPMENT	0.0366947	0.476504	1.26779	3.55298	enriched	34	3	107180	4926, 5317, 7421
user-supplied	GOBP_CARDIAC_NEURAL_CREST_CELL_DIFFERENTIATION_INVOLVED_IN_HEART_DEVELOPMENT	GOBP_CARDIAC_NEURAL_CREST_CELL_DIFFERENTIATION_INVOLVED_IN_HEART_DEVELOPMENT	0.0366983	0.476504	1.58405	4.87464	enriched	16	2	183505	655, 3280
user-supplied	GOBP_REGULATION_OF_ASTROCYTE_DIFFERENTIATION	GOBP_REGULATION_OF_ASTROCYTE_DIFFERENTIATION	0.0367483	0.476504	1.27033	3.56201	enriched	33	3	235644	9283, 3280, 3949
user-supplied	GOBP_CELL_CELL_JUNCTION_ASSEMBLY	GOBP_CELL_CELL_JUNCTION_ASSEMBLY	0.0371428	0.476504	0.723572	2.06178	enriched	163	9	271560	1495, 4092, 51564, 51599, 1894, 1969, 2702, 5317, 7481
user-supplied	GOBP_ENDOSOME_ORGANIZATION	GOBP_ENDOSOME_ORGANIZATION	0.0372392	0.476504	0.883486	2.41932	enriched	100	6	92137	5869, 23317, 23603, 51382, 79156, 282679
user-supplied	GOBP_IRON_ION_TRANSPORT	GOBP_IRON_ION_TRANSPORT	0.0373853	0.476504	1.08671	2.96452	enriched	54	4	100306	2495, 55652, 79689, 81894
user-supplied	GOBP_GLYCEROPHOSPHOLIPID_CATABOLIC_PROCESS	GOBP_GLYCEROPHOSPHOLIPID_CATABOLIC_PROCESS	0.0374003	0.476504	1.26303	3.53612	enriched	34	3	112109	151056, 3949, 50640
user-supplied	GOBP_REGULATION_OF_STEM_CELL_PROLIFERATION	GOBP_REGULATION_OF_STEM_CELL_PROLIFERATION	0.0374348	0.476504	0.884414	2.42157	enriched	95	6	175357	898, 4054, 4781, 5915, 7481, 10979
user-supplied	GOBP_REGULATION_OF_MEMBRANE_DEPOLARIZATION	GOBP_REGULATION_OF_MEMBRANE_DEPOLARIZATION	0.037595	0.476504	1.08668	2.96442	enriched	53	4	176509	4092, 2702, 23171, 348980
user-supplied	GOBP_NEGATIVE_REGULATION_OF_T_CELL_DIFFERENTIATION	GOBP_NEGATIVE_REGULATION_OF_T_CELL_DIFFERENTIATION	0.0376855	0.476504	1.08523	2.96013	enriched	54	4	131921	3659, 4092, 51043, 604
user-supplied	GOBP_NEGATIVE_REGULATION_OF_RNA_CATABOLIC_PROCESS	GOBP_NEGATIVE_REGULATION_OF_RNA_CATABOLIC_PROCESS	0.0377575	0.476504	0.882166	2.41613	enriched	96	6	127966	11044, 5317, 7538, 8241, 54502, 115572
user-supplied	GOBP_CYTOKINE_PRODUCTION	GOBP_CYTOKINE_PRODUCTION	0.0378236	0.476504	0.383062	1.46677	enriched	899	33	102299	961, 3659, 4092, 6772, 51043, 51564, 602, 604, 1545, 1604, 1958, 1969, 2597, 2629, 3315, 3665, 3717, 5914, 5970, 6774, 7481, 7538, 7690, 9111, 9868, 10211, 11128, 23326, 25987, 54502, 54606, 283234, 100126325
user-supplied	GOBP_PARENTAL_BEHAVIOR	GOBP_PARENTAL_BEHAVIOR	0.0378553	0.476504	1.57618	4.83646	enriched	16	2	399520	153222, 348980
user-supplied	GOBP_INTRACELLULAR_COPPER_ION_HOMEOSTASIS	GOBP_INTRACELLULAR_COPPER_ION_HOMEOSTASIS	0.0379286	0.476504	1.56136	4.76528	enriched	18	2	96805.8	375, 1356
user-supplied	GOBP_REGULATION_OF_EPITHELIAL_CELL_APOPTOTIC_PROCESS	GOBP_REGULATION_OF_EPITHELIAL_CELL_APOPTOTIC_PROCESS	0.0379554	0.476504	1.08461	2.95827	enriched	53	4	140943	2934, 3717, 7481, 7538
user-supplied	GOBP_POSITIVE_REGULATION_OF_CYTOKINE_PRODUCTION	GOBP_POSITIVE_REGULATION_OF_CYTOKINE_PRODUCTION	0.0381057	0.476504	0.47337	1.60539	enriched	514	21	107223	3659, 6772, 51043, 602, 1545, 1604, 1958, 2597, 3315, 3665, 3717, 5914, 5970, 6774, 7481, 9868, 10211, 11128, 23326, 54502, 283234
user-supplied	GOBP_RESPONSE_TO_STARVATION	GOBP_RESPONSE_TO_STARVATION	0.0381117	0.476504	0.649483	1.91455	enriched	222	11	117947	440, 2353, 2629, 4780, 5058, 5106, 6667, 7378, 7538, 51422, 54407
user-supplied	GOBP_FERROPTOSIS	GOBP_FERROPTOSIS	0.0385078	0.479976	1.55634	4.74141	enriched	18	2	73051.3	2495, 4780
user-supplied	GOBP_REGULATION_OF_DOUBLE_STRAND_BREAK_REPAIR	GOBP_REGULATION_OF_DOUBLE_STRAND_BREAK_REPAIR	0.0386051	0.479976	0.759117	2.13639	enriched	146	8	117121	84250, 1663, 2074, 6595, 6602, 23514, 55719, 64110
user-supplied	GOBP_MONOSACCHARIDE_TRANSMEMBRANE_TRANSPORT	GOBP_MONOSACCHARIDE_TRANSMEMBRANE_TRANSPORT	0.0395339	0.488615	0.807933	2.24327	enriched	122	7	114450	4780, 5584, 10715, 51422, 53916, 252983, 376497
user-supplied	GOBP_DNA_INTEGRITY_CHECKPOINT_SIGNALING	GOBP_DNA_INTEGRITY_CHECKPOINT_SIGNALING	0.0395998	0.488615	0.807227	2.24168	enriched	124	7	98494.1	2074, 4582, 9656, 25988, 57662, 80254, 151636
user-supplied	GOBP_CELLULAR_RESPONSE_TO_HORMONE_STIMULUS	GOBP_CELLULAR_RESPONSE_TO_HORMONE_STIMULUS	0.0396293	0.488615	0.417484	1.51814	enriched	678	27	147649	9021, 5031, 6772, 51043, 842, 1399, 2101, 2353, 3717, 4780, 5058, 5106, 5164, 5584, 5914, 5915, 5970, 6092, 6667, 6774, 7421, 7538, 112398, 153222, 171023, 252983, 376497
user-supplied	GOBP_POSITIVE_REGULATION_OF_PROTEIN_LOCALIZATION	GOBP_POSITIVE_REGULATION_OF_PROTEIN_LOCALIZATION	0.0397822	0.489145	0.469534	1.59925	enriched	508	21	137399	1399, 1894, 1969, 3717, 4478, 4836, 4926, 5058, 5106, 5317, 5584, 9860, 9868, 10347, 10979, 11235, 23171, 55072, 65220, 85409, 151636
user-supplied	GOBP_ESTABLISHMENT_OF_EPITHELIAL_CELL_POLARITY	GOBP_ESTABLISHMENT_OF_EPITHELIAL_CELL_POLARITY	0.0399283	0.48948	1.24961	3.48897	enriched	33	3	205029	3280, 4478, 57662
user-supplied	GOBP_REGULATION_OF_SKELETAL_MUSCLE_CELL_PROLIFERATION	GOBP_REGULATION_OF_SKELETAL_MUSCLE_CELL_PROLIFERATION	0.0400294	0.48948	1.55037	4.7132	enriched	17	2	181647	3717, 6774
user-supplied	GOBP_REGULATION_OF_STEM_CELL_POPULATION_MAINTENANCE	GOBP_REGULATION_OF_STEM_CELL_POPULATION_MAINTENANCE	0.0403804	0.491868	0.955047	2.59879	enriched	74	5	125169	655, 4849, 6595, 6602, 51123
user-supplied	GOBP_REGULATION_OF_NUCLEOCYTOPLASMIC_TRANSPORT	GOBP_REGULATION_OF_NUCLEOCYTOPLASMIC_TRANSPORT	0.0404457	0.491868	0.804846	2.23635	enriched	120	7	145534	283131, 1894, 3717, 8086, 8241, 11142, 23401
user-supplied	GOBP_AMIDE_METABOLIC_PROCESS	GOBP_AMIDE_METABOLIC_PROCESS	0.0406077	0.492492	0.47858	1.61378	enriched	481	20	129747	440, 1942, 2629, 3949, 4780, 5164, 5970, 6667, 8086, 10347, 10418, 10654, 10715, 55902, 81849, 84693, 166929, 254552, 373156, 441024
user-supplied	GOBP_PYRIMIDINE_NUCLEOSIDE_METABOLIC_PROCESS	GOBP_PYRIMIDINE_NUCLEOSIDE_METABOLIC_PROCESS	0.0408564	0.493896	1.53836	4.65695	enriched	18	2	128443	2079, 7378
user-supplied	GOBP_AMYLOID_PRECURSOR_PROTEIN_METABOLIC_PROCESS	GOBP_AMYLOID_PRECURSOR_PROTEIN_METABOLIC_PROCESS	0.0410721	0.493896	0.866298	2.37809	enriched	101	6	153407	1942, 1944, 5970, 6667, 10347, 10418
user-supplied	GOBP_REGULATION_OF_INTRINSIC_APOPTOTIC_SIGNALING_PATHWAY_IN_RESPONSE_TO_DNA_DAMAGE_BY_P53_CLASS_MEDIATOR	GOBP_REGULATION_OF_INTRINSIC_APOPTOTIC_SIGNALING_PATHWAY_IN_RESPONSE_TO_DNA_DAMAGE_BY_P53_CLASS_MEDIATOR	0.0411465	0.493896	1.53142	4.62474	enriched	19	2	59417.7	4582, 79915
user-supplied	GOBP_REGULATION_OF_RESPONSE_TO_NUTRIENT_LEVELS	GOBP_REGULATION_OF_RESPONSE_TO_NUTRIENT_LEVELS	0.0411672	0.493896	1.23758	3.44727	enriched	35	3	119688	5582, 7421, 51422
user-supplied	GOBP_GLOMERULAR_MESANGIUM_DEVELOPMENT	GOBP_GLOMERULAR_MESANGIUM_DEVELOPMENT	0.0416797	0.4987	1.53223	4.62849	enriched	18	2	107657	655, 1958
user-supplied	GOBP_RESPONSE_TO_INSULIN	GOBP_RESPONSE_TO_INSULIN	0.0421901	0.503453	0.585714	1.79627	enriched	280	13	112179	9021, 6772, 51043, 1958, 2353, 5058, 5106, 5164, 5584, 5970, 6667, 252983, 376497
user-supplied	GOBP_CELL_CELL_SIGNALING_INVOLVED_IN_CARDIAC_CONDUCTION	GOBP_CELL_CELL_SIGNALING_INVOLVED_IN_CARDIAC_CONDUCTION	0.0427809	0.505878	1.23296	3.43138	enriched	33	3	308258	845, 2702, 348980
user-supplied	GOBP_POSITIVE_REGULATION_OF_ALPHA_BETA_T_CELL_ACTIVATION	GOBP_POSITIVE_REGULATION_OF_ALPHA_BETA_T_CELL_ACTIVATION	0.0427983	0.505878	0.943362	2.5686	enriched	75	5	134839	51043, 1604, 3717, 5914, 64332
user-supplied	GOBP_POSITIVE_REGULATION_OF_CELLULAR_EXTRAVASATION	GOBP_POSITIVE_REGULATION_OF_CELLULAR_EXTRAVASATION	0.0430601	0.505878	1.52147	4.57896	enriched	18	2	107078	961, 3383
user-supplied	GOBP_PROTEIN_LOCALIZATION_TO_ORGANELLE	GOBP_PROTEIN_LOCALIZATION_TO_ORGANELLE	0.0432394	0.505878	0.353576	1.42415	enriched	1012	37	117484	1495, 4000, 84250, 602, 1434, 1894, 3717, 3836, 4121, 4478, 4796, 4836, 4926, 4928, 5058, 6774, 9656, 9670, 9868, 10347, 10979, 11142, 23386, 23514, 26277, 51382, 55072, 55719, 59284, 64770, 79035, 79659, 83593, 92609, 140691, 151636, 554313
user-supplied	GOBP_CELLULAR_RESPONSE_TO_GLUCOCORTICOID_STIMULUS	GOBP_CELLULAR_RESPONSE_TO_GLUCOCORTICOID_STIMULUS	0.0432436	0.505878	1.05542	2.87317	enriched	54	4	134234	842, 3717, 5106, 7538
user-supplied	GOBP_REGULATION_OF_INTEGRIN_ACTIVATION	GOBP_REGULATION_OF_INTEGRIN_ACTIVATION	0.0433004	0.505878	1.52547	4.59731	enriched	17	2	150400	9855, 10979
user-supplied	GOBP_NEGATIVE_REGULATION_OF_MUSCLE_CELL_APOPTOTIC_PROCESS	GOBP_NEGATIVE_REGULATION_OF_MUSCLE_CELL_APOPTOTIC_PROCESS	0.0433089	0.505878	1.05366	2.86812	enriched	57	4	144899	655, 3084, 3717, 4780
user-supplied	GOBP_RESPONSE_TO_PEPTIDE_HORMONE	GOBP_RESPONSE_TO_PEPTIDE_HORMONE	0.0433428	0.505878	0.484223	1.62291	enriched	450	19	130180	9021, 655, 6772, 51043, 1958, 2353, 3717, 4780, 5058, 5106, 5164, 5582, 5584, 5970, 6667, 6773, 6774, 252983, 376497
user-supplied	GOBP_POSITIVE_REGULATION_BY_HOST_OF_VIRAL_TRANSCRIPTION	GOBP_POSITIVE_REGULATION_BY_HOST_OF_VIRAL_TRANSCRIPTION	0.0434161	0.505878	1.51851	4.56542	enriched	18	2	101323	1105, 6667
user-supplied	GOBP_REGULATION_OF_BMP_SIGNALING_PATHWAY	GOBP_REGULATION_OF_BMP_SIGNALING_PATHWAY	0.0435553	0.506174	0.792588	2.20911	enriched	122	7	166779	4092, 3280, 4091, 4926, 9110, 10272, 64750
user-supplied	GOBP_CELLULAR_RESPONSE_TO_PEPTIDE_HORMONE_STIMULUS	GOBP_CELLULAR_RESPONSE_TO_PEPTIDE_HORMONE_STIMULUS	0.0438924	0.506586	0.541841	1.71917	enriched	334	15	137259	9021, 6772, 51043, 2353, 3717, 4780, 5058, 5106, 5164, 5584, 5970, 6667, 6774, 252983, 376497
user-supplied	GOBP_REGULATION_OF_PLASMA_MEMBRANE_ORGANIZATION	GOBP_REGULATION_OF_PLASMA_MEMBRANE_ORGANIZATION	0.0440352	0.506586	1.52038	4.57398	enriched	17	2	167719	2934, 5864
user-supplied	GOBP_ENDOMEMBRANE_SYSTEM_ORGANIZATION	GOBP_ENDOMEMBRANE_SYSTEM_ORGANIZATION	0.044072	0.506586	0.422934	1.52643	enriched	635	25	121172	81671, 4000, 23315, 2934, 5864, 5869, 9980, 10211, 10347, 11235, 22796, 23317, 23603, 26509, 29763, 51382, 54463, 57662, 79156, 79659, 196996, 221035, 282679, 284359, 339122
user-supplied	GOBP_ENDOCYTOSIS	GOBP_ENDOCYTOSIS	0.0441263	0.506586	0.401255	1.4937	enriched	717	28	147991	961, 5031, 22905, 333, 375, 2934, 3084, 3949, 4638, 4647, 5058, 5582, 5869, 5914, 6774, 7867, 10211, 10347, 10928, 23317, 23603, 29763, 53916, 55652, 55681, 64422, 79958, 201176
user-supplied	GOBP_REGULATION_OF_CELL_COMMUNICATION_BY_ELECTRICAL_COUPLING	GOBP_REGULATION_OF_CELL_COMMUNICATION_BY_ELECTRICAL_COUPLING	0.0443052	0.506586	1.5198	4.57133	enriched	17	2	311599	845, 2702
user-supplied	GOBP_NUCLEAR_TRANSPORT	GOBP_NUCLEAR_TRANSPORT	0.0443426	0.506586	0.540396	1.71669	enriched	337	15	115492	283131, 4000, 602, 1434, 1894, 3717, 3836, 4928, 6774, 8086, 8241, 9670, 11142, 23049, 23401
user-supplied	GOBP_ESTABLISHMENT_OF_SKIN_BARRIER	GOBP_ESTABLISHMENT_OF_SKIN_BARRIER	0.0443875	0.506586	1.21682	3.37642	enriched	36	3	106513	51599, 2629, 64332
user-supplied	GOBP_MITOTIC_CYTOKINETIC_PROCESS	GOBP_MITOTIC_CYTOKINETIC_PROCESS	0.0449899	0.510842	1.21228	3.36115	enriched	37	3	91852	375, 1894, 9110
user-supplied	GOBP_TRANSITION_METAL_ION_TRANSPORT	GOBP_TRANSITION_METAL_ION_TRANSPORT	0.0455041	0.515366	0.84775	2.33439	enriched	101	6	112851	7226, 2495, 55652, 79689, 81894, 201266
user-supplied	GOBP_REGULATION_OF_HEART_GROWTH	GOBP_REGULATION_OF_HEART_GROWTH	0.0463694	0.522507	0.928665	2.53113	enriched	75	5	230098	3084, 5058, 9472, 9868, 10409
user-supplied	GOBP_PROTEIN_TRIMERIZATION	GOBP_PROTEIN_TRIMERIZATION	0.0466562	0.52441	1.49618	4.46462	enriched	18	2	135174	6510, 79689
user-supplied	GOBP_REGULATION_OF_CELLULAR_COMPONENT_SIZE	GOBP_REGULATION_OF_CELLULAR_COMPONENT_SIZE	0.0470468	0.525587	0.51797	1.67862	enriched	360	16	164990	3475, 627, 1207, 1874, 2934, 4478, 4897, 5058, 5921, 6710, 51474, 54961, 55243, 80128, 118426, 282679
user-supplied	GOBP_REGULATION_OF_EPITHELIAL_CELL_DIFFERENTIATION	GOBP_REGULATION_OF_EPITHELIAL_CELL_DIFFERENTIATION	0.0471403	0.525587	0.686553	1.98685	enriched	176	9	160641	655, 6772, 2116, 3280, 4926, 5317, 7421, 7538, 23764
user-supplied	GOBP_RESPONSE_TO_PURINE_CONTAINING_COMPOUND	GOBP_RESPONSE_TO_PURINE_CONTAINING_COMPOUND	0.0472939	0.525587	0.727959	2.07085	enriched	148	8	157977	5031, 6772, 7226, 845, 2353, 5970, 9472, 348980
user-supplied	GOBP_CELL_MORPHOGENESIS_INVOLVED_IN_NEURON_DIFFERENTIATION	GOBP_CELL_MORPHOGENESIS_INVOLVED_IN_NEURON_DIFFERENTIATION	0.047305	0.525587	0.420826	1.52322	enriched	601	25	257422	655, 3475, 333, 547, 627, 1942, 1944, 1951, 3280, 4647, 4781, 4897, 5058, 5864, 6092, 8997, 10211, 10509, 10939, 25987, 64072, 65059, 80128, 133418, 286262
user-supplied	GOBP_SUBSTRATE_ADHESION_DEPENDENT_CELL_SPREADING	GOBP_SUBSTRATE_ADHESION_DEPENDENT_CELL_SPREADING	0.0474483	0.525587	0.840717	2.31803	enriched	100	6	132321	3911, 1399, 1942, 10979, 23380, 23603
user-supplied	GOBP_LEUKOCYTE_APOPTOTIC_PROCESS	GOBP_LEUKOCYTE_APOPTOTIC_PROCESS	0.0474693	0.525587	0.777147	2.17526	enriched	126	7	127437	602, 604, 842, 1399, 1942, 3665, 64332
user-supplied	GOBP_CARDIOCYTE_DIFFERENTIATION	GOBP_CARDIOCYTE_DIFFERENTIATION	0.047807	0.527306	0.685684	1.98513	enriched	171	9	201108	655, 4000, 3084, 3280, 5058, 5914, 5915, 9472, 9868
user-supplied	GOBP_TOXIN_METABOLIC_PROCESS	GOBP_TOXIN_METABOLIC_PROCESS	0.0478615	0.527306	1.483	4.40614	enriched	19	2	90690.3	1545, 4780
user-supplied	GOBP_REGULATION_OF_PROTEIN_LOCALIZATION_TO_NUCLEUS	GOBP_REGULATION_OF_PROTEIN_LOCALIZATION_TO_NUCLEUS	0.048183	0.527353	0.725103	2.06494	enriched	148	8	146502	1495, 4000, 1894, 3717, 10979, 11142, 83593, 151636
user-supplied	GOBP_PHOSPHATIDYLGLYCEROL_METABOLIC_PROCESS	GOBP_PHOSPHATIDYLGLYCEROL_METABOLIC_PROCESS	0.0482027	0.527353	1.19424	3.30105	enriched	37	3	92183.8	151056, 9489, 50640
user-supplied	GOBP_NEURON_DEVELOPMENT	GOBP_NEURON_DEVELOPMENT	0.0482212	0.527353	0.323068	1.38136	enriched	1188	44	255205	655, 1495, 3475, 333, 547, 627, 1399, 1942, 1944, 1951, 2074, 2629, 3280, 3717, 4647, 4780, 4781, 4897, 5058, 5584, 5864, 6092, 8997, 9855, 9860, 10211, 10509, 10939, 23287, 23380, 25987, 54606, 55681, 57662, 59284, 64072, 65059, 80128, 84816, 133418, 157285, 286262, 348980, 100132074
user-supplied	GOBP_POSITIVE_REGULATION_OF_ESTABLISHMENT_OF_PROTEIN_LOCALIZATION_TO_MITOCHONDRION	GOBP_POSITIVE_REGULATION_OF_ESTABLISHMENT_OF_PROTEIN_LOCALIZATION_TO_MITOCHONDRION	0.0483759	0.527747	1.19328	3.29787	enriched	37	3	83727.4	4836, 9868, 55072
user-supplied	GOBP_CENTRAL_NERVOUS_SYSTEM_NEURON_DIFFERENTIATION	GOBP_CENTRAL_NERVOUS_SYSTEM_NEURON_DIFFERENTIATION	0.0487127	0.529524	0.594372	1.81189	enriched	242	12	271986	604, 1399, 1942, 1969, 2629, 3280, 4781, 6092, 23287, 25987, 55681, 79659
user-supplied	GOBP_GLOMERULUS_DEVELOPMENT	GOBP_GLOMERULUS_DEVELOPMENT	0.0487766	0.529524	0.918573	2.50571	enriched	75	5	193566	655, 1958, 3280, 10409, 171023
user-supplied	GOBP_CELLULAR_RESPONSE_TO_ACIDIC_PH	GOBP_CELLULAR_RESPONSE_TO_ACIDIC_PH	0.04938	0.53477	1.47336	4.36387	enriched	19	2	131863	3777, 51305
user-supplied	GOBP_GAP_JUNCTION_ASSEMBLY	GOBP_GAP_JUNCTION_ASSEMBLY	0.0496335	0.535511	1.47685	4.37911	enriched	18	2	246447	1495, 2702
user-supplied	GOBP_DNA_REPLICATION_CHECKPOINT_SIGNALING	GOBP_DNA_REPLICATION_CHECKPOINT_SIGNALING	0.0496891	0.535511	1.46688	4.33568	enriched	20	2	45219.5	9656, 57662
user-supplied	GOBP_HEART_FORMATION	GOBP_HEART_FORMATION	0.0499355	0.536434	1.19216	3.29419	enriched	34	3	346508	3280, 6092, 7481
user-supplied	GOBP_BLOOD_VESSEL_MORPHOGENESIS	GOBP_BLOOD_VESSEL_MORPHOGENESIS	0.0500157	0.536434	0.390326	1.47746	enriched	733	28	153939	961, 4092, 6772, 22905, 51564, 1545, 1942, 1944, 1969, 2116, 2702, 3280, 3315, 3397, 3949, 4638, 4780, 4897, 5316, 5921, 5970, 6667, 6774, 7481, 10516, 11235, 25976, 57674
user-supplied	GOBP_HEART_MORPHOGENESIS	GOBP_HEART_MORPHOGENESIS	0.050401	0.539267	0.565013	1.75947	enriched	278	13	183703	655, 4092, 1399, 1942, 2702, 3084, 3280, 4091, 5914, 5915, 6092, 7481, 171023
user-supplied	GOBP_BLOOD_VESSEL_ENDOTHELIAL_CELL_MIGRATION	GOBP_BLOOD_VESSEL_ENDOTHELIAL_CELL_MIGRATION	0.0507915	0.539869	0.67497	1.96397	enriched	186	9	132304	51564, 1545, 1942, 1969, 3315, 3397, 4780, 6667, 11235
user-supplied	GOBP_SYNAPTIC_VESICLE_CYTOSKELETAL_TRANSPORT	GOBP_SYNAPTIC_VESICLE_CYTOSKELETAL_TRANSPORT	0.0508156	0.539869	1.46419	4.32404	enriched	19	2	131032	80128, 118426
user-supplied	GOBP_TRANSCRIPTION_BY_RNA_POLYMERASE_III	GOBP_TRANSCRIPTION_BY_RNA_POLYMERASE_III	0.0509829	0.539869	1.01582	2.76162	enriched	59	4	100998	55209, 2074, 6618, 11128
user-supplied	GOBP_OSSIFICATION	GOBP_OSSIFICATION	0.0512044	0.539869	0.467687	1.5963	enriched	452	19	162074	655, 875, 4092, 51564, 1969, 3397, 4054, 4091, 5608, 7286, 7421, 7481, 10272, 10979, 22904, 23317, 56998, 81621, 166929
user-supplied	GOBP_RUFFLE_ORGANIZATION	GOBP_RUFFLE_ORGANIZATION	0.0512126	0.539869	1.0159	2.76186	enriched	57	4	146648	3383, 9842, 23603, 51474
user-supplied	GOBP_REGULATION_OF_CARTILAGE_DEVELOPMENT	GOBP_REGULATION_OF_CARTILAGE_DEVELOPMENT	0.0513195	0.539869	0.908646	2.48096	enriched	75	5	215209	4092, 4054, 5914, 5915, 7481
user-supplied	GOBP_POSITIVE_REGULATION_OF_CHROMOSOME_ORGANIZATION	GOBP_POSITIVE_REGULATION_OF_CHROMOSOME_ORGANIZATION	0.0514726	0.539869	0.824861	2.28156	enriched	104	6	119320	84250, 1663, 4926, 26277, 55719, 79035
user-supplied	GOBP_ALTERNATIVE_MRNA_SPLICING_VIA_SPLICEOSOME	GOBP_ALTERNATIVE_MRNA_SPLICING_VIA_SPLICEOSOME	0.0515391	0.539869	0.905694	2.47365	enriched	78	5	206124	3191, 10658, 54502, 60680, 80004
user-supplied	GOBP_POSITIVE_REGULATION_OF_CELL_CYCLE	GOBP_POSITIVE_REGULATION_OF_CELL_CYCLE	0.0515489	0.539869	0.523037	1.68714	enriched	343	15	124112	84250, 440, 898, 1663, 1894, 3280, 4926, 5914, 11065, 23326, 55719, 56979, 79915, 252983, 348654
user-supplied	GOBP_NEGATIVE_REGULATION_OF_NERVOUS_SYSTEM_DEVELOPMENT	GOBP_NEGATIVE_REGULATION_OF_NERVOUS_SYSTEM_DEVELOPMENT	0.0519288	0.54257	0.713857	2.04185	enriched	148	8	214377	655, 1495, 3475, 9283, 3280, 3949, 6092, 80128
user-supplied	GOBP_STRIATED_MUSCLE_CELL_APOPTOTIC_PROCESS	GOBP_STRIATED_MUSCLE_CELL_APOPTOTIC_PROCESS	0.0522244	0.544381	1.0103	2.74641	enriched	60	4	109479	655, 3084, 3717, 4780
user-supplied	GOBP_SMAD_PROTEIN_SIGNAL_TRANSDUCTION	GOBP_SMAD_PROTEIN_SIGNAL_TRANSDUCTION	0.0525676	0.546479	0.821787	2.27456	enriched	102	6	158586	655, 4092, 1399, 2353, 3717, 4091
user-supplied	GOBP_REGULATION_OF_RECEPTOR_CLUSTERING	GOBP_REGULATION_OF_RECEPTOR_CLUSTERING	0.0526712	0.546479	1.45179	4.27075	enriched	19	2	91940.4	1399, 2934
user-supplied	GOBP_CELL_VOLUME_HOMEOSTASIS	GOBP_CELL_VOLUME_HOMEOSTASIS	0.0529638	0.548237	1.16994	3.22181	enriched	37	3	134102	1207, 1874, 282679
user-supplied	GOBP_MEMBRANE_REPOLARIZATION_DURING_VENTRICULAR_CARDIAC_MUSCLE_CELL_ACTION_POTENTIAL	GOBP_MEMBRANE_REPOLARIZATION_DURING_VENTRICULAR_CARDIAC_MUSCLE_CELL_ACTION_POTENTIAL	0.054197	0.559701	1.44324	4.23437	enriched	19	2	143089	845, 10008
user-supplied	GOBP_MUSCLE_TISSUE_DEVELOPMENT	GOBP_MUSCLE_TISSUE_DEVELOPMENT	0.0544161	0.560352	0.461612	1.58663	enriched	452	19	180688	655, 3475, 4000, 4092, 1958, 2353, 2702, 3084, 4638, 5058, 5914, 5915, 7093, 9472, 9868, 10211, 23764, 25976, 59269
user-supplied	GOBP_NEUROENDOCRINE_CELL_DIFFERENTIATION	GOBP_NEUROENDOCRINE_CELL_DIFFERENTIATION	0.0546615	0.560352	1.44038	4.22231	enriched	19	2	132024	3280, 7481
user-supplied	GOBP_NK_T_CELL_ACTIVATION	GOBP_NK_T_CELL_ACTIVATION	0.0548278	0.560352	1.43494	4.19938	enriched	20	2	77306.4	51043, 3717
user-supplied	GOBP_CELLULAR_RESPONSE_TO_ESTROGEN_STIMULUS	GOBP_CELLULAR_RESPONSE_TO_ESTROGEN_STIMULUS	0.0551565	0.560352	1.43756	4.21042	enriched	19	2	160295	5914, 6667
user-supplied	GOBP_NEGATIVE_REGULATION_OF_RESPONSE_TO_STIMULUS	GOBP_NEGATIVE_REGULATION_OF_RESPONSE_TO_STIMULUS	0.0552542	0.560352	0.26703	1.30608	enriched	1854	62	146837	9021, 655, 1495, 4000, 4092, 6772, 9283, 22905, 51043, 51564, 333, 602, 604, 627, 1399, 1604, 1942, 1958, 2074, 2629, 3084, 3315, 3383, 3949, 4091, 4582, 4780, 5328, 5970, 6092, 6195, 6773, 6774, 7481, 9110, 9111, 9860, 10114, 10272, 10347, 22821, 23089, 25987, 27246, 29761, 54978, 55343, 55681, 56998, 57674, 64110, 64750, 65979, 79915, 80254, 84166, 85409, 153222, 171023, 197131, 282679, 283219
user-supplied	GOBP_ESTABLISHMENT_OF_EPITHELIAL_CELL_APICAL_BASAL_POLARITY	GOBP_ESTABLISHMENT_OF_EPITHELIAL_CELL_APICAL_BASAL_POLARITY	0.0552661	0.560352	1.43721	4.20892	enriched	19	2	166592	4478, 57662
user-supplied	GOBP_HEMOPOIESIS	GOBP_HEMOPOIESIS	0.055608	0.560352	0.339046	1.40361	enriched	992	36	127288	9021, 3659, 4092, 6772, 7226, 51043, 602, 604, 842, 1958, 1969, 2116, 2353, 2629, 3280, 3665, 3717, 4780, 5316, 5914, 6510, 6595, 6602, 6774, 7538, 9855, 10272, 22904, 23522, 25976, 54502, 55652, 56998, 64332, 171023, 554313
user-supplied	GOBP_HEAD_DEVELOPMENT	GOBP_HEAD_DEVELOPMENT	0.055671	0.560352	0.365746	1.44159	enriched	800	31	230279	655, 875, 9283, 333, 1399, 2353, 2629, 3084, 3280, 4781, 4897, 5058, 5914, 5915, 6092, 8624, 10409, 10715, 22803, 23287, 23380, 23603, 25976, 25987, 54407, 55681, 64770, 79659, 83716, 140733, 317762
user-supplied	GOBP_GLANDULAR_EPITHELIAL_CELL_DIFFERENTIATION	GOBP_GLANDULAR_EPITHELIAL_CELL_DIFFERENTIATION	0.0557642	0.560352	1.15841	3.18486	enriched	36	3	189391	4781, 5914, 5915
user-supplied	GOBP_RESPONSE_TO_TOXIC_SUBSTANCE	GOBP_RESPONSE_TO_TOXIC_SUBSTANCE	0.05602	0.560352	0.572306	1.77235	enriched	268	12	94330.7	655, 1356, 1545, 2074, 2353, 4780, 5582, 10516, 10715, 10928, 29914, 373156
user-supplied	GOBP_REGULATION_OF_EARLY_ENDOSOME_TO_LATE_ENDOSOME_TRANSPORT	GOBP_REGULATION_OF_EARLY_ENDOSOME_TO_LATE_ENDOSOME_TRANSPORT	0.0560272	0.560352	1.43181	4.18629	enriched	19	2	103149	4478, 23317
user-supplied	GOBP_NEGATIVE_REGULATION_OF_CELL_DEVELOPMENT	GOBP_NEGATIVE_REGULATION_OF_CELL_DEVELOPMENT	0.0561083	0.560352	0.550723	1.73451	enriched	286	13	166162	655, 1495, 3475, 3659, 4092, 9283, 51043, 604, 3280, 3949, 5914, 10272, 80128
user-supplied	GOBP_POSITIVE_REGULATION_OF_EXECUTION_PHASE_OF_APOPTOSIS	GOBP_POSITIVE_REGULATION_OF_EXECUTION_PHASE_OF_APOPTOSIS	0.0561464	0.560352	1.42759	4.16863	enriched	20	2	119211	842, 7159
user-supplied	GOBP_EMBRYONIC_EYE_MORPHOGENESIS	GOBP_EMBRYONIC_EYE_MORPHOGENESIS	0.0562017	0.560352	1.15645	3.17863	enriched	36	3	188543	655, 5915, 65979
user-supplied	GOBP_NEGATIVE_REGULATION_OF_ENDOTHELIAL_CELL_APOPTOTIC_PROCESS	GOBP_NEGATIVE_REGULATION_OF_ENDOTHELIAL_CELL_APOPTOTIC_PROCESS	0.0564683	0.560352	1.15084	3.16083	enriched	39	3	105989	3383, 3397, 4780
user-supplied	GOBP_REGULATION_OF_PROTEIN_CONTAINING_COMPLEX_ASSEMBLY	GOBP_REGULATION_OF_PROTEIN_CONTAINING_COMPLEX_ASSEMBLY	0.0564918	0.560352	0.468817	1.5981	enriched	434	18	124819	84250, 2629, 2934, 3084, 3280, 4478, 4926, 5058, 5921, 6710, 9855, 10979, 23514, 54961, 55243, 55719, 56998, 57662
user-supplied	GOBP_POSITIVE_REGULATION_OF_PROTEIN_LOCALIZATION_TO_CELL_PERIPHERY	GOBP_POSITIVE_REGULATION_OF_PROTEIN_LOCALIZATION_TO_CELL_PERIPHERY	0.0565259	0.560352	0.887445	2.42892	enriched	78	5	226200	1969, 4926, 5317, 5584, 85409
user-supplied	GOBP_CELLULAR_RESPONSE_TO_ENDOGENOUS_STIMULUS	GOBP_CELLULAR_RESPONSE_TO_ENDOGENOUS_STIMULUS	0.0565262	0.560352	0.300049	1.34992	enriched	1336	47	170669	9021, 655, 4092, 5031, 6772, 22905, 51043, 627, 842, 1399, 1747, 1958, 2101, 2116, 2353, 3280, 3315, 3397, 3717, 4054, 4091, 4780, 4926, 5058, 5106, 5164, 5584, 5914, 5915, 5970, 6092, 6667, 6774, 7421, 7538, 9110, 10272, 10979, 23089, 25987, 64332, 64750, 112398, 153222, 171023, 252983, 376497
user-supplied	GOBP_MYD88_DEPENDENT_TOLL_LIKE_RECEPTOR_SIGNALING_PATHWAY	GOBP_MYD88_DEPENDENT_TOLL_LIKE_RECEPTOR_SIGNALING_PATHWAY	0.0569169	0.562683	1.42317	4.15028	enriched	20	2	138255	3659, 3665
user-supplied	GOBP_IMPORT_INTO_CELL	GOBP_IMPORT_INTO_CELL	0.0570142	0.562683	0.341905	1.40763	enriched	951	35	145337	961, 5031, 7226, 22905, 333, 375, 2934, 3084, 3949, 4638, 4647, 5058, 5582, 5869, 5914, 6510, 6774, 7867, 10211, 10347, 10928, 23317, 23603, 29763, 51305, 53916, 54407, 55652, 55681, 64422, 79958, 201176, 201266, 348980, 376497
user-supplied	GOBP_POSITIVE_REGULATION_OF_T_HELPER_17_TYPE_IMMUNE_RESPONSE	GOBP_POSITIVE_REGULATION_OF_T_HELPER_17_TYPE_IMMUNE_RESPONSE	0.0572839	0.563073	1.42059	4.13958	enriched	20	2	80987.4	3717, 64332
user-supplied	GOBP_DNA_TEMPLATED_DNA_REPLICATION_MAINTENANCE_OF_FIDELITY	GOBP_DNA_TEMPLATED_DNA_REPLICATION_MAINTENANCE_OF_FIDELITY	0.0573066	0.563073	0.989142	2.68893	enriched	59	4	110052	1663, 4796, 57662, 348654
user-supplied	GOBP_REGULATION_OF_D_GLUCOSE_TRANSMEMBRANE_TRANSPORT	GOBP_REGULATION_OF_D_GLUCOSE_TRANSMEMBRANE_TRANSPORT	0.0576112	0.563646	0.882218	2.41625	enriched	80	5	134614	4780, 5584, 10715, 51422, 252983
user-supplied	GOBP_NEGATIVE_REGULATION_OF_CYTOKINE_PRODUCTION	GOBP_NEGATIVE_REGULATION_OF_CYTOKINE_PRODUCTION	0.0576183	0.563646	0.494293	1.63934	enriched	397	16	91960.2	4092, 51564, 602, 604, 1969, 2629, 3717, 5914, 5970, 6774, 7481, 7538, 9111, 25987, 54606, 100126325
user-supplied	GOBP_REGULATION_OF_TOLL_LIKE_RECEPTOR_SIGNALING_PATHWAY	GOBP_REGULATION_OF_TOLL_LIKE_RECEPTOR_SIGNALING_PATHWAY	0.0578937	0.563801	1.14345	3.13757	enriched	40	3	87459.9	3659, 3665, 27246
user-supplied	GOBP_NEGATIVE_REGULATION_OF_CD4_POSITIVE_ALPHA_BETA_T_CELL_ACTIVATION	GOBP_NEGATIVE_REGULATION_OF_CD4_POSITIVE_ALPHA_BETA_T_CELL_ACTIVATION	0.0579297	0.563801	1.14645	3.14701	enriched	37	3	145954	4092, 51043, 604
user-supplied	GOBP_REGULATION_OF_CD8_POSITIVE_ALPHA_BETA_T_CELL_ACTIVATION	GOBP_REGULATION_OF_CD8_POSITIVE_ALPHA_BETA_T_CELL_ACTIVATION	0.0580141	0.563801	1.41642	4.12235	enriched	20	2	94831.8	3659, 51043
user-supplied	GOBP_CELLULAR_RESPONSE_TO_OXYGEN_LEVELS	GOBP_CELLULAR_RESPONSE_TO_OXYGEN_LEVELS	0.0585505	0.567774	0.653488	1.92223	enriched	182	9	122480	655, 875, 4000, 2353, 3777, 4780, 6774, 26355, 112398
user-supplied	GOBP_POSITIVE_REGULATION_OF_PEPTIDYL_TYROSINE_PHOSPHORYLATION	GOBP_POSITIVE_REGULATION_OF_PEPTIDYL_TYROSINE_PHOSPHORYLATION	0.058866	0.568721	0.984757	2.67716	enriched	57	4	192010	1942, 3084, 3280, 3717
user-supplied	GOBP_NEGATIVE_REGULATION_OF_LEUKOCYTE_APOPTOTIC_PROCESS	GOBP_NEGATIVE_REGULATION_OF_LEUKOCYTE_APOPTOTIC_PROCESS	0.0589037	0.568721	0.9829	2.67219	enriched	59	4	131347	602, 604, 1942, 3665
user-supplied	GOBP_MACROPHAGE_ACTIVATION_INVOLVED_IN_IMMUNE_RESPONSE	GOBP_MACROPHAGE_ACTIVATION_INVOLVED_IN_IMMUNE_RESPONSE	0.0596559	0.573403	1.40771	4.08657	enriched	20	2	123705	9111, 22904
user-supplied	GOBP_PYRIMIDINE_NUCLEOTIDE_CATABOLIC_PROCESS	GOBP_PYRIMIDINE_NUCLEOTIDE_CATABOLIC_PROCESS	0.0598739	0.573403	1.40321	4.06825	enriched	21	2	90827	4913, 7378
user-supplied	GOBP_CENTRAL_NERVOUS_SYSTEM_NEURON_DEVELOPMENT	GOBP_CENTRAL_NERVOUS_SYSTEM_NEURON_DEVELOPMENT	0.0598758	0.573403	0.80016	2.2259	enriched	99	6	307132	1399, 4781, 6092, 23287, 25987, 55681
user-supplied	GOBP_ADAPTIVE_IMMUNE_RESPONSE_BASED_ON_SOMATIC_RECOMBINATION_OF_IMMUNE_RECEPTORS_BUILT_FROM_IMMUNOGLOBULIN_SUPERFAMILY_DOMAINS	GOBP_ADAPTIVE_IMMUNE_RESPONSE_BASED_ON_SOMATIC_RECOMBINATION_OF_IMMUNE_RECEPTORS_BUILT_FROM_IMMUNOGLOBULIN_SUPERFAMILY_DOMAINS	0.0600281	0.573403	0.522081	1.68553	enriched	325	14	96087.4	9021, 4092, 51043, 602, 604, 1604, 3383, 3665, 3717, 4791, 6774, 51279, 64332, 79915
user-supplied	GOBP_PROTEIN_DEGLYCOSYLATION	GOBP_PROTEIN_DEGLYCOSYLATION	0.0600652	0.573403	1.40541	4.07721	enriched	20	2	110886	10299, 4121
user-supplied	GOBP_MECHANORECEPTOR_DIFFERENTIATION	GOBP_MECHANORECEPTOR_DIFFERENTIATION	0.0601616	0.573403	0.874164	2.39687	enriched	79	5	178366	3280, 4647, 25987, 64072, 286262
user-supplied	GOBP_HEART_FIELD_SPECIFICATION	GOBP_HEART_FIELD_SPECIFICATION	0.0605285	0.574888	1.41457	4.11473	enriched	18	2	473359	6092, 7481
user-supplied	GOBP_CELL_CYCLE_CHECKPOINT_SIGNALING	GOBP_CELL_CYCLE_CHECKPOINT_SIGNALING	0.0607039	0.574888	0.647669	1.91108	enriched	185	9	105249	2074, 4582, 9656, 25988, 57662, 79035, 80254, 151636, 348654
user-supplied	GOBP_EMBRYONIC_PATTERN_SPECIFICATION	GOBP_EMBRYONIC_PATTERN_SPECIFICATION	0.060796	0.574888	0.872865	2.39376	enriched	78	5	212954	655, 3911, 4091, 9980, 10409
user-supplied	GOBP_ENZYME_LINKED_RECEPTOR_PROTEIN_SIGNALING_PATHWAY	GOBP_ENZYME_LINKED_RECEPTOR_PROTEIN_SIGNALING_PATHWAY	0.060834	0.574888	0.320839	1.37828	enriched	1080	39	185548	9021, 655, 4092, 22905, 51043, 627, 1399, 1747, 1942, 1944, 1958, 1969, 2116, 2353, 3084, 3280, 3315, 3397, 3717, 4054, 4091, 4926, 5058, 5164, 5921, 5970, 6774, 7867, 8997, 9110, 9860, 10272, 10979, 23089, 25976, 25987, 27246, 64750, 252983
user-supplied	GOBP_REGULATION_OF_MONOCYTE_DIFFERENTIATION	GOBP_REGULATION_OF_MONOCYTE_DIFFERENTIATION	0.0616897	0.581739	1.39652	4.0411	enriched	20	2	142925	3665, 56998
user-supplied	GOBP_NUCLEAR_CHROMOSOME_SEGREGATION	GOBP_NUCLEAR_CHROMOSOME_SEGREGATION	0.0621271	0.583449	0.517876	1.67846	enriched	325	14	109052	11044, 898, 1894, 4926, 6595, 6602, 7283, 8086, 9985, 11065, 56979, 79598, 348235, 348654
user-supplied	GOBP_SKIN_DEVELOPMENT	GOBP_SKIN_DEVELOPMENT	0.0621332	0.583449	0.517971	1.67862	enriched	323	14	129765	3911, 51599, 1747, 1969, 2629, 3892, 4926, 5317, 5970, 7421, 7538, 64332, 80144, 196374
user-supplied	GOBP_UBIQUINONE_METABOLIC_PROCESS	GOBP_UBIQUINONE_METABOLIC_PROCESS	0.0622914	0.583468	1.38943	4.01258	enriched	21	2	63069.8	29914, 84816
user-supplied	GOBP_PROTEIN_POLYUBIQUITINATION	GOBP_PROTEIN_POLYUBIQUITINATION	0.0625077	0.583468	0.558059	1.74728	enriched	264	12	124416	1643, 10299, 4012, 9111, 11065, 23623, 26118, 27246, 55072, 57674, 80254, 151636
user-supplied	GOBP_VESICLE_MEDIATED_TRANSPORT	GOBP_VESICLE_MEDIATED_TRANSPORT	0.0625285	0.583468	0.275426	1.31709	enriched	1583	54	138732	961, 5031, 10121, 10311, 22820, 22905, 333, 375, 377, 547, 2934, 3084, 3949, 4478, 4638, 4647, 5058, 5582, 5584, 5864, 5869, 5914, 6774, 7867, 8997, 9110, 9381, 9842, 9980, 10211, 10347, 10928, 11094, 22796, 23089, 23317, 23603, 29763, 51272, 51382, 51622, 53916, 55652, 55681, 57222, 64422, 79156, 79958, 84910, 85409, 151636, 201176, 339122, 780776
user-supplied	GOBP_RESPONSE_TO_PH	GOBP_RESPONSE_TO_PH	0.0626596	0.583469	1.12173	3.07015	enriched	40	3	91596	2629, 3777, 51305
user-supplied	GOBP_DEFENSE_RESPONSE_TO_OTHER_ORGANISM	GOBP_DEFENSE_RESPONSE_TO_OTHER_ORGANISM	0.063287	0.58808	0.3005	1.35053	enriched	1304	44	83837.4	961, 3659, 6772, 602, 1604, 1969, 2074, 2597, 2934, 3455, 3588, 3660, 3665, 3717, 4780, 5058, 5608, 5970, 6038, 6773, 7867, 8349, 9111, 9618, 9868, 10211, 10379, 10383, 11128, 27246, 51279, 54502, 54606, 55072, 56169, 57674, 64332, 80254, 84166, 140691, 151636, 252983, 283234, 339122
user-supplied	GOBP_NEGATIVE_REGULATION_OF_TRANSCRIPTION_BY_RNA_POLYMERASE_II	GOBP_NEGATIVE_REGULATION_OF_TRANSCRIPTION_BY_RNA_POLYMERASE_II	0.0635736	0.588617	0.333146	1.39535	enriched	961	35	144070	4092, 6772, 51043, 51564, 604, 898, 1942, 1958, 2101, 3280, 3397, 3660, 3665, 4781, 5914, 5915, 5970, 6595, 6774, 7421, 7538, 7690, 7699, 8241, 8553, 10516, 11142, 23764, 25988, 56998, 57459, 64110, 64207, 64750, 153222
user-supplied	GOBP_MEMBRANE_REPOLARIZATION	GOBP_MEMBRANE_REPOLARIZATION	0.0636092	0.588617	0.966281	2.62815	enriched	58	4	179762	845, 2702, 9472, 10008
user-supplied	GOBP_PEPTIDYL_AMINO_ACID_MODIFICATION	GOBP_PEPTIDYL_AMINO_ACID_MODIFICATION	0.063925	0.588657	0.455661	1.57722	enriched	435	18	166926	9189, 51564, 84250, 1942, 1958, 2074, 2597, 3084, 3280, 3717, 4836, 5970, 10114, 11235, 23049, 23287, 55719, 112398
user-supplied	GOBP_RESPONSE_TO_UV_B	GOBP_RESPONSE_TO_UV_B	0.0643256	0.590337	1.37909	3.97128	enriched	21	2	92255.6	2074, 5970
user-supplied	GOBP_PROTEIN_HOMOOLIGOMERIZATION	GOBP_PROTEIN_HOMOOLIGOMERIZATION	0.0645248	0.590946	0.606283	1.8336	enriched	208	10	153256	7226, 1894, 6510, 10409, 23089, 65987, 79689, 282679, 283219, 348980
user-supplied	GOBP_NEGATIVE_REGULATION_OF_PHAGOCYTOSIS	GOBP_NEGATIVE_REGULATION_OF_PHAGOCYTOSIS	0.0647563	0.59114	1.37649	3.96098	enriched	21	2	78685.7	961, 64422
user-supplied	GOBP_REGULATION_OF_D_GLUCOSE_IMPORT	GOBP_REGULATION_OF_D_GLUCOSE_IMPORT	0.0648348	0.59114	0.960162	2.61212	enriched	60	4	118532	4780, 5584, 10715, 51422
user-supplied	GOBP_POSITIVE_REGULATION_OF_CD4_POSITIVE_ALPHA_BETA_T_CELL_DIFFERENTIATION	GOBP_POSITIVE_REGULATION_OF_CD4_POSITIVE_ALPHA_BETA_T_CELL_DIFFERENTIATION	0.0649443	0.59114	1.11317	3.04399	enriched	39	3	119755	51043, 5914, 64332
user-supplied	GOBP_BONE_MINERALIZATION	GOBP_BONE_MINERALIZATION	0.0651266	0.591589	0.723791	2.06224	enriched	127	7	185852	655, 4054, 7286, 7421, 7481, 22904, 166929
user-supplied	GOBP_REGULATION_OF_ALPHA_BETA_T_CELL_DIFFERENTIATION	GOBP_REGULATION_OF_ALPHA_BETA_T_CELL_DIFFERENTIATION	0.0654138	0.592025	0.855392	2.3523	enriched	82	5	133535	4092, 51043, 604, 5914, 64332
user-supplied	GOBP_NEGATIVE_REGULATION_OF_MRNA_METABOLIC_PROCESS	GOBP_NEGATIVE_REGULATION_OF_MRNA_METABOLIC_PROCESS	0.0656431	0.592025	0.779214	2.17976	enriched	106	6	125524	11044, 5317, 7538, 8241, 54502, 115572
user-supplied	GOBP_INTRINSIC_APOPTOTIC_SIGNALING_PATHWAY_IN_RESPONSE_TO_DNA_DAMAGE	GOBP_INTRINSIC_APOPTOTIC_SIGNALING_PATHWAY_IN_RESPONSE_TO_DNA_DAMAGE	0.0657067	0.592025	0.778108	2.17735	enriched	111	6	76294.8	602, 842, 1969, 2074, 4582, 79915
user-supplied	GOBP_EYE_PHOTORECEPTOR_CELL_DEVELOPMENT	GOBP_EYE_PHOTORECEPTOR_CELL_DEVELOPMENT	0.065903	0.592594	1.111	3.03739	enriched	38	3	224702	4647, 5584, 348980
user-supplied	GOBP_B_CELL_MEDIATED_IMMUNITY	GOBP_B_CELL_MEDIATED_IMMUNITY	0.0660439	0.592664	0.719203	2.0528	enriched	136	7	74113.5	602, 604, 1604, 3665, 51279, 64332, 79915
user-supplied	GOBP_DNA_TEMPLATED_DNA_REPLICATION	GOBP_DNA_TEMPLATED_DNA_REPLICATION	0.0669	0.598634	0.670719	1.95564	enriched	161	8	108787	604, 898, 1663, 4796, 57662, 57804, 79915, 348654
user-supplied	GOBP_RESPONSE_TO_ENDOGENOUS_STIMULUS	GOBP_RESPONSE_TO_ENDOGENOUS_STIMULUS	0.0670967	0.598634	0.270909	1.31116	enriched	1587	54	161336	9021, 655, 1495, 4092, 5031, 6772, 22905, 51043, 627, 842, 1399, 1747, 1958, 1969, 2101, 2116, 2353, 2629, 3280, 3315, 3397, 3717, 3949, 4054, 4091, 4780, 4926, 5058, 5106, 5164, 5582, 5584, 5914, 5915, 5970, 6092, 6667, 6773, 6774, 7421, 7538, 9110, 9868, 10272, 10979, 23089, 25987, 64332, 64750, 112398, 153222, 171023, 252983, 376497
user-supplied	GOBP_APOPTOTIC_MITOCHONDRIAL_CHANGES	GOBP_APOPTOTIC_MITOCHONDRIAL_CHANGES	0.0671126	0.598634	0.774044	2.16852	enriched	112	6	92830.9	4000, 26355, 54978, 55288, 64422, 92609
user-supplied	GOBP_INTRINSIC_APOPTOTIC_SIGNALING_PATHWAY	GOBP_INTRINSIC_APOPTOTIC_SIGNALING_PATHWAY	0.0674464	0.599301	0.50754	1.6612	enriched	334	14	96330.6	602, 842, 1545, 1969, 2074, 3315, 3717, 4582, 4780, 5164, 7159, 8453, 11235, 79915
user-supplied	GOBP_CEREBELLAR_PURKINJE_CELL_LAYER_MORPHOGENESIS	GOBP_CEREBELLAR_PURKINJE_CELL_LAYER_MORPHOGENESIS	0.0674567	0.599301	1.36712	3.92403	enriched	20	2	196220	2629, 23287
user-supplied	GOBP_HEMATOPOIETIC_OR_LYMPHOID_ORGAN_DEVELOPMENT	GOBP_HEMATOPOIETIC_OR_LYMPHOID_ORGAN_DEVELOPMENT	0.0676266	0.599613	0.773665	2.1677	enriched	106	6	137836	602, 1399, 3280, 4791, 64332, 171023
user-supplied	GOBP_REGULATION_OF_SMAD_PROTEIN_SIGNAL_TRANSDUCTION	GOBP_REGULATION_OF_SMAD_PROTEIN_SIGNAL_TRANSDUCTION	0.0681269	0.601903	0.846435	2.33132	enriched	84	5	140607	655, 4092, 1399, 3717, 4091
user-supplied	GOBP_COCHLEA_DEVELOPMENT	GOBP_COCHLEA_DEVELOPMENT	0.0681553	0.601903	0.951618	2.5899	enriched	57	4	230769	3280, 3777, 4647, 64072
user-supplied	GOBP_NEGATIVE_REGULATION_OF_APOPTOTIC_SIGNALING_PATHWAY	GOBP_NEGATIVE_REGULATION_OF_APOPTOTIC_SIGNALING_PATHWAY	0.0684146	0.602997	0.569476	1.76734	enriched	243	11	115979	1495, 4000, 627, 3084, 3315, 3383, 4582, 4780, 5970, 54978, 79915
user-supplied	GOBP_CELLULAR_RESPONSE_TO_TOXIC_SUBSTANCE	GOBP_CELLULAR_RESPONSE_TO_TOXIC_SUBSTANCE	0.0688972	0.60605	0.711717	2.03749	enriched	136	7	97509	655, 1356, 4780, 10516, 10715, 29914, 373156
user-supplied	GOBP_STEM_CELL_PROLIFERATION	GOBP_STEM_CELL_PROLIFERATION	0.0690498	0.606195	0.71239	2.03886	enriched	131	7	161290	898, 2629, 4054, 4781, 5915, 7481, 10979
user-supplied	GOBP_NEGATIVE_REGULATION_OF_LYMPHOCYTE_APOPTOTIC_PROCESS	GOBP_NEGATIVE_REGULATION_OF_LYMPHOCYTE_APOPTOTIC_PROCESS	0.0691974	0.606294	1.09619	2.99273	enriched	39	3	158985	602, 604, 1942
user-supplied	GOBP_CELLULAR_RESPONSE_TO_VIRUS	GOBP_CELLULAR_RESPONSE_TO_VIRUS	0.0695942	0.608573	0.840875	2.3184	enriched	88	5	71731.5	375, 3455, 3588, 3717, 9868
user-supplied	GOBP_REGULATION_OF_ALTERNATIVE_MRNA_SPLICING_VIA_SPLICEOSOME	GOBP_REGULATION_OF_ALTERNATIVE_MRNA_SPLICING_VIA_SPLICEOSOME	0.0697338	0.608598	0.944393	2.57125	enriched	59	4	248484	3191, 10658, 54502, 60680
user-supplied	GOBP_NEGATIVE_REGULATION_OF_SMAD_PROTEIN_SIGNAL_TRANSDUCTION	GOBP_NEGATIVE_REGULATION_OF_SMAD_PROTEIN_SIGNAL_TRANSDUCTION	0.0700573	0.609681	1.09018	2.97482	enriched	42	3	89090	4092, 1399, 4091
user-supplied	GOBP_POSITIVE_REGULATION_OF_CALCINEURIN_MEDIATED_SIGNALING	GOBP_POSITIVE_REGULATION_OF_CALCINEURIN_MEDIATED_SIGNALING	0.0701865	0.609681	1.35054	3.85951	enriched	21	2	174267	23261, 9472
user-supplied	GOBP_RENAL_TUBULE_DEVELOPMENT	GOBP_RENAL_TUBULE_DEVELOPMENT	0.0703152	0.609681	0.767277	2.15389	enriched	104	6	174879	3911, 6772, 3280, 7481, 56998, 282679
user-supplied	GOBP_CHROMOSOME_ORGANIZATION	GOBP_CHROMOSOME_ORGANIZATION	0.0704058	0.609681	0.403474	1.49702	enriched	579	22	101286	4000, 11044, 84250, 898, 1663, 4926, 4928, 6595, 6602, 7283, 8086, 9985, 11065, 23049, 26277, 55719, 56979, 79035, 79598, 348235, 348654, 554313
user-supplied	GOBP_MEIOTIC_SPINDLE_ORGANIZATION	GOBP_MEIOTIC_SPINDLE_ORGANIZATION	0.0713211	0.616408	1.34145	3.82459	enriched	22	2	82565.2	7283, 348235
user-supplied	GOBP_MESENCHYMAL_TO_EPITHELIAL_TRANSITION	GOBP_MESENCHYMAL_TO_EPITHELIAL_TRANSITION	0.0719404	0.620555	1.34504	3.83834	enriched	20	2	159931	6772, 10409
user-supplied	GOBP_CELL_PROJECTION_ORGANIZATION	GOBP_CELL_PROJECTION_ORGANIZATION	0.0722776	0.622259	0.259864	1.29675	enriched	1685	58	212321	655, 1495, 3475, 3911, 7226, 333, 375, 547, 627, 1399, 1874, 1942, 1944, 1951, 1969, 2074, 2629, 2934, 3280, 3383, 3717, 4638, 4647, 4780, 4781, 4897, 5058, 5584, 5864, 6092, 8997, 9842, 9860, 10211, 10509, 10939, 23380, 23386, 23603, 25987, 51382, 51474, 54606, 57662, 59284, 64072, 64422, 65059, 79598, 79659, 80128, 84816, 85461, 112752, 133418, 157285, 286262, 100132074
user-supplied	GOBP_REGULATION_OF_TRIGLYCERIDE_BIOSYNTHETIC_PROCESS	GOBP_REGULATION_OF_TRIGLYCERIDE_BIOSYNTHETIC_PROCESS	0.0724972	0.622944	1.33563	3.80241	enriched	22	2	74814.2	3949, 376497
user-supplied	GOBP_REGULATION_OF_TELOMERE_MAINTENANCE	GOBP_REGULATION_OF_TELOMERE_MAINTENANCE	0.0727289	0.623731	0.758764	2.13563	enriched	110	6	118409	4000, 84250, 23049, 26277, 55719, 79035
user-supplied	GOBP_ACETYL_COA_BIOSYNTHETIC_PROCESS	GOBP_ACETYL_COA_BIOSYNTHETIC_PROCESS	0.0732491	0.626984	1.33571	3.80268	enriched	21	2	175024	5164, 55902
user-supplied	GOBP_CELLULAR_RESPONSE_TO_STARVATION	GOBP_CELLULAR_RESPONSE_TO_STARVATION	0.0736837	0.629493	0.617416	1.85413	enriched	187	9	107010	440, 2353, 2629, 4780, 5058, 6667, 7378, 51422, 54407
user-supplied	GOBP_NUCLEAR_RECEPTOR_MEDIATED_SIGNALING_PATHWAY	GOBP_NUCLEAR_RECEPTOR_MEDIATED_SIGNALING_PATHWAY	0.0740664	0.631551	0.585933	1.79667	enriched	210	10	156320	1399, 2101, 3717, 5058, 5914, 5915, 7421, 112398, 153222, 171023
user-supplied	GOBP_T_CELL_DIFFERENTIATION	GOBP_T_CELL_DIFFERENTIATION	0.0745904	0.633743	0.495045	1.64057	enriched	327	14	134215	9021, 3659, 4092, 51043, 602, 604, 1958, 2629, 5316, 5914, 6595, 6602, 6774, 64332
user-supplied	GOBP_LIPID_DIGESTION	GOBP_LIPID_DIGESTION	0.0747026	0.633743	1.32526	3.76315	enriched	22	2	90846	3949, 51474
user-supplied	GOBP_CELL_DIFFERENTIATION_INVOLVED_IN_KIDNEY_DEVELOPMENT	GOBP_CELL_DIFFERENTIATION_INVOLVED_IN_KIDNEY_DEVELOPMENT	0.0747507	0.633743	0.928275	2.53014	enriched	59	4	217737	6772, 3280, 10409, 171023
user-supplied	GOBP_ESTABLISHMENT_OF_PROTEIN_LOCALIZATION_TO_CHROMOSOME	GOBP_ESTABLISHMENT_OF_PROTEIN_LOCALIZATION_TO_CHROMOSOME	0.0750535	0.635101	1.32448	3.76025	enriched	22	2	145356	23514, 79035
user-supplied	GOBP_LYMPHOCYTE_APOPTOTIC_PROCESS	GOBP_LYMPHOCYTE_APOPTOTIC_PROCESS	0.0755151	0.637795	0.823822	2.2792	enriched	86	5	119284	602, 604, 1399, 1942, 64332
user-supplied	GOBP_CHROMATIN_ORGANIZATION	GOBP_CHROMATIN_ORGANIZATION	0.0757094	0.638224	0.336832	1.4005	enriched	864	31	113996	283131, 4000, 51564, 55209, 84250, 604, 1105, 1663, 1958, 2074, 3717, 4796, 5058, 5970, 6595, 6602, 8349, 9656, 9757, 23326, 23522, 54737, 55719, 56946, 56979, 57459, 64332, 151636, 171023, 286467, 554313
user-supplied	GOBP_POSITIVE_REGULATION_OF_TRIGLYCERIDE_METABOLIC_PROCESS	GOBP_POSITIVE_REGULATION_OF_TRIGLYCERIDE_METABOLIC_PROCESS	0.0760642	0.639142	1.31671	3.73113	enriched	23	2	54855.2	3949, 376497
user-supplied	GOBP_COPPER_ION_HOMEOSTASIS	GOBP_COPPER_ION_HOMEOSTASIS	0.0763917	0.639142	1.3178	3.7352	enriched	22	2	107718	375, 1356
user-supplied	GOBP_NEGATIVE_REGULATION_OF_ENDOPLASMIC_RETICULUM_UNFOLDED_PROTEIN_RESPONSE	GOBP_NEGATIVE_REGULATION_OF_ENDOPLASMIC_RETICULUM_UNFOLDED_PROTEIN_RESPONSE	0.0763953	0.639142	1.31761	3.7345	enriched	22	2	93115.1	10347, 153222
user-supplied	GOBP_NEGATIVE_REGULATION_OF_NEURON_PROJECTION_DEVELOPMENT	GOBP_NEGATIVE_REGULATION_OF_NEURON_PROJECTION_DEVELOPMENT	0.0764325	0.639142	0.6948	2.00331	enriched	131	7	233567	3475, 1942, 3280, 9860, 25987, 80128, 157285
user-supplied	GOBP_RECOMBINATIONAL_REPAIR	GOBP_RECOMBINATIONAL_REPAIR	0.0765363	0.639142	0.611077	1.84242	enriched	191	9	103737	84250, 2074, 4796, 9985, 23514, 55719, 64110, 79035, 348654
user-supplied	GOBP_ENDOCHONDRAL_BONE_MORPHOGENESIS	GOBP_ENDOCHONDRAL_BONE_MORPHOGENESIS	0.0772636	0.644008	0.91939	2.50776	enriched	60	4	181164	875, 5914, 5915, 25987
user-supplied	GOBP_REGULATION_OF_PROTEOLYSIS	GOBP_REGULATION_OF_PROTEOLYSIS	0.0774532	0.644381	0.459021	1.58252	enriched	395	16	124477	4092, 1942, 2597, 2629, 2934, 4780, 5328, 5582, 9860, 10418, 23287, 29761, 29763, 79853, 85409, 282679
user-supplied	GOBP_POSITIVE_REGULATION_OF_PROTEIN_CATABOLIC_PROCESS	GOBP_POSITIVE_REGULATION_OF_PROTEIN_CATABOLIC_PROCESS	0.0777728	0.645834	0.577772	1.78206	enriched	216	10	123891	4092, 2629, 3949, 4478, 4780, 25976, 29763, 85409, 112398, 153222
user-supplied	GOBP_REGULATION_OF_DNA_RECOMBINATION	GOBP_REGULATION_OF_DNA_RECOMBINATION	0.0784405	0.650165	0.688108	1.98995	enriched	139	7	87673.6	604, 2074, 3836, 23514, 56979, 64110, 79915
user-supplied	GOBP_POSITIVE_REGULATION_OF_INTRACELLULAR_TRANSPORT	GOBP_POSITIVE_REGULATION_OF_INTRACELLULAR_TRANSPORT	0.0787769	0.650644	0.68793	1.98959	enriched	135	7	127747	1894, 3717, 4478, 4926, 11235, 80128, 118426
user-supplied	GOBP_INTRINSIC_APOPTOTIC_SIGNALING_PATHWAY_BY_P53_CLASS_MEDIATOR	GOBP_INTRINSIC_APOPTOTIC_SIGNALING_PATHWAY_BY_P53_CLASS_MEDIATOR	0.0787906	0.650644	0.814277	2.25754	enriched	88	5	124408	602, 4582, 5164, 7159, 79915
user-supplied	GOBP_CELLULAR_RESPONSE_TO_FATTY_ACID	GOBP_CELLULAR_RESPONSE_TO_FATTY_ACID	0.0791413	0.65233	1.05687	2.87736	enriched	41	3	137868	3280, 3949, 6602
user-supplied	GOBP_POSITIVE_REGULATION_OF_CELL_ADHESION	GOBP_POSITIVE_REGULATION_OF_CELL_ADHESION	0.079411	0.653343	0.41001	1.50683	enriched	503	20	156393	655, 961, 4092, 51043, 604, 1399, 1604, 3084, 3280, 3717, 5317, 5914, 5970, 6595, 6602, 10211, 10272, 10979, 64332, 283234
user-supplied	GOBP_MEMORY	GOBP_MEMORY	0.0797552	0.654964	0.687196	1.98813	enriched	131	7	234015	3269, 2353, 3949, 10347, 55902, 80344, 100132074
user-supplied	GOBP_REGULATION_OF_CELL_GROWTH	GOBP_REGULATION_OF_CELL_GROWTH	0.0799575	0.655416	0.44264	1.55681	enriched	414	17	164025	3475, 4092, 604, 627, 1399, 3084, 4897, 5058, 6195, 6595, 9472, 9868, 29946, 59284, 80128, 81621, 112398
user-supplied	GOBP_RESPONSE_TO_INTERLEUKIN_7	GOBP_RESPONSE_TO_INTERLEUKIN_7	0.0802342	0.656475	1.30057	3.67139	enriched	22	2	98097.5	6772, 1399
user-supplied	GOBP_NEGATIVE_REGULATION_OF_LYMPHOCYTE_DIFFERENTIATION	GOBP_NEGATIVE_REGULATION_OF_LYMPHOCYTE_DIFFERENTIATION	0.0820681	0.670248	0.902288	2.46524	enriched	64	4	126840	3659, 4092, 51043, 604
user-supplied	GOBP_ACTIVATION_OF_PROTEIN_KINASE_ACTIVITY	GOBP_ACTIVATION_OF_PROTEIN_KINASE_ACTIVITY	0.0822333	0.670367	1.04756	2.85069	enriched	40	3	183821	1894, 3084, 3717
user-supplied	GOBP_PROTEIN_IMPORT_INTO_MITOCHONDRIAL_MATRIX	GOBP_PROTEIN_IMPORT_INTO_MITOCHONDRIAL_MATRIX	0.0825272	0.671533	1.28644	3.61987	enriched	24	2	45318.8	9868, 92609
user-supplied	GOBP_TRIGLYCERIDE_BIOSYNTHETIC_PROCESS	GOBP_TRIGLYCERIDE_BIOSYNTHETIC_PROCESS	0.0829693	0.673249	1.04258	2.83652	enriched	42	3	112478	3949, 5106, 376497
user-supplied	GOBP_NEGATIVE_REGULATION_OF_CELL_MATRIX_ADHESION	GOBP_NEGATIVE_REGULATION_OF_CELL_MATRIX_ADHESION	0.0831766	0.673249	1.04464	2.84237	enriched	40	3	202747	604, 5921, 23603
user-supplied	GOBP_REGULATION_OF_HEMATOPOIETIC_PROGENITOR_CELL_DIFFERENTIATION	GOBP_REGULATION_OF_HEMATOPOIETIC_PROGENITOR_CELL_DIFFERENTIATION	0.0831976	0.673249	1.04171	2.83405	enriched	42	3	98317.4	3280, 4780, 5914
user-supplied	GOBP_NEGATIVE_REGULATION_OF_TYPE_I_INTERFERON_MEDIATED_SIGNALING_PATHWAY	GOBP_NEGATIVE_REGULATION_OF_TYPE_I_INTERFERON_MEDIATED_SIGNALING_PATHWAY	0.0838508	0.675396	1.28318	3.60811	enriched	23	2	93284.6	6773, 84166
user-supplied	GOBP_NEGATIVE_REGULATION_OF_NOTCH_SIGNALING_PATHWAY	GOBP_NEGATIVE_REGULATION_OF_NOTCH_SIGNALING_PATHWAY	0.0839124	0.675396	1.03863	2.82534	enriched	43	3	89616	655, 604, 55343
user-supplied	GOBP_SKIN_EPIDERMIS_DEVELOPMENT	GOBP_SKIN_EPIDERMIS_DEVELOPMENT	0.0841626	0.676187	0.675871	1.96574	enriched	136	7	143681	3911, 51599, 1747, 2629, 4926, 5970, 64332
user-supplied	GOBP_POSITIVE_REGULATION_OF_PROTEIN_LOCALIZATION_TO_MEMBRANE	GOBP_POSITIVE_REGULATION_OF_PROTEIN_LOCALIZATION_TO_MEMBRANE	0.0844798	0.677513	0.729527	2.0741	enriched	111	6	183265	1399, 1969, 5058, 5317, 5584, 85409
user-supplied	GOBP_METANEPHRIC_NEPHRON_DEVELOPMENT	GOBP_METANEPHRIC_NEPHRON_DEVELOPMENT	0.084746	0.677949	1.0392	2.82695	enriched	40	3	176655	6772, 1958, 3280
user-supplied	GOBP_GLIAL_CELL_PROLIFERATION	GOBP_GLIAL_CELL_PROLIFERATION	0.0848388	0.677949	0.895424	2.44837	enriched	62	4	152975	2629, 3280, 4781, 5584
user-supplied	GOBP_POSITIVE_REGULATION_OF_PEPTIDYL_SERINE_PHOSPHORYLATION	GOBP_POSITIVE_REGULATION_OF_PEPTIDYL_SERINE_PHOSPHORYLATION	0.0854813	0.680622	1.2788	3.59232	enriched	22	2	137804	2074, 11235
user-supplied	GOBP_REGULATION_OF_STEM_CELL_DIFFERENTIATION	GOBP_REGULATION_OF_STEM_CELL_DIFFERENTIATION	0.0856148	0.680622	0.797073	2.21904	enriched	86	5	154737	3280, 4054, 4780, 6774, 57459
user-supplied	GOBP_AORTIC_VALVE_MORPHOGENESIS	GOBP_AORTIC_VALVE_MORPHOGENESIS	0.085632	0.680622	1.03854	2.82509	enriched	39	3	395504	1942, 4091, 6092
user-supplied	GOBP_POSITIVE_REGULATION_OF_CELL_DIFFERENTIATION	GOBP_POSITIVE_REGULATION_OF_CELL_DIFFERENTIATION	0.085869	0.681289	0.317203	1.37328	enriched	911	33	168850	9021, 655, 4092, 6772, 51043, 604, 627, 1894, 2116, 2353, 3084, 3280, 3717, 4054, 4897, 4926, 5058, 5317, 5584, 5914, 5970, 6092, 6195, 6595, 6602, 6774, 7421, 7538, 9472, 10979, 28971, 56998, 64332
user-supplied	GOBP_EMBRYONIC_CAMERA_TYPE_EYE_DEVELOPMENT	GOBP_EMBRYONIC_CAMERA_TYPE_EYE_DEVELOPMENT	0.0861897	0.681611	1.03436	2.81331	enriched	40	3	168000	655, 5914, 65979
user-supplied	GOBP_MYELOID_CELL_HOMEOSTASIS	GOBP_MYELOID_CELL_HOMEOSTASIS	0.0862159	0.681611	0.591808	1.80725	enriched	193	9	118420	6772, 604, 2116, 3717, 5316, 6510, 6774, 7538, 55652
user-supplied	GOBP_IRON_ION_TRANSMEMBRANE_TRANSPORT	GOBP_IRON_ION_TRANSMEMBRANE_TRANSPORT	0.0868037	0.683365	1.27062	3.56305	enriched	23	2	85508.5	55652, 81894
user-supplied	GOBP_REGULATION_OF_CELL_SIZE	GOBP_REGULATION_OF_CELL_SIZE	0.0868343	0.683365	0.592463	1.80844	enriched	184	9	205503	3475, 627, 1207, 1874, 4478, 4897, 5058, 80128, 282679
user-supplied	GOBP_RESPONSE_TO_ENDOPLASMIC_RETICULUM_STRESS	GOBP_RESPONSE_TO_ENDOPLASMIC_RETICULUM_STRESS	0.0868984	0.683365	0.512086	1.66877	enriched	283	12	91777.8	10299, 746, 4121, 4780, 7993, 10211, 10347, 29761, 126433, 153222, 282679, 387923
user-supplied	GOBP_MUSCLE_STRUCTURE_DEVELOPMENT	GOBP_MUSCLE_STRUCTURE_DEVELOPMENT	0.0874705	0.686651	0.346172	1.41365	enriched	728	27	158516	3475, 3911, 4000, 4092, 627, 1958, 2353, 3084, 3280, 4638, 5058, 5914, 5915, 6595, 6602, 7093, 9149, 9472, 9868, 10211, 10409, 10939, 23764, 25988, 53339, 59269, 85461
user-supplied	GOBP_POSITIVE_REGULATION_OF_DNA_METABOLIC_PROCESS	GOBP_POSITIVE_REGULATION_OF_DNA_METABOLIC_PROCESS	0.0882296	0.690825	0.510015	1.66532	enriched	280	12	118823	84250, 1663, 2074, 5582, 6595, 6602, 23514, 26277, 55719, 56979, 79035, 79915
user-supplied	GOBP_DNA_RECOMBINATION	GOBP_DNA_RECOMBINATION	0.0883127	0.690825	0.472686	1.6043	enriched	342	14	96934.5	84250, 604, 2074, 3836, 4796, 9985, 23514, 55719, 56979, 64110, 64332, 79035, 79915, 348654
user-supplied	GOBP_SPLEEN_DEVELOPMENT	GOBP_SPLEEN_DEVELOPMENT	0.0886508	0.691836	1.02395	2.78417	enriched	42	3	138593	602, 4791, 64332
user-supplied	GOBP_REGULATION_OF_DEFENSE_RESPONSE_TO_VIRUS	GOBP_REGULATION_OF_DEFENSE_RESPONSE_TO_VIRUS	0.0887527	0.691836	0.881896	2.41548	enriched	67	4	69253.2	6772, 2074, 9868, 151636
user-supplied	GOBP_AXO_DENDRITIC_TRANSPORT	GOBP_AXO_DENDRITIC_TRANSPORT	0.0889448	0.691946	0.788843	2.20085	enriched	86	5	174685	547, 3315, 23287, 80128, 118426
user-supplied	GOBP_POSITIVE_REGULATION_OF_MULTICELLULAR_ORGANISMAL_PROCESS	GOBP_POSITIVE_REGULATION_OF_MULTICELLULAR_ORGANISMAL_PROCESS	0.0892011	0.691946	0.245639	1.27844	enriched	1714	57	151994	655, 961, 3269, 3659, 4092, 6772, 51043, 602, 604, 627, 1545, 1604, 1958, 2353, 2597, 2629, 2702, 3084, 3280, 3315, 3665, 3717, 4054, 4780, 4849, 4926, 5058, 5317, 5328, 5584, 5914, 5970, 6092, 6195, 6595, 6602, 6667, 6774, 7421, 7481, 9472, 9842, 9868, 10211, 10347, 10409, 10979, 11128, 23326, 25987, 54502, 56998, 64332, 64750, 79915, 283234, 376497
user-supplied	GOBP_REGULATION_OF_DNA_METABOLIC_PROCESS	GOBP_REGULATION_OF_DNA_METABOLIC_PROCESS	0.0892332	0.691946	0.40641	1.50142	enriched	493	19	108335	4000, 84250, 604, 1663, 2074, 3836, 5582, 6595, 6602, 23049, 23326, 23514, 26277, 55719, 56979, 57662, 64110, 79035, 79915
user-supplied	GOBP_PYRIMIDINE_DEOXYRIBONUCLEOTIDE_METABOLIC_PROCESS	GOBP_PYRIMIDINE_DEOXYRIBONUCLEOTIDE_METABOLIC_PROCESS	0.0895099	0.692617	1.2579	3.51802	enriched	24	2	89359.5	4913, 7378
user-supplied	GOBP_CARDIAC_MUSCLE_CELL_DIFFERENTIATION	GOBP_CARDIAC_MUSCLE_CELL_DIFFERENTIATION	0.0896309	0.692617	0.664656	1.94382	enriched	136	7	195851	4000, 3084, 5058, 5914, 5915, 9472, 9868
user-supplied	GOBP_REGULATION_OF_CELL_DIFFERENTIATION	GOBP_REGULATION_OF_CELL_DIFFERENTIATION	0.0898984	0.69348	0.248927	1.28265	enriched	1647	55	160279	9021, 655, 1495, 3475, 3659, 4092, 6772, 9283, 51043, 51564, 604, 627, 1894, 1942, 2116, 2353, 3084, 3280, 3397, 3665, 3717, 3949, 4054, 4091, 4780, 4897, 4926, 5058, 5317, 5584, 5914, 5915, 5970, 6092, 6195, 6595, 6602, 6774, 7421, 7538, 8553, 9472, 9868, 10272, 10979, 23522, 23764, 25987, 28971, 56998, 57459, 64332, 80128, 171023, 554313
user-supplied	GOBP_CELLULAR_RESPONSE_TO_CORTICOSTEROID_STIMULUS	GOBP_CELLULAR_RESPONSE_TO_CORTICOSTEROID_STIMULUS	0.0905038	0.696942	0.878305	2.40682	enriched	64	4	125364	842, 3717, 5106, 7538
user-supplied	GOBP_INTESTINAL_LIPID_ABSORPTION	GOBP_INTESTINAL_LIPID_ABSORPTION	0.0918505	0.705309	1.24832	3.48449	enriched	24	2	64495.1	3949, 51474
user-supplied	GOBP_REGULATION_OF_HIPPO_SIGNALING	GOBP_REGULATION_OF_HIPPO_SIGNALING	0.0919072	0.705309	1.01496	2.75927	enriched	41	3	178056	7073, 29970, 284086
user-supplied	GOBP_SMALL_GTPASE_MEDIATED_SIGNAL_TRANSDUCTION	GOBP_SMALL_GTPASE_MEDIATED_SIGNAL_TRANSDUCTION	0.092911	0.711607	0.393733	1.4825	enriched	500	20	214320	604, 1399, 1894, 8997, 9828, 9855, 10211, 10928, 10979, 11235, 22821, 23380, 50650, 51306, 53916, 57514, 65979, 79658, 157285, 201176
user-supplied	GOBP_MATURE_B_CELL_DIFFERENTIATION	GOBP_MATURE_B_CELL_DIFFERENTIATION	0.0932002	0.711607	1.00975	2.74492	enriched	42	3	158331	602, 604, 64332
user-supplied	GOBP_NEGATIVE_REGULATION_OF_INTRINSIC_APOPTOTIC_SIGNALING_PATHWAY_BY_P53_CLASS_MEDIATOR	GOBP_NEGATIVE_REGULATION_OF_INTRINSIC_APOPTOTIC_SIGNALING_PATHWAY_BY_P53_CLASS_MEDIATOR	0.0935326	0.711607	1.24206	3.46272	enriched	24	2	88619.2	4582, 79915
user-supplied	GOBP_CARDIAC_MUSCLE_CELL_MEMBRANE_REPOLARIZATION	GOBP_CARDIAC_MUSCLE_CELL_MEMBRANE_REPOLARIZATION	0.0935601	0.711607	1.00874	2.74213	enriched	42	3	170266	845, 2702, 10008
user-supplied	GOBP_MITOCHONDRIAL_MEMBRANE_ORGANIZATION	GOBP_MITOCHONDRIAL_MEMBRANE_ORGANIZATION	0.0937921	0.711607	0.707243	2.02839	enriched	119	6	91617.2	6774, 9868, 10939, 54978, 55288, 92609
user-supplied	GOBP_HUMORAL_IMMUNE_RESPONSE_MEDIATED_BY_CIRCULATING_IMMUNOGLOBULIN	GOBP_HUMORAL_IMMUNE_RESPONSE_MEDIATED_BY_CIRCULATING_IMMUNOGLOBULIN	0.0938611	0.711607	1.00515	2.73231	enriched	45	3	76816.1	602, 1604, 51279
user-supplied	GOBP_NEGATIVE_REGULATION_OF_RECEPTOR_SIGNALING_PATHWAY_VIA_JAK_STAT	GOBP_NEGATIVE_REGULATION_OF_RECEPTOR_SIGNALING_PATHWAY_VIA_JAK_STAT	0.0940135	0.711607	1.24332	3.46709	enriched	23	2	252521	9021, 602
user-supplied	GOBP_KERATINOCYTE_PROLIFERATION	GOBP_KERATINOCYTE_PROLIFERATION	0.0940235	0.711607	0.870041	2.38701	enriched	63	4	210155	7421, 7538, 64332, 252983
user-supplied	GOBP_ORGAN_GROWTH	GOBP_ORGAN_GROWTH	0.0941668	0.711607	0.579199	1.78461	enriched	186	9	226605	3084, 5058, 5914, 5915, 9472, 9868, 10409, 10516, 25987
user-supplied	GOBP_RESPONSE_TO_LEUKEMIA_INHIBITORY_FACTOR	GOBP_RESPONSE_TO_LEUKEMIA_INHIBITORY_FACTOR	0.0949149	0.716045	0.706092	2.02606	enriched	112	6	152726	9021, 4092, 3383, 6217, 11235, 22904
user-supplied	GOBP_POSITIVE_REGULATION_OF_INTERLEUKIN_10_PRODUCTION	GOBP_POSITIVE_REGULATION_OF_INTERLEUKIN_10_PRODUCTION	0.0953811	0.718116	1.00204	2.72383	enriched	43	3	129799	602, 6774, 54502
user-supplied	GOBP_CELL_JUNCTION_ASSEMBLY	GOBP_CELL_JUNCTION_ASSEMBLY	0.0955121	0.718116	0.383044	1.46674	enriched	523	21	303015	81671, 1495, 4092, 51564, 51599, 55209, 392617, 627, 1399, 1894, 1969, 2702, 4897, 5317, 6092, 7481, 10211, 10979, 23380, 23603, 57662
user-supplied	GOBP_CARDIAC_VENTRICLE_DEVELOPMENT	GOBP_CARDIAC_VENTRICLE_DEVELOPMENT	0.0957116	0.718402	0.653279	1.92183	enriched	134	7	228582	4092, 2702, 3084, 3280, 4091, 6092, 7481
user-supplied	GOBP_PERK_MEDIATED_UNFOLDED_PROTEIN_RESPONSE	GOBP_PERK_MEDIATED_UNFOLDED_PROTEIN_RESPONSE	0.0960508	0.719734	1.23253	3.42991	enriched	24	2	83868.4	4780, 10347
user-supplied	GOBP_MESENCHYMAL_CELL_DIFFERENTIATION	GOBP_MESENCHYMAL_CELL_DIFFERENTIATION	0.0967889	0.723345	0.497866	1.64521	enriched	273	12	205989	655, 3911, 4092, 6772, 1942, 3084, 3280, 7481, 10509, 10979, 23603, 65979
user-supplied	GOBP_NEGATIVE_REGULATION_OF_DNA_REPLICATION	GOBP_NEGATIVE_REGULATION_OF_DNA_REPLICATION	0.097488	0.72624	1.22699	3.41094	enriched	24	2	78481.8	604, 57662
user-supplied	GOBP_INTERLEUKIN_10_PRODUCTION	GOBP_INTERLEUKIN_10_PRODUCTION	0.0975716	0.72624	0.858354	2.35927	enriched	67	4	105567	961, 602, 6774, 54502
user-supplied	GOBP_REGULATION_OF_NUCLEAR_TRANSCRIBED_MRNA_CATABOLIC_PROCESS_DEADENYLATION_DEPENDENT_DECAY	GOBP_REGULATION_OF_NUCLEAR_TRANSCRIBED_MRNA_CATABOLIC_PROCESS_DEADENYLATION_DEPENDENT_DECAY	0.0977396	0.726275	1.22889	3.41742	enriched	23	2	118698	11044, 7538
user-supplied	GOBP_REGULATION_OF_PROTEIN_SUMOYLATION	GOBP_REGULATION_OF_PROTEIN_SUMOYLATION	0.0982737	0.727295	1.22696	3.41084	enriched	23	2	193360	1958, 5970
user-supplied	GOBP_NEGATIVE_REGULATION_OF_STRIATED_MUSCLE_CELL_DIFFERENTIATION	GOBP_NEGATIVE_REGULATION_OF_STRIATED_MUSCLE_CELL_DIFFERENTIATION	0.0984543	0.727295	0.992065	2.6968	enriched	44	3	133682	627, 5058, 9868
user-supplied	GOBP_REGULATION_OF_CELL_ADHESION	GOBP_REGULATION_OF_CELL_ADHESION	0.0985201	0.727295	0.318832	1.37552	enriched	824	30	162953	655, 961, 3659, 3911, 4092, 51043, 604, 1399, 1545, 1604, 1942, 1969, 3084, 3280, 3717, 4582, 5317, 5328, 5914, 5921, 5970, 6595, 6602, 10211, 10272, 10979, 23603, 57662, 64332, 283234
user-supplied	GOBP_REGULATION_OF_PROTEIN_MATURATION	GOBP_REGULATION_OF_PROTEIN_MATURATION	0.0986775	0.727295	0.85601	2.35375	enriched	66	4	135930	2934, 5328, 10418, 85409
user-supplied	GOBP_RESPONSE_TO_CAMP	GOBP_RESPONSE_TO_CAMP	0.0986938	0.727295	0.764749	2.14846	enriched	89	5	173480	6772, 2353, 5970, 9472, 348980
user-supplied	GOBP_MUSCLE_CELL_PROLIFERATION	GOBP_MUSCLE_CELL_PROLIFERATION	0.0991881	0.729599	0.515077	1.67377	enriched	252	11	177571	5031, 6772, 2353, 3084, 3717, 3836, 5058, 6774, 7536, 8241, 56998
user-supplied	GOBP_INTESTINAL_ABSORPTION	GOBP_INTESTINAL_ABSORPTION	0.0993343	0.729599	0.989296	2.68934	enriched	44	3	108892	3949, 7421, 51474
user-supplied	GOBP_REGULATION_OF_CELL_CELL_ADHESION_MEDIATED_BY_CADHERIN	GOBP_REGULATION_OF_CELL_CELL_ADHESION_MEDIATED_BY_CADHERIN	0.0998057	0.731854	1.22112	3.39098	enriched	23	2	124686	4092, 10211
user-supplied	GOBP_NEGATIVE_REGULATION_OF_CELL_PROJECTION_ORGANIZATION	GOBP_NEGATIVE_REGULATION_OF_CELL_PROJECTION_ORGANIZATION	0.10034	0.734564	0.568237	1.76515	enriched	189	9	363835	3475, 1942, 3280, 9860, 25987, 51474, 79598, 80128, 157285
user-supplied	GOBP_REGULATION_OF_MITOCHONDRION_ORGANIZATION	GOBP_REGULATION_OF_MITOCHONDRION_ORGANIZATION	0.100719	0.734792	0.69267	1.99905	enriched	118	6	116576	4000, 6773, 10928, 26355, 54978, 55288
user-supplied	GOBP_TYPE_2_IMMUNE_RESPONSE	GOBP_TYPE_2_IMMUNE_RESPONSE	0.100821	0.734792	0.98488	2.67749	enriched	44	3	100905	602, 604, 5914
user-supplied	GOBP_NEGATIVE_REGULATION_OF_CILIUM_ASSEMBLY	GOBP_NEGATIVE_REGULATION_OF_CILIUM_ASSEMBLY	0.101184	0.735899	1.21605	3.37383	enriched	23	2	119806	51474, 79598
user-supplied	GOBP_NUCLEOLAR_LARGE_RRNA_TRANSCRIPTION_BY_RNA_POLYMERASE_I	GOBP_NUCLEOLAR_LARGE_RRNA_TRANSCRIPTION_BY_RNA_POLYMERASE_I	0.101429	0.736478	1.21267	3.36243	enriched	24	2	82708.6	1663, 2074
user-supplied	GOBP_NITROGEN_COMPOUND_TRANSPORT	GOBP_NITROGEN_COMPOUND_TRANSPORT	0.10252	0.743185	0.227319	1.25523	enriched	1915	62	125228	81671, 283131, 961, 4000, 10311, 22820, 375, 377, 602, 1434, 1894, 2029, 2702, 3315, 3717, 3836, 4647, 4928, 5106, 5864, 5869, 6510, 6774, 7538, 8086, 9670, 9673, 9842, 9868, 9980, 10211, 10928, 11142, 11235, 22796, 23049, 23089, 23317, 23401, 29916, 51272, 53916, 54407, 55343, 55652, 57662, 64422, 65220, 80144, 84925, 89849, 92609, 124565, 126969, 151636, 152078, 252983, 282679, 339122, 344905, …
user-supplied	GOBP_MORPHOGENESIS_OF_AN_EPITHELIAL_SHEET	GOBP_MORPHOGENESIS_OF_AN_EPITHELIAL_SHEET	0.102785	0.743214	0.846438	2.33133	enriched	65	4	152703	655, 10979, 11235, 65979
user-supplied	GOBP_CARDIAC_MUSCLE_CELL_ACTION_POTENTIAL_INVOLVED_IN_CONTRACTION	GOBP_CARDIAC_MUSCLE_CELL_ACTION_POTENTIAL_INVOLVED_IN_CONTRACTION	0.102858	0.743214	0.847915	2.33477	enriched	63	4	225292	845, 2702, 10008, 23171
user-supplied	GOBP_RUFFLE_ASSEMBLY	GOBP_RUFFLE_ASSEMBLY	0.103182	0.74391	0.978403	2.66021	enriched	44	3	160208	3383, 9842, 23603
user-supplied	GOBP_REGULATION_OF_CELLULAR_RESPONSE_TO_HYPOXIA	GOBP_REGULATION_OF_CELLULAR_RESPONSE_TO_HYPOXIA	0.103288	0.74391	1.20656	3.34196	enriched	24	2	142253	4780, 6774
user-supplied	GOBP_LEUKOCYTE_CELL_CELL_ADHESION	GOBP_LEUKOCYTE_CELL_CELL_ADHESION	0.105065	0.754859	0.409031	1.50536	enriched	433	17	129929	655, 961, 3659, 4092, 51043, 604, 1604, 3280, 3383, 3717, 4478, 5914, 5970, 6595, 6602, 64332, 283234
user-supplied	GOBP_NEGATIVE_REGULATION_OF_OSSIFICATION	GOBP_NEGATIVE_REGULATION_OF_OSSIFICATION	0.105158	0.754859	0.972726	2.64514	enriched	44	3	125962	4092, 4054, 4091
user-supplied	GOBP_HEART_VALVE_MORPHOGENESIS	GOBP_HEART_VALVE_MORPHOGENESIS	0.105576	0.754859	0.841599	2.32007	enriched	63	4	315555	1942, 2702, 4091, 6092
user-supplied	GOBP_REGULATION_OF_DEVELOPMENTAL_GROWTH	GOBP_REGULATION_OF_DEVELOPMENTAL_GROWTH	0.105958	0.754859	0.44972	1.56787	enriched	331	14	198345	3475, 4092, 627, 3084, 4897, 5058, 6774, 7093, 9472, 9868, 10409, 10939, 59284, 80128
user-supplied	GOBP_REGULATION_OF_CELL_PROJECTION_ORGANIZATION	GOBP_REGULATION_OF_CELL_PROJECTION_ORGANIZATION	0.10627	0.754859	0.33438	1.39707	enriched	690	26	255415	655, 3475, 7226, 547, 627, 1399, 1942, 1969, 3280, 3383, 4780, 4897, 5058, 5584, 6092, 9842, 9860, 23603, 25987, 51474, 54606, 64422, 79598, 80128, 84816, 157285
user-supplied	GOBP_REGULATION_OF_NEURON_PROJECTION_DEVELOPMENT	GOBP_REGULATION_OF_NEURON_PROJECTION_DEVELOPMENT	0.106328	0.754859	0.398375	1.4894	enriched	445	18	247172	655, 3475, 547, 627, 1399, 1942, 3280, 4780, 4897, 5058, 5584, 6092, 9860, 25987, 54606, 80128, 84816, 157285
user-supplied	GOBP_PROTEIN_LOCALIZATION_TO_CYTOSKELETON	GOBP_PROTEIN_LOCALIZATION_TO_CYTOSKELETON	0.106395	0.754859	0.837126	2.30972	enriched	66	4	138002	4926, 23386, 64770, 140691
user-supplied	GOBP_CELLULAR_RESPONSE_TO_NUTRIENT_LEVELS	GOBP_CELLULAR_RESPONSE_TO_NUTRIENT_LEVELS	0.106461	0.754859	0.503914	1.65519	enriched	255	11	107356	440, 2353, 2629, 4780, 5058, 5164, 6667, 7378, 7421, 51422, 54407
user-supplied	GOBP_AMIDE_BIOSYNTHETIC_PROCESS	GOBP_AMIDE_BIOSYNTHETIC_PROCESS	0.106465	0.754859	0.590152	1.80426	enriched	170	8	127330	440, 2629, 4780, 5164, 10715, 55902, 81849, 166929
user-supplied	GOBP_HOMEOSTATIC_PROCESS	GOBP_HOMEOSTATIC_PROCESS	0.10664	0.754859	0.2296	1.2581	enriched	1805	59	138367	5031, 6772, 7226, 23315, 51043, 51599, 375, 604, 845, 1207, 1356, 1874, 1958, 2074, 2116, 2495, 2629, 3383, 3397, 3717, 3949, 4012, 4054, 4780, 4781, 4849, 5106, 5164, 5316, 5608, 6510, 6774, 7421, 7538, 9472, 9673, 9842, 10008, 10939, 11065, 25987, 50640, 51382, 51474, 55288, 55652, 55808, 64072, 64332, 65220, 79689, 83636, 112398, 129787, 171023, 252983, 282679, 344905, 376497
user-supplied	GOBP_STRIATED_MUSCLE_CELL_PROLIFERATION	GOBP_STRIATED_MUSCLE_CELL_PROLIFERATION	0.106674	0.754859	0.74825	2.1133	enriched	88	5	243456	2353, 3084, 3717, 3836, 6774
user-supplied	GOBP_REGULATION_OF_RESPONSE_TO_ENDOPLASMIC_RETICULUM_STRESS	GOBP_REGULATION_OF_RESPONSE_TO_ENDOPLASMIC_RETICULUM_STRESS	0.107189	0.756258	0.744713	2.10584	enriched	95	5	97412.3	4780, 10347, 29761, 153222, 282679
user-supplied	GOBP_FOREBRAIN_DEVELOPMENT	GOBP_FOREBRAIN_DEVELOPMENT	0.107531	0.756258	0.408616	1.50473	enriched	412	17	255350	333, 1399, 2353, 3280, 4781, 5914, 5915, 6092, 22803, 23287, 23380, 23603, 25987, 54407, 55681, 79659, 317762
user-supplied	GOBP_REGULATION_OF_COLLATERAL_SPROUTING	GOBP_REGULATION_OF_COLLATERAL_SPROUTING	0.107963	0.756258	1.19699	3.31015	enriched	22	2	351599	3475, 627
user-supplied	GOBP_KERATINOCYTE_DIFFERENTIATION	GOBP_KERATINOCYTE_DIFFERENTIATION	0.108228	0.756258	0.586754	1.79814	enriched	175	8	119949	1969, 3892, 4926, 5317, 7421, 7538, 64332, 196374
user-supplied	GOBP_REGULATION_OF_ANATOMICAL_STRUCTURE_SIZE	GOBP_REGULATION_OF_ANATOMICAL_STRUCTURE_SIZE	0.108238	0.756258	0.375636	1.45592	enriched	514	20	170741	875, 3269, 3475, 627, 1207, 1874, 2702, 2934, 4478, 4897, 5058, 5921, 6710, 51474, 54961, 55243, 80128, 118426, 171023, 282679
user-supplied	GOBP_TRANSFORMING_GROWTH_FACTOR_BETA_RECEPTOR_SIGNALING_PATHWAY	GOBP_TRANSFORMING_GROWTH_FACTOR_BETA_RECEPTOR_SIGNALING_PATHWAY	0.108479	0.756258	0.500916	1.65023	enriched	260	11	122829	4092, 2353, 3397, 4054, 4091, 6774, 9110, 10979, 23089, 25987, 64750
user-supplied	GOBP_METANEPHRIC_NEPHRON_MORPHOGENESIS	GOBP_METANEPHRIC_NEPHRON_MORPHOGENESIS	0.108583	0.756258	1.19087	3.28995	enriched	23	2	168785	6772, 3280
user-supplied	GOBP_TISSUE_MORPHOGENESIS	GOBP_TISSUE_MORPHOGENESIS	0.108703	0.756258	0.344057	1.41066	enriched	637	24	181640	9021, 655, 3911, 4092, 6772, 1747, 1969, 2116, 3084, 3280, 4478, 4638, 5058, 5914, 6092, 7421, 7481, 10979, 11235, 56998, 57662, 65979, 80004, 80144
user-supplied	GOBP_POSITIVE_REGULATION_OF_PROTEIN_LOCALIZATION_TO_PLASMA_MEMBRANE	GOBP_POSITIVE_REGULATION_OF_PROTEIN_LOCALIZATION_TO_PLASMA_MEMBRANE	0.108967	0.756258	0.831339	2.29639	enriched	66	4	232561	1969, 5317, 5584, 85409
user-supplied	GOBP_POSITIVE_REGULATION_OF_LEUKOCYTE_CELL_CELL_ADHESION	GOBP_POSITIVE_REGULATION_OF_LEUKOCYTE_CELL_CELL_ADHESION	0.109079	0.756258	0.479274	1.6149	enriched	284	12	127198	961, 51043, 604, 1604, 3280, 3717, 5914, 5970, 6595, 6602, 64332, 283234
user-supplied	GOBP_POSITIVE_REGULATION_OF_HEART_GROWTH	GOBP_POSITIVE_REGULATION_OF_HEART_GROWTH	0.109081	0.756258	0.963863	2.62181	enriched	43	3	249455	3084, 9472, 10409
user-supplied	GOBP_REGULATION_OF_DNA_REPAIR	GOBP_REGULATION_OF_DNA_REPAIR	0.110068	0.761919	0.522571	1.68636	enriched	231	10	106891	84250, 1663, 2074, 5582, 6595, 6602, 23326, 23514, 55719, 64110
user-supplied	GOBP_APOPTOTIC_PROCESS_INVOLVED_IN_DEVELOPMENT	GOBP_APOPTOTIC_PROCESS_INVOLVED_IN_DEVELOPMENT	0.110547	0.7629	0.958434	2.60761	enriched	44	3	211132	655, 6092, 7421
user-supplied	GOBP_REGULATION_OF_PROTEIN_CATABOLIC_PROCESS	GOBP_REGULATION_OF_PROTEIN_CATABOLIC_PROCESS	0.110594	0.7629	0.427722	1.53376	enriched	378	15	128716	4092, 2629, 3949, 4478, 4780, 5582, 5970, 9860, 25976, 29761, 29763, 85409, 112398, 153222, 282679
user-supplied	GOBP_METANEPHRIC_TUBULE_DEVELOPMENT	GOBP_METANEPHRIC_TUBULE_DEVELOPMENT	0.11079	0.7629	1.1806	3.25634	enriched	24	2	102812	6772, 3280
user-supplied	GOBP_PROTEIN_POLYMERIZATION	GOBP_PROTEIN_POLYMERIZATION	0.110896	0.7629	0.476894	1.61106	enriched	284	12	136612	845, 2934, 3717, 4926, 5058, 5921, 6710, 7283, 11065, 54961, 55243, 57662
user-supplied	GOBP_RESPONSE_TO_FLUID_SHEAR_STRESS	GOBP_RESPONSE_TO_FLUID_SHEAR_STRESS	0.111594	0.76652	0.955386	2.59967	enriched	44	3	152678	4092, 4091, 4780
user-supplied	GOBP_RETROGRADE_AXONAL_TRANSPORT	GOBP_RETROGRADE_AXONAL_TRANSPORT	0.111958	0.767834	1.18026	3.25523	enriched	23	2	285819	547, 23287
user-supplied	GOBP_REGULATION_OF_HETEROTYPIC_CELL_CELL_ADHESION	GOBP_REGULATION_OF_HETEROTYPIC_CELL_CELL_ADHESION	0.112446	0.769993	1.17344	3.2331	enriched	25	2	118880	655, 10211
user-supplied	GOBP_POSITIVE_REGULATION_OF_RNA_SPLICING	GOBP_POSITIVE_REGULATION_OF_RNA_SPLICING	0.112669	0.770338	0.950691	2.5875	enriched	46	3	97934.8	1207, 4928, 54407
user-supplied	GOBP_CELL_ADHESION	GOBP_CELL_ADHESION	0.113662	0.77421	0.238753	1.26967	enriched	1546	52	204598	8082, 81671, 655, 961, 1495, 3659, 3911, 4092, 51043, 392617, 333, 604, 1399, 1545, 1604, 1942, 1951, 1969, 3084, 3280, 3315, 3383, 3717, 4091, 4478, 4582, 4897, 5317, 5328, 5914, 5921, 5970, 6092, 6595, 6602, 9855, 10211, 10272, 10418, 10516, 10627, 10979, 23037, 23380, 23603, 55243, 57662, 64072, 64332, 133418, 283234, 284359
user-supplied	GOBP_ATRIAL_SEPTUM_DEVELOPMENT	GOBP_ATRIAL_SEPTUM_DEVELOPMENT	0.113698	0.77421	1.17438	3.23614	enriched	23	2	213119	2702, 7481
user-supplied	GOBP_POSITIVE_REGULATION_OF_CELL_POPULATION_PROLIFERATION	GOBP_POSITIVE_REGULATION_OF_CELL_POPULATION_PROLIFERATION	0.113757	0.77421	0.287372	1.33292	enriched	981	34	137299	283131, 961, 5031, 6772, 9283, 604, 826, 898, 1399, 1604, 1958, 3084, 3280, 3717, 4054, 5058, 5584, 5914, 5970, 6595, 6602, 6667, 6774, 10516, 10979, 11235, 29950, 54978, 57804, 79915, 80004, 252983, 282679, 283234
user-supplied	GOBP_MONOSACCHARIDE_BIOSYNTHETIC_PROCESS	GOBP_MONOSACCHARIDE_BIOSYNTHETIC_PROCESS	0.114405	0.777433	0.7295	2.07404	enriched	96	5	93491.8	1468, 5106, 5164, 5226, 51422
user-supplied	GOBP_MODULATION_OF_PROCESS_OF_ANOTHER_ORGANISM	GOBP_MODULATION_OF_PROCESS_OF_ANOTHER_ORGANISM	0.115127	0.780711	0.664364	1.94325	enriched	121	6	91579.6	9189, 1105, 2934, 6667, 54606, 55808
user-supplied	GOBP_T_CELL_ACTIVATION	GOBP_T_CELL_ACTIVATION	0.115239	0.780711	0.351003	1.42049	enriched	596	22	118629	9021, 961, 3659, 4092, 51043, 602, 604, 1604, 1958, 2629, 2934, 3280, 3383, 3717, 4478, 5316, 5914, 6595, 6602, 6774, 64332, 283234
user-supplied	GOBP_TRANSCRIPTION_INITIATION_AT_RNA_POLYMERASE_II_PROMOTER	GOBP_TRANSCRIPTION_INITIATION_AT_RNA_POLYMERASE_II_PROMOTER	0.115965	0.781973	0.574028	1.7754	enriched	178	8	87220.4	1958, 2074, 5438, 6602, 55588, 56998, 80227, 92105
user-supplied	GOBP_POSITIVE_REGULATION_OF_ALPHA_BETA_T_CELL_PROLIFERATION	GOBP_POSITIVE_REGULATION_OF_ALPHA_BETA_T_CELL_PROLIFERATION	0.116386	0.781973	1.16283	3.19896	enriched	24	2	152268	1604, 3717
user-supplied	GOBP_POSITIVE_REGULATION_OF_VASCULAR_ENDOTHELIAL_CELL_PROLIFERATION	GOBP_POSITIVE_REGULATION_OF_VASCULAR_ENDOTHELIAL_CELL_PROLIFERATION	0.116575	0.781973	1.15723	3.18112	enriched	27	2	63461.4	6667, 6774
user-supplied	GOBP_CARDIAC_MUSCLE_CELL_ACTION_POTENTIAL	GOBP_CARDIAC_MUSCLE_CELL_ACTION_POTENTIAL	0.116578	0.781973	0.728294	2.07154	enriched	88	5	279335	845, 2702, 10008, 23171, 348980
user-supplied	GOBP_INTRINSIC_APOPTOTIC_SIGNALING_PATHWAY_IN_RESPONSE_TO_DNA_DAMAGE_BY_P53_CLASS_MEDIATOR	GOBP_INTRINSIC_APOPTOTIC_SIGNALING_PATHWAY_IN_RESPONSE_TO_DNA_DAMAGE_BY_P53_CLASS_MEDIATOR	0.116644	0.781973	0.93921	2.55796	enriched	48	3	67956.3	602, 4582, 79915
user-supplied	GOBP_RNA_SPLICING	GOBP_RNA_SPLICING	0.116754	0.781973	0.395618	1.4853	enriched	453	17	102949	57018, 1207, 3188, 3191, 4928, 6634, 7536, 8241, 10658, 23326, 54407, 54502, 57461, 60680, 80004, 83707, 199746
user-supplied	GOBP_MESENCHYME_DEVELOPMENT	GOBP_MESENCHYME_DEVELOPMENT	0.11683	0.781973	0.43559	1.54588	enriched	340	14	202509	655, 3911, 4092, 6772, 1942, 3084, 3280, 6092, 7481, 10409, 10509, 10979, 23603, 65979
user-supplied	GOBP_CERAMIDE_BIOSYNTHETIC_PROCESS	GOBP_CERAMIDE_BIOSYNTHETIC_PROCESS	0.118646	0.79293	0.807383	2.24203	enriched	70	4	111995	2629, 10715, 81849, 166929
user-supplied	GOBP_REGULATION_OF_HEART_RATE_BY_CARDIAC_CONDUCTION	GOBP_REGULATION_OF_HEART_RATE_BY_CARDIAC_CONDUCTION	0.118982	0.793989	0.937948	2.55473	enriched	43	3	294519	2702, 10008, 348980
user-supplied	GOBP_RESPONSE_TO_TRANSFORMING_GROWTH_FACTOR_BETA	GOBP_RESPONSE_TO_TRANSFORMING_GROWTH_FACTOR_BETA	0.119268	0.794701	0.447905	1.56503	enriched	320	13	146201	4092, 1399, 2353, 3397, 4054, 4091, 6774, 9110, 10979, 23089, 25987, 64332, 64750
user-supplied	GOBP_REGULATION_OF_MRNA_METABOLIC_PROCESS	GOBP_REGULATION_OF_MRNA_METABOLIC_PROCESS	0.120075	0.797694	0.416884	1.51723	enriched	401	15	109602	11044, 51564, 1207, 3191, 4849, 4928, 5317, 7536, 7538, 8241, 10658, 54502, 59284, 60680, 115572
user-supplied	GOBP_NEGATIVE_REGULATION_OF_GLIOGENESIS	GOBP_NEGATIVE_REGULATION_OF_GLIOGENESIS	0.120764	0.799745	0.930093	2.53474	enriched	46	3	160156	9283, 3280, 3949
user-supplied	GOBP_ESTABLISHMENT_OF_PROTEIN_LOCALIZATION	GOBP_ESTABLISHMENT_OF_PROTEIN_LOCALIZATION	0.120838	0.799745	0.225467	1.25291	enriched	1730	56	125952	81671, 4000, 10311, 22820, 392617, 375, 377, 602, 1434, 1894, 2029, 2702, 3315, 3717, 3836, 4121, 4647, 4836, 4928, 5058, 5106, 5584, 5864, 5869, 6774, 8086, 9472, 9670, 9842, 9868, 9980, 11142, 11235, 22796, 23317, 23401, 23514, 23603, 25988, 29916, 51272, 53916, 55072, 57662, 64422, 65220, 79035, 80144, 89849, 92609, 151636, 252983, 282679, 317762, 339122, 780776
user-supplied	GOBP_POSITIVE_REGULATION_OF_CELLULAR_RESPONSE_TO_INSULIN_STIMULUS	GOBP_POSITIVE_REGULATION_OF_CELLULAR_RESPONSE_TO_INSULIN_STIMULUS	0.120923	0.799745	1.14624	3.14633	enriched	25	2	111215	51043, 5058
user-supplied	GOBP_REGULATION_OF_BROWN_FAT_CELL_DIFFERENTIATION	GOBP_REGULATION_OF_BROWN_FAT_CELL_DIFFERENTIATION	0.121765	0.803518	1.14362	3.1381	enriched	25	2	113313	655, 51043
user-supplied	GOBP_OLIGOSACCHARIDE_BIOSYNTHETIC_PROCESS	GOBP_OLIGOSACCHARIDE_BIOSYNTHETIC_PROCESS	0.121855	0.803518	1.14198	3.13297	enriched	26	2	124644	55808, 81849
user-supplied	GOBP_REGULATION_OF_FAT_CELL_DIFFERENTIATION	GOBP_REGULATION_OF_FAT_CELL_DIFFERENTIATION	0.123045	0.808232	0.602248	1.82622	enriched	147	7	139584	655, 51043, 3280, 7538, 10979, 28971, 171023
user-supplied	GOBP_MITOCHONDRIAL_CALCIUM_ION_HOMEOSTASIS	GOBP_MITOCHONDRIAL_CALCIUM_ION_HOMEOSTASIS	0.123057	0.808232	1.13966	3.12572	enriched	25	2	106844	10939, 83636
user-supplied	GOBP_POSITIVE_REGULATION_OF_RESPONSE_TO_CYTOKINE_STIMULUS	GOBP_POSITIVE_REGULATION_OF_RESPONSE_TO_CYTOKINE_STIMULUS	0.124031	0.81157	0.795789	2.21619	enriched	70	4	128898	3665, 54502, 84166, 153222
user-supplied	GOBP_REGULATION_OF_ANATOMICAL_STRUCTURE_MORPHOGENESIS	GOBP_REGULATION_OF_ANATOMICAL_STRUCTURE_MORPHOGENESIS	0.124401	0.81157	0.287677	1.33333	enriched	908	32	191304	655, 3475, 6772, 22905, 547, 604, 627, 1545, 1942, 1944, 1969, 3280, 3315, 3397, 4478, 4780, 5058, 5921, 5970, 6092, 6667, 6773, 6774, 10516, 10928, 10979, 11235, 23603, 59284, 80128, 103910, 157285
user-supplied	GOBP_NEGATIVE_REGULATION_OF_ENDOCYTOSIS	GOBP_NEGATIVE_REGULATION_OF_ENDOCYTOSIS	0.124435	0.81157	0.794282	2.21285	enriched	73	4	132660	961, 10347, 29763, 64422
user-supplied	GOBP_UROGENITAL_SYSTEM_DEVELOPMENT	GOBP_UROGENITAL_SYSTEM_DEVELOPMENT	0.124566	0.81157	0.795881	2.21639	enriched	68	4	185393	655, 1399, 5914, 7481
user-supplied	GOBP_VIRAL_RNA_GENOME_REPLICATION	GOBP_VIRAL_RNA_GENOME_REPLICATION	0.124717	0.81157	1.13271	3.10405	enriched	26	2	82547.3	54606, 89849
user-supplied	GOBP_NEURON_PROJECTION_GUIDANCE	GOBP_NEURON_PROJECTION_GUIDANCE	0.125861	0.81663	0.48085	1.61745	enriched	244	11	309996	655, 627, 1942, 1944, 1951, 4781, 4897, 6092, 8997, 10509, 133418
user-supplied	GOBP_REGULATION_OF_EXECUTION_PHASE_OF_APOPTOSIS	GOBP_REGULATION_OF_EXECUTION_PHASE_OF_APOPTOSIS	0.126325	0.816811	1.12672	3.08551	enriched	27	2	95338	842, 7159
user-supplied	GOBP_NEGATIVE_REGULATION_OF_T_CELL_APOPTOTIC_PROCESS	GOBP_NEGATIVE_REGULATION_OF_T_CELL_APOPTOTIC_PROCESS	0.126625	0.816811	1.12913	3.09297	enriched	25	2	145940	602, 1942
user-supplied	GOBP_SYNAPTIC_VESICLE_TRANSPORT	GOBP_SYNAPTIC_VESICLE_TRANSPORT	0.126641	0.816811	0.914901	2.49653	enriched	47	3	133238	5864, 80128, 118426
user-supplied	GOBP_NEGATIVE_REGULATION_OF_ACTIN_FILAMENT_DEPOLYMERIZATION	GOBP_NEGATIVE_REGULATION_OF_ACTIN_FILAMENT_DEPOLYMERIZATION	0.126677	0.816811	0.915381	2.49773	enriched	46	3	116100	2934, 6710, 51474
user-supplied	GOBP_PROTEIN_LOCALIZATION_TO_CHROMOSOME_TELOMERIC_REGION	GOBP_PROTEIN_LOCALIZATION_TO_CHROMOSOME_TELOMERIC_REGION	0.126807	0.816811	1.12711	3.08671	enriched	26	2	138690	26277, 79035
user-supplied	GOBP_REGULATION_OF_HEMOPOIESIS	GOBP_REGULATION_OF_HEMOPOIESIS	0.12736	0.819188	0.384519	1.46891	enriched	445	17	126747	3659, 4092, 6772, 51043, 604, 2353, 3665, 5914, 6595, 6602, 6774, 7538, 10272, 23522, 56998, 64332, 554313
user-supplied	GOBP_LYMPHOCYTE_ACTIVATION_INVOLVED_IN_IMMUNE_RESPONSE	GOBP_LYMPHOCYTE_ACTIVATION_INVOLVED_IN_IMMUNE_RESPONSE	0.127834	0.81923	0.497842	1.64517	enriched	234	10	128010	9021, 4092, 51043, 602, 604, 3383, 5914, 6774, 64332, 79915
user-supplied	GOBP_FAT_CELL_DIFFERENTIATION	GOBP_FAT_CELL_DIFFERENTIATION	0.127918	0.81923	0.475303	1.6085	enriched	259	11	153997	655, 3475, 51043, 3280, 4091, 7538, 10979, 28971, 54463, 79689, 171023
user-supplied	GOBP_RESPONSE_TO_ANGIOTENSIN	GOBP_RESPONSE_TO_ANGIOTENSIN	0.129793	0.827661	0.90843	2.48042	enriched	46	3	226187	4780, 5582, 5970
user-supplied	GOBP_INTEGRIN_MEDIATED_SIGNALING_PATHWAY	GOBP_INTEGRIN_MEDIATED_SIGNALING_PATHWAY	0.130937	0.833765	0.637591	1.89192	enriched	119	6	165209	961, 1495, 3911, 5328, 10979, 65979
user-supplied	GOBP_AORTA_DEVELOPMENT	GOBP_AORTA_DEVELOPMENT	0.131505	0.834254	0.78103	2.18372	enriched	69	4	195810	3280, 4091, 4638, 6092
user-supplied	GOBP_REGULATION_OF_TYROSINE_PHOSPHORYLATION_OF_STAT_PROTEIN	GOBP_REGULATION_OF_TYROSINE_PHOSPHORYLATION_OF_STAT_PROTEIN	0.131756	0.834254	1.11246	3.04184	enriched	26	2	143203	3280, 3717
user-supplied	GOBP_MESONEPHRIC_TUBULE_MORPHOGENESIS	GOBP_MESONEPHRIC_TUBULE_MORPHOGENESIS	0.131804	0.834254	0.781049	2.18376	enriched	68	4	182574	3911, 3280, 7481, 56998
user-supplied	GOBP_CELL_JUNCTION_ORGANIZATION	GOBP_CELL_JUNCTION_ORGANIZATION	0.131951	0.834254	0.288173	1.33399	enriched	853	31	261773	81671, 1495, 3911, 4092, 51564, 51599, 55209, 392617, 375, 547, 627, 1399, 1894, 1942, 1969, 2702, 4897, 5317, 5584, 5864, 6092, 6710, 7481, 10211, 10939, 10979, 23380, 23603, 55243, 57662, 85461
user-supplied	GOBP_REGULATION_OF_MUSCLE_ADAPTATION	GOBP_REGULATION_OF_MUSCLE_ADAPTATION	0.132531	0.83673	0.694863	2.00343	enriched	98	5	161491	4000, 5058, 9472, 9868, 10715
user-supplied	GOBP_SYNAPTIC_VESICLE_MATURATION	GOBP_SYNAPTIC_VESICLE_MATURATION	0.132918	0.837878	1.1072	3.02587	enriched	27	2	78922.3	5864, 51382
user-supplied	GOBP_POSITIVE_REGULATION_OF_INTERFERON_ALPHA_PRODUCTION	GOBP_POSITIVE_REGULATION_OF_INTERFERON_ALPHA_PRODUCTION	0.13316	0.837878	1.10826	3.02907	enriched	26	2	150792	6772, 3665
user-supplied	GOBP_CELLULAR_RESPONSE_TO_PH	GOBP_CELLULAR_RESPONSE_TO_PH	0.133653	0.837878	1.1051	3.01952	enriched	27	2	103836	3777, 51305
user-supplied	GOBP_MUSCLE_ADAPTATION	GOBP_MUSCLE_ADAPTATION	0.133708	0.837878	0.63202	1.88141	enriched	125	6	142941	4000, 2934, 5058, 9472, 9868, 10715
user-supplied	GOBP_REGULATION_OF_CELL_DEVELOPMENT	GOBP_REGULATION_OF_CELL_DEVELOPMENT	0.133721	0.837878	0.28898	1.33506	enriched	853	30	161159	655, 1495, 3475, 3659, 4092, 6772, 9283, 51043, 604, 627, 2353, 3280, 3665, 3949, 5058, 5584, 5914, 5970, 6092, 6595, 6602, 6774, 7538, 8553, 10272, 23522, 56998, 64332, 80128, 554313
user-supplied	GOBP_CARDIAC_MUSCLE_CELL_CONTRACTION	GOBP_CARDIAC_MUSCLE_CELL_CONTRACTION	0.133842	0.837878	0.694861	2.00343	enriched	91	5	232724	845, 2702, 2934, 10008, 23171
user-supplied	GOBP_SISTER_CHROMATID_SEGREGATION	GOBP_SISTER_CHROMATID_SEGREGATION	0.134154	0.838649	0.489605	1.63167	enriched	237	10	112551	11044, 4926, 6595, 6602, 7283, 8086, 11065, 79598, 348235, 348654
user-supplied	GOBP_REGULATION_OF_RESPONSE_TO_BIOTIC_STIMULUS	GOBP_REGULATION_OF_RESPONSE_TO_BIOTIC_STIMULUS	0.134432	0.839209	0.340885	1.40619	enriched	585	21	96020.5	3659, 6772, 1604, 2074, 3665, 4780, 5058, 5608, 5970, 6773, 7867, 9111, 9868, 10211, 27246, 54502, 55072, 64332, 80254, 84166, 151636
user-supplied	GOBP_NEGATIVE_REGULATION_OF_CHONDROCYTE_DIFFERENTIATION	GOBP_NEGATIVE_REGULATION_OF_CHONDROCYTE_DIFFERENTIATION	0.135153	0.842432	1.10483	3.01871	enriched	25	2	206304	4054, 5915
user-supplied	GOBP_INTERLEUKIN_6_MEDIATED_SIGNALING_PATHWAY	GOBP_INTERLEUKIN_6_MEDIATED_SIGNALING_PATHWAY	0.135327	0.842432	1.10091	3.0069	enriched	27	2	114185	3717, 6774
user-supplied	GOBP_NON_CANONICAL_WNT_SIGNALING_PATHWAY	GOBP_NON_CANONICAL_WNT_SIGNALING_PATHWAY	0.135919	0.844726	0.77225	2.16463	enriched	69	4	163563	1951, 7481, 57674, 64750
user-supplied	GOBP_RESPONSE_TO_ACIDIC_PH	GOBP_RESPONSE_TO_ACIDIC_PH	0.136075	0.844726	1.09824	2.99888	enriched	27	2	109097	3777, 51305
user-supplied	GOBP_DIACYLGLYCEROL_METABOLIC_PROCESS	GOBP_DIACYLGLYCEROL_METABOLIC_PROCESS	0.136413	0.845644	1.09913	3.00156	enriched	26	2	158942	151056, 9489
user-supplied	GOBP_POSITIVE_REGULATION_OF_PROTEIN_CONTAINING_COMPLEX_ASSEMBLY	GOBP_POSITIVE_REGULATION_OF_PROTEIN_CONTAINING_COMPLEX_ASSEMBLY	0.136638	0.845865	0.512818	1.66999	enriched	205	9	138844	84250, 3084, 4478, 4926, 5058, 10979, 23514, 55243, 55719
user-supplied	GOBP_MOLTING_CYCLE	GOBP_MOLTING_CYCLE	0.137571	0.847401	0.626199	1.87049	enriched	122	6	143128	3911, 1747, 4926, 5970, 9855, 25987
user-supplied	GOBP_NEUROEPITHELIAL_CELL_DIFFERENTIATION	GOBP_NEUROEPITHELIAL_CELL_DIFFERENTIATION	0.138108	0.847401	0.888366	2.43115	enriched	47	3	180506	1747, 3280, 7481
user-supplied	GOBP_ENDOTHELIAL_CELL_APOPTOTIC_PROCESS	GOBP_ENDOTHELIAL_CELL_APOPTOTIC_PROCESS	0.138124	0.847401	0.766098	2.15136	enriched	74	4	105346	3383, 3397, 4780, 5584
user-supplied	GOBP_NEGATIVE_REGULATION_OF_NF_KAPPAB_TRANSCRIPTION_FACTOR_ACTIVITY	GOBP_NEGATIVE_REGULATION_OF_NF_KAPPAB_TRANSCRIPTION_FACTOR_ACTIVITY	0.138682	0.847401	0.885538	2.42429	enriched	49	3	92649.7	602, 1545, 84166
user-supplied	GOBP_NEGATIVE_REGULATION_OF_STEM_CELL_POPULATION_MAINTENANCE	GOBP_NEGATIVE_REGULATION_OF_STEM_CELL_POPULATION_MAINTENANCE	0.139257	0.847401	1.09089	2.97692	enriched	26	2	108539	655, 51123
user-supplied	GOBP_POSITIVE_REGULATION_OF_GTPASE_ACTIVITY	GOBP_POSITIVE_REGULATION_OF_GTPASE_ACTIVITY	0.139481	0.847401	0.684083	1.98195	enriched	93	5	182359	1894, 1969, 10928, 23380, 23603
user-supplied	GOBP_RETINAL_GANGLION_CELL_AXON_GUIDANCE	GOBP_RETINAL_GANGLION_CELL_AXON_GUIDANCE	0.139944	0.847401	1.09868	3.00021	enriched	23	2	577551	4897, 6092
user-supplied	GOBP_WATER_TRANSPORT	GOBP_WATER_TRANSPORT	0.139987	0.847401	1.08609	2.96265	enriched	28	2	91182.7	5317, 282679
user-supplied	GOBP_SUPEROXIDE_METABOLIC_PROCESS	GOBP_SUPEROXIDE_METABOLIC_PROCESS	0.140276	0.847401	0.762116	2.1428	enriched	73	4	124300	655, 875, 4780, 10516
user-supplied	GOBP_BRANCHING_INVOLVED_IN_MAMMARY_GLAND_DUCT_MORPHOGENESIS	GOBP_BRANCHING_INVOLVED_IN_MAMMARY_GLAND_DUCT_MORPHOGENESIS	0.140455	0.847401	1.09049	2.97573	enriched	25	2	303595	1969, 7421
user-supplied	GOBP_EXTERNAL_ENCAPSULATING_STRUCTURE_ORGANIZATION	GOBP_EXTERNAL_ENCAPSULATING_STRUCTURE_ORGANIZATION	0.140535	0.847401	0.408911	1.50518	enriched	350	14	154290	1999, 333, 602, 1545, 2934, 4791, 6774, 7093, 10211, 10516, 23187, 54507, 81621, 83716
user-supplied	GOBP_MICROTUBULE_BASED_TRANSPORT	GOBP_MICROTUBULE_BASED_TRANSPORT	0.140571	0.847401	0.482222	1.61967	enriched	232	10	156525	22820, 547, 3315, 23287, 55288, 57662, 79659, 80128, 112752, 118426
user-supplied	GOBP_POSITIVE_REGULATION_OF_AUTOPHAGY_OF_MITOCHONDRION	GOBP_POSITIVE_REGULATION_OF_AUTOPHAGY_OF_MITOCHONDRION	0.14063	0.847401	1.08549	2.96088	enriched	27	2	102969	2629, 10715
user-supplied	GOBP_REGULATION_OF_CELL_CYCLE	GOBP_REGULATION_OF_CELL_CYCLE	0.140681	0.847401	0.257308	1.29344	enriched	1107	37	120340	57018, 655, 3659, 84250, 440, 604, 898, 1663, 1894, 2074, 3280, 4582, 4926, 5608, 5914, 6595, 6602, 6774, 7159, 9656, 11065, 23326, 25988, 51422, 55719, 56979, 57662, 65979, 79035, 79598, 79915, 80254, 81928, 115572, 151636, 252983, 348654
user-supplied	GOBP_PROTEIN_PROCESSING	GOBP_PROTEIN_PROCESSING	0.140794	0.847401	0.481523	1.61854	enriched	236	10	134634	842, 2934, 5328, 7093, 10418, 10939, 51279, 79659, 85409, 219743
user-supplied	GOBP_PHOSPHATE_ION_TRANSPORT	GOBP_PHOSPHATE_ION_TRANSPORT	0.140824	0.847401	1.08486	2.95902	enriched	27	2	85681.8	1468, 7421
user-supplied	GOBP_MUSCLE_CELL_APOPTOTIC_PROCESS	GOBP_MUSCLE_CELL_APOPTOTIC_PROCESS	0.140884	0.847401	0.679834	1.97355	enriched	100	5	129512	655, 3084, 3717, 4780, 8241
user-supplied	GOBP_TELOMERE_CAPPING	GOBP_TELOMERE_CAPPING	0.141572	0.850385	1.08335	2.95457	enriched	27	2	140167	26277, 79035
user-supplied	GOBP_TELOMERE_ORGANIZATION	GOBP_TELOMERE_ORGANIZATION	0.142641	0.855652	0.53496	1.70738	enriched	188	8	92382.1	4000, 84250, 898, 23049, 26277, 55719, 79035, 554313
user-supplied	GOBP_PLASMA_MEMBRANE_ORGANIZATION	GOBP_PLASMA_MEMBRANE_ORGANIZATION	0.143271	0.858277	0.534501	1.7066	enriched	179	8	140310	81671, 2934, 5864, 10211, 10347, 26509, 29763, 284359
user-supplied	GOBP_WNT_SIGNALING_PATHWAY_PLANAR_CELL_POLARITY_PATHWAY	GOBP_WNT_SIGNALING_PATHWAY_PLANAR_CELL_POLARITY_PATHWAY	0.144019	0.861398	0.875362	2.39974	enriched	47	3	178484	1951, 7481, 64750
user-supplied	GOBP_BLASTODERM_SEGMENTATION	GOBP_BLASTODERM_SEGMENTATION	0.144458	0.861398	1.07718	2.93637	enriched	26	2	166045	3911, 10409
user-supplied	GOBP_GLYCOSYL_COMPOUND_METABOLIC_PROCESS	GOBP_GLYCOSYL_COMPOUND_METABOLIC_PROCESS	0.144469	0.861398	0.753861	2.12519	enriched	74	4	118753	2079, 2629, 7378, 140733
user-supplied	GOBP_MULTICELLULAR_ORGANISMAL_LEVEL_HOMEOSTASIS	GOBP_MULTICELLULAR_ORGANISMAL_LEVEL_HOMEOSTASIS	0.144744	0.861398	0.281021	1.32448	enriched	857	30	140012	6772, 7226, 51043, 51599, 604, 1958, 2074, 2116, 2629, 3397, 3717, 4012, 4054, 4781, 4849, 5316, 5608, 6510, 6774, 7538, 9673, 9842, 25987, 55652, 55808, 64072, 64332, 129787, 171023, 376497
user-supplied	GOBP_GLYCOSYL_COMPOUND_CATABOLIC_PROCESS	GOBP_GLYCOSYL_COMPOUND_CATABOLIC_PROCESS	0.14476	0.861398	1.07442	2.92828	enriched	27	2	130539	2629, 7378
user-supplied	GOBP_ESTABLISHMENT_OF_PROTEIN_LOCALIZATION_TO_ORGANELLE	GOBP_ESTABLISHMENT_OF_PROTEIN_LOCALIZATION_TO_ORGANELLE	0.145243	0.862494	0.367209	1.4437	enriched	453	17	119727	4000, 602, 1434, 1894, 3717, 3836, 4121, 4836, 4928, 6774, 9670, 9868, 11142, 23514, 55072, 79035, 92609
user-supplied	GOBP_REGULATION_OF_UBIQUITIN_PROTEIN_TRANSFERASE_ACTIVITY	GOBP_REGULATION_OF_UBIQUITIN_PROTEIN_TRANSFERASE_ACTIVITY	0.145525	0.862494	1.0712	2.91888	enriched	28	2	123147	11065, 151636
user-supplied	GOBP_VESICLE_TRANSPORT_ALONG_MICROTUBULE	GOBP_VESICLE_TRANSPORT_ALONG_MICROTUBULE	0.145525	0.862494	0.871168	2.3897	enriched	48	3	131884	547, 80128, 118426
user-supplied	GOBP_REGULATION_OF_STRIATED_MUSCLE_CELL_DIFFERENTIATION	GOBP_REGULATION_OF_STRIATED_MUSCLE_CELL_DIFFERENTIATION	0.146368	0.864902	0.67072	1.95565	enriched	99	5	158291	627, 3084, 5058, 9472, 9868
user-supplied	GOBP_POSITIVE_REGULATION_OF_FAT_CELL_DIFFERENTIATION	GOBP_POSITIVE_REGULATION_OF_FAT_CELL_DIFFERENTIATION	0.146599	0.864902	0.750559	2.11818	enriched	72	4	136655	655, 51043, 7538, 28971
user-supplied	GOBP_RESPONSE_TO_ABIOTIC_STIMULUS	GOBP_RESPONSE_TO_ABIOTIC_STIMULUS	0.146832	0.864902	0.247539	1.28087	enriched	1166	39	138549	655, 875, 1643, 3269, 3659, 4000, 6772, 7226, 602, 842, 1894, 1958, 2074, 2353, 2629, 2934, 3315, 3777, 4638, 4780, 4836, 5058, 5328, 5864, 5970, 6774, 7481, 8553, 10347, 10715, 23514, 26355, 51305, 54407, 79035, 85461, 112398, 376497, 440498
user-supplied	GOBP_INTRACELLULAR_PROTEIN_TRANSPORT	GOBP_INTRACELLULAR_PROTEIN_TRANSPORT	0.146903	0.864902	0.310049	1.36349	enriched	674	24	120482	4000, 10311, 22820, 375, 377, 602, 1434, 1894, 3315, 3717, 3836, 4647, 4928, 5869, 6774, 9670, 9868, 11142, 11235, 23401, 29916, 57662, 92609, 339122
user-supplied	GOBP_ENDOTHELIUM_DEVELOPMENT	GOBP_ENDOTHELIUM_DEVELOPMENT	0.147982	0.869144	0.564618	1.75878	enriched	152	7	179700	2116, 2702, 3084, 3383, 3397, 4478, 11235
user-supplied	GOBP_SENSORY_SYSTEM_DEVELOPMENT	GOBP_SENSORY_SYSTEM_DEVELOPMENT	0.148014	0.869144	0.365927	1.44185	enriched	436	17	185895	655, 1545, 1969, 2353, 3280, 4647, 4781, 5316, 5584, 5914, 5915, 6774, 22803, 23287, 25987, 65979, 348980
user-supplied	GOBP_ANIMAL_ORGAN_FORMATION	GOBP_ANIMAL_ORGAN_FORMATION	0.148711	0.870939	0.748765	2.11439	enriched	69	4	270941	655, 3280, 6092, 7481
user-supplied	GOBP_L_ALPHA_AMINO_ACID_TRANSMEMBRANE_TRANSPORT	GOBP_L_ALPHA_AMINO_ACID_TRANSMEMBRANE_TRANSPORT	0.149256	0.87298	0.745184	2.10683	enriched	73	4	107957	6510, 54407, 124565, 152078
user-supplied	GOBP_ACYL_COA_METABOLIC_PROCESS	GOBP_ACYL_COA_METABOLIC_PROCESS	0.149716	0.873846	0.665329	1.94513	enriched	98	5	143993	5164, 10654, 55902, 84693, 254552
user-supplied	GOBP_INTEGRATED_STRESS_RESPONSE_SIGNALING	GOBP_INTEGRATED_STRESS_RESPONSE_SIGNALING	0.149983	0.873846	0.86001	2.36318	enriched	51	3	88264.2	2353, 4780, 10347
user-supplied	GOBP_NEGATIVE_REGULATION_OF_PROTEOLYSIS_INVOLVED_IN_PROTEIN_CATABOLIC_PROCESS	GOBP_NEGATIVE_REGULATION_OF_PROTEOLYSIS_INVOLVED_IN_PROTEIN_CATABOLIC_PROCESS	0.150077	0.873846	0.743133	2.10251	enriched	76	4	128965	1942, 5582, 29761, 282679
user-supplied	GOBP_COLUMNAR_CUBOIDAL_EPITHELIAL_CELL_DEVELOPMENT	GOBP_COLUMNAR_CUBOIDAL_EPITHELIAL_CELL_DEVELOPMENT	0.150305	0.873846	1.05976	2.88567	enriched	27	2	129655	5914, 5915
user-supplied	GOBP_MYOBLAST_FUSION	GOBP_MYOBLAST_FUSION	0.150385	0.873846	0.861033	2.3656	enriched	48	3	176083	9149, 10211, 85461
user-supplied	GOBP_NEGATIVE_REGULATION_OF_COLD_INDUCED_THERMOGENESIS	GOBP_NEGATIVE_REGULATION_OF_COLD_INDUCED_THERMOGENESIS	0.150842	0.875354	0.860245	2.36374	enriched	48	3	206667	3397, 4012, 5608
user-supplied	GOBP_PEPTIDYL_LYSINE_MODIFICATION	GOBP_PEPTIDYL_LYSINE_MODIFICATION	0.151588	0.876295	0.603853	1.82915	enriched	128	6	119796	9189, 51564, 84250, 1958, 5970, 55719
user-supplied	GOBP_TRABECULA_MORPHOGENESIS	GOBP_TRABECULA_MORPHOGENESIS	0.151595	0.876295	0.858457	2.35952	enriched	48	3	161100	655, 3084, 22904
user-supplied	GOBP_MITOTIC_CELL_CYCLE_PROCESS	GOBP_MITOTIC_CELL_CYCLE_PROCESS	0.152145	0.878336	0.289444	1.33568	enriched	780	27	125014	655, 11044, 375, 604, 898, 1894, 2029, 4582, 4781, 4926, 5921, 6595, 6602, 7283, 8086, 8453, 9110, 9656, 11065, 23326, 25988, 79035, 79598, 79915, 221035, 348235, 348654
user-supplied	GOBP_PHOSPHATIDYLCHOLINE_METABOLIC_PROCESS	GOBP_PHOSPHATIDYLCHOLINE_METABOLIC_PROCESS	0.152995	0.881271	0.737802	2.09133	enriched	75	4	89199.5	151056, 3949, 50640, 126969
user-supplied	GOBP_CENTRAL_NERVOUS_SYSTEM_DEVELOPMENT	GOBP_CENTRAL_NERVOUS_SYSTEM_DEVELOPMENT	0.153173	0.881271	0.25134	1.28575	enriched	1066	37	220527	655, 875, 9283, 51599, 333, 604, 1399, 1942, 1969, 2353, 2629, 2934, 3084, 3280, 3949, 4781, 4897, 5058, 5914, 5915, 6092, 6774, 8624, 10409, 10715, 22803, 23287, 23380, 23603, 25987, 54407, 55140, 55681, 64770, 79659, 140733, 317762
user-supplied	GOBP_NUCLEOSIDE_METABOLIC_PROCESS	GOBP_NUCLEOSIDE_METABOLIC_PROCESS	0.153256	0.881271	0.853611	2.34811	enriched	50	3	133849	2079, 7378, 140733
user-supplied	GOBP_PHOSPHATIDYLETHANOLAMINE_METABOLIC_PROCESS	GOBP_PHOSPHATIDYLETHANOLAMINE_METABOLIC_PROCESS	0.153445	0.881271	1.05	2.85765	enriched	28	2	84717.8	151056, 50640
user-supplied	GOBP_GLYCEROLIPID_BIOSYNTHETIC_PROCESS	GOBP_GLYCEROLIPID_BIOSYNTHETIC_PROCESS	0.153798	0.881461	0.466156	1.59386	enriched	239	10	124811	3949, 5106, 9110, 9489, 10423, 23049, 81490, 93183, 126969, 376497
user-supplied	GOBP_EMBRYONIC_PLACENTA_MORPHOGENESIS	GOBP_EMBRYONIC_PLACENTA_MORPHOGENESIS	0.154073	0.881461	1.0502	2.85823	enriched	27	2	142701	9021, 655
user-supplied	GOBP_POSITIVE_REGULATION_OF_T_HELPER_CELL_DIFFERENTIATION	GOBP_POSITIVE_REGULATION_OF_T_HELPER_CELL_DIFFERENTIATION	0.154192	0.881461	1.04984	2.85721	enriched	27	2	145885	5914, 64332
user-supplied	GOBP_CYTOKINETIC_PROCESS	GOBP_CYTOKINETIC_PROCESS	0.154406	0.881461	0.8507	2.34129	enriched	51	3	95474.2	375, 1894, 9110
user-supplied	GOBP_ALDEHYDE_METABOLIC_PROCESS	GOBP_ALDEHYDE_METABOLIC_PROCESS	0.154469	0.881461	0.735123	2.08574	enriched	75	4	84831.6	222, 1468, 1545, 25953
user-supplied	GOBP_POSITIVE_REGULATION_OF_MOLECULAR_FUNCTION	GOBP_POSITIVE_REGULATION_OF_MOLECULAR_FUNCTION	0.154841	0.882455	0.324224	1.38296	enriched	576	21	138228	81671, 627, 1663, 1894, 1969, 3084, 3280, 3717, 5584, 5914, 5970, 9618, 10211, 10928, 11065, 11235, 23380, 23603, 55072, 65979, 151636
user-supplied	GOBP_INTEGRIN_ACTIVATION	GOBP_INTEGRIN_ACTIVATION	0.155248	0.883644	1.0471	2.84937	enriched	27	2	125863	9855, 10979
user-supplied	GOBP_PROTEIN_LOCALIZATION_TO_ENDOSOME	GOBP_PROTEIN_LOCALIZATION_TO_ENDOSOME	0.155886	0.885455	1.0454	2.84453	enriched	27	2	122726	4478, 151636
user-supplied	GOBP_RETROGRADE_VESICLE_MEDIATED_TRANSPORT_GOLGI_TO_ENDOPLASMIC_RETICULUM	GOBP_RETROGRADE_VESICLE_MEDIATED_TRANSPORT_GOLGI_TO_ENDOPLASMIC_RETICULUM	0.156125	0.885455	0.847161	2.33301	enriched	51	3	106797	377, 51272, 57222
user-supplied	GOBP_SYNAPTIC_TRANSMISSION_DOPAMINERGIC	GOBP_SYNAPTIC_TRANSMISSION_DOPAMINERGIC	0.156163	0.885455	1.04337	2.83878	enriched	28	2	121543	10211, 25953
user-supplied	GOBP_NEGATIVE_CHEMOTAXIS	GOBP_NEGATIVE_CHEMOTAXIS	0.156731	0.887546	0.852003	2.34434	enriched	45	3	463924	3084, 6092, 10509
user-supplied	GOBP_POSITIVE_REGULATION_OF_INTERLEUKIN_17_PRODUCTION	GOBP_POSITIVE_REGULATION_OF_INTERLEUKIN_17_PRODUCTION	0.158084	0.894066	1.03831	2.82444	enriched	28	2	96130.8	51043, 3717
user-supplied	GOBP_CORPUS_CALLOSUM_DEVELOPMENT	GOBP_CORPUS_CALLOSUM_DEVELOPMENT	0.158555	0.894859	1.0388	2.82583	enriched	27	2	121075	23603, 25987
user-supplied	GOBP_POSITIVE_REGULATION_OF_CELL_CYCLE_PROCESS	GOBP_POSITIVE_REGULATION_OF_CELL_CYCLE_PROCESS	0.158648	0.894859	0.439433	1.55183	enriched	272	11	119417	84250, 898, 1663, 1894, 4926, 11065, 55719, 56979, 79915, 252983, 348654
user-supplied	GOBP_DNA_TEMPLATED_TRANSCRIPTION_INITIATION	GOBP_DNA_TEMPLATED_TRANSCRIPTION_INITIATION	0.159084	0.894859	0.484436	1.62326	enriched	218	9	85917.6	1958, 2074, 5438, 6602, 55588, 56998, 64332, 80227, 92105
user-supplied	GOBP_RNA_SPLICING_VIA_TRANSESTERIFICATION_REACTIONS	GOBP_RNA_SPLICING_VIA_TRANSESTERIFICATION_REACTIONS	0.159165	0.894859	0.420388	1.52255	enriched	311	12	106899	1207, 3191, 4928, 6634, 7536, 8241, 10658, 54502, 57461, 60680, 80004, 199746
user-supplied	GOBP_GLUTATHIONE_METABOLIC_PROCESS	GOBP_GLUTATHIONE_METABOLIC_PROCESS	0.15934	0.894859	0.840047	2.31648	enriched	52	3	70165.1	4780, 8086, 373156
user-supplied	GOBP_CELLULAR_RESPONSE_TO_NUTRIENT	GOBP_CELLULAR_RESPONSE_TO_NUTRIENT	0.15943	0.894859	0.840876	2.3184	enriched	50	3	106665	4780, 5164, 7421
user-supplied	GOBP_MODULATION_BY_HOST_OF_VIRAL_GENOME_REPLICATION	GOBP_MODULATION_BY_HOST_OF_VIRAL_GENOME_REPLICATION	0.159671	0.895057	1.03613	2.81828	enriched	27	2	153152	9189, 54606
user-supplied	GOBP_LABYRINTHINE_LAYER_DEVELOPMENT	GOBP_LABYRINTHINE_LAYER_DEVELOPMENT	0.15991	0.895057	0.840675	2.31793	enriched	49	3	139625	9021, 655, 3280
user-supplied	GOBP_PROTEIN_CATABOLIC_PROCESS_IN_THE_VACUOLE	GOBP_PROTEIN_CATABOLIC_PROCESS_IN_THE_VACUOLE	0.160069	0.895057	1.0323	2.80753	enriched	29	2	78184.2	2629, 3949
user-supplied	GOBP_PLASMA_MEMBRANE_REPAIR	GOBP_PLASMA_MEMBRANE_REPAIR	0.160876	0.897143	1.03049	2.80243	enriched	29	2	93034.6	5864, 26509
user-supplied	GOBP_POSITIVE_REGULATION_OF_NEURON_DIFFERENTIATION	GOBP_POSITIVE_REGULATION_OF_NEURON_DIFFERENTIATION	0.160883	0.897143	0.648695	1.91304	enriched	96	5	227741	655, 604, 1894, 4897, 5914
user-supplied	GOBP_CD8_POSITIVE_ALPHA_BETA_T_CELL_ACTIVATION	GOBP_CD8_POSITIVE_ALPHA_BETA_T_CELL_ACTIVATION	0.161167	0.897143	1.03082	2.80337	enriched	28	2	128817	3659, 51043
user-supplied	GOBP_NEUTRAL_LIPID_BIOSYNTHETIC_PROCESS	GOBP_NEUTRAL_LIPID_BIOSYNTHETIC_PROCESS	0.161248	0.897143	0.836755	2.30886	enriched	51	3	109989	3949, 5106, 376497
user-supplied	GOBP_NEGATIVE_REGULATION_OF_CARDIAC_MUSCLE_TISSUE_GROWTH	GOBP_NEGATIVE_REGULATION_OF_CARDIAC_MUSCLE_TISSUE_GROWTH	0.161774	0.898948	1.02987	2.80069	enriched	28	2	193139	5058, 9868
user-supplied	GOBP_NEGATIVE_REGULATION_OF_CELLULAR_COMPONENT_ORGANIZATION	GOBP_NEGATIVE_REGULATION_OF_CELLULAR_COMPONENT_ORGANIZATION	0.1621	0.899634	0.287856	1.33357	enriched	743	26	191461	655, 961, 3475, 4000, 1942, 2629, 2934, 3280, 3949, 6092, 6710, 9860, 10347, 23603, 25987, 26277, 29763, 51474, 54961, 54978, 56998, 64422, 79598, 80128, 157285, 348654
user-supplied	GOBP_NEGATIVE_REGULATION_OF_ALPHA_BETA_T_CELL_ACTIVATION	GOBP_NEGATIVE_REGULATION_OF_ALPHA_BETA_T_CELL_ACTIVATION	0.162454	0.900479	0.834917	2.30462	enriched	50	3	137028	4092, 51043, 604
user-supplied	GOBP_NEGATIVE_REGULATION_OF_DNA_BINDING_TRANSCRIPTION_FACTOR_ACTIVITY	GOBP_NEGATIVE_REGULATION_OF_DNA_BINDING_TRANSCRIPTION_FACTOR_ACTIVITY	0.162834	0.901461	0.720315	2.05508	enriched	76	4	103978	602, 1545, 3397, 84166
user-supplied	GOBP_POLARIZED_EPITHELIAL_CELL_DIFFERENTIATION	GOBP_POLARIZED_EPITHELIAL_CELL_DIFFERENTIATION	0.16317	0.9022	1.0278	2.79491	enriched	27	2	184595	4478, 57662
user-supplied	GOBP_C4_DICARBOXYLATE_TRANSPORT	GOBP_C4_DICARBOXYLATE_TRANSPORT	0.163918	0.904189	1.02401	2.78435	enriched	28	2	105561	1468, 6510
user-supplied	GOBP_REGULATION_OF_DEFENSE_RESPONSE	GOBP_REGULATION_OF_DEFENSE_RESPONSE	0.164032	0.904189	0.267678	1.30693	enriched	898	30	100697	9021, 283131, 961, 3659, 6772, 604, 2074, 2629, 3665, 3717, 3949, 4780, 5058, 5608, 5970, 6773, 6774, 7867, 9111, 9868, 10211, 10658, 22904, 27246, 54502, 55072, 64332, 80254, 84166, 151636
user-supplied	GOBP_PROTEIN_K48_LINKED_UBIQUITINATION	GOBP_PROTEIN_K48_LINKED_UBIQUITINATION	0.164263	0.904189	0.641807	1.89991	enriched	101	5	124331	10299, 9111, 11065, 27246, 151636
user-supplied	GOBP_PROTEIN_AUTOUBIQUITINATION	GOBP_PROTEIN_AUTOUBIQUITINATION	0.165137	0.904924	0.716655	2.04757	enriched	75	4	111250	1643, 27246, 57674, 151636
user-supplied	GOBP_PORPHYRIN_CONTAINING_COMPOUND_METABOLIC_PROCESS	GOBP_PORPHYRIN_CONTAINING_COMPOUND_METABOLIC_PROCESS	0.165433	0.904924	0.827544	2.28769	enriched	53	3	62901	7390, 55652, 200205
user-supplied	GOBP_REGULATION_OF_CATABOLIC_PROCESS	GOBP_REGULATION_OF_CATABOLIC_PROCESS	0.16549	0.904924	0.24217	1.27401	enriched	1142	37	110419	283131, 4092, 11044, 826, 2597, 2629, 3315, 3949, 4478, 4780, 4849, 5317, 5582, 5970, 6774, 7538, 8241, 9860, 10658, 10715, 23287, 25976, 29761, 29763, 51382, 51422, 54502, 55072, 59284, 79156, 85409, 112398, 115572, 151636, 153222, 219743, 282679
user-supplied	GOBP_METANEPHRIC_EPITHELIUM_DEVELOPMENT	GOBP_METANEPHRIC_EPITHELIUM_DEVELOPMENT	0.165521	0.904924	1.02003	2.77328	enriched	28	2	98320.8	6772, 3280
user-supplied	GOBP_MRNA_TRANSPORT	GOBP_MRNA_TRANSPORT	0.165696	0.904924	0.583565	1.79242	enriched	129	6	104180	283131, 4928, 7538, 8086, 23049, 23089
user-supplied	GOBP_FATTY_ACID_CATABOLIC_PROCESS	GOBP_FATTY_ACID_CATABOLIC_PROCESS	0.166111	0.906076	0.638561	1.89375	enriched	103	5	86192.9	5106, 84693, 91452, 219743, 254552
user-supplied	GOBP_NEGATIVE_REGULATION_OF_HEMOPOIESIS	GOBP_NEGATIVE_REGULATION_OF_HEMOPOIESIS	0.166492	0.906825	0.582709	1.79088	enriched	128	6	142387	3659, 4092, 51043, 604, 5914, 10272
user-supplied	GOBP_MATURATION_OF_SSU_RRNA	GOBP_MATURATION_OF_SSU_RRNA	0.166655	0.906825	0.824985	2.28185	enriched	54	3	61830.1	5822, 6217, 79954
user-supplied	GOBP_INFLAMMATORY_RESPONSE_TO_WOUNDING	GOBP_INFLAMMATORY_RESPONSE_TO_WOUNDING	0.167642	0.909256	1.01288	2.75351	enriched	30	2	85293	6774, 64332
user-supplied	GOBP_REGULATION_OF_KERATINOCYTE_PROLIFERATION	GOBP_REGULATION_OF_KERATINOCYTE_PROLIFERATION	0.168199	0.909256	0.824823	2.28148	enriched	49	3	225866	7421, 7538, 252983
user-supplied	GOBP_ARACHIDONATE_METABOLIC_PROCESS	GOBP_ARACHIDONATE_METABOLIC_PROCESS	0.168434	0.909256	0.82197	2.27498	enriched	52	3	72389	1545, 50640, 158584
user-supplied	GOBP_BONE_MORPHOGENESIS	GOBP_BONE_MORPHOGENESIS	0.168559	0.909256	0.636027	1.88896	enriched	99	5	177609	875, 4054, 5914, 5915, 25987
user-supplied	GOBP_REGULATION_OF_ESTABLISHMENT_OF_PROTEIN_LOCALIZATION_TO_MITOCHONDRION	GOBP_REGULATION_OF_ESTABLISHMENT_OF_PROTEIN_LOCALIZATION_TO_MITOCHONDRION	0.168746	0.909256	0.821477	2.27386	enriched	52	3	92223.8	4836, 9868, 55072
user-supplied	GOBP_EMBRYONIC_CAMERA_TYPE_EYE_MORPHOGENESIS	GOBP_EMBRYONIC_CAMERA_TYPE_EYE_MORPHOGENESIS	0.169031	0.909256	1.01363	2.75558	enriched	27	2	175198	655, 65979
user-supplied	GOBP_VIRAL_TRANSCRIPTION	GOBP_VIRAL_TRANSCRIPTION	0.169088	0.909256	0.820799	2.27231	enriched	52	3	88669	1105, 6667, 7538
user-supplied	GOBP_REGULATION_OF_MOLECULAR_FUNCTION	GOBP_REGULATION_OF_MOLECULAR_FUNCTION	0.169645	0.909256	0.249426	1.28329	enriched	1013	34	135651	81671, 602, 627, 1545, 1663, 1894, 1969, 2597, 3084, 3280, 3397, 3717, 4781, 5584, 5914, 5970, 7538, 9618, 10008, 10114, 10211, 10928, 11065, 11235, 23380, 23603, 29950, 53339, 55072, 56998, 59284, 65979, 84166, 151636
user-supplied	GOBP_POSITIVE_REGULATION_OF_RESPONSE_TO_WOUNDING	GOBP_POSITIVE_REGULATION_OF_RESPONSE_TO_WOUNDING	0.169683	0.909256	0.708906	2.03177	enriched	76	4	143483	4638, 4780, 5328, 10979
user-supplied	GOBP_REGULATION_OF_VASCULAR_PERMEABILITY	GOBP_REGULATION_OF_VASCULAR_PERMEABILITY	0.169831	0.909256	0.820739	2.27218	enriched	50	3	169251	3269, 10979, 56998
user-supplied	GOBP_ORGANIC_ACID_TRANSMEMBRANE_TRANSPORT	GOBP_ORGANIC_ACID_TRANSMEMBRANE_TRANSPORT	0.169924	0.909256	0.53516	1.70772	enriched	156	7	133782	1468, 6510, 54407, 124565, 133418, 152078, 376497
user-supplied	GOBP_T_HELPER_CELL_LINEAGE_COMMITMENT	GOBP_T_HELPER_CELL_LINEAGE_COMMITMENT	0.170151	0.909256	1.00763	2.73909	enriched	29	2	79153.3	9021, 6774
user-supplied	GOBP_RESPONSE_TO_ORGANOPHOSPHORUS	GOBP_RESPONSE_TO_ORGANOPHOSPHORUS	0.170321	0.909256	0.577488	1.78156	enriched	128	6	153396	5031, 6772, 2353, 5970, 9472, 348980
user-supplied	GOBP_STEM_CELL_DIFFERENTIATION	GOBP_STEM_CELL_DIFFERENTIATION	0.170437	0.909256	0.428406	1.53481	enriched	264	11	190030	655, 3911, 3084, 3280, 4054, 4780, 6774, 10509, 23603, 57459, 65979
user-supplied	GOBP_REGULATION_OF_TRANSPORT	GOBP_REGULATION_OF_TRANSPORT	0.17079	0.909256	0.20399	1.22629	enriched	1655	53	147164	81671, 283131, 961, 5031, 375, 845, 1894, 2029, 2702, 3084, 3280, 3717, 4478, 4638, 4780, 4926, 5106, 5582, 5584, 5864, 5869, 6774, 8086, 8241, 9110, 9381, 9472, 10008, 10211, 10347, 10715, 10939, 11142, 11235, 23171, 23317, 23401, 25953, 26509, 29763, 51272, 51305, 51422, 53916, 54407, 54978, 59284, 64422, 65220, 80128, 118426, 196996, 252983
user-supplied	GOBP_CELL_CELL_ADHESION	GOBP_CELL_CELL_ADHESION	0.170923	0.909256	0.249432	1.2833	enriched	994	34	214639	81671, 655, 961, 1495, 3659, 4092, 51043, 392617, 604, 1545, 1604, 1951, 3280, 3315, 3383, 3717, 4478, 4897, 5317, 5914, 5970, 6092, 6595, 6602, 10211, 10272, 10627, 55243, 57662, 64072, 64332, 133418, 283234, 284359
user-supplied	GOBP_HOMOLOGOUS_CHROMOSOME_PAIRING_AT_MEIOSIS	GOBP_HOMOLOGOUS_CHROMOSOME_PAIRING_AT_MEIOSIS	0.170983	0.909256	0.816736	2.2631	enriched	53	3	74348	898, 9985, 56979
user-supplied	GOBP_REGULATION_OF_MEMBRANE_PROTEIN_ECTODOMAIN_PROTEOLYSIS	GOBP_REGULATION_OF_MEMBRANE_PROTEIN_ECTODOMAIN_PROTEOLYSIS	0.171328	0.910002	1.00693	2.73719	enriched	28	2	255392	9860, 29763
user-supplied	GOBP_REGULATION_OF_ADAPTIVE_IMMUNE_RESPONSE	GOBP_REGULATION_OF_ADAPTIVE_IMMUNE_RESPONSE	0.17209	0.911148	0.469647	1.59943	enriched	219	9	91085.2	3659, 4092, 51043, 604, 1604, 3665, 3717, 64332, 79915
user-supplied	GOBP_DEVELOPMENTAL_CELL_GROWTH	GOBP_DEVELOPMENTAL_CELL_GROWTH	0.172158	0.911148	0.447707	1.56472	enriched	233	10	236615	3475, 4092, 627, 4897, 5058, 9472, 9868, 59284, 65059, 80128
user-supplied	GOBP_CEREBELLAR_CORTEX_FORMATION	GOBP_CEREBELLAR_CORTEX_FORMATION	0.172738	0.91238	1.00557	2.73346	enriched	27	2	315763	2629, 23287
user-supplied	GOBP_REGULATION_OF_INSULIN_RECEPTOR_SIGNALING_PATHWAY	GOBP_REGULATION_OF_INSULIN_RECEPTOR_SIGNALING_PATHWAY	0.172801	0.91238	0.703239	2.02029	enriched	78	4	108759	9021, 51043, 5058, 5970
user-supplied	GOBP_RETINA_DEVELOPMENT_IN_CAMERA_TYPE_EYE	GOBP_RETINA_DEVELOPMENT_IN_CAMERA_TYPE_EYE	0.174269	0.916494	0.496755	1.64338	enriched	179	8	200168	1545, 2353, 3280, 4781, 6774, 22803, 23287, 348980
user-supplied	GOBP_AUTOPHAGOSOME_ORGANIZATION	GOBP_AUTOPHAGOSOME_ORGANIZATION	0.174331	0.916494	0.571686	1.77125	enriched	131	6	102755	81671, 2629, 54463, 64422, 89849, 339122
user-supplied	GOBP_CANONICAL_NF_KAPPAB_SIGNAL_TRANSDUCTION	GOBP_CANONICAL_NF_KAPPAB_SIGNAL_TRANSDUCTION	0.174492	0.916494	0.389826	1.47672	enriched	340	13	119258	6772, 56674, 602, 1894, 2597, 3315, 4215, 4791, 5970, 6774, 9618, 10211, 55072
user-supplied	GOBP_CARDIAC_MUSCLE_CONTRACTION	GOBP_CARDIAC_MUSCLE_CONTRACTION	0.174713	0.916494	0.529747	1.6985	enriched	154	7	191947	4092, 845, 2702, 2934, 5608, 10008, 23171
user-supplied	GOBP_DEOXYRIBONUCLEOTIDE_CATABOLIC_PROCESS	GOBP_DEOXYRIBONUCLEOTIDE_CATABOLIC_PROCESS	0.174747	0.916494	0.99608	2.70765	enriched	30	2	98749.9	4913, 7378
user-supplied	GOBP_CELLULAR_RESPONSE_TO_GROWTH_HORMONE_STIMULUS	GOBP_CELLULAR_RESPONSE_TO_GROWTH_HORMONE_STIMULUS	0.174919	0.916494	0.996792	2.70958	enriched	29	2	130134	3717, 6774
user-supplied	GOBP_REGULATION_OF_PHAGOCYTOSIS	GOBP_REGULATION_OF_PHAGOCYTOSIS	0.175021	0.916494	0.625183	1.86859	enriched	105	5	94991.9	961, 5582, 6774, 10347, 64422
user-supplied	GOBP_ORGANOPHOSPHATE_CATABOLIC_PROCESS	GOBP_ORGANOPHOSPHATE_CATABOLIC_PROCESS	0.175854	0.919771	0.442071	1.55593	enriched	247	10	133730	151056, 2597, 3949, 4913, 6774, 7378, 23171, 50640, 51422, 254552
user-supplied	GOBP_GLOMERULAR_EPITHELIUM_DEVELOPMENT	GOBP_GLOMERULAR_EPITHELIUM_DEVELOPMENT	0.176136	0.920051	0.995706	2.70664	enriched	28	2	198154	10409, 171023
user-supplied	GOBP_NEURON_RECOGNITION	GOBP_NEURON_RECOGNITION	0.176478	0.920051	0.811997	2.2524	enriched	47	3	527082	4897, 6092, 133418
user-supplied	GOBP_DETOXIFICATION	GOBP_DETOXIFICATION	0.176595	0.920051	0.526429	1.69288	enriched	166	7	79476.9	655, 1356, 4780, 10516, 10928, 29914, 373156
user-supplied	GOBP_PHOSPHOLIPID_BIOSYNTHETIC_PROCESS	GOBP_PHOSPHOLIPID_BIOSYNTHETIC_PROCESS	0.176734	0.920051	0.441281	1.5547	enriched	245	10	123755	2224, 9110, 9489, 10423, 10654, 23049, 81490, 93183, 126969, 166929
user-supplied	GOBP_REGULATION_OF_HAIR_CYCLE	GOBP_REGULATION_OF_HAIR_CYCLE	0.177464	0.922769	0.990838	2.69349	enriched	29	2	113638	4926, 25987
user-supplied	GOBP_KETONE_BIOSYNTHETIC_PROCESS	GOBP_KETONE_BIOSYNTHETIC_PROCESS	0.177764	0.923255	0.804012	2.23449	enriched	53	3	99115.9	1958, 29914, 84816
user-supplied	GOBP_NERVE_DEVELOPMENT	GOBP_NERVE_DEVELOPMENT	0.178499	0.924298	0.622628	1.86382	enriched	97	5	237903	627, 3280, 5582, 9860, 10939
user-supplied	GOBP_ESTABLISHMENT_OF_MITOCHONDRION_LOCALIZATION_MICROTUBULE_MEDIATED	GOBP_ESTABLISHMENT_OF_MITOCHONDRION_LOCALIZATION_MICROTUBULE_MEDIATED	0.178588	0.924298	0.989801	2.6907	enriched	28	2	162907	23287, 55288
user-supplied	GOBP_RRNA_METABOLIC_PROCESS	GOBP_RRNA_METABOLIC_PROCESS	0.17894	0.924468	0.439174	1.55143	enriched	263	10	64282.9	1663, 2074, 5822, 6217, 10775, 22803, 54606, 55299, 79954, 117246
user-supplied	GOBP_REGULATION_OF_PROTEIN_POLYUBIQUITINATION	GOBP_REGULATION_OF_PROTEIN_POLYUBIQUITINATION	0.179061	0.924468	0.987382	2.6842	enriched	29	2	156053	9111, 80254
user-supplied	GOBP_POSITIVE_REGULATION_OF_SMALL_GTPASE_MEDIATED_SIGNAL_TRANSDUCTION	GOBP_POSITIVE_REGULATION_OF_SMALL_GTPASE_MEDIATED_SIGNAL_TRANSDUCTION	0.179244	0.924468	0.694776	2.00326	enriched	73	4	218015	1399, 10979, 50650, 157285
user-supplied	GOBP_POSITIVE_REGULATION_OF_COAGULATION	GOBP_POSITIVE_REGULATION_OF_COAGULATION	0.179484	0.924634	0.985087	2.67805	enriched	30	2	101363	4780, 5328
user-supplied	GOBP_REGULATION_OF_VASCULATURE_DEVELOPMENT	GOBP_REGULATION_OF_VASCULATURE_DEVELOPMENT	0.17993	0.925861	0.371257	1.44956	enriched	376	14	136081	6772, 22905, 1545, 1942, 1944, 1969, 3315, 3397, 4780, 5970, 6667, 6774, 10516, 11235
user-supplied	GOBP_RESPONSE_TO_ARSENIC_CONTAINING_SUBSTANCE	GOBP_RESPONSE_TO_ARSENIC_CONTAINING_SUBSTANCE	0.180468	0.927556	0.982662	2.67156	enriched	30	2	77089.4	7390, 54407
user-supplied	GOBP_NEGATIVE_REGULATION_OF_INTERLEUKIN_2_PRODUCTION	GOBP_NEGATIVE_REGULATION_OF_INTERLEUKIN_2_PRODUCTION	0.181495	0.93075	0.981713	2.66902	enriched	29	2	127992	51564, 7538
user-supplied	GOBP_POSITIVE_REGULATION_OF_VASOCONSTRICTION	GOBP_POSITIVE_REGULATION_OF_VASOCONSTRICTION	0.181774	0.93075	0.981063	2.66729	enriched	29	2	122361	3269, 2702
user-supplied	GOBP_REGULATION_OF_NUCLEOTIDE_EXCISION_REPAIR	GOBP_REGULATION_OF_NUCLEOTIDE_EXCISION_REPAIR	0.181811	0.93075	0.980959	2.66701	enriched	29	2	136645	6595, 6602
user-supplied	GOBP_MAMMARY_GLAND_MORPHOGENESIS	GOBP_MAMMARY_GLAND_MORPHOGENESIS	0.181926	0.93075	0.799312	2.22401	enriched	49	3	279491	1999, 1969, 7421
user-supplied	GOBP_SMOOTH_MUSCLE_TISSUE_DEVELOPMENT	GOBP_SMOOTH_MUSCLE_TISSUE_DEVELOPMENT	0.183121	0.935787	0.979779	2.66387	enriched	28	2	184111	4638, 25976
user-supplied	GOBP_RESPONSE_TO_WOUNDING	GOBP_RESPONSE_TO_WOUNDING	0.183662	0.937117	0.302888	1.35376	enriched	588	21	138682	1495, 3084, 3315, 3717, 4638, 4780, 4781, 5058, 5328, 5864, 6774, 7538, 9860, 10627, 10979, 11235, 22821, 25987, 26127, 26509, 64332
user-supplied	GOBP_REGULATION_OF_ERYTHROCYTE_DIFFERENTIATION	GOBP_REGULATION_OF_ERYTHROCYTE_DIFFERENTIATION	0.184013	0.937117	0.792645	2.20923	enriched	53	3	136932	6772, 6774, 7538
user-supplied	GOBP_PROTEIN_COMPLEX_OLIGOMERIZATION	GOBP_PROTEIN_COMPLEX_OLIGOMERIZATION	0.185315	0.941979	0.412884	1.51117	enriched	276	11	148402	7226, 1894, 6510, 10409, 23089, 65987, 79689, 201176, 282679, 283219, 348980
user-supplied	GOBP_EPITHELIAL_CELL_DIFFERENTIATION_INVOLVED_IN_KIDNEY_DEVELOPMENT	GOBP_EPITHELIAL_CELL_DIFFERENTIATION_INVOLVED_IN_KIDNEY_DEVELOPMENT	0.185812	0.941979	0.791482	2.20667	enriched	50	3	220649	6772, 10409, 171023
user-supplied	GOBP_GLYCOSYLATION	GOBP_GLYCOSYLATION	0.185912	0.941979	0.432285	1.54077	enriched	245	10	184683	746, 2629, 4121, 6184, 22796, 55343, 55808, 81849, 282679, 644974
user-supplied	GOBP_NEGATIVE_REGULATION_OF_EXTRINSIC_APOPTOTIC_SIGNALING_PATHWAY	GOBP_NEGATIVE_REGULATION_OF_EXTRINSIC_APOPTOTIC_SIGNALING_PATHWAY	0.185944	0.941979	0.610405	1.84118	enriched	102	5	160226	1495, 4000, 3084, 3383, 5970
user-supplied	GOBP_VIRAL_PROCESS	GOBP_VIRAL_PROCESS	0.186146	0.941979	0.353869	1.42457	enriched	408	15	110002	9189, 6772, 1105, 1604, 1969, 3383, 3665, 3949, 6510, 6667, 7538, 23089, 54606, 89849, 339122
user-supplied	GOBP_POSITIVE_REGULATION_OF_VASCULAR_ASSOCIATED_SMOOTH_MUSCLE_CELL_PROLIFERATION	GOBP_POSITIVE_REGULATION_OF_VASCULAR_ASSOCIATED_SMOOTH_MUSCLE_CELL_PROLIFERATION	0.186237	0.941979	0.788908	2.20099	enriched	53	3	152597	5031, 3717, 5058
user-supplied	GOBP_MOLTING_CYCLE_PROCESS	GOBP_MOLTING_CYCLE_PROCESS	0.186533	0.942404	0.609593	1.83968	enriched	102	5	157519	3911, 1747, 4926, 5970, 9855
user-supplied	GOBP_POSITIVE_REGULATION_OF_BLOOD_VESSEL_ENDOTHELIAL_CELL_MIGRATION	GOBP_POSITIVE_REGULATION_OF_BLOOD_VESSEL_ENDOTHELIAL_CELL_MIGRATION	0.186879	0.94308	0.680584	1.97503	enriched	80	4	144635	51564, 3315, 4780, 6667
user-supplied	GOBP_RELEASE_OF_CYTOCHROME_C_FROM_MITOCHONDRIA	GOBP_RELEASE_OF_CYTOCHROME_C_FROM_MITOCHONDRIA	0.187401	0.944644	0.785808	2.19418	enriched	55	3	98650.5	4000, 26355, 92609
user-supplied	GOBP_REGULATION_OF_OSSIFICATION	GOBP_REGULATION_OF_OSSIFICATION	0.188002	0.946602	0.555106	1.74213	enriched	127	6	195799	655, 4092, 4054, 4091, 7421, 166929
user-supplied	GOBP_RIBONUCLEOPROTEIN_COMPLEX_BIOGENESIS	GOBP_RIBONUCLEOPROTEIN_COMPLEX_BIOGENESIS	0.188775	0.948201	0.341356	1.40685	enriched	459	16	70160.3	1207, 5822, 6217, 6233, 6634, 7536, 8241, 10658, 10775, 22803, 54606, 55299, 57461, 60680, 79954, 117246
user-supplied	GOBP_MEMBRANE_LIPID_CATABOLIC_PROCESS	GOBP_MEMBRANE_LIPID_CATABOLIC_PROCESS	0.189212	0.948201	0.782872	2.18775	enriched	54	3	105441	222, 1545, 2629
user-supplied	GOBP_POSITIVE_REGULATION_OF_STRESS_FIBER_ASSEMBLY	GOBP_POSITIVE_REGULATION_OF_STRESS_FIBER_ASSEMBLY	0.189305	0.948201	0.783658	2.18947	enriched	52	3	133552	961, 5058, 10979
user-supplied	GOBP_SENSORY_ORGAN_MORPHOGENESIS	GOBP_SENSORY_ORGAN_MORPHOGENESIS	0.189563	0.948201	0.393073	1.48153	enriched	296	12	209267	655, 1969, 4647, 5584, 5915, 6774, 23287, 25987, 64072, 65979, 286262, 348980
user-supplied	GOBP_RNA_PROCESSING	GOBP_RNA_PROCESSING	0.189694	0.948201	0.245275	1.27797	enriched	1006	32	87182.6	57018, 11044, 51564, 1207, 3188, 3191, 4928, 5822, 6217, 6634, 6774, 7536, 8241, 10658, 10775, 22803, 23326, 54407, 54502, 54606, 55140, 55299, 57461, 60680, 79954, 80004, 83707, 85495, 92105, 117246, 126789, 199746
user-supplied	GOBP_THYMUS_DEVELOPMENT	GOBP_THYMUS_DEVELOPMENT	0.189848	0.948201	0.783455	2.18902	enriched	51	3	177604	1399, 3280, 171023
user-supplied	GOBP_MACROMOLECULE_CATABOLIC_PROCESS	GOBP_MACROMOLECULE_CATABOLIC_PROCESS	0.190099	0.948201	0.201733	1.22352	enriched	1579	49	103953	283131, 4092, 10299, 11044, 1942, 2629, 3949, 4012, 4121, 4478, 4780, 4849, 5317, 5582, 5970, 6233, 7538, 7993, 8241, 8453, 9618, 9860, 10658, 10939, 11065, 22803, 23049, 23287, 25976, 27246, 29761, 29763, 54502, 57674, 59284, 64110, 64422, 64750, 80344, 85409, 92105, 112398, 115572, 126433, 151636, 153222, 197131, 282679, 283219
user-supplied	GOBP_MORPHOGENESIS_OF_AN_EPITHELIUM	GOBP_MORPHOGENESIS_OF_AN_EPITHELIUM	0.190237	0.948201	0.313679	1.36845	enriched	516	19	179919	9021, 655, 3911, 6772, 1747, 1969, 3280, 4478, 5058, 5914, 7421, 7481, 10979, 11235, 56998, 57662, 65979, 80004, 80144
user-supplied	GOBP_ESTABLISHMENT_OF_RNA_LOCALIZATION	GOBP_ESTABLISHMENT_OF_RNA_LOCALIZATION	0.190901	0.950447	0.509569	1.66457	enriched	161	7	118782	283131, 4928, 7538, 8086, 10211, 23049, 23089
user-supplied	GOBP_REGULATION_OF_CELL_MATRIX_ADHESION	GOBP_REGULATION_OF_CELL_MATRIX_ADHESION	0.191714	0.953431	0.550658	1.73439	enriched	127	6	235631	604, 5328, 5921, 10979, 23603, 57662
user-supplied	GOBP_ER_NUCLEUS_SIGNALING_PATHWAY	GOBP_ER_NUCLEUS_SIGNALING_PATHWAY	0.192337	0.955093	0.777339	2.17567	enriched	54	3	100919	51043, 4780, 10347
user-supplied	GOBP_MITOTIC_NUCLEAR_DIVISION	GOBP_MITOTIC_NUCLEAR_DIVISION	0.192642	0.955093	0.405754	1.50043	enriched	284	11	110572	655, 11044, 4781, 4926, 7283, 8086, 11065, 79598, 221035, 348235, 348654
user-supplied	GOBP_REGULATION_OF_TRANSCRIPTION_BY_RNA_POLYMERASE_III	GOBP_REGULATION_OF_TRANSCRIPTION_BY_RNA_POLYMERASE_III	0.192692	0.955093	0.956102	2.60154	enriched	30	2	148291	55209, 2074
user-supplied	GOBP_CEREBELLAR_PURKINJE_CELL_LAYER_DEVELOPMENT	GOBP_CEREBELLAR_PURKINJE_CELL_LAYER_DEVELOPMENT	0.192965	0.955383	0.955754	2.60063	enriched	30	2	175184	2629, 23287
user-supplied	GOBP_ACTIVIN_RECEPTOR_SIGNALING_PATHWAY	GOBP_ACTIVIN_RECEPTOR_SIGNALING_PATHWAY	0.193561	0.956649	0.776447	2.17374	enriched	52	3	190089	4092, 4091, 10272
user-supplied	GOBP_NEGATIVE_REGULATION_OF_INTRINSIC_APOPTOTIC_SIGNALING_PATHWAY_IN_RESPONSE_TO_DNA_DAMAGE	GOBP_NEGATIVE_REGULATION_OF_INTRINSIC_APOPTOTIC_SIGNALING_PATHWAY_IN_RESPONSE_TO_DNA_DAMAGE	0.19414	0.956649	0.951794	2.59035	enriched	31	2	91525.7	4582, 79915
user-supplied	GOBP_NEGATIVE_REGULATION_OF_DEVELOPMENTAL_GROWTH	GOBP_NEGATIVE_REGULATION_OF_DEVELOPMENTAL_GROWTH	0.194354	0.956649	0.599172	1.82061	enriched	102	5	207161	3475, 5058, 7093, 9868, 80128
user-supplied	GOBP_RESPONSE_TO_BACTERIUM	GOBP_RESPONSE_TO_BACTERIUM	0.194365	0.956649	0.277188	1.31941	enriched	714	24	101052	602, 842, 1604, 1969, 2353, 3717, 4091, 4781, 4791, 5106, 5914, 5970, 6038, 7538, 7867, 8349, 22904, 55072, 56169, 57674, 64332, 84166, 140733, 254827
user-supplied	GOBP_PLACENTA_DEVELOPMENT	GOBP_PLACENTA_DEVELOPMENT	0.194511	0.956649	0.5055	1.65781	enriched	161	7	121207	9021, 655, 1747, 2116, 3280, 7421, 23199
user-supplied	GOBP_APOPTOTIC_PROCESS_INVOLVED_IN_MORPHOGENESIS	GOBP_APOPTOTIC_PROCESS_INVOLVED_IN_MORPHOGENESIS	0.195712	0.961494	0.949402	2.58416	enriched	30	2	116717	655, 7421
user-supplied	GOBP_PHOTORECEPTOR_CELL_DEVELOPMENT	GOBP_PHOTORECEPTOR_CELL_DEVELOPMENT	0.197316	0.968304	0.769304	2.15826	enriched	53	3	180966	4647, 5584, 348980
user-supplied	GOBP_MUSCLE_HYPERTROPHY	GOBP_MUSCLE_HYPERTROPHY	0.19786	0.969271	0.593526	1.81036	enriched	107	5	171395	4000, 5058, 9472, 9868, 10715
user-supplied	GOBP_REGULATION_OF_GLIAL_CELL_DIFFERENTIATION	GOBP_REGULATION_OF_GLIAL_CELL_DIFFERENTIATION	0.197948	0.969271	0.664632	1.94377	enriched	77	4	204292	9283, 3280, 3949, 5970
user-supplied	GOBP_MACROAUTOPHAGY	GOBP_MACROAUTOPHAGY	0.198533	0.971068	0.355839	1.42738	enriched	379	14	107545	81671, 826, 2597, 2629, 9842, 10715, 51382, 54463, 55072, 57674, 64422, 89849, 91452, 339122
user-supplied	GOBP_NON_CANONICAL_NF_KAPPAB_SIGNAL_TRANSDUCTION	GOBP_NON_CANONICAL_NF_KAPPAB_SIGNAL_TRANSDUCTION	0.20091	0.979386	0.537705	1.71207	enriched	138	6	100306	655, 51564, 602, 4791, 5970, 9111
user-supplied	GOBP_HEART_GROWTH	GOBP_HEART_GROWTH	0.201299	0.979386	0.589993	1.80398	enriched	103	5	236001	3084, 5058, 9472, 9868, 10409
user-supplied	GOBP_POSITIVE_REGULATION_OF_UBIQUITIN_DEPENDENT_PROTEIN_CATABOLIC_PROCESS	GOBP_POSITIVE_REGULATION_OF_UBIQUITIN_DEPENDENT_PROTEIN_CATABOLIC_PROCESS	0.201425	0.979386	0.58846	1.80121	enriched	108	5	108776	4092, 2629, 4780, 23287, 85409
user-supplied	GOBP_EXIT_FROM_MITOSIS	GOBP_EXIT_FROM_MITOSIS	0.201554	0.979386	0.936206	2.55029	enriched	31	2	130464	4781, 11065
user-supplied	GOBP_PROTEIN_CATABOLIC_PROCESS	GOBP_PROTEIN_CATABOLIC_PROCESS	0.201964	0.979943	0.228452	1.25665	enriched	1078	35	114774	4092, 10299, 1942, 2629, 3949, 4012, 4121, 4478, 4780, 5582, 5970, 6233, 7993, 8453, 9618, 9860, 10939, 11065, 23287, 25976, 27246, 29761, 29763, 57674, 64110, 64750, 80344, 85409, 112398, 126433, 151636, 153222, 197131, 282679, 283219
user-supplied	GOBP_REGULATION_OF_NON_CANONICAL_NF_KAPPAB_SIGNAL_TRANSDUCTION	GOBP_REGULATION_OF_NON_CANONICAL_NF_KAPPAB_SIGNAL_TRANSDUCTION	0.202191	0.979943	0.587336	1.79919	enriched	110	5	102770	655, 51564, 602, 5970, 9111
user-supplied	GOBP_CARTILAGE_DEVELOPMENT	GOBP_CARTILAGE_DEVELOPMENT	0.202329	0.979943	0.439314	1.55164	enriched	214	9	172804	655, 875, 4092, 4054, 4781, 5914, 5915, 7481, 25987
user-supplied	GOBP_RESPONSE_TO_PROTOZOAN	GOBP_RESPONSE_TO_PROTOZOAN	0.202888	0.981583	0.932426	2.54067	enriched	32	2	64858.9	602, 283234
user-supplied	GOBP_ISOPRENOID_BIOSYNTHETIC_PROCESS	GOBP_ISOPRENOID_BIOSYNTHETIC_PROCESS	0.204481	0.984175	0.93119	2.53753	enriched	30	2	147721	2224, 10654
user-supplied	GOBP_NEGATIVE_REGULATION_OF_NUCLEOCYTOPLASMIC_TRANSPORT	GOBP_NEGATIVE_REGULATION_OF_NUCLEOCYTOPLASMIC_TRANSPORT	0.20533	0.984175	0.929544	2.53335	enriched	30	2	157125	8241, 11142
user-supplied	GOBP_NUCLEOTIDE_BINDING_DOMAIN_LEUCINE_RICH_REPEAT_CONTAINING_RECEPTOR_SIGNALING_PATHWAY	GOBP_NUCLEOTIDE_BINDING_DOMAIN_LEUCINE_RICH_REPEAT_CONTAINING_RECEPTOR_SIGNALING_PATHWAY	0.205827	0.984175	0.928509	2.53073	enriched	30	2	161882	5608, 5970
user-supplied	GOBP_REGULATION_OF_EXTENT_OF_CELL_GROWTH	GOBP_REGULATION_OF_EXTENT_OF_CELL_GROWTH	0.20585	0.984175	0.584704	1.79446	enriched	101	5	234014	3475, 627, 4897, 5058, 80128
user-supplied	GOBP_CELLULAR_RESPONSE_TO_STEROID_HORMONE_STIMULUS	GOBP_CELLULAR_RESPONSE_TO_STEROID_HORMONE_STIMULUS	0.206595	0.984175	0.434586	1.54432	enriched	219	9	142186	842, 2101, 3717, 5058, 5106, 7421, 7538, 112398, 153222
user-supplied	GOBP_BONE_DEVELOPMENT	GOBP_BONE_DEVELOPMENT	0.207584	0.984175	0.433974	1.54338	enriched	217	9	173255	875, 4054, 5608, 5914, 5915, 10516, 25987, 124565, 171023
user-supplied	GOBP_MRNA_METABOLIC_PROCESS	GOBP_MRNA_METABOLIC_PROCESS	0.207781	0.984175	0.254739	1.29013	enriched	836	27	98539	11044, 51564, 333, 1207, 3191, 4849, 4928, 5317, 5914, 6634, 6774, 7421, 7536, 7538, 8241, 10114, 10658, 22803, 23049, 54502, 57461, 59284, 60680, 64332, 80004, 115572, 199746
user-supplied	GOBP_MITOTIC_SISTER_CHROMATID_SEGREGATION	GOBP_MITOTIC_SISTER_CHROMATID_SEGREGATION	0.207998	0.984175	0.458752	1.5821	enriched	196	8	107425	11044, 4926, 7283, 8086, 11065, 79598, 348235, 348654
user-supplied	GOBP_TYROSINE_PHOSPHORYLATION_OF_STAT_PROTEIN	GOBP_TYROSINE_PHOSPHORYLATION_OF_STAT_PROTEIN	0.208644	0.984175	0.921815	2.51385	enriched	31	2	156190	3280, 3717
user-supplied	GOBP_REGULATION_OF_SISTER_CHROMATID_SEGREGATION	GOBP_REGULATION_OF_SISTER_CHROMATID_SEGREGATION	0.209443	0.984175	0.57829	1.78299	enriched	107	5	123132	4926, 6595, 6602, 11065, 348654
user-supplied	GOBP_REGULATION_OF_ORGAN_GROWTH	GOBP_REGULATION_OF_ORGAN_GROWTH	0.209739	0.984175	0.578895	1.78407	enriched	104	5	215467	3084, 5058, 9472, 9868, 10409
user-supplied	GOBP_INTERLEUKIN_1_BETA_PRODUCTION	GOBP_INTERLEUKIN_1_BETA_PRODUCTION	0.209904	0.984175	0.577288	1.7812	enriched	111	5	107791	1958, 3315, 3717, 5970, 6774
user-supplied	GOBP_RESPONSE_TO_OXYGEN_LEVELS	GOBP_RESPONSE_TO_OXYGEN_LEVELS	0.211184	0.984175	0.358816	1.43163	enriched	347	13	120287	655, 875, 4000, 842, 1958, 2353, 3777, 4780, 5058, 5328, 6774, 26355, 112398
user-supplied	GOBP_POSITIVE_REGULATION_OF_DEVELOPMENTAL_PROCESS	GOBP_POSITIVE_REGULATION_OF_DEVELOPMENTAL_PROCESS	0.211674	0.984175	0.200181	1.22162	enriched	1391	45	165171	9021, 655, 4092, 6772, 51043, 604, 627, 1545, 1894, 2116, 2353, 3084, 3280, 3315, 3717, 4054, 4780, 4897, 4926, 5058, 5317, 5584, 5914, 5970, 6092, 6195, 6595, 6602, 6667, 6774, 7421, 7538, 9472, 10211, 10409, 10928, 10979, 23603, 28971, 56998, 59284, 64332, 64750, 79915, 100132074
user-supplied	GOBP_MESODERM_MORPHOGENESIS	GOBP_MESODERM_MORPHOGENESIS	0.21214	0.984175	0.643614	1.90335	enriched	79	4	166363	655, 1969, 2116, 7481
user-supplied	GOBP_POSITIVE_REGULATION_OF_CHROMOSOME_SEPARATION	GOBP_POSITIVE_REGULATION_OF_CHROMOSOME_SEPARATION	0.212274	0.984175	0.913274	2.49247	enriched	32	2	96536.5	4926, 11065
user-supplied	GOBP_COMPLEMENT_ACTIVATION_CLASSICAL_PATHWAY	GOBP_COMPLEMENT_ACTIVATION_CLASSICAL_PATHWAY	0.21273	0.984175	0.912336	2.49013	enriched	32	2	90389.1	1604, 51279
user-supplied	GOBP_CARBOHYDRATE_BIOSYNTHETIC_PROCESS	GOBP_CARBOHYDRATE_BIOSYNTHETIC_PROCESS	0.213464	0.984175	0.453269	1.57345	enriched	197	8	123130	5031, 1468, 5106, 5164, 5226, 51422, 55808, 81849
user-supplied	GOBP_CONNECTIVE_TISSUE_DEVELOPMENT	GOBP_CONNECTIVE_TISSUE_DEVELOPMENT	0.214021	0.984175	0.371721	1.45023	enriched	305	12	174663	655, 875, 3475, 4092, 1958, 4054, 4781, 5914, 5915, 7481, 9149, 25987
user-supplied	GOBP_EPITHELIAL_CELL_PROLIFERATION	GOBP_EPITHELIAL_CELL_PROLIFERATION	0.214858	0.984175	0.304095	1.3554	enriched	505	18	153405	283131, 3911, 6772, 1969, 3280, 4781, 6195, 6667, 6774, 7421, 7538, 11235, 26277, 57804, 64332, 80004, 252983, 282679
user-supplied	GOBP_REGULATION_OF_ANIMAL_ORGAN_FORMATION	GOBP_REGULATION_OF_ANIMAL_ORGAN_FORMATION	0.215106	0.984175	0.911993	2.48928	enriched	29	2	343585	655, 6092
user-supplied	GOBP_CENTRAL_NERVOUS_SYSTEM_PROJECTION_NEURON_AXONOGENESIS	GOBP_CENTRAL_NERVOUS_SYSTEM_PROJECTION_NEURON_AXONOGENESIS	0.215195	0.984175	0.911888	2.48902	enriched	29	2	360145	4781, 25987
user-supplied	GOBP_CELL_GROWTH	GOBP_CELL_GROWTH	0.215801	0.984175	0.303903	1.35514	enriched	496	18	177002	3475, 4092, 604, 627, 1399, 3084, 4897, 5058, 6195, 6595, 9472, 9868, 29946, 59284, 65059, 80128, 81621, 112398
user-supplied	GOBP_PHOSPHOLIPID_CATABOLIC_PROCESS	GOBP_PHOSPHOLIPID_CATABOLIC_PROCESS	0.21629	0.984175	0.736424	2.08845	enriched	56	3	99336.2	151056, 3949, 50640
user-supplied	GOBP_MULTI_MULTICELLULAR_ORGANISM_PROCESS	GOBP_MULTI_MULTICELLULAR_ORGANISM_PROCESS	0.216507	0.984175	0.424867	1.52939	enriched	225	9	131255	81671, 875, 2353, 4012, 5914, 7421, 23764, 54407, 64750
user-supplied	GOBP_REGULATION_OF_CELLULAR_RESPONSE_TO_INSULIN_STIMULUS	GOBP_REGULATION_OF_CELLULAR_RESPONSE_TO_INSULIN_STIMULUS	0.216769	0.984175	0.636293	1.88946	enriched	82	4	117025	9021, 51043, 5058, 5970
user-supplied	GOBP_REGULATION_OF_ENDOCYTOSIS	GOBP_REGULATION_OF_ENDOCYTOSIS	0.216806	0.984175	0.368646	1.44578	enriched	316	12	155053	961, 375, 3084, 4638, 5582, 5869, 6774, 10211, 10347, 29763, 53916, 64422
user-supplied	GOBP_TIGHT_JUNCTION_ASSEMBLY	GOBP_TIGHT_JUNCTION_ASSEMBLY	0.216932	0.984175	0.636311	1.8895	enriched	81	4	163901	51599, 1894, 1969, 7481
user-supplied	GOBP_NEURON_APOPTOTIC_PROCESS	GOBP_NEURON_APOPTOTIC_PROCESS	0.217072	0.984175	0.368401	1.44542	enriched	317	12	159194	627, 842, 1958, 2597, 2629, 3717, 5582, 5584, 5921, 26355, 54463, 112398
user-supplied	GOBP_CELLULAR_RESPONSE_TO_ABIOTIC_STIMULUS	GOBP_CELLULAR_RESPONSE_TO_ABIOTIC_STIMULUS	0.21714	0.984175	0.354089	1.42488	enriched	350	13	109948	1643, 3659, 842, 1894, 1958, 3777, 4638, 4836, 7481, 10715, 23514, 51305, 54407
user-supplied	GOBP_POSITIVE_REGULATION_OF_STEM_CELL_PROLIFERATION	GOBP_POSITIVE_REGULATION_OF_STEM_CELL_PROLIFERATION	0.217886	0.984175	0.734532	2.08451	enriched	55	3	167003	898, 4054, 10979
user-supplied	GOBP_INSULIN_RECEPTOR_SIGNALING_PATHWAY	GOBP_INSULIN_RECEPTOR_SIGNALING_PATHWAY	0.217953	0.984175	0.517985	1.67864	enriched	137	6	117541	9021, 51043, 5058, 5164, 5970, 252983
user-supplied	GOBP_RENAL_FILTRATION	GOBP_RENAL_FILTRATION	0.219854	0.984175	0.899229	2.45771	enriched	31	2	114320	2702, 55243
user-supplied	GOBP_REGULATION_OF_PEPTIDYL_SERINE_PHOSPHORYLATION	GOBP_REGULATION_OF_PEPTIDYL_SERINE_PHOSPHORYLATION	0.220192	0.984175	0.898706	2.45642	enriched	31	2	142394	2074, 11235
user-supplied	GOBP_HEART_VALVE_DEVELOPMENT	GOBP_HEART_VALVE_DEVELOPMENT	0.220707	0.984175	0.632792	1.88286	enriched	77	4	284878	1942, 2702, 4091, 6092
user-supplied	GOBP_REGULATION_OF_MYELOID_CELL_DIFFERENTIATION	GOBP_REGULATION_OF_MYELOID_CELL_DIFFERENTIATION	0.221174	0.984175	0.420506	1.52273	enriched	227	9	131663	6772, 2353, 3665, 5914, 6774, 7538, 10272, 56998, 554313
user-supplied	GOBP_CYTOKINE_PRODUCTION_INVOLVED_IN_INFLAMMATORY_RESPONSE	GOBP_CYTOKINE_PRODUCTION_INVOLVED_IN_INFLAMMATORY_RESPONSE	0.222992	0.984175	0.627221	1.8724	enriched	88	4	67221.6	3717, 5970, 6774, 7538
user-supplied	GOBP_REGULATION_OF_MITOCHONDRIAL_FISSION	GOBP_REGULATION_OF_MITOCHONDRIAL_FISSION	0.223593	0.984175	0.892191	2.44047	enriched	31	2	161770	6773, 10928
user-supplied	GOBP_NEGATIVE_REGULATION_OF_AMYLOID_PRECURSOR_PROTEIN_CATABOLIC_PROCESS	GOBP_NEGATIVE_REGULATION_OF_AMYLOID_PRECURSOR_PROTEIN_CATABOLIC_PROCESS	0.223621	0.984175	0.890741	2.43693	enriched	33	2	214002	10347, 10418
user-supplied	GOBP_PHOSPHORYLATION	GOBP_PHOSPHORYLATION	0.223978	0.984175	0.246038	1.27895	enriched	794	27	154430	898, 1894, 1942, 2074, 3084, 3280, 3315, 3717, 4215, 4638, 5584, 5914, 6195, 6773, 6774, 8997, 9149, 9618, 10114, 10211, 10928, 11235, 23049, 23603, 29950, 65220, 84166
user-supplied	GOBP_INTRA_GOLGI_VESICLE_MEDIATED_TRANSPORT	GOBP_INTRA_GOLGI_VESICLE_MEDIATED_TRANSPORT	0.224146	0.984175	0.889866	2.4348	enriched	32	2	95698.3	22820, 22796
user-supplied	GOBP_MITOTIC_SISTER_CHROMATID_COHESION	GOBP_MITOTIC_SISTER_CHROMATID_COHESION	0.22436	0.984175	0.890834	2.43716	enriched	31	2	163087	84250, 55719
user-supplied	GOBP_REGULATION_OF_MITOCHONDRIAL_MEMBRANE_PERMEABILITY	GOBP_REGULATION_OF_MITOCHONDRIAL_MEMBRANE_PERMEABILITY	0.225853	0.984175	0.720585	2.05564	enriched	59	3	75763.4	6774, 54978, 55288
user-supplied	GOBP_MITOCHONDRIAL_OUTER_MEMBRANE_PERMEABILIZATION	GOBP_MITOCHONDRIAL_OUTER_MEMBRANE_PERMEABILIZATION	0.227136	0.984175	0.882918	2.41794	enriched	34	2	70926.7	54978, 55288
user-supplied	GOBP_FACE_DEVELOPMENT	GOBP_FACE_DEVELOPMENT	0.227469	0.984175	0.719939	2.05431	enriched	54	3	158355	5914, 25976, 83716
user-supplied	GOBP_RESPONSE_TO_KETONE	GOBP_RESPONSE_TO_KETONE	0.227932	0.984175	0.414576	1.51373	enriched	225	9	145845	5031, 842, 2353, 2629, 3717, 4478, 5106, 5970, 6667
user-supplied	GOBP_ZINC_ION_TRANSPORT	GOBP_ZINC_ION_TRANSPORT	0.228273	0.984175	0.882312	2.41648	enriched	32	2	149270	7226, 201266
user-supplied	GOBP_REGULATION_OF_TRANSFERASE_ACTIVITY	GOBP_REGULATION_OF_TRANSFERASE_ACTIVITY	0.228567	0.984175	0.359211	1.4322	enriched	321	12	125842	1894, 3084, 3717, 7538, 9618, 10114, 11065, 11235, 23603, 29950, 84166, 151636
user-supplied	GOBP_KETONE_METABOLIC_PROCESS	GOBP_KETONE_METABOLIC_PROCESS	0.229205	0.984175	0.413101	1.5115	enriched	231	9	96405.2	1958, 4836, 5164, 9946, 25953, 29914, 51422, 84816, 219743
user-supplied	GOBP_POSITIVE_REGULATION_OF_CELL_GROWTH	GOBP_POSITIVE_REGULATION_OF_CELL_GROWTH	0.229981	0.984175	0.467679	1.59629	enriched	165	7	161815	4092, 627, 3084, 5058, 6195, 9472, 59284
user-supplied	GOBP_PROTEIN_RNA_COMPLEX_ORGANIZATION	GOBP_PROTEIN_RNA_COMPLEX_ORGANIZATION	0.230916	0.984175	0.436269	1.54692	enriched	206	8	79114.3	1207, 5822, 6634, 7536, 10658, 55299, 57461, 60680
user-supplied	GOBP_INTRACELLULAR_PH_REDUCTION	GOBP_INTRACELLULAR_PH_REDUCTION	0.231009	0.984175	0.713115	2.04034	enriched	57	3	108997	23315, 51382, 282679
user-supplied	GOBP_REGULATION_OF_PROTEIN_MODIFICATION_PROCESS	GOBP_REGULATION_OF_PROTEIN_MODIFICATION_PROCESS	0.231086	0.984175	0.261082	1.29833	enriched	672	23	139420	1894, 1942, 1958, 2074, 3084, 3280, 3315, 3717, 5582, 5970, 6773, 9111, 9618, 10114, 10211, 10928, 11065, 11235, 23603, 29950, 80254, 83593, 151636
user-supplied	GOBP_ACTIN_NUCLEATION	GOBP_ACTIN_NUCLEATION	0.231231	0.984175	0.713135	2.04038	enriched	56	3	144960	375, 2934, 342184
user-supplied	GOBP_REGULATION_OF_SPINDLE_ASSEMBLY	GOBP_REGULATION_OF_SPINDLE_ASSEMBLY	0.231433	0.984175	0.874738	2.39825	enriched	34	2	88456.1	4926, 79598
user-supplied	GOBP_MEMBRANE_ORGANIZATION	GOBP_MEMBRANE_ORGANIZATION	0.23255	0.984175	0.237113	1.26758	enriched	844	28	137133	81671, 4000, 310, 375, 1399, 2934, 4897, 5584, 5864, 6774, 9110, 9381, 9842, 9868, 10211, 10347, 10939, 23603, 26509, 29763, 51272, 53916, 54978, 55288, 85409, 92609, 221035, 284359
user-supplied	GOBP_REGULATION_OF_PHOSPHORUS_METABOLIC_PROCESS	GOBP_REGULATION_OF_PHOSPHORUS_METABOLIC_PROCESS	0.233479	0.984175	0.271216	1.31156	enriched	608	21	138684	5031, 1894, 1942, 2074, 3084, 3280, 3315, 3717, 3949, 5164, 6773, 6774, 9618, 10114, 10211, 10928, 11235, 23603, 29950, 51422, 84166
user-supplied	GOBP_REGULATION_OF_CELLULAR_COMPONENT_BIOGENESIS	GOBP_REGULATION_OF_CELLULAR_COMPONENT_BIOGENESIS	0.234589	0.984175	0.213249	1.23769	enriched	1066	35	176453	655, 961, 7226, 55209, 84250, 627, 1894, 1969, 2629, 2934, 3084, 3280, 3383, 4478, 4926, 5058, 5921, 6092, 6710, 8241, 9842, 9855, 10211, 10979, 23380, 23514, 23603, 51474, 54961, 55243, 55719, 56998, 57662, 64422, 79598
user-supplied	GOBP_TETRAPYRROLE_BIOSYNTHETIC_PROCESS	GOBP_TETRAPYRROLE_BIOSYNTHETIC_PROCESS	0.235016	0.984175	0.867776	2.38161	enriched	34	2	62841.4	7390, 200205
user-supplied	GOBP_NEGATIVE_REGULATION_OF_CELLULAR_RESPONSE_TO_GROWTH_FACTOR_STIMULUS	GOBP_NEGATIVE_REGULATION_OF_CELLULAR_RESPONSE_TO_GROWTH_FACTOR_STIMULUS	0.235419	0.984175	0.498757	1.64667	enriched	141	6	259045	4092, 22905, 4091, 9110, 10272, 64750
user-supplied	GOBP_NEGATIVE_REGULATION_OF_MOLECULAR_FUNCTION	GOBP_NEGATIVE_REGULATION_OF_MOLECULAR_FUNCTION	0.235825	0.984175	0.339988	1.40493	enriched	358	13	116337	602, 1545, 1663, 2597, 3397, 4781, 7538, 10008, 10114, 23603, 56998, 84166, 151636
user-supplied	GOBP_SKELETAL_MUSCLE_CELL_DIFFERENTIATION	GOBP_SKELETAL_MUSCLE_CELL_DIFFERENTIATION	0.236176	0.984175	0.610013	1.84046	enriched	83	4	129858	1958, 2353, 23764, 59269
user-supplied	GOBP_APICAL_JUNCTION_ASSEMBLY	GOBP_APICAL_JUNCTION_ASSEMBLY	0.237771	0.984175	0.608049	1.83684	enriched	83	4	170584	1495, 1894, 1969, 7481
user-supplied	GOBP_IMMUNOGLOBULIN_PRODUCTION_INVOLVED_IN_IMMUNOGLOBULIN_MEDIATED_IMMUNE_RESPONSE	GOBP_IMMUNOGLOBULIN_PRODUCTION_INVOLVED_IN_IMMUNOGLOBULIN_MEDIATED_IMMUNE_RESPONSE	0.238133	0.984175	0.701857	2.01749	enriched	58	3	80426.7	604, 64332, 79915
user-supplied	GOBP_RESPONSE_TO_MUSCLE_ACTIVITY	GOBP_RESPONSE_TO_MUSCLE_ACTIVITY	0.238233	0.984175	0.862673	2.36949	enriched	33	2	132156	54407, 84808
user-supplied	GOBP_PROTEIN_STABILIZATION	GOBP_PROTEIN_STABILIZATION	0.238469	0.984175	0.404931	1.4992	enriched	235	9	109350	4092, 1942, 2597, 10103, 10211, 11235, 80254, 80344, 252983
user-supplied	GOBP_NEGATIVE_REGULATION_OF_OXIDATIVE_STRESS_INDUCED_INTRINSIC_APOPTOTIC_SIGNALING_PATHWAY	GOBP_NEGATIVE_REGULATION_OF_OXIDATIVE_STRESS_INDUCED_INTRINSIC_APOPTOTIC_SIGNALING_PATHWAY	0.238942	0.984175	0.860338	2.36396	enriched	35	2	99936.3	3315, 4780
user-supplied	GOBP_NEGATIVE_REGULATION_OF_PROTEASOMAL_PROTEIN_CATABOLIC_PROCESS	GOBP_NEGATIVE_REGULATION_OF_PROTEASOMAL_PROTEIN_CATABOLIC_PROCESS	0.239085	0.984175	0.700223	2.0142	enriched	60	3	114056	5582, 29761, 282679
user-supplied	GOBP_POSITIVE_REGULATION_OF_ORGAN_GROWTH	GOBP_POSITIVE_REGULATION_OF_ORGAN_GROWTH	0.240291	0.984175	0.700516	2.01479	enriched	55	3	246020	3084, 9472, 10409
user-supplied	GOBP_VASCULOGENESIS	GOBP_VASCULOGENESIS	0.240338	0.984175	0.605111	1.83146	enriched	82	4	178935	51564, 1969, 5921, 25976
user-supplied	GOBP_REGULATION_OF_GLIOGENESIS	GOBP_REGULATION_OF_GLIOGENESIS	0.240586	0.984175	0.54069	1.71719	enriched	109	5	175781	9283, 3280, 3949, 5584, 5970
user-supplied	GOBP_PYRIMIDINE_CONTAINING_COMPOUND_CATABOLIC_PROCESS	GOBP_PYRIMIDINE_CONTAINING_COMPOUND_CATABOLIC_PROCESS	0.241036	0.984175	0.856776	2.35556	enriched	34	2	91884.5	4913, 7378
user-supplied	GOBP_REGULATION_OF_NEURON_MIGRATION	GOBP_REGULATION_OF_NEURON_MIGRATION	0.241269	0.984175	0.700505	2.01477	enriched	53	3	499228	6774, 9860, 23380
user-supplied	GOBP_REGULATION_OF_CHONDROCYTE_DIFFERENTIATION	GOBP_REGULATION_OF_CHONDROCYTE_DIFFERENTIATION	0.24317	0.984175	0.696751	2.00722	enriched	54	3	246871	4092, 4054, 5915
user-supplied	GOBP_INNERVATION	GOBP_INNERVATION	0.244575	0.984175	0.855246	2.35195	enriched	30	2	310294	5582, 9860
user-supplied	GOBP_POSITIVE_REGULATION_OF_ALPHA_BETA_T_CELL_DIFFERENTIATION	GOBP_POSITIVE_REGULATION_OF_ALPHA_BETA_T_CELL_DIFFERENTIATION	0.247297	0.984175	0.688857	1.99144	enriched	57	3	143520	51043, 5914, 64332
user-supplied	GOBP_REGULATION_OF_CARDIAC_MUSCLE_CELL_ACTION_POTENTIAL	GOBP_REGULATION_OF_CARDIAC_MUSCLE_CELL_ACTION_POTENTIAL	0.247354	0.984175	0.84884	2.33693	enriched	31	2	327835	2702, 348980
user-supplied	GOBP_NEGATIVE_REGULATION_OF_CYTOKINE_PRODUCTION_INVOLVED_IN_IMMUNE_RESPONSE	GOBP_NEGATIVE_REGULATION_OF_CYTOKINE_PRODUCTION_INVOLVED_IN_IMMUNE_RESPONSE	0.247664	0.984175	0.844288	2.32632	enriched	35	2	90730.3	4092, 604
user-supplied	GOBP_CELL_ACTIVATION_INVOLVED_IN_IMMUNE_RESPONSE	GOBP_CELL_ACTIVATION_INVOLVED_IN_IMMUNE_RESPONSE	0.248352	0.984175	0.344289	1.41099	enriched	325	12	123059	9021, 4092, 51043, 602, 604, 3383, 5914, 6774, 9111, 22904, 64332, 79915
user-supplied	GOBP_RENAL_TUBULE_MORPHOGENESIS	GOBP_RENAL_TUBULE_MORPHOGENESIS	0.248359	0.984175	0.595306	1.81359	enriched	81	4	188154	3911, 3280, 7481, 56998
user-supplied	GOBP_MEMBRANE_FUSION	GOBP_MEMBRANE_FUSION	0.248437	0.984175	0.42032	1.52245	enriched	201	8	128056	310, 5864, 9381, 9842, 51272, 53916, 85409, 284359
user-supplied	GOBP_NUCLEAR_TRANSCRIBED_MRNA_CATABOLIC_PROCESS_DEADENYLATION_DEPENDENT_DECAY	GOBP_NUCLEAR_TRANSCRIBED_MRNA_CATABOLIC_PROCESS_DEADENYLATION_DEPENDENT_DECAY	0.249627	0.984175	0.685049	1.98387	enriched	58	3	104410	11044, 4849, 7538
user-supplied	GOBP_LEUKOCYTE_DIFFERENTIATION	GOBP_LEUKOCYTE_DIFFERENTIATION	0.249962	0.984175	0.256113	1.2919	enriched	645	22	132787	9021, 3659, 4092, 7226, 51043, 602, 604, 1958, 1969, 2353, 2629, 3665, 5316, 5914, 6595, 6602, 6774, 9855, 10272, 22904, 56998, 64332
user-supplied	GOBP_POSITIVE_REGULATION_OF_HEMOPOIESIS	GOBP_POSITIVE_REGULATION_OF_HEMOPOIESIS	0.251247	0.984175	0.417877	1.51873	enriched	200	8	121844	51043, 604, 2353, 5914, 6595, 6602, 56998, 64332
user-supplied	GOBP_ENDOCARDIAL_CUSHION_FORMATION	GOBP_ENDOCARDIAL_CUSHION_FORMATION	0.25208	0.984175	0.840377	2.31724	enriched	31	2	312619	655, 6092
user-supplied	GOBP_REGULATION_OF_NEURON_APOPTOTIC_PROCESS	GOBP_REGULATION_OF_NEURON_APOPTOTIC_PROCESS	0.252155	0.984175	0.373574	1.45292	enriched	263	10	169995	627, 842, 1958, 2629, 3717, 5582, 5584, 5921, 54463, 112398
user-supplied	GOBP_REGULATION_OF_DNA_BINDING	GOBP_REGULATION_OF_DNA_BINDING	0.252253	0.984175	0.681295	1.97644	enriched	58	3	120488	602, 3280, 4781
user-supplied	GOBP_REGULATION_OF_BONE_MINERALIZATION	GOBP_REGULATION_OF_BONE_MINERALIZATION	0.25296	0.984175	0.5893	1.80273	enriched	82	4	203119	655, 4054, 7421, 166929
user-supplied	GOBP_REGULATION_OF_EPITHELIAL_CELL_PROLIFERATION	GOBP_REGULATION_OF_EPITHELIAL_CELL_PROLIFERATION	0.253765	0.984175	0.305368	1.35712	enriched	422	15	147710	283131, 3911, 6772, 3280, 4781, 6667, 6774, 7421, 7538, 11235, 26277, 57804, 80004, 252983, 282679
user-supplied	GOBP_NUCLEOBASE_CONTAINING_COMPOUND_TRANSPORT	GOBP_NUCLEOBASE_CONTAINING_COMPOUND_TRANSPORT	0.253786	0.984175	0.391994	1.47993	enriched	233	9	107158	283131, 961, 4928, 7538, 8086, 10211, 23049, 23089, 55343
user-supplied	GOBP_RESPONSE_TO_RADIATION	GOBP_RESPONSE_TO_RADIATION	0.254944	0.984175	0.295134	1.34331	enriched	456	16	120444	1643, 3269, 602, 842, 1894, 1958, 2074, 2353, 4836, 5970, 8553, 10347, 10715, 23514, 79035, 85461
user-supplied	GOBP_CYTOSOLIC_TRANSPORT	GOBP_CYTOSOLIC_TRANSPORT	0.255123	0.984175	0.478171	1.61312	enriched	141	6	128085	547, 9980, 51272, 53916, 80128, 84910
user-supplied	GOBP_POSITIVE_REGULATION_OF_LYMPHOCYTE_DIFFERENTIATION	GOBP_POSITIVE_REGULATION_OF_LYMPHOCYTE_DIFFERENTIATION	0.255403	0.984175	0.477884	1.61266	enriched	141	6	131047	51043, 604, 5914, 6595, 6602, 64332
user-supplied	GOBP_MITOTIC_CELL_CYCLE	GOBP_MITOTIC_CELL_CYCLE	0.257185	0.984175	0.217811	1.24335	enriched	927	30	126109	655, 11044, 375, 440, 604, 898, 1894, 2029, 3280, 4582, 4781, 4926, 5921, 6595, 6602, 7283, 8086, 8453, 9110, 9656, 10383, 11065, 23326, 25988, 79035, 79598, 79915, 221035, 348235, 348654
user-supplied	GOBP_CAMERA_TYPE_EYE_PHOTORECEPTOR_CELL_DIFFERENTIATION	GOBP_CAMERA_TYPE_EYE_PHOTORECEPTOR_CELL_DIFFERENTIATION	0.257564	0.984175	0.828417	2.28969	enriched	33	2	228707	6774, 348980
user-supplied	GOBP_WNT_SIGNALING_PATHWAY	GOBP_WNT_SIGNALING_PATHWAY	0.258059	0.984175	0.285351	1.33023	enriched	475	17	168259	3475, 4092, 898, 1747, 1951, 1958, 2116, 3836, 7481, 10979, 23401, 25987, 55681, 56998, 57674, 64750, 85409
user-supplied	GOBP_POSITIVE_REGULATION_OF_MRNA_PROCESSING	GOBP_POSITIVE_REGULATION_OF_MRNA_PROCESSING	0.258667	0.984175	0.824624	2.28102	enriched	35	2	78473.7	1207, 4928
user-supplied	GOBP_TRANSMISSION_OF_NERVE_IMPULSE	GOBP_TRANSMISSION_OF_NERVE_IMPULSE	0.259198	0.984175	0.582148	1.78988	enriched	81	4	263160	2629, 4897, 59284, 348980
user-supplied	GOBP_DEFENSE_RESPONSE_TO_SYMBIONT	GOBP_DEFENSE_RESPONSE_TO_SYMBIONT	0.259424	0.984175	0.202039	1.2239	enriched	1129	35	82068.2	961, 3659, 6772, 602, 1604, 2597, 2934, 3455, 3588, 3665, 3717, 4780, 5058, 5608, 5970, 6038, 6773, 7867, 8349, 9111, 9618, 9868, 10211, 10383, 11128, 27246, 51279, 54502, 64332, 80254, 84166, 140691, 151636, 252983, 339122
user-supplied	GOBP_CELL_CYCLE	GOBP_CELL_CYCLE	0.259442	0.984175	0.169061	1.18419	enriched	1692	52	119500	57018, 655, 3659, 4000, 11044, 84250, 375, 440, 604, 898, 1663, 1894, 2029, 2074, 3280, 4582, 4781, 4926, 5608, 5914, 5921, 6595, 6602, 6774, 7159, 7283, 8086, 8453, 9110, 9656, 9985, 10383, 11065, 23326, 25988, 51422, 55719, 56979, 57662, 65979, 79035, 79598, 79915, 80254, 81928, 84552, 115572, 151636, 221035, 252983, 348235, 348654
user-supplied	GOBP_NEGATIVE_REGULATION_OF_AXON_EXTENSION	GOBP_NEGATIVE_REGULATION_OF_AXON_EXTENSION	0.259964	0.984175	0.824211	2.28008	enriched	33	2	188358	3475, 80128
user-supplied	GOBP_FACE_MORPHOGENESIS	GOBP_FACE_MORPHOGENESIS	0.260824	0.984175	0.822526	2.27624	enriched	33	2	135557	25976, 83716
user-supplied	GOBP_REGULATION_OF_PEPTIDYL_TYROSINE_PHOSPHORYLATION	GOBP_REGULATION_OF_PEPTIDYL_TYROSINE_PHOSPHORYLATION	0.261156	0.984175	0.578696	1.78371	enriched	84	4	187695	1942, 3084, 3280, 3717
user-supplied	GOBP_ADAPTIVE_THERMOGENESIS	GOBP_ADAPTIVE_THERMOGENESIS	0.261273	0.984175	0.437427	1.54872	enriched	169	7	160272	51043, 3397, 3717, 4012, 4849, 5608, 9673
user-supplied	GOBP_CARDIAC_MUSCLE_TISSUE_DEVELOPMENT	GOBP_CARDIAC_MUSCLE_TISSUE_DEVELOPMENT	0.261417	0.984175	0.367158	1.44363	enriched	255	10	210586	655, 4000, 4092, 2702, 3084, 5058, 5914, 5915, 9472, 9868
user-supplied	GOBP_MAINTENANCE_OF_CELL_NUMBER	GOBP_MAINTENANCE_OF_CELL_NUMBER	0.261721	0.984175	0.409174	1.50557	enriched	197	8	153644	655, 3280, 4781, 4849, 6595, 6602, 6774, 51123
user-supplied	GOBP_SMOOTH_MUSCLE_CELL_PROLIFERATION	GOBP_SMOOTH_MUSCLE_CELL_PROLIFERATION	0.261759	0.984175	0.436541	1.54735	enriched	175	7	146605	5031, 6772, 3717, 5058, 7536, 8241, 56998
user-supplied	GOBP_PLACENTA_BLOOD_VESSEL_DEVELOPMENT	GOBP_PLACENTA_BLOOD_VESSEL_DEVELOPMENT	0.262781	0.984175	0.818292	2.26663	enriched	34	2	115101	9021, 3280
user-supplied	GOBP_BRANCHING_MORPHOGENESIS_OF_AN_EPITHELIAL_TUBE	GOBP_BRANCHING_MORPHOGENESIS_OF_AN_EPITHELIAL_TUBE	0.262923	0.984175	0.436465	1.54723	enriched	166	7	198484	655, 3911, 1969, 5058, 7421, 56998, 80004
user-supplied	GOBP_REGULATION_OF_PROTEIN_POLYMERIZATION	GOBP_REGULATION_OF_PROTEIN_POLYMERIZATION	0.262935	0.984175	0.407749	1.50343	enriched	201	8	133037	2934, 4926, 5058, 5921, 6710, 54961, 55243, 57662
user-supplied	GOBP_RESPONSE_TO_CALCIUM_ION	GOBP_RESPONSE_TO_CALCIUM_ION	0.26486	0.984175	0.468966	1.59834	enriched	139	6	194889	7226, 310, 845, 1894, 2353, 348980
user-supplied	GOBP_REGULATION_OF_TYPE_2_IMMUNE_RESPONSE	GOBP_REGULATION_OF_TYPE_2_IMMUNE_RESPONSE	0.265264	0.984175	0.814009	2.25694	enriched	34	2	115016	604, 5914
user-supplied	GOBP_PHARYNGEAL_SYSTEM_DEVELOPMENT	GOBP_PHARYNGEAL_SYSTEM_DEVELOPMENT	0.265444	0.984175	0.815949	2.26132	enriched	32	2	212635	655, 3280
user-supplied	GOBP_HOMEOSTASIS_OF_NUMBER_OF_CELLS	GOBP_HOMEOSTASIS_OF_NUMBER_OF_CELLS	0.265629	0.984175	0.31926	1.37611	enriched	359	13	123624	6772, 604, 2116, 2629, 3717, 5316, 6510, 6774, 7538, 55652, 55808, 64332, 171023
user-supplied	GOBP_NEGATIVE_REGULATION_OF_RECEPTOR_SIGNALING_PATHWAY_VIA_STAT	GOBP_NEGATIVE_REGULATION_OF_RECEPTOR_SIGNALING_PATHWAY_VIA_STAT	0.266204	0.984175	0.81178	2.25191	enriched	36	2	213329	9021, 602
user-supplied	GOBP_SKELETAL_SYSTEM_DEVELOPMENT	GOBP_SKELETAL_SYSTEM_DEVELOPMENT	0.266247	0.984175	0.265774	1.30444	enriched	544	19	170750	655, 875, 3911, 4092, 1747, 1969, 2702, 4054, 4781, 5608, 5914, 5915, 7421, 7481, 10516, 25976, 25987, 124565, 171023
user-supplied	GOBP_REGULATION_OF_FATTY_ACID_OXIDATION	GOBP_REGULATION_OF_FATTY_ACID_OXIDATION	0.266253	0.984175	0.812276	2.25303	enriched	34	2	111099	51422, 219743
user-supplied	GOBP_REGULATION_OF_DENDRITIC_SPINE_DEVELOPMENT	GOBP_REGULATION_OF_DENDRITIC_SPINE_DEVELOPMENT	0.267011	0.984175	0.662708	1.94004	enriched	55	3	481963	547, 1942, 100132074
user-supplied	GOBP_MAMMARY_GLAND_DEVELOPMENT	GOBP_MAMMARY_GLAND_DEVELOPMENT	0.267094	0.984175	0.466999	1.5952	enriched	138	6	204357	1999, 51043, 1969, 3084, 3717, 7421
user-supplied	GOBP_NEGATIVE_REGULATION_OF_INTRACELLULAR_TRANSPORT	GOBP_NEGATIVE_REGULATION_OF_INTRACELLULAR_TRANSPORT	0.267421	0.984175	0.659358	1.93355	enriched	60	3	116232	8241, 9110, 11142
user-supplied	GOBP_POSITIVE_REGULATION_OF_RELEASE_OF_SEQUESTERED_CALCIUM_ION_INTO_CYTOSOL	GOBP_POSITIVE_REGULATION_OF_RELEASE_OF_SEQUESTERED_CALCIUM_ION_INTO_CYTOSOL	0.267686	0.984175	0.809194	2.2461	enriched	35	2	98873.3	5031, 9472
user-supplied	GOBP_HIPPO_SIGNALING	GOBP_HIPPO_SIGNALING	0.267818	0.984175	0.66008	1.93495	enriched	57	3	194085	7073, 29970, 284086
user-supplied	GOBP_METABOLIC_COMPOUND_SALVAGE	GOBP_METABOLIC_COMPOUND_SALVAGE	0.26812	0.984175	0.80842	2.24436	enriched	35	2	92388.4	7378, 55343
user-supplied	GOBP_RRNA_PROCESSING	GOBP_RRNA_PROCESSING	0.26991	0.984175	0.401832	1.49456	enriched	219	8	62070.7	5822, 6217, 10775, 22803, 54606, 55299, 79954, 117246
user-supplied	GOBP_POSITIVE_REGULATION_OF_TRANSCRIPTION_BY_RNA_POLYMERASE_I	GOBP_POSITIVE_REGULATION_OF_TRANSCRIPTION_BY_RNA_POLYMERASE_I	0.270257	0.984175	0.804734	2.2361	enriched	35	2	78788.3	1663, 2074
user-supplied	GOBP_RESPONSE_TO_MOLECULE_OF_BACTERIAL_ORIGIN	GOBP_RESPONSE_TO_MOLECULE_OF_BACTERIAL_ORIGIN	0.271458	0.984175	0.315249	1.3706	enriched	371	13	97288.5	842, 1604, 2353, 3717, 4091, 4791, 5106, 5914, 5970, 7538, 7867, 22904, 64332
user-supplied	GOBP_ACTIN_FILAMENT_DEPOLYMERIZATION	GOBP_ACTIN_FILAMENT_DEPOLYMERIZATION	0.271509	0.984175	0.654003	1.92322	enriched	59	3	113394	2934, 6710, 51474
user-supplied	GOBP_MEMBRANE_REPOLARIZATION_DURING_ACTION_POTENTIAL	GOBP_MEMBRANE_REPOLARIZATION_DURING_ACTION_POTENTIAL	0.271619	0.984175	0.803462	2.23326	enriched	34	2	160316	845, 10008
user-supplied	GOBP_ORGANOPHOSPHATE_BIOSYNTHETIC_PROCESS	GOBP_ORGANOPHOSPHATE_BIOSYNTHETIC_PROCESS	0.272446	0.984175	0.255454	1.29105	enriched	597	20	112150	5031, 1468, 2224, 5164, 6774, 7378, 9110, 9489, 10423, 10654, 23049, 51422, 55343, 55902, 65220, 81490, 93183, 126969, 166929, 441024
user-supplied	GOBP_VASCULAR_ENDOTHELIAL_GROWTH_FACTOR_PRODUCTION	GOBP_VASCULAR_ENDOTHELIAL_GROWTH_FACTOR_PRODUCTION	0.272789	0.984175	0.651448	1.91832	enriched	65	3	107043	1545, 5970, 6774
user-supplied	GOBP_MYOBLAST_DIFFERENTIATION	GOBP_MYOBLAST_DIFFERENTIATION	0.273099	0.984175	0.504333	1.65588	enriched	114	5	163836	3475, 3084, 6595, 6602, 25988
user-supplied	GOBP_EPITHELIAL_CELL_DEVELOPMENT	GOBP_EPITHELIAL_CELL_DEVELOPMENT	0.273552	0.984175	0.376651	1.4574	enriched	229	9	190103	1874, 1969, 3383, 3397, 4478, 5914, 5915, 54507, 171023
user-supplied	GOBP_VESICLE_CYTOSKELETAL_TRAFFICKING	GOBP_VESICLE_CYTOSKELETAL_TRAFFICKING	0.273718	0.984175	0.651158	1.91776	enriched	59	3	147894	547, 80128, 118426
user-supplied	GOBP_OSTEOBLAST_DIFFERENTIATION	GOBP_OSTEOBLAST_DIFFERENTIATION	0.274377	0.984175	0.356667	1.42856	enriched	264	10	157459	655, 51564, 1969, 3397, 4091, 5608, 7481, 10979, 23317, 56998
user-supplied	GOBP_INTRACELLULAR_RECEPTOR_SIGNALING_PATHWAY	GOBP_INTRACELLULAR_RECEPTOR_SIGNALING_PATHWAY	0.274711	0.984175	0.292271	1.33947	enriched	423	15	136614	1399, 2101, 3665, 3717, 5058, 5608, 5914, 5915, 5970, 6774, 7421, 10211, 112398, 153222, 171023
user-supplied	GOBP_NEGATIVE_REGULATION_OF_CELL_JUNCTION_ASSEMBLY	GOBP_NEGATIVE_REGULATION_OF_CELL_JUNCTION_ASSEMBLY	0.275377	0.984175	0.798647	2.22253	enriched	33	2	372691	6092, 23603
user-supplied	GOBP_PALLIUM_DEVELOPMENT	GOBP_PALLIUM_DEVELOPMENT	0.275463	0.984175	0.398295	1.48928	enriched	195	8	292146	1399, 2353, 5914, 22803, 23380, 25987, 54407, 317762
user-supplied	GOBP_VESICLE_ORGANIZATION	GOBP_VESICLE_ORGANIZATION	0.275775	0.984175	0.301399	1.35175	enriched	396	14	115630	23315, 4647, 5584, 5864, 5869, 9842, 23317, 23603, 29916, 51382, 53916, 79156, 85409, 282679
user-supplied	GOBP_RESPONSE_TO_TUMOR_NECROSIS_FACTOR	GOBP_RESPONSE_TO_TUMOR_NECROSIS_FACTOR	0.276029	0.984175	0.373968	1.45349	enriched	241	9	104978	6772, 2353, 2629, 3280, 3717, 4780, 5106, 5970, 7538
user-supplied	GOBP_MITOCHONDRIAL_TRANSPORT	GOBP_MITOCHONDRIAL_TRANSPORT	0.276237	0.984175	0.423274	1.52695	enriched	182	7	81457.1	6774, 9868, 10939, 54978, 55288, 81894, 92609
user-supplied	GOBP_INTERLEUKIN_1_MEDIATED_SIGNALING_PATHWAY	GOBP_INTERLEUKIN_1_MEDIATED_SIGNALING_PATHWAY	0.276801	0.984175	0.79414	2.21254	enriched	35	2	149689	1958, 5970
user-supplied	GOBP_REGULATION_OF_INTRINSIC_APOPTOTIC_SIGNALING_PATHWAY_BY_P53_CLASS_MEDIATOR	GOBP_REGULATION_OF_INTRINSIC_APOPTOTIC_SIGNALING_PATHWAY_BY_P53_CLASS_MEDIATOR	0.276932	0.984175	0.792704	2.20936	enriched	37	2	74198.2	4582, 79915
user-supplied	GOBP_COLLATERAL_SPROUTING	GOBP_COLLATERAL_SPROUTING	0.277099	0.984175	0.796892	2.21863	enriched	32	2	342400	3475, 627
user-supplied	GOBP_CELL_PROJECTION_MORPHOGENESIS	GOBP_CELL_PROJECTION_MORPHOGENESIS	0.277965	0.984175	0.23401	1.26366	enriched	682	24	284455	655, 3475, 333, 547, 627, 1942, 1944, 1951, 4781, 4897, 5058, 5864, 6092, 8997, 10211, 10509, 10939, 23380, 23603, 25987, 59284, 65059, 80128, 133418
user-supplied	GOBP_REGULATION_OF_HEART_RATE	GOBP_REGULATION_OF_HEART_RATE	0.27817	0.984175	0.499559	1.64799	enriched	112	5	231634	845, 2702, 10008, 23171, 348980
user-supplied	GOBP_REGULATION_OF_CELL_CELL_ADHESION	GOBP_REGULATION_OF_CELL_CELL_ADHESION	0.279171	0.984175	0.265211	1.30371	enriched	520	18	141077	655, 961, 3659, 4092, 51043, 604, 1604, 3280, 3717, 5317, 5914, 5970, 6595, 6602, 10211, 10272, 64332, 283234
user-supplied	GOBP_RNA_5_END_PROCESSING	GOBP_RNA_5_END_PROCESSING	0.279184	0.984175	0.788862	2.20089	enriched	37	2	59312.3	6634, 10775
user-supplied	GOBP_REGULATION_OF_SUBSTRATE_ADHESION_DEPENDENT_CELL_SPREADING	GOBP_REGULATION_OF_SUBSTRATE_ADHESION_DEPENDENT_CELL_SPREADING	0.280032	0.984175	0.642049	1.90037	enriched	61	3	131697	1399, 10979, 23603
user-supplied	GOBP_NEURON_PROJECTION_REGENERATION	GOBP_NEURON_PROJECTION_REGENERATION	0.280321	0.984175	0.642832	1.90186	enriched	58	3	194542	1495, 3717, 9860
user-supplied	GOBP_PROTEIN_CONTAINING_COMPLEX_ORGANIZATION	GOBP_PROTEIN_CONTAINING_COMPLEX_ORGANIZATION	0.281942	0.984175	0.157394	1.17046	enriched	1826	55	116211	81671, 4092, 7226, 84250, 845, 1105, 1207, 1894, 2629, 2934, 3084, 3280, 3717, 4478, 4926, 4928, 5058, 5822, 5921, 6510, 6602, 6634, 6710, 7283, 7536, 8349, 8624, 9351, 9855, 10347, 10409, 10658, 10979, 11065, 23089, 23514, 23522, 51474, 54961, 55243, 55299, 55588, 55719, 56998, 57461, 57662, 60680, 64332, 65987, 79689, 201176, 282679, 283219, 348980, 554313
user-supplied	GOBP_MORPHOGENESIS_OF_A_POLARIZED_EPITHELIUM	GOBP_MORPHOGENESIS_OF_A_POLARIZED_EPITHELIUM	0.281995	0.984175	0.64064	1.8977	enriched	58	3	210765	3911, 4478, 57662
user-supplied	GOBP_CELL_COMMUNICATION_BY_ELECTRICAL_COUPLING	GOBP_CELL_COMMUNICATION_BY_ELECTRICAL_COUPLING	0.283908	0.984175	0.783462	2.18904	enriched	34	2	237558	845, 2702
user-supplied	GOBP_REGULATION_OF_AXON_EXTENSION	GOBP_REGULATION_OF_AXON_EXTENSION	0.283955	0.984175	0.552136	1.73696	enriched	84	4	199012	3475, 4897, 5058, 80128
user-supplied	GOBP_TETRAPYRROLE_METABOLIC_PROCESS	GOBP_TETRAPYRROLE_METABOLIC_PROCESS	0.284034	0.984175	0.636133	1.88916	enriched	63	3	78542.7	7390, 55652, 200205
user-supplied	GOBP_NEUROMUSCULAR_PROCESS_CONTROLLING_BALANCE	GOBP_NEUROMUSCULAR_PROCESS_CONTROLLING_BALANCE	0.284057	0.984175	0.637463	1.89168	enriched	59	3	223046	23261, 4647, 64072
user-supplied	GOBP_ANATOMICAL_STRUCTURE_FORMATION_INVOLVED_IN_MORPHOGENESIS	GOBP_ANATOMICAL_STRUCTURE_FORMATION_INVOLVED_IN_MORPHOGENESIS	0.284669	0.984175	0.178489	1.19541	enriched	1298	41	155842	655, 961, 6772, 22905, 23315, 51564, 602, 604, 842, 1545, 1942, 1944, 1969, 2116, 2629, 2702, 3280, 3315, 3397, 4780, 4781, 4791, 4849, 4897, 5316, 5914, 5970, 6092, 6667, 6774, 7481, 9149, 10211, 10516, 11235, 22904, 23287, 57674, 65979, 85461, 284359
user-supplied	GOBP_P38MAPK_CASCADE	GOBP_P38MAPK_CASCADE	0.285145	0.984175	0.635678	1.8883	enriched	60	3	164749	4215, 5608, 7538
user-supplied	GOBP_CHROMOSOME_SEGREGATION	GOBP_CHROMOSOME_SEGREGATION	0.285464	0.984175	0.285578	1.33053	enriched	433	15	107590	11044, 898, 1894, 4926, 6595, 6602, 7283, 8086, 9985, 11065, 56979, 79598, 80254, 348235, 348654
user-supplied	GOBP_NEGATIVE_REGULATION_OF_ACTIN_FILAMENT_POLYMERIZATION	GOBP_NEGATIVE_REGULATION_OF_ACTIN_FILAMENT_POLYMERIZATION	0.285532	0.984175	0.634969	1.88696	enriched	60	3	133473	2934, 6710, 54961
user-supplied	GOBP_POSITIVE_REGULATION_OF_PROTEOLYSIS	GOBP_POSITIVE_REGULATION_OF_PROTEOLYSIS	0.286014	0.984175	0.388216	1.47435	enriched	209	8	110304	4092, 2629, 2934, 4780, 10418, 23287, 29763, 85409
user-supplied	GOBP_NEGATIVE_REGULATION_OF_AMIDE_METABOLIC_PROCESS	GOBP_NEGATIVE_REGULATION_OF_AMIDE_METABOLIC_PROCESS	0.286228	0.984175	0.7778	2.17668	enriched	37	2	195577	10347, 10418
user-supplied	GOBP_REGULATION_OF_CELL_CYCLE_PROCESS	GOBP_REGULATION_OF_CELL_CYCLE_PROCESS	0.287032	0.984175	0.222873	1.24966	enriched	768	25	121206	57018, 655, 84250, 604, 898, 1663, 1894, 2074, 4582, 4926, 6595, 6602, 9656, 11065, 25988, 55719, 56979, 57662, 79035, 79598, 79915, 80254, 151636, 252983, 348654
user-supplied	GOBP_REGULATION_OF_PROTEOLYSIS_INVOLVED_IN_PROTEIN_CATABOLIC_PROCESS	GOBP_REGULATION_OF_PROTEOLYSIS_INVOLVED_IN_PROTEIN_CATABOLIC_PROCESS	0.287569	0.984175	0.365052	1.44059	enriched	243	9	112967	4092, 1942, 2629, 4780, 5582, 23287, 29761, 85409, 282679
user-supplied	GOBP_POLYOL_BIOSYNTHETIC_PROCESS	GOBP_POLYOL_BIOSYNTHETIC_PROCESS	0.287835	0.984175	0.631587	1.88059	enriched	61	3	109772	5031, 2629, 5106
user-supplied	GOBP_HEART_TRABECULA_MORPHOGENESIS	GOBP_HEART_TRABECULA_MORPHOGENESIS	0.288198	0.984175	0.776387	2.1736	enriched	34	2	180065	655, 3084
user-supplied	GOBP_VENTRICULAR_SYSTEM_DEVELOPMENT	GOBP_VENTRICULAR_SYSTEM_DEVELOPMENT	0.288657	0.984175	0.775732	2.17218	enriched	34	2	217075	23603, 25987
user-supplied	GOBP_NEGATIVE_REGULATION_OF_POTASSIUM_ION_TRANSPORT	GOBP_NEGATIVE_REGULATION_OF_POTASSIUM_ION_TRANSPORT	0.288801	0.984175	0.774635	2.1698	enriched	35	2	165541	845, 10008
user-supplied	GOBP_CIRCULATORY_SYSTEM_PROCESS	GOBP_CIRCULATORY_SYSTEM_PROCESS	0.289175	0.984175	0.236433	1.26672	enriched	644	22	177590	875, 3269, 4092, 6772, 9283, 845, 1874, 2702, 2934, 3777, 4012, 5608, 6510, 8714, 10008, 10979, 23171, 26509, 54407, 56998, 348980, 376497
user-supplied	GOBP_CELL_CYCLE_PHASE_TRANSITION	GOBP_CELL_CYCLE_PHASE_TRANSITION	0.289301	0.984175	0.252782	1.2876	enriched	567	19	121126	898, 2029, 2074, 4582, 4781, 6595, 6602, 8453, 9656, 11065, 23326, 25988, 57662, 79035, 79915, 80254, 151636, 252983, 348654
user-supplied	GOBP_CELLULAR_RESPONSE_TO_INTERLEUKIN_1	GOBP_CELLULAR_RESPONSE_TO_INTERLEUKIN_1	0.290694	0.984175	0.543048	1.72124	enriched	90	4	121619	961, 1958, 3280, 5970
user-supplied	GOBP_REGULATION_OF_ORGANELLE_ORGANIZATION	GOBP_REGULATION_OF_ORGANELLE_ORGANIZATION	0.290789	0.984175	0.182269	1.19994	enriched	1201	38	141029	655, 961, 4000, 7226, 84250, 375, 1663, 1894, 2934, 4478, 4926, 5058, 5864, 5921, 6595, 6602, 6710, 6773, 10928, 10979, 11065, 23049, 23187, 26277, 26355, 51474, 54961, 54978, 55243, 55288, 55719, 56979, 57662, 64422, 79035, 79598, 348235, 348654
user-supplied	GOBP_HEPATICOBILIARY_SYSTEM_DEVELOPMENT	GOBP_HEPATICOBILIARY_SYSTEM_DEVELOPMENT	0.290954	0.984175	0.443507	1.55816	enriched	145	6	137380	51599, 3280, 5106, 5914, 5970, 6195
user-supplied	GOBP_NEGATIVE_REGULATION_OF_PROTEIN_CATABOLIC_PROCESS	GOBP_NEGATIVE_REGULATION_OF_PROTEIN_CATABOLIC_PROCESS	0.293033	0.984175	0.483272	1.62137	enriched	120	5	152754	5582, 5970, 9860, 29761, 282679
user-supplied	GOBP_RESPONSE_TO_INTERLEUKIN_1	GOBP_RESPONSE_TO_INTERLEUKIN_1	0.293787	0.984175	0.482644	1.62035	enriched	118	5	136887	961, 1958, 3280, 5584, 5970
user-supplied	GOBP_REGULATION_OF_PHOSPHORYLATION	GOBP_REGULATION_OF_PHOSPHORYLATION	0.294142	0.984175	0.272044	1.31265	enriched	460	16	143740	1894, 1942, 2074, 3084, 3280, 3315, 3717, 6773, 9618, 10114, 10211, 10928, 11235, 23603, 29950, 84166
user-supplied	GOBP_NEGATIVE_REGULATION_OF_CELL_GROWTH	GOBP_NEGATIVE_REGULATION_OF_CELL_GROWTH	0.294153	0.984175	0.408114	1.50398	enriched	175	7	162817	3475, 604, 5058, 6595, 9868, 29946, 80128
user-supplied	GOBP_ORGANELLE_FISSION	GOBP_ORGANELLE_FISSION	0.296099	0.984175	0.262907	1.30071	enriched	503	17	110301	655, 11044, 898, 4781, 4926, 6773, 7283, 8086, 9985, 10928, 11065, 23603, 56979, 79598, 221035, 348235, 348654
user-supplied	GOBP_REACTIVE_NITROGEN_SPECIES_METABOLIC_PROCESS	GOBP_REACTIVE_NITROGEN_SPECIES_METABOLIC_PROCESS	0.296181	0.984175	0.537081	1.71101	enriched	89	4	148966	961, 6772, 1545, 3717
user-supplied	GOBP_RESPONSE_TO_LIGHT_STIMULUS	GOBP_RESPONSE_TO_LIGHT_STIMULUS	0.297859	0.984175	0.31031	1.36385	enriched	336	12	126612	1643, 3269, 602, 842, 2074, 2353, 4836, 5970, 8553, 10347, 10715, 85461
user-supplied	GOBP_REGULATION_OF_ENDOPLASMIC_RETICULUM_UNFOLDED_PROTEIN_RESPONSE	GOBP_REGULATION_OF_ENDOPLASMIC_RETICULUM_UNFOLDED_PROTEIN_RESPONSE	0.298901	0.984175	0.757243	2.13239	enriched	37	2	102439	10347, 153222
user-supplied	GOBP_OSTEOCLAST_DIFFERENTIATION	GOBP_OSTEOCLAST_DIFFERENTIATION	0.299194	0.984175	0.477581	1.61217	enriched	116	5	152106	1969, 2353, 9855, 10272, 22904
user-supplied	GOBP_CAMERA_TYPE_EYE_MORPHOGENESIS	GOBP_CAMERA_TYPE_EYE_MORPHOGENESIS	0.300183	0.984175	0.435951	1.54643	enriched	141	6	222453	655, 1969, 6774, 25987, 65979, 348980
user-supplied	GOBP_REGULATION_OF_ISOTYPE_SWITCHING	GOBP_REGULATION_OF_ISOTYPE_SWITCHING	0.300255	0.984175	0.754978	2.12757	enriched	37	2	81926.1	604, 79915
user-supplied	GOBP_TIGHT_JUNCTION_ORGANIZATION	GOBP_TIGHT_JUNCTION_ORGANIZATION	0.30053	0.984175	0.532297	1.70284	enriched	89	4	162549	51599, 1894, 1969, 7481
user-supplied	GOBP_CD4_POSITIVE_OR_CD8_POSITIVE_ALPHA_BETA_T_CELL_LINEAGE_COMMITMENT	GOBP_CD4_POSITIVE_OR_CD8_POSITIVE_ALPHA_BETA_T_CELL_LINEAGE_COMMITMENT	0.302025	0.984175	0.752849	2.12304	enriched	36	2	119975	9021, 6774
user-supplied	GOBP_REGULATION_OF_GROWTH	GOBP_REGULATION_OF_GROWTH	0.302155	0.984175	0.234979	1.26488	enriched	622	21	162012	3475, 4092, 604, 627, 1399, 3084, 4897, 5058, 6195, 6595, 6774, 7093, 9472, 9868, 10409, 10939, 29946, 59284, 80128, 81621, 112398
user-supplied	GOBP_MEMBRANE_DOCKING	GOBP_MEMBRANE_DOCKING	0.302641	0.984175	0.530196	1.69927	enriched	88	4	177898	81671, 3383, 4478, 196996
user-supplied	GOBP_CARBOHYDRATE_DERIVATIVE_TRANSPORT	GOBP_CARBOHYDRATE_DERIVATIVE_TRANSPORT	0.303107	0.984175	0.528941	1.69713	enriched	92	4	83445.9	961, 8714, 10928, 55343
user-supplied	GOBP_RESPONSE_TO_FATTY_ACID	GOBP_RESPONSE_TO_FATTY_ACID	0.303131	0.984175	0.611693	1.84355	enriched	62	3	129961	3280, 3949, 6602
user-supplied	GOBP_ESTABLISHMENT_OF_MITOCHONDRION_LOCALIZATION	GOBP_ESTABLISHMENT_OF_MITOCHONDRION_LOCALIZATION	0.303156	0.984175	0.751902	2.12103	enriched	35	2	155171	23287, 55288
user-supplied	GOBP_RESPONSE_TO_PROGESTERONE	GOBP_RESPONSE_TO_PROGESTERONE	0.303859	0.984175	0.750021	2.11705	enriched	36	2	120251	2353, 5970
user-supplied	GOBP_ISOPRENOID_METABOLIC_PROCESS	GOBP_ISOPRENOID_METABOLIC_PROCESS	0.304585	0.984175	0.471645	1.60263	enriched	121	5	92275.4	151056, 1545, 2224, 3949, 10654
user-supplied	GOBP_MAMMARY_GLAND_DUCT_MORPHOGENESIS	GOBP_MAMMARY_GLAND_DUCT_MORPHOGENESIS	0.304948	0.984175	0.750333	2.11771	enriched	34	2	284534	1969, 7421
user-supplied	GOBP_NEGATIVE_REGULATION_OF_IMMUNE_RESPONSE	GOBP_NEGATIVE_REGULATION_OF_IMMUNE_RESPONSE	0.305801	0.984175	0.372458	1.4513	enriched	215	8	89085.3	4092, 51043, 604, 1604, 6773, 9111, 80254, 84166
user-supplied	GOBP_POSITIVE_REGULATION_OF_PROTEIN_MODIFICATION_PROCESS	GOBP_POSITIVE_REGULATION_OF_PROTEIN_MODIFICATION_PROCESS	0.306019	0.984175	0.28327	1.32746	enriched	395	14	148922	1894, 1942, 1958, 2074, 3084, 3280, 3717, 9111, 9618, 10211, 10928, 11065, 11235, 83593
user-supplied	GOBP_CHONDROCYTE_DEVELOPMENT	GOBP_CHONDROCYTE_DEVELOPMENT	0.306663	0.984175	0.747595	2.11191	enriched	34	2	205785	4092, 25987
user-supplied	GOBP_POSITIVE_REGULATION_OF_ACTIN_FILAMENT_BUNDLE_ASSEMBLY	GOBP_POSITIVE_REGULATION_OF_ACTIN_FILAMENT_BUNDLE_ASSEMBLY	0.307806	0.984175	0.605831	1.83277	enriched	62	3	125955	961, 5058, 10979
user-supplied	GOBP_REGULATION_OF_ACTIN_FILAMENT_ORGANIZATION	GOBP_REGULATION_OF_ACTIN_FILAMENT_ORGANIZATION	0.308378	0.984175	0.332308	1.39418	enriched	268	10	153913	961, 375, 2934, 5058, 5921, 6710, 10979, 51474, 54961, 55243
user-supplied	GOBP_ALCOHOL_CATABOLIC_PROCESS	GOBP_ALCOHOL_CATABOLIC_PROCESS	0.309436	0.984175	0.740781	2.09757	enriched	37	2	96279.4	222, 55902
user-supplied	GOBP_ACTIN_FILAMENT_ORGANIZATION	GOBP_ACTIN_FILAMENT_ORGANIZATION	0.309506	0.984175	0.263635	1.30165	enriched	460	16	147959	961, 375, 2934, 3717, 4647, 5058, 5584, 5921, 6710, 10979, 11235, 23603, 51474, 54961, 55243, 342184
user-supplied	GOBP_METENCEPHALON_DEVELOPMENT	GOBP_METENCEPHALON_DEVELOPMENT	0.309622	0.984175	0.467604	1.59617	enriched	116	5	210777	875, 1399, 2629, 5058, 23287
user-supplied	GOBP_STEROID_HORMONE_RECEPTOR_SIGNALING_PATHWAY	GOBP_STEROID_HORMONE_RECEPTOR_SIGNALING_PATHWAY	0.31081	0.984175	0.4257	1.53066	enriched	146	6	156934	2101, 3717, 5058, 7421, 112398, 153222
user-supplied	GOBP_VASCULAR_TRANSPORT	GOBP_VASCULAR_TRANSPORT	0.311365	0.984175	0.520801	1.68338	enriched	88	4	151202	6510, 8714, 54407, 376497
user-supplied	GOBP_CELL_COMMUNICATION_INVOLVED_IN_CARDIAC_CONDUCTION	GOBP_CELL_COMMUNICATION_INVOLVED_IN_CARDIAC_CONDUCTION	0.311471	0.984175	0.602304	1.82632	enriched	60	3	278488	845, 2702, 348980
user-supplied	GOBP_FC_RECEPTOR_MEDIATED_STIMULATORY_SIGNALING_PATHWAY	GOBP_FC_RECEPTOR_MEDIATED_STIMULATORY_SIGNALING_PATHWAY	0.311609	0.984175	0.739004	2.09385	enriched	35	2	164747	961, 5058
user-supplied	GOBP_AXON_EXTENSION	GOBP_AXON_EXTENSION	0.312463	0.984175	0.465575	1.59293	enriched	113	5	234678	3475, 4897, 5058, 65059, 80128
user-supplied	GOBP_INTERLEUKIN_12_PRODUCTION	GOBP_INTERLEUKIN_12_PRODUCTION	0.313792	0.984175	0.598154	1.81876	enriched	63	3	150562	961, 3659, 5970
user-supplied	GOBP_NEGATIVE_REGULATION_OF_SIGNAL_TRANSDUCTION_IN_ABSENCE_OF_LIGAND	GOBP_NEGATIVE_REGULATION_OF_SIGNAL_TRANSDUCTION_IN_ABSENCE_OF_LIGAND	0.313802	0.984175	0.735044	2.08557	enriched	36	2	191051	1495, 3084
user-supplied	GOBP_POSITIVE_REGULATION_OF_ERYTHROCYTE_DIFFERENTIATION	GOBP_POSITIVE_REGULATION_OF_ERYTHROCYTE_DIFFERENTIATION	0.315895	0.984175	0.731062	2.07729	enriched	37	2	147783	6772, 6774
user-supplied	GOBP_NEGATIVE_REGULATION_OF_NEURON_APOPTOTIC_PROCESS	GOBP_NEGATIVE_REGULATION_OF_NEURON_APOPTOTIC_PROCESS	0.31605	0.984175	0.389792	1.47667	enriched	180	7	176078	627, 2629, 3717, 5582, 5584, 5921, 54463
user-supplied	GOBP_POSITIVE_REGULATION_OF_DEVELOPMENTAL_GROWTH	GOBP_POSITIVE_REGULATION_OF_DEVELOPMENTAL_GROWTH	0.316065	0.984175	0.390591	1.47785	enriched	173	7	204405	4092, 627, 3084, 5058, 9472, 10409, 59284
user-supplied	GOBP_VISUAL_BEHAVIOR	GOBP_VISUAL_BEHAVIOR	0.317644	0.984175	0.593784	1.81083	enriched	62	3	171540	3269, 10347, 85461
user-supplied	GOBP_REGULATION_OF_ACTIN_NUCLEATION	GOBP_REGULATION_OF_ACTIN_NUCLEATION	0.317795	0.984175	0.728138	2.07122	enriched	37	2	128992	375, 2934
user-supplied	GOBP_IMMUNE_SYSTEM_DEVELOPMENT	GOBP_IMMUNE_SYSTEM_DEVELOPMENT	0.318095	0.984175	0.363371	1.43817	enriched	209	8	130756	602, 604, 1399, 3280, 4791, 64332, 79915, 171023
user-supplied	GOBP_FLUID_TRANSPORT	GOBP_FLUID_TRANSPORT	0.318237	0.984175	0.726994	2.06885	enriched	38	2	114714	5317, 282679
user-supplied	GOBP_NEGATIVE_REGULATION_OF_POST_TRANSLATIONAL_PROTEIN_MODIFICATION	GOBP_NEGATIVE_REGULATION_OF_POST_TRANSLATIONAL_PROTEIN_MODIFICATION	0.319228	0.984175	0.51153	1.66784	enriched	93	4	121476	5582, 5970, 80254, 151636
user-supplied	GOBP_MONOCYTE_DIFFERENTIATION	GOBP_MONOCYTE_DIFFERENTIATION	0.31923	0.984175	0.725979	2.06675	enriched	37	2	126396	3665, 56998
user-supplied	GOBP_RESPONSE_TO_ANTIBIOTIC	GOBP_RESPONSE_TO_ANTIBIOTIC	0.320227	0.984175	0.724558	2.06382	enriched	37	2	139901	3397, 3717
user-supplied	GOBP_NAD_METABOLIC_PROCESS	GOBP_NAD_METABOLIC_PROCESS	0.320507	0.984175	0.724219	2.06312	enriched	37	2	168613	23171, 65220
user-supplied	GOBP_SUPRAMOLECULAR_FIBER_ORGANIZATION	GOBP_SUPRAMOLECULAR_FIBER_ORGANIZATION	0.320591	0.984175	0.197214	1.218	enriched	871	28	132599	961, 375, 1545, 2934, 3717, 3892, 3949, 4647, 4926, 5058, 5317, 5584, 5921, 6710, 7093, 7283, 10409, 10516, 10979, 11235, 23603, 51474, 54961, 55243, 57662, 196374, 283234, 342184
user-supplied	GOBP_VASCULAR_ENDOTHELIAL_GROWTH_FACTOR_RECEPTOR_SIGNALING_PATHWAY	GOBP_VASCULAR_ENDOTHELIAL_GROWTH_FACTOR_RECEPTOR_SIGNALING_PATHWAY	0.320931	0.984175	0.589526	1.80313	enriched	63	3	176692	22905, 3315, 7867
user-supplied	GOBP_REGULATION_OF_LYMPHOCYTE_APOPTOTIC_PROCESS	GOBP_REGULATION_OF_LYMPHOCYTE_APOPTOTIC_PROCESS	0.321439	0.984175	0.588498	1.80128	enriched	64	3	128493	602, 604, 1942
user-supplied	GOBP_GOLGI_ORGANIZATION	GOBP_GOLGI_ORGANIZATION	0.321872	0.984175	0.415776	1.51555	enriched	149	6	130305	81671, 11235, 22796, 57662, 79659, 339122
user-supplied	GOBP_CHROMOSOME_ORGANIZATION_INVOLVED_IN_MEIOTIC_CELL_CYCLE	GOBP_CHROMOSOME_ORGANIZATION_INVOLVED_IN_MEIOTIC_CELL_CYCLE	0.322027	0.984175	0.587502	1.79949	enriched	65	3	89835.3	898, 9985, 56979
user-supplied	GOBP_LUNG_MORPHOGENESIS	GOBP_LUNG_MORPHOGENESIS	0.32268	0.984175	0.588108	1.80058	enriched	61	3	187313	3397, 4781, 80004
user-supplied	GOBP_SYNAPTIC_VESICLE_LOCALIZATION	GOBP_SYNAPTIC_VESICLE_LOCALIZATION	0.322918	0.984175	0.587493	1.79947	enriched	62	3	234192	5864, 80128, 118426
user-supplied	GOBP_PROTEIN_K11_LINKED_UBIQUITINATION	GOBP_PROTEIN_K11_LINKED_UBIQUITINATION	0.324618	0.984175	0.717495	2.04929	enriched	38	2	119125	11065, 27246
user-supplied	GOBP_ASTROCYTE_DIFFERENTIATION	GOBP_ASTROCYTE_DIFFERENTIATION	0.326174	0.984175	0.504828	1.6567	enriched	90	4	188273	9283, 3280, 3949, 6774
user-supplied	GOBP_REGULATION_OF_PROTEIN_IMPORT_INTO_NUCLEUS	GOBP_REGULATION_OF_PROTEIN_IMPORT_INTO_NUCLEUS	0.327209	0.984175	0.582228	1.79002	enriched	62	3	190012	1894, 3717, 11142
user-supplied	GOBP_TRANSEPITHELIAL_TRANSPORT	GOBP_TRANSEPITHELIAL_TRANSPORT	0.327834	0.984175	0.713161	2.04043	enriched	37	2	113636	5031, 5317
user-supplied	GOBP_COGNITION	GOBP_COGNITION	0.328233	0.984175	0.292094	1.33923	enriched	329	12	216199	3269, 55209, 2353, 3949, 5582, 8086, 9980, 10347, 55902, 80344, 85461, 100132074
user-supplied	GOBP_LIPOPROTEIN_CATABOLIC_PROCESS	GOBP_LIPOPROTEIN_CATABOLIC_PROCESS	0.329081	0.984175	1.01175	2.75041	enriched	15	1	58501.2	3949
user-supplied	GOBP_POSITIVE_REGULATION_OF_PHOSPHORUS_METABOLIC_PROCESS	GOBP_POSITIVE_REGULATION_OF_PHOSPHORUS_METABOLIC_PROCESS	0.32919	0.984175	0.291103	1.3379	enriched	334	12	154860	5031, 1894, 1942, 2074, 3084, 3280, 3717, 6774, 9618, 10211, 10928, 11235
user-supplied	GOBP_REGULATION_OF_RESPONSE_TO_EXTERNAL_STIMULUS	GOBP_REGULATION_OF_RESPONSE_TO_EXTERNAL_STIMULUS	0.329219	0.984175	0.172337	1.18808	enriched	1163	36	122649	9021, 283131, 961, 3659, 6772, 604, 1604, 2074, 2629, 3315, 3665, 3717, 3949, 4780, 4836, 5058, 5328, 5608, 5970, 6092, 6773, 6774, 7867, 9111, 9860, 9868, 10211, 10658, 22904, 27246, 54502, 55072, 64332, 80254, 84166, 151636
user-supplied	GOBP_CELL_SUBSTRATE_ADHESION	GOBP_CELL_SUBSTRATE_ADHESION	0.329235	0.984175	0.280232	1.32344	enriched	362	13	188312	3911, 604, 1399, 1942, 3717, 4091, 5328, 5921, 10516, 10979, 23380, 23603, 57662
user-supplied	GOBP_NEGATIVE_REGULATION_OF_ORGAN_GROWTH	GOBP_NEGATIVE_REGULATION_OF_ORGAN_GROWTH	0.329335	0.984175	0.71129	2.03662	enriched	37	2	195581	5058, 9868
user-supplied	GOBP_VASCULAR_ASSOCIATED_SMOOTH_MUSCLE_CELL_PROLIFERATION	GOBP_VASCULAR_ASSOCIATED_SMOOTH_MUSCLE_CELL_PROLIFERATION	0.329377	0.984175	0.500765	1.64998	enriched	96	4	130137	5031, 3717, 5058, 8241
user-supplied	GOBP_PLATELET_DERIVED_GROWTH_FACTOR_RECEPTOR_SIGNALING_PATHWAY	GOBP_PLATELET_DERIVED_GROWTH_FACTOR_RECEPTOR_SIGNALING_PATHWAY	0.329827	0.984175	0.579102	1.78443	enriched	62	3	160883	3717, 9860, 25976
user-supplied	GOBP_MEMBRANE_PROTEIN_PROTEOLYSIS	GOBP_MEMBRANE_PROTEIN_PROTEOLYSIS	0.33003	0.984175	0.578239	1.7829	enriched	64	3	178439	9860, 10939, 29763
user-supplied	GOBP_RESPONSE_TO_GROWTH_FACTOR	GOBP_RESPONSE_TO_GROWTH_FACTOR	0.330121	0.984175	0.200418	1.22191	enriched	800	26	192903	655, 4092, 22905, 627, 1399, 1747, 1958, 1969, 2116, 2353, 3280, 3315, 3397, 4054, 4091, 4926, 5970, 6774, 7538, 9110, 10272, 10979, 23089, 25987, 64332, 64750
user-supplied	GOBP_NEGATIVE_REGULATION_OF_SMOOTHENED_SIGNALING_PATHWAY	GOBP_NEGATIVE_REGULATION_OF_SMOOTHENED_SIGNALING_PATHWAY	0.330969	0.984175	0.708698	2.03135	enriched	37	2	147601	9283, 283219
user-supplied	GOBP_TRANSFORMING_GROWTH_FACTOR_BETA_PRODUCTION	GOBP_TRANSFORMING_GROWTH_FACTOR_BETA_PRODUCTION	0.331041	0.984175	0.708571	2.03109	enriched	37	2	128327	7481, 25987
user-supplied	GOBP_LONG_TERM_MEMORY	GOBP_LONG_TERM_MEMORY	0.331341	0.984175	0.708219	2.03037	enriched	37	2	163892	3949, 55902
user-supplied	GOBP_ODONTOGENESIS_OF_DENTIN_CONTAINING_TOOTH	GOBP_ODONTOGENESIS_OF_DENTIN_CONTAINING_TOOTH	0.331916	0.984175	0.499097	1.64723	enriched	89	4	170334	655, 1495, 3911, 1747
user-supplied	GOBP_PROTEIN_LOCALIZATION_TO_CENP_A_CONTAINING_CHROMATIN	GOBP_PROTEIN_LOCALIZATION_TO_CENP_A_CONTAINING_CHROMATIN	0.332712	0.984175	1.00153	2.72244	enriched	17	1	17263.4	554313
user-supplied	GOBP_MONOCARBOXYLIC_ACID_CATABOLIC_PROCESS	GOBP_MONOCARBOXYLIC_ACID_CATABOLIC_PROCESS	0.333342	0.984175	0.444179	1.55921	enriched	124	5	86073.8	5106, 84693, 91452, 219743, 254552
user-supplied	GOBP_POSITIVE_REGULATION_OF_PHOSPHORYLATION	GOBP_POSITIVE_REGULATION_OF_PHOSPHORYLATION	0.33374	0.984175	0.315259	1.37061	enriched	272	10	154170	1894, 1942, 2074, 3084, 3280, 3717, 9618, 10211, 10928, 11235
user-supplied	GOBP_RNA_CAPPING	GOBP_RNA_CAPPING	0.333876	0.984175	1.00172	2.72295	enriched	15	1	72091.7	6634
user-supplied	GOBP_CELLULAR_RESPONSE_TO_ALKALOID	GOBP_CELLULAR_RESPONSE_TO_ALKALOID	0.33401	0.984175	0.704471	2.02278	enriched	37	2	230156	845, 23514
user-supplied	GOBP_REGULATION_OF_MICROTUBULE_BASED_PROCESS	GOBP_REGULATION_OF_MICROTUBULE_BASED_PROCESS	0.334063	0.984175	0.314781	1.36996	enriched	277	10	142942	57018, 4926, 5058, 23187, 57662, 79598, 80128, 118426, 348235, 348654
user-supplied	GOBP_MEIOTIC_SPINDLE_ASSEMBLY	GOBP_MEIOTIC_SPINDLE_ASSEMBLY	0.334838	0.984175	0.999796	2.71773	enriched	15	1	76676.9	348235
user-supplied	GOBP_MONONUCLEAR_CELL_DIFFERENTIATION	GOBP_MONONUCLEAR_CELL_DIFFERENTIATION	0.335371	0.984175	0.235871	1.26601	enriched	538	18	131967	9021, 3659, 4092, 7226, 51043, 602, 604, 1958, 2353, 2629, 3665, 5316, 5914, 6595, 6602, 6774, 56998, 64332
user-supplied	GOBP_REGULATION_OF_REGULATORY_NCRNA_PROCESSING	GOBP_REGULATION_OF_REGULATORY_NCRNA_PROCESSING	0.335651	0.984175	0.998043	2.71297	enriched	15	1	66594.9	6774
user-supplied	GOBP_POSITIVE_REGULATION_OF_PHOSPHOLIPID_TRANSPORT	GOBP_POSITIVE_REGULATION_OF_PHOSPHOLIPID_TRANSPORT	0.335785	0.984175	0.99815	2.71326	enriched	15	1	108455	10347
user-supplied	GOBP_POSITIVE_REGULATION_OF_MICROTUBULE_POLYMERIZATION_OR_DEPOLYMERIZATION	GOBP_POSITIVE_REGULATION_OF_MICROTUBULE_POLYMERIZATION_OR_DEPOLYMERIZATION	0.3358	0.984175	0.70105	2.01587	enriched	38	2	129077	4926, 5058
user-supplied	GOBP_CELLULAR_RESPONSE_TO_RADIATION	GOBP_CELLULAR_RESPONSE_TO_RADIATION	0.336277	0.984175	0.37352	1.45284	enriched	185	7	106546	1643, 842, 1894, 1958, 4836, 10715, 23514
user-supplied	GOBP_ORGANIC_CATION_TRANSPORT	GOBP_ORGANIC_CATION_TRANSPORT	0.336571	0.984175	0.441514	1.55506	enriched	121	5	114595	6510, 10928, 54407, 126969, 152078
user-supplied	GOBP_MUSCLE_ORGAN_DEVELOPMENT	GOBP_MUSCLE_ORGAN_DEVELOPMENT	0.336713	0.984175	0.275519	1.31721	enriched	370	13	161497	3911, 4000, 4092, 1958, 2353, 3084, 4638, 7093, 10211, 10409, 23764, 53339, 59269
user-supplied	GOBP_REGULATION_OF_RELEASE_OF_SEQUESTERED_CALCIUM_ION_INTO_CYTOSOL_BY_SARCOPLASMIC_RETICULUM	GOBP_REGULATION_OF_RELEASE_OF_SEQUESTERED_CALCIUM_ION_INTO_CYTOSOL_BY_SARCOPLASMIC_RETICULUM	0.33713	0.984175	0.700138	2.01403	enriched	37	2	286717	845, 9472
user-supplied	GOBP_PHOSPHATIDYLCHOLINE_ACYL_CHAIN_REMODELING	GOBP_PHOSPHATIDYLCHOLINE_ACYL_CHAIN_REMODELING	0.337405	0.984175	0.994468	2.70329	enriched	15	1	78886.2	151056
user-supplied	GOBP_HOMOLOGOUS_CHROMOSOME_SEGREGATION	GOBP_HOMOLOGOUS_CHROMOSOME_SEGREGATION	0.338886	0.984175	0.567179	1.76329	enriched	66	3	106247	898, 9985, 56979
user-supplied	GOBP_PROTEASOME_ASSEMBLY	GOBP_PROTEASOME_ASSEMBLY	0.339124	0.984175	0.990777	2.69333	enriched	15	1	64611.1	8624
user-supplied	GOBP_NEGATIVE_REGULATION_OF_MITOCHONDRIAL_OUTER_MEMBRANE_PERMEABILIZATION_INVOLVED_IN_APOPTOTIC_SIGNALING_PATHWAY	GOBP_NEGATIVE_REGULATION_OF_MITOCHONDRIAL_OUTER_MEMBRANE_PERMEABILIZATION_INVOLVED_IN_APOPTOTIC_SIGNALING_PATHWAY	0.339235	0.984175	0.990539	2.69269	enriched	15	1	62610.1	54978
user-supplied	GOBP_NUCLEOSOME_ORGANIZATION	GOBP_NUCLEOSOME_ORGANIZATION	0.339263	0.984175	0.438953	1.55108	enriched	134	5	66407	1105, 6602, 8349, 23522, 554313
user-supplied	GOBP_CYTOPLASMIC_MICROTUBULE_ORGANIZATION	GOBP_CYTOPLASMIC_MICROTUBULE_ORGANIZATION	0.340006	0.984175	0.566105	1.76139	enriched	65	3	104425	4926, 7283, 283234
user-supplied	GOBP_SPLICEOSOMAL_SNRNP_ASSEMBLY	GOBP_SPLICEOSOMAL_SNRNP_ASSEMBLY	0.340025	0.984175	0.693712	2.00113	enriched	41	2	54895.7	1207, 6634
user-supplied	GOBP_REGULATION_OF_PROTEIN_STABILITY	GOBP_REGULATION_OF_PROTEIN_STABILITY	0.340255	0.984175	0.273191	1.31415	enriched	382	13	113251	4000, 4092, 1942, 2597, 2934, 3397, 10103, 10211, 11235, 29761, 80254, 80344, 252983
user-supplied	GOBP_GLYCOPROTEIN_CATABOLIC_PROCESS	GOBP_GLYCOPROTEIN_CATABOLIC_PROCESS	0.341358	0.984175	0.692524	1.99875	enriched	39	2	136349	4121, 126433
user-supplied	GOBP_NEGATIVE_REGULATION_OF_CELL_CYCLE_PROCESS	GOBP_NEGATIVE_REGULATION_OF_CELL_CYCLE_PROCESS	0.341745	0.984175	0.295514	1.34382	enriched	317	11	111444	655, 604, 2074, 4582, 9656, 25988, 57662, 79035, 80254, 151636, 348654
user-supplied	GOBP_ACTIN_FILAMENT_BASED_MOVEMENT	GOBP_ACTIN_FILAMENT_BASED_MOVEMENT	0.3425	0.984175	0.39911	1.4905	enriched	146	6	219502	845, 2702, 2934, 4647, 10008, 23171
user-supplied	GOBP_ESTROGEN_METABOLIC_PROCESS	GOBP_ESTROGEN_METABOLIC_PROCESS	0.342843	0.984175	0.690311	1.99434	enriched	39	2	86173.9	1545, 25976
user-supplied	GOBP_RESPONSE_TO_CORTICOSTEROID	GOBP_RESPONSE_TO_CORTICOSTEROID	0.343011	0.984175	0.397811	1.48856	enriched	152	6	138125	842, 2353, 2629, 3717, 5106, 7538
user-supplied	GOBP_MESENCHYME_MORPHOGENESIS	GOBP_MESENCHYME_MORPHOGENESIS	0.34302	0.984175	0.563738	1.75723	enriched	62	3	241991	655, 6092, 7481
user-supplied	GOBP_REGULATION_OF_KIDNEY_DEVELOPMENT	GOBP_REGULATION_OF_KIDNEY_DEVELOPMENT	0.343578	0.984175	0.690411	1.99454	enriched	37	2	128083	6772, 10409
user-supplied	GOBP_AORTA_MORPHOGENESIS	GOBP_AORTA_MORPHOGENESIS	0.343781	0.984175	0.689606	1.99293	enriched	38	2	148574	3280, 4638
user-supplied	GOBP_POSITIVE_REGULATION_OF_MHC_CLASS_II_BIOSYNTHETIC_PROCESS	GOBP_POSITIVE_REGULATION_OF_MHC_CLASS_II_BIOSYNTHETIC_PROCESS	0.344042	0.984175	0.981003	2.66713	enriched	15	1	121399	3717
user-supplied	GOBP_LIPID_DROPLET_FORMATION	GOBP_LIPID_DROPLET_FORMATION	0.34437	0.984175	0.980488	2.66576	enriched	15	1	155822	57674
user-supplied	GOBP_RESPONSE_TO_STEROID_HORMONE	GOBP_RESPONSE_TO_STEROID_HORMONE	0.344374	0.984175	0.281885	1.32563	enriched	340	12	139098	842, 2101, 2353, 2629, 3717, 5058, 5106, 5970, 7421, 7538, 112398, 153222
user-supplied	GOBP_MEMBRANE_INVAGINATION	GOBP_MEMBRANE_INVAGINATION	0.344695	0.984175	0.560981	1.75239	enriched	64	3	152705	375, 2934, 10347
user-supplied	GOBP_REGULATION_OF_METAPHASE_PLATE_CONGRESSION	GOBP_REGULATION_OF_METAPHASE_PLATE_CONGRESSION	0.345111	0.984175	0.9786	2.66073	enriched	15	1	85505.3	4926
user-supplied	GOBP_MEIOTIC_CHROMOSOME_SEGREGATION	GOBP_MEIOTIC_CHROMOSOME_SEGREGATION	0.345931	0.984175	0.483768	1.62218	enriched	95	4	114387	898, 9985, 56979, 348235
user-supplied	GOBP_CELLULAR_HOMEOSTASIS	GOBP_CELLULAR_HOMEOSTASIS	0.346155	0.984175	0.190229	1.20953	enriched	846	27	135161	5031, 7226, 23315, 375, 845, 1207, 1356, 1874, 2495, 3383, 4780, 5106, 7421, 9472, 10008, 10939, 11065, 51382, 55288, 64072, 65220, 79689, 83636, 112398, 252983, 282679, 344905
user-supplied	GOBP_REGULATION_OF_TRANSCRIPTION_OF_NUCLEOLAR_LARGE_RRNA_BY_RNA_POLYMERASE_I	GOBP_REGULATION_OF_TRANSCRIPTION_OF_NUCLEOLAR_LARGE_RRNA_BY_RNA_POLYMERASE_I	0.346224	0.984175	0.976283	2.65457	enriched	15	1	74372.9	1663
user-supplied	GOBP_NEGATIVE_REGULATION_OF_CELL_FATE_COMMITMENT	GOBP_NEGATIVE_REGULATION_OF_CELL_FATE_COMMITMENT	0.346257	0.984175	0.976265	2.65452	enriched	15	1	82772.4	3280
user-supplied	GOBP_REGULATION_OF_AXONOGENESIS	GOBP_REGULATION_OF_AXONOGENESIS	0.346644	0.984175	0.39623	1.48621	enriched	144	6	279570	3475, 627, 1942, 5058, 6092, 80128
user-supplied	GOBP_ADHERENS_JUNCTION_ORGANIZATION	GOBP_ADHERENS_JUNCTION_ORGANIZATION	0.346731	0.984175	0.561285	1.75292	enriched	59	3	441324	4092, 10979, 57662
user-supplied	GOBP_RESPONSE_TO_UV_C	GOBP_RESPONSE_TO_UV_C	0.346826	0.984175	0.9751	2.65143	enriched	15	1	85339.5	602
user-supplied	GOBP_L_AMINO_ACID_TRANSPORT	GOBP_L_AMINO_ACID_TRANSPORT	0.34708	0.984175	0.482877	1.62073	enriched	93	4	119826	6510, 54407, 124565, 152078
user-supplied	GOBP_REGULATION_OF_THYMOCYTE_APOPTOTIC_PROCESS	GOBP_REGULATION_OF_THYMOCYTE_APOPTOTIC_PROCESS	0.34708	0.984175	0.974653	2.65025	enriched	15	1	95321.5	1942
user-supplied	GOBP_ADHESION_OF_SYMBIONT_TO_HOST	GOBP_ADHESION_OF_SYMBIONT_TO_HOST	0.347101	0.984175	0.974513	2.64988	enriched	15	1	80884.3	3383
user-supplied	GOBP_RESPONSE_TO_UV	GOBP_RESPONSE_TO_UV	0.347234	0.984175	0.394012	1.48292	enriched	158	6	90463.6	1643, 602, 842, 2074, 5970, 10715
user-supplied	GOBP_POSITIVE_REGULATION_OF_D_GLUCOSE_IMPORT	GOBP_POSITIVE_REGULATION_OF_D_GLUCOSE_IMPORT	0.347414	0.984175	0.684361	1.9825	enriched	38	2	125941	4780, 5584
user-supplied	GOBP_REGULATION_OF_RESPONSE_TO_TYPE_II_INTERFERON	GOBP_REGULATION_OF_RESPONSE_TO_TYPE_II_INTERFERON	0.348598	0.984175	0.971489	2.64188	enriched	15	1	80476.7	84166
user-supplied	GOBP_REGULATION_OF_ACTIN_FILAMENT_LENGTH	GOBP_REGULATION_OF_ACTIN_FILAMENT_LENGTH	0.349348	0.984175	0.392658	1.48091	enriched	152	6	136469	2934, 5921, 6710, 51474, 54961, 55243
user-supplied	GOBP_RESPONSE_TO_UV_A	GOBP_RESPONSE_TO_UV_A	0.351366	0.984175	0.966073	2.6276	enriched	15	1	110657	10715
user-supplied	GOBP_ENDOSOMAL_VESICLE_FUSION	GOBP_ENDOSOMAL_VESICLE_FUSION	0.351385	0.984175	0.965926	2.62722	enriched	15	1	92504.6	53916
user-supplied	GOBP_MITOCHONDRION_ORGANIZATION	GOBP_MITOCHONDRION_ORGANIZATION	0.3514	0.984175	0.257492	1.29368	enriched	424	14	102959	4000, 2629, 5864, 6773, 6774, 9868, 10928, 10939, 23287, 26355, 54978, 55288, 64422, 92609
user-supplied	GOBP_CARDIAC_ATRIUM_DEVELOPMENT	GOBP_CARDIAC_ATRIUM_DEVELOPMENT	0.35202	0.984175	0.678642	1.9712	enriched	37	2	180938	2702, 7481
user-supplied	GOBP_POSITIVE_REGULATION_OF_NUCLEOTIDE_BIOSYNTHETIC_PROCESS	GOBP_POSITIVE_REGULATION_OF_NUCLEOTIDE_BIOSYNTHETIC_PROCESS	0.352322	0.984175	0.964215	2.62273	enriched	15	1	139916	6774
user-supplied	GOBP_NEURAL_RETINA_DEVELOPMENT	GOBP_NEURAL_RETINA_DEVELOPMENT	0.352706	0.984175	0.478132	1.61306	enriched	90	4	237560	2353, 3280, 6774, 348980
user-supplied	GOBP_HEART_DEVELOPMENT	GOBP_HEART_DEVELOPMENT	0.353157	0.984175	0.211649	1.23571	enriched	629	21	186718	655, 4000, 4092, 1399, 1942, 2702, 3084, 3280, 3397, 4091, 5058, 5914, 5915, 6092, 7481, 9472, 9868, 10409, 79659, 171023, 284086
user-supplied	GOBP_REGULATION_OF_RELEASE_OF_CYTOCHROME_C_FROM_MITOCHONDRIA	GOBP_REGULATION_OF_RELEASE_OF_CYTOCHROME_C_FROM_MITOCHONDRIA	0.353489	0.984175	0.674579	1.96321	enriched	41	2	101231	4000, 26355
user-supplied	GOBP_RESPONSE_TO_PARATHYROID_HORMONE	GOBP_RESPONSE_TO_PARATHYROID_HORMONE	0.354195	0.984175	0.960373	2.61267	enriched	15	1	116133	2353
user-supplied	GOBP_POSITIVE_REGULATION_OF_PROTEIN_LOCALIZATION_TO_NUCLEUS	GOBP_POSITIVE_REGULATION_OF_PROTEIN_LOCALIZATION_TO_NUCLEUS	0.354479	0.984175	0.475273	1.60845	enriched	95	4	120257	1894, 3717, 10979, 151636
user-supplied	GOBP_ENDOSOME_TO_LYSOSOME_TRANSPORT	GOBP_ENDOSOME_TO_LYSOSOME_TRANSPORT	0.354748	0.984175	0.548478	1.73062	enriched	68	3	88232.4	55681, 79156, 151636
user-supplied	GOBP_BIOMINERAL_TISSUE_DEVELOPMENT	GOBP_BIOMINERAL_TISSUE_DEVELOPMENT	0.354917	0.984175	0.35978	1.43301	enriched	181	7	179891	655, 4054, 7286, 7421, 7481, 22904, 166929
user-supplied	GOBP_REGULATION_OF_STORE_OPERATED_CALCIUM_ENTRY	GOBP_REGULATION_OF_STORE_OPERATED_CALCIUM_ENTRY	0.355536	0.984175	0.957742	2.60581	enriched	15	1	102044	196996
user-supplied	GOBP_NUCLEUS_ORGANIZATION	GOBP_NUCLEUS_ORGANIZATION	0.355858	0.984175	0.38704	1.47261	enriched	157	6	110142	283131, 4000, 1663, 4926, 4928, 221035
user-supplied	GOBP_CHROMOSOME_LOCALIZATION	GOBP_CHROMOSOME_LOCALIZATION	0.35667	0.984175	0.423108	1.5267	enriched	126	5	114141	4000, 1894, 4926, 4928, 348235
user-supplied	GOBP_DEOXYRIBONUCLEOSIDE_MONOPHOSPHATE_CATABOLIC_PROCESS	GOBP_DEOXYRIBONUCLEOSIDE_MONOPHOSPHATE_CATABOLIC_PROCESS	0.356784	0.984175	0.955434	2.5998	enriched	15	1	139159	7378
user-supplied	GOBP_FOLIC_ACID_METABOLIC_PROCESS	GOBP_FOLIC_ACID_METABOLIC_PROCESS	0.357732	0.984175	0.95331	2.59428	enriched	15	1	112963	441024
user-supplied	GOBP_PROTEIN_HYDROXYLATION	GOBP_PROTEIN_HYDROXYLATION	0.358211	0.984175	0.950791	2.58775	enriched	16	1	141122	112398
user-supplied	GOBP_LIPID_CATABOLIC_PROCESS	GOBP_LIPID_CATABOLIC_PROCESS	0.358306	0.984175	0.273575	1.31466	enriched	351	12	98957	151056, 222, 1545, 2629, 3949, 5106, 50640, 84693, 91452, 158584, 219743, 254552
user-supplied	GOBP_NEGATIVE_REGULATION_OF_DNA_REPAIR	GOBP_NEGATIVE_REGULATION_OF_DNA_REPAIR	0.35865	0.984175	0.667556	1.94947	enriched	40	2	84796.9	2074, 64110
user-supplied	GOBP_RENAL_ABSORPTION	GOBP_RENAL_ABSORPTION	0.359011	0.984175	0.667116	1.94861	enriched	40	2	97679.9	2934, 55243
user-supplied	GOBP_NEGATIVE_REGULATION_OF_INNATE_IMMUNE_RESPONSE	GOBP_NEGATIVE_REGULATION_OF_INNATE_IMMUNE_RESPONSE	0.35926	0.984175	0.470279	1.60044	enriched	98	4	78467.3	6773, 9111, 80254, 84166
user-supplied	GOBP_PROTEOLYSIS_INVOLVED_IN_PROTEIN_CATABOLIC_PROCESS	GOBP_PROTEOLYSIS_INVOLVED_IN_PROTEIN_CATABOLIC_PROCESS	0.35942	0.984175	0.188228	1.20711	enriched	832	26	105642	4092, 10299, 1942, 2629, 4121, 4780, 5582, 6233, 7993, 8453, 9618, 10939, 11065, 23287, 27246, 29761, 57674, 64110, 64750, 80344, 85409, 126433, 151636, 197131, 282679, 283219
user-supplied	GOBP_NEGATIVE_REGULATION_OF_OSTEOBLAST_DIFFERENTIATION	GOBP_NEGATIVE_REGULATION_OF_OSTEOBLAST_DIFFERENTIATION	0.359862	0.984175	0.543019	1.72119	enriched	67	3	139456	51564, 3397, 4091
user-supplied	GOBP_CDC42_PROTEIN_SIGNAL_TRANSDUCTION	GOBP_CDC42_PROTEIN_SIGNAL_TRANSDUCTION	0.360086	0.984175	0.948936	2.58296	enriched	15	1	152255	10928
user-supplied	GOBP_NEGATIVE_REGULATION_OF_WNT_SIGNALING_PATHWAY	GOBP_NEGATIVE_REGULATION_OF_WNT_SIGNALING_PATHWAY	0.360154	0.984175	0.355971	1.42757	enriched	181	7	188871	1958, 7481, 25987, 55681, 56998, 57674, 85409
user-supplied	GOBP_TRNA_5_END_PROCESSING	GOBP_TRNA_5_END_PROCESSING	0.360433	0.984175	0.945831	2.57495	enriched	16	1	45432.5	10775
user-supplied	GOBP_POSITIVE_REGULATION_OF_RUFFLE_ASSEMBLY	GOBP_POSITIVE_REGULATION_OF_RUFFLE_ASSEMBLY	0.360663	0.984175	0.94792	2.58034	enriched	15	1	216214	9842
user-supplied	GOBP_REGULATION_OF_LEUKOCYTE_DIFFERENTIATION	GOBP_REGULATION_OF_LEUKOCYTE_DIFFERENTIATION	0.361145	0.984175	0.272115	1.31274	enriched	345	12	130738	3659, 4092, 51043, 604, 2353, 3665, 5914, 6595, 6602, 10272, 56998, 64332
user-supplied	GOBP_NEGATIVE_REGULATION_OF_TRANSFORMING_GROWTH_FACTOR_BETA_RECEPTOR_SIGNALING_PATHWAY	GOBP_NEGATIVE_REGULATION_OF_TRANSFORMING_GROWTH_FACTOR_BETA_RECEPTOR_SIGNALING_PATHWAY	0.361551	0.984175	0.418746	1.52005	enriched	132	5	110314	4092, 4091, 9110, 23089, 64750
user-supplied	GOBP_POSITIVE_REGULATION_OF_BMP_SIGNALING_PATHWAY	GOBP_POSITIVE_REGULATION_OF_BMP_SIGNALING_PATHWAY	0.361997	0.984175	0.663679	1.94192	enriched	39	2	154588	3280, 4926
user-supplied	GOBP_REGULATION_OF_INTRINSIC_APOPTOTIC_SIGNALING_PATHWAY_IN_RESPONSE_TO_DNA_DAMAGE	GOBP_REGULATION_OF_INTRINSIC_APOPTOTIC_SIGNALING_PATHWAY_IN_RESPONSE_TO_DNA_DAMAGE	0.363284	0.984175	0.660831	1.9364	enriched	41	2	81348.6	4582, 79915
user-supplied	GOBP_REGULATION_OF_CALCIUM_ION_TRANSPORT	GOBP_REGULATION_OF_CALCIUM_ION_TRANSPORT	0.363309	0.984175	0.311956	1.36609	enriched	249	9	152043	81671, 5031, 845, 3280, 4638, 9472, 10939, 29763, 196996
user-supplied	GOBP_REGULATION_OF_INNATE_IMMUNE_RESPONSE	GOBP_REGULATION_OF_INNATE_IMMUNE_RESPONSE	0.364343	0.984175	0.234896	1.26478	enriched	491	16	94576.2	3659, 3665, 4780, 5058, 5608, 5970, 6773, 7867, 9111, 9868, 10211, 27246, 54502, 64332, 80254, 84166
user-supplied	GOBP_LENS_FIBER_CELL_DEVELOPMENT	GOBP_LENS_FIBER_CELL_DEVELOPMENT	0.364792	0.984175	0.939278	2.55813	enriched	15	1	97642.5	1969
user-supplied	GOBP_POSITIVE_REGULATION_OF_INTERLEUKIN_13_PRODUCTION	GOBP_POSITIVE_REGULATION_OF_INTERLEUKIN_13_PRODUCTION	0.364957	0.984175	0.9391	2.55768	enriched	15	1	115249	5914
user-supplied	GOBP_NEGATIVE_REGULATION_OF_TYPE_2_IMMUNE_RESPONSE	GOBP_NEGATIVE_REGULATION_OF_TYPE_2_IMMUNE_RESPONSE	0.365561	0.984175	0.937936	2.5547	enriched	15	1	136083	604
user-supplied	GOBP_NEGATIVE_REGULATION_OF_LOW_DENSITY_LIPOPROTEIN_PARTICLE_CLEARANCE	GOBP_NEGATIVE_REGULATION_OF_LOW_DENSITY_LIPOPROTEIN_PARTICLE_CLEARANCE	0.366273	0.984175	0.933726	2.54397	enriched	17	1	72671.1	3949
user-supplied	GOBP_CEREBELLAR_CORTEX_MORPHOGENESIS	GOBP_CEREBELLAR_CORTEX_MORPHOGENESIS	0.366475	0.984175	0.658175	1.93126	enriched	38	2	261414	2629, 23287
user-supplied	GOBP_MITOTIC_CYTOKINESIS	GOBP_MITOTIC_CYTOKINESIS	0.366732	0.984175	0.463159	1.58909	enriched	97	4	149379	375, 1894, 5921, 9110
user-supplied	GOBP_REGULATION_OF_MEMBRANE_INVAGINATION	GOBP_REGULATION_OF_MEMBRANE_INVAGINATION	0.366826	0.984175	0.935382	2.54819	enriched	15	1	121148	10347
user-supplied	GOBP_INTERLEUKIN_1_PRODUCTION	GOBP_INTERLEUKIN_1_PRODUCTION	0.367264	0.984175	0.413696	1.5124	enriched	130	5	104536	1958, 3315, 3717, 5970, 6774
user-supplied	GOBP_SERINE_FAMILY_AMINO_ACID_BIOSYNTHETIC_PROCESS	GOBP_SERINE_FAMILY_AMINO_ACID_BIOSYNTHETIC_PROCESS	0.367499	0.984175	0.934192	2.54516	enriched	15	1	141299	875
user-supplied	GOBP_CELLULAR_RESPONSE_TO_LIPID	GOBP_CELLULAR_RESPONSE_TO_LIPID	0.367695	0.984175	0.204851	1.22734	enriched	646	21	139534	5031, 842, 1604, 2101, 2353, 3280, 3717, 3949, 4478, 5058, 5106, 5914, 5970, 6602, 7421, 7481, 7538, 22904, 64332, 112398, 153222
user-supplied	GOBP_PHOSPHOLIPID_METABOLIC_PROCESS	GOBP_PHOSPHOLIPID_METABOLIC_PROCESS	0.368247	0.984175	0.257777	1.29405	enriched	381	13	121206	151056, 2224, 3949, 9110, 9489, 10423, 10654, 23049, 50640, 81490, 93183, 126969, 166929
user-supplied	GOBP_SPHINGOID_BIOSYNTHETIC_PROCESS	GOBP_SPHINGOID_BIOSYNTHETIC_PROCESS	0.368357	0.984175	0.932461	2.54075	enriched	15	1	122171	2629
user-supplied	GOBP_NEGATIVE_REGULATION_OF_D_GLUCOSE_IMPORT	GOBP_NEGATIVE_REGULATION_OF_D_GLUCOSE_IMPORT	0.368467	0.984175	0.930425	2.53559	enriched	16	1	108929	10715
user-supplied	GOBP_REGULATION_OF_NITRIC_OXIDE_METABOLIC_PROCESS	GOBP_REGULATION_OF_NITRIC_OXIDE_METABOLIC_PROCESS	0.368986	0.984175	0.532691	1.70351	enriched	67	3	151632	961, 6772, 3717
user-supplied	GOBP_PYRUVATE_METABOLIC_PROCESS	GOBP_PYRUVATE_METABOLIC_PROCESS	0.369019	0.984175	0.412246	1.51021	enriched	128	5	116037	2597, 5106, 5164, 6774, 51422
user-supplied	GOBP_T_CELL_CYTOKINE_PRODUCTION	GOBP_T_CELL_CYTOKINE_PRODUCTION	0.36925	0.984175	0.652945	1.92119	enriched	40	2	96520.1	4092, 1604
user-supplied	GOBP_CHONDROCYTE_DIFFERENTIATION	GOBP_CHONDROCYTE_DIFFERENTIATION	0.369517	0.984175	0.413055	1.51143	enriched	119	5	205100	4092, 4054, 4781, 5915, 25987
user-supplied	GOBP_NEGATIVE_REGULATION_OF_SMOOTH_MUSCLE_CELL_PROLIFERATION	GOBP_NEGATIVE_REGULATION_OF_SMOOTH_MUSCLE_CELL_PROLIFERATION	0.37006	0.984175	0.531096	1.7008	enriched	70	3	127558	7536, 8241, 56998
user-supplied	GOBP_MYD88_INDEPENDENT_TOLL_LIKE_RECEPTOR_SIGNALING_PATHWAY	GOBP_MYD88_INDEPENDENT_TOLL_LIKE_RECEPTOR_SIGNALING_PATHWAY	0.370187	0.984175	0.929221	2.53253	enriched	15	1	203784	3665
user-supplied	GOBP_ACTIN_FILAMENT_BASED_PROCESS	GOBP_ACTIN_FILAMENT_BASED_PROCESS	0.370567	0.984175	0.181275	1.19875	enriched	834	27	172640	961, 7226, 375, 604, 845, 1894, 2702, 2934, 3717, 4647, 5058, 5584, 5921, 6710, 9828, 9855, 10008, 10979, 11235, 23171, 23380, 23603, 51474, 54961, 55243, 65979, 342184
user-supplied	GOBP_LACTATION	GOBP_LACTATION	0.370931	0.984175	0.651252	1.91794	enriched	39	2	148009	51043, 7421
user-supplied	GOBP_NEGATIVE_REGULATION_OF_SIGNAL_TRANSDUCTION_BY_P53_CLASS_MEDIATOR	GOBP_NEGATIVE_REGULATION_OF_SIGNAL_TRANSDUCTION_BY_P53_CLASS_MEDIATOR	0.371768	0.984175	0.649182	1.91398	enriched	41	2	92542.2	4582, 79915
user-supplied	GOBP_POSITIVE_REGULATION_OF_SMOOTHENED_SIGNALING_PATHWAY	GOBP_POSITIVE_REGULATION_OF_SMOOTHENED_SIGNALING_PATHWAY	0.372633	0.984175	0.649051	1.91372	enriched	39	2	177819	1495, 79659
user-supplied	GOBP_ASSOCIATIVE_LEARNING	GOBP_ASSOCIATIVE_LEARNING	0.372733	0.984175	0.458067	1.58101	enriched	93	4	209945	3269, 2353, 10347, 85461
user-supplied	GOBP_REGULATION_OF_MICROTUBULE_POLYMERIZATION	GOBP_REGULATION_OF_MICROTUBULE_POLYMERIZATION	0.373402	0.984175	0.527778	1.69516	enriched	67	3	136071	4926, 5058, 57662
user-supplied	GOBP_CALCIUM_ION_REGULATED_EXOCYTOSIS_OF_NEUROTRANSMITTER	GOBP_CALCIUM_ION_REGULATED_EXOCYTOSIS_OF_NEUROTRANSMITTER	0.373701	0.984175	0.922428	2.51539	enriched	15	1	196833	5864
user-supplied	GOBP_SOMATIC_DIVERSIFICATION_OF_IMMUNOGLOBULINS	GOBP_SOMATIC_DIVERSIFICATION_OF_IMMUNOGLOBULINS	0.373984	0.984175	0.526827	1.69355	enriched	68	3	88642.2	604, 64332, 79915
user-supplied	GOBP_HIPPOCAMPUS_DEVELOPMENT	GOBP_HIPPOCAMPUS_DEVELOPMENT	0.374217	0.984175	0.456478	1.57851	enriched	94	4	197860	1399, 5914, 22803, 25987
user-supplied	GOBP_REGULATION_OF_CELLULAR_EXTRAVASATION	GOBP_REGULATION_OF_CELLULAR_EXTRAVASATION	0.374345	0.984175	0.646171	1.90822	enriched	40	2	134232	961, 3383
user-supplied	GOBP_NEURAL_NUCLEUS_DEVELOPMENT	GOBP_NEURAL_NUCLEUS_DEVELOPMENT	0.375041	0.984175	0.525756	1.69174	enriched	68	3	137609	4781, 10409, 64770
user-supplied	GOBP_RESPONSE_TO_ALKALOID	GOBP_RESPONSE_TO_ALKALOID	0.375321	0.984175	0.455619	1.57715	enriched	93	4	208549	845, 3280, 5582, 23514
user-supplied	GOBP_PEPTIDYL_SERINE_MODIFICATION	GOBP_PEPTIDYL_SERINE_MODIFICATION	0.375454	0.984175	0.455445	1.57687	enriched	93	4	203072	2074, 10114, 11235, 23049
user-supplied	GOBP_WOUND_HEALING	GOBP_WOUND_HEALING	0.375643	0.984175	0.236841	1.26724	enriched	446	15	134710	3084, 3315, 3717, 4638, 4780, 5058, 5328, 5864, 10627, 10979, 11235, 22821, 25987, 26127, 26509
user-supplied	GOBP_HIGH_DENSITY_LIPOPROTEIN_PARTICLE_CLEARANCE	GOBP_HIGH_DENSITY_LIPOPROTEIN_PARTICLE_CLEARANCE	0.375955	0.984175	0.91369	2.49351	enriched	18	1	43651.8	3949
user-supplied	GOBP_NUCLEAR_PORE_ORGANIZATION	GOBP_NUCLEAR_PORE_ORGANIZATION	0.376088	0.984175	0.917446	2.50289	enriched	15	1	133881	4928
user-supplied	GOBP_REGULATION_OF_MITOTIC_CYTOKINESIS	GOBP_REGULATION_OF_MITOTIC_CYTOKINESIS	0.376413	0.984175	0.914847	2.49639	enriched	16	1	82841.6	1894
user-supplied	GOBP_CHONDROCYTE_DIFFERENTIATION_INVOLVED_IN_ENDOCHONDRAL_BONE_MORPHOGENESIS	GOBP_CHONDROCYTE_DIFFERENTIATION_INVOLVED_IN_ENDOCHONDRAL_BONE_MORPHOGENESIS	0.376591	0.984175	0.916509	2.50055	enriched	15	1	132839	25987
user-supplied	GOBP_REGULATION_OF_CALCINEURIN_MEDIATED_SIGNALING	GOBP_REGULATION_OF_CALCINEURIN_MEDIATED_SIGNALING	0.377063	0.984175	0.642606	1.90143	enriched	40	2	155072	23261, 9472
user-supplied	GOBP_EPITHELIAL_CELL_FATE_COMMITMENT	GOBP_EPITHELIAL_CELL_FATE_COMMITMENT	0.377372	0.984175	0.915472	2.49795	enriched	15	1	193803	5914
user-supplied	GOBP_RESPONSE_TO_VITAMIN_A	GOBP_RESPONSE_TO_VITAMIN_A	0.377391	0.984175	0.915121	2.49708	enriched	15	1	162551	5914
user-supplied	GOBP_NEURON_REMODELING	GOBP_NEURON_REMODELING	0.377511	0.984175	0.91513	2.4971	enriched	15	1	209405	9855
user-supplied	GOBP_MATURATION_OF_LSU_RRNA_FROM_TRICISTRONIC_RRNA_TRANSCRIPT_SSU_RRNA_5_8S_RRNA_LSU_RRNA	GOBP_MATURATION_OF_LSU_RRNA_FROM_TRICISTRONIC_RRNA_TRANSCRIPT_SSU_RRNA_5_8S_RRNA_LSU_RRNA	0.377673	0.984175	0.91135	2.48768	enriched	17	1	96901.7	117246
user-supplied	GOBP_NEGATIVE_REGULATION_OF_CELL_SUBSTRATE_ADHESION	GOBP_NEGATIVE_REGULATION_OF_CELL_SUBSTRATE_ADHESION	0.378024	0.984175	0.523076	1.68721	enriched	66	3	183865	604, 5921, 23603
user-supplied	GOBP_ENDOTHELIAL_CELL_MORPHOGENESIS	GOBP_ENDOTHELIAL_CELL_MORPHOGENESIS	0.378127	0.984175	0.914084	2.49449	enriched	15	1	212271	3397
user-supplied	GOBP_ACTIN_POLYMERIZATION_OR_DEPOLYMERIZATION	GOBP_ACTIN_POLYMERIZATION_OR_DEPOLYMERIZATION	0.378397	0.984175	0.342256	1.40812	enriched	186	7	144587	2934, 3717, 5921, 6710, 51474, 54961, 55243
user-supplied	GOBP_SULFATE_TRANSMEMBRANE_TRANSPORT	GOBP_SULFATE_TRANSMEMBRANE_TRANSPORT	0.378872	0.984175	0.910146	2.48468	enriched	16	1	90980.4	1468
user-supplied	GOBP_RRNA_TRANSCRIPTION	GOBP_RRNA_TRANSCRIPTION	0.37891	0.984175	0.639235	1.89503	enriched	42	2	75283.5	1663, 2074
user-supplied	GOBP_CD40_SIGNALING_PATHWAY	GOBP_CD40_SIGNALING_PATHWAY	0.379711	0.984175	0.908426	2.48042	enriched	16	1	77409.4	55072
user-supplied	GOBP_NEGATIVE_REGULATION_OF_VIRAL_TRANSCRIPTION	GOBP_NEGATIVE_REGULATION_OF_VIRAL_TRANSCRIPTION	0.379806	0.984175	0.908271	2.48003	enriched	16	1	78392.1	7538
user-supplied	GOBP_VENTRICULAR_TRABECULA_MYOCARDIUM_MORPHOGENESIS	GOBP_VENTRICULAR_TRABECULA_MYOCARDIUM_MORPHOGENESIS	0.37985	0.984175	0.910639	2.48591	enriched	15	1	216086	3084
user-supplied	GOBP_POSITIVE_REGULATION_OF_PROTEIN_IMPORT_INTO_NUCLEUS	GOBP_POSITIVE_REGULATION_OF_PROTEIN_IMPORT_INTO_NUCLEUS	0.380493	0.984175	0.637894	1.89249	enriched	40	2	149258	1894, 3717
user-supplied	GOBP_ASPARTATE_FAMILY_AMINO_ACID_BIOSYNTHETIC_PROCESS	GOBP_ASPARTATE_FAMILY_AMINO_ACID_BIOSYNTHETIC_PROCESS	0.380756	0.984175	0.908783	2.4813	enriched	15	1	204519	440
user-supplied	GOBP_RESPONSE_TO_VITAMIN_D	GOBP_RESPONSE_TO_VITAMIN_D	0.380766	0.984175	0.637497	1.89174	enriched	40	2	119395	655, 7421
user-supplied	GOBP_NEGATIVE_REGULATION_OF_ADAPTIVE_IMMUNE_RESPONSE	GOBP_NEGATIVE_REGULATION_OF_ADAPTIVE_IMMUNE_RESPONSE	0.380813	0.984175	0.519196	1.68068	enriched	69	3	90149.1	4092, 51043, 604
user-supplied	GOBP_CELLULAR_RESPONSE_TO_ANGIOTENSIN	GOBP_CELLULAR_RESPONSE_TO_ANGIOTENSIN	0.380843	0.984175	0.638097	1.89288	enriched	39	2	249025	4780, 5970
user-supplied	GOBP_PRESYNAPTIC_MODULATION_OF_CHEMICAL_SYNAPTIC_TRANSMISSION	GOBP_PRESYNAPTIC_MODULATION_OF_CHEMICAL_SYNAPTIC_TRANSMISSION	0.38131	0.984175	0.638151	1.89298	enriched	38	2	250076	5582, 5864
user-supplied	GOBP_REGULATION_OF_PERK_MEDIATED_UNFOLDED_PROTEIN_RESPONSE	GOBP_REGULATION_OF_PERK_MEDIATED_UNFOLDED_PROTEIN_RESPONSE	0.382752	0.984175	0.902726	2.46632	enriched	16	1	96731.7	10347
user-supplied	GOBP_RESPONSE_TO_L_LEUCINE	GOBP_RESPONSE_TO_L_LEUCINE	0.382798	0.984175	0.90471	2.47122	enriched	15	1	149651	197131
user-supplied	GOBP_NUCLEAR_TRANSCRIBED_MRNA_CATABOLIC_PROCESS	GOBP_NUCLEAR_TRANSCRIBED_MRNA_CATABOLIC_PROCESS	0.383677	0.984175	0.39968	1.49135	enriched	129	5	95023.9	11044, 4849, 7538, 22803, 23049
user-supplied	GOBP_MICROGLIA_DIFFERENTIATION	GOBP_MICROGLIA_DIFFERENTIATION	0.383702	0.984175	0.903563	2.46838	enriched	15	1	262360	2629
user-supplied	GOBP_SULFUR_COMPOUND_METABOLIC_PROCESS	GOBP_SULFUR_COMPOUND_METABOLIC_PROCESS	0.384343	0.984175	0.2705	1.31062	enriched	315	11	144349	875, 1468, 4780, 5164, 6667, 8086, 10654, 55902, 84693, 254552, 373156
user-supplied	GOBP_POSITIVE_REGULATION_OF_SMOOTH_MUSCLE_CELL_PROLIFERATION	GOBP_POSITIVE_REGULATION_OF_SMOOTH_MUSCLE_CELL_PROLIFERATION	0.38495	0.984175	0.445741	1.56165	enriched	98	4	146896	5031, 6772, 3717, 5058
user-supplied	GOBP_NEGATIVE_REGULATION_OF_OLIGODENDROCYTE_DIFFERENTIATION	GOBP_NEGATIVE_REGULATION_OF_OLIGODENDROCYTE_DIFFERENTIATION	0.384977	0.984175	0.900871	2.46175	enriched	15	1	218987	3280
user-supplied	GOBP_SKELETAL_MUSCLE_ACETYLCHOLINE_GATED_CHANNEL_CLUSTERING	GOBP_SKELETAL_MUSCLE_ACETYLCHOLINE_GATED_CHANNEL_CLUSTERING	0.385114	0.984175	0.898165	2.45509	enriched	16	1	86290.2	1399
user-supplied	GOBP_G0_TO_G1_TRANSITION	GOBP_G0_TO_G1_TRANSITION	0.385244	0.984175	0.630832	1.87917	enriched	42	2	115419	6595, 6602
user-supplied	GOBP_NEGATIVE_REGULATION_OF_PROTEIN_METABOLIC_PROCESS	GOBP_NEGATIVE_REGULATION_OF_PROTEIN_METABOLIC_PROCESS	0.385654	0.984175	0.201803	1.22361	enriched	640	20	113877	1942, 2597, 2629, 3949, 5328, 5582, 5914, 5970, 7538, 9860, 10114, 10347, 10418, 10658, 23603, 29761, 79853, 80254, 151636, 282679
user-supplied	GOBP_ACTIN_FILAMENT_POLYMERIZATION	GOBP_ACTIN_FILAMENT_POLYMERIZATION	0.385959	0.984175	0.363582	1.43847	enriched	156	6	149653	2934, 3717, 5921, 6710, 54961, 55243
user-supplied	GOBP_MITOTIC_G1_S_TRANSITION_CHECKPOINT_SIGNALING	GOBP_MITOTIC_G1_S_TRANSITION_CHECKPOINT_SIGNALING	0.385962	0.984175	0.895188	2.4478	enriched	17	1	59709.6	4582
user-supplied	GOBP_PROTEIN_TRANSMEMBRANE_IMPORT_INTO_INTRACELLULAR_ORGANELLE	GOBP_PROTEIN_TRANSMEMBRANE_IMPORT_INTO_INTRACELLULAR_ORGANELLE	0.38639	0.984175	0.628993	1.87572	enriched	43	2	84873.4	9868, 92609
user-supplied	GOBP_GLYCEROLIPID_CATABOLIC_PROCESS	GOBP_GLYCEROLIPID_CATABOLIC_PROCESS	0.386592	0.984175	0.512945	1.6702	enriched	69	3	109295	151056, 3949, 50640
user-supplied	GOBP_ADHERENS_JUNCTION_ASSEMBLY	GOBP_ADHERENS_JUNCTION_ASSEMBLY	0.386593	0.984175	0.897641	2.45381	enriched	15	1	180307	4092
user-supplied	GOBP_REGULATION_OF_POTASSIUM_ION_TRANSMEMBRANE_TRANSPORTER_ACTIVITY	GOBP_REGULATION_OF_POTASSIUM_ION_TRANSMEMBRANE_TRANSPORTER_ACTIVITY	0.386688	0.984175	0.895603	2.44881	enriched	16	1	142603	10008
user-supplied	GOBP_POSITIVE_REGULATION_OF_MYOBLAST_FUSION	GOBP_POSITIVE_REGULATION_OF_MYOBLAST_FUSION	0.387299	0.984175	0.894106	2.44515	enriched	16	1	98747.2	10211
user-supplied	GOBP_NEGATIVE_REGULATION_OF_MEGAKARYOCYTE_DIFFERENTIATION	GOBP_NEGATIVE_REGULATION_OF_MEGAKARYOCYTE_DIFFERENTIATION	0.387647	0.984175	0.890479	2.4363	enriched	19	1	18708.6	554313
user-supplied	GOBP_MESENCHYMAL_CELL_APOPTOTIC_PROCESS	GOBP_MESENCHYMAL_CELL_APOPTOTIC_PROCESS	0.387875	0.984175	0.895603	2.44881	enriched	15	1	239589	655
user-supplied	GOBP_LYSOSOMAL_TRANSPORT	GOBP_LYSOSOMAL_TRANSPORT	0.388009	0.984175	0.396073	1.48598	enriched	129	5	118506	9842, 55652, 55681, 79156, 151636
user-supplied	GOBP_NEGATIVE_REGULATION_OF_GENE_EXPRESSION_VIA_CHROMOSOMAL_CPG_ISLAND_METHYLATION	GOBP_NEGATIVE_REGULATION_OF_GENE_EXPRESSION_VIA_CHROMOSOMAL_CPG_ISLAND_METHYLATION	0.388186	0.984175	0.892347	2.44085	enriched	16	1	83281.2	54737
user-supplied	GOBP_RENAL_SYSTEM_PROCESS_INVOLVED_IN_REGULATION_OF_BLOOD_VOLUME	GOBP_RENAL_SYSTEM_PROCESS_INVOLVED_IN_REGULATION_OF_BLOOD_VOLUME	0.388264	0.984175	0.892202	2.4405	enriched	16	1	83517.4	2702
user-supplied	GOBP_NEUROTRANSMITTER_SECRETION	GOBP_NEUROTRANSMITTER_SECRETION	0.388592	0.984175	0.361864	1.436	enriched	154	6	196946	5582, 5864, 9381, 25953, 26509, 54407
user-supplied	GOBP_PHOSPHORUS_METABOLIC_PROCESS	GOBP_PHOSPHORUS_METABOLIC_PROCESS	0.388814	0.984175	0.125182	1.13335	enriched	1877	56	137671	5031, 151056, 898, 1468, 1894, 1942, 1969, 2074, 2224, 2597, 3084, 3280, 3315, 3717, 3949, 4215, 4638, 4913, 5164, 5226, 5584, 5914, 6195, 6773, 6774, 7378, 8997, 9110, 9149, 9489, 9618, 10114, 10211, 10423, 10654, 10928, 11235, 23049, 23171, 23603, 29950, 50640, 51292, 51422, 55343, 55902, 65220, 81490, 84166, 84693, 92609, 93183, 126969, 166929, 254552, 441024
user-supplied	GOBP_POSITIVE_REGULATION_OF_KERATINOCYTE_PROLIFERATION	GOBP_POSITIVE_REGULATION_OF_KERATINOCYTE_PROLIFERATION	0.389355	0.984175	0.890723	2.43689	enriched	16	1	152876	252983
user-supplied	GOBP_TRNA_PROCESSING	GOBP_TRNA_PROCESSING	0.389478	0.984175	0.39472	1.48397	enriched	135	5	74264.2	10775, 55140, 83707, 85495, 126789
user-supplied	GOBP_REGULATION_OF_LEUKOCYTE_APOPTOTIC_PROCESS	GOBP_REGULATION_OF_LEUKOCYTE_APOPTOTIC_PROCESS	0.38954	0.984175	0.441392	1.55487	enriched	98	4	140173	602, 604, 1942, 3665
user-supplied	GOBP_MORPHOGENESIS_OF_A_BRANCHING_STRUCTURE	GOBP_MORPHOGENESIS_OF_A_BRANCHING_STRUCTURE	0.389662	0.984175	0.313414	1.36809	enriched	213	8	200746	9021, 655, 3911, 1969, 5058, 7421, 56998, 80004
user-supplied	GOBP_NEGATIVE_REGULATION_OF_ALPHA_BETA_T_CELL_PROLIFERATION	GOBP_NEGATIVE_REGULATION_OF_ALPHA_BETA_T_CELL_PROLIFERATION	0.389747	0.984175	0.889529	2.43398	enriched	16	1	117256	51043
user-supplied	GOBP_REGULATION_OF_OSTEOBLAST_DIFFERENTIATION	GOBP_REGULATION_OF_OSTEOBLAST_DIFFERENTIATION	0.389857	0.984175	0.360678	1.4343	enriched	157	6	176376	655, 51564, 3397, 4091, 10979, 56998
user-supplied	GOBP_TYPE_2_MITOPHAGY	GOBP_TYPE_2_MITOPHAGY	0.389861	0.984175	0.889454	2.4338	enriched	16	1	139988	2629
user-supplied	GOBP_AMINO_ACID_BIOSYNTHETIC_PROCESS	GOBP_AMINO_ACID_BIOSYNTHETIC_PROCESS	0.38994	0.984175	0.509851	1.66504	enriched	67	3	161000	875, 440, 441024
user-supplied	GOBP_ORGANELLE_INHERITANCE	GOBP_ORGANELLE_INHERITANCE	0.389964	0.984175	0.889143	2.43304	enriched	16	1	121434	11235
user-supplied	GOBP_CENTRAL_NERVOUS_SYSTEM_NEURON_AXONOGENESIS	GOBP_CENTRAL_NERVOUS_SYSTEM_NEURON_AXONOGENESIS	0.390001	0.984175	0.626811	1.87163	enriched	38	2	316653	4781, 25987
user-supplied	GOBP_REGULATION_OF_SMOOTHENED_SIGNALING_PATHWAY	GOBP_REGULATION_OF_SMOOTHENED_SIGNALING_PATHWAY	0.390438	0.984175	0.441273	1.55469	enriched	94	4	193380	1495, 9283, 79659, 283219
user-supplied	GOBP_CONVERGENT_EXTENSION	GOBP_CONVERGENT_EXTENSION	0.390463	0.984175	0.888273	2.43093	enriched	16	1	109109	7481
user-supplied	GOBP_POLYAMINE_TRANSPORT	GOBP_POLYAMINE_TRANSPORT	0.391135	0.984175	0.886871	2.42752	enriched	16	1	93006.4	344905
user-supplied	GOBP_DNA_SYNTHESIS_INVOLVED_IN_DNA_REPAIR	GOBP_DNA_SYNTHESIS_INVOLVED_IN_DNA_REPAIR	0.391612	0.984175	0.622299	1.86321	enriched	42	2	91145.1	57804, 199990
user-supplied	GOBP_ISOTYPE_SWITCHING_TO_IGG_ISOTYPES	GOBP_ISOTYPE_SWITCHING_TO_IGG_ISOTYPES	0.391823	0.984175	0.88557	2.42437	enriched	16	1	95246	79915
user-supplied	GOBP_PYRIMIDINE_NUCLEOSIDE_MONOPHOSPHATE_BIOSYNTHETIC_PROCESS	GOBP_PYRIMIDINE_NUCLEOSIDE_MONOPHOSPHATE_BIOSYNTHETIC_PROCESS	0.392233	0.984175	0.884813	2.42253	enriched	16	1	101788	7378
user-supplied	GOBP_NERVOUS_SYSTEM_PROCESS_INVOLVED_IN_REGULATION_OF_SYSTEMIC_ARTERIAL_BLOOD_PRESSURE	GOBP_NERVOUS_SYSTEM_PROCESS_INVOLVED_IN_REGULATION_OF_SYSTEMIC_ARTERIAL_BLOOD_PRESSURE	0.392418	0.984175	0.886987	2.4278	enriched	15	1	225056	3777
user-supplied	GOBP_REGULATION_OF_NEUROGENESIS	GOBP_REGULATION_OF_NEUROGENESIS	0.392602	0.984175	0.245483	1.27824	enriched	373	13	204693	655, 1495, 3475, 9283, 627, 3280, 3949, 5058, 5584, 5970, 6092, 8553, 80128
user-supplied	GOBP_TRNA_WOBBLE_URIDINE_MODIFICATION	GOBP_TRNA_WOBBLE_URIDINE_MODIFICATION	0.392913	0.984175	0.88194	2.41558	enriched	17	1	54234	55140
user-supplied	GOBP_NEGATIVE_REGULATION_OF_NEURON_PROJECTION_REGENERATION	GOBP_NEGATIVE_REGULATION_OF_NEURON_PROJECTION_REGENERATION	0.393073	0.984175	0.885774	2.42486	enriched	15	1	252526	9860
user-supplied	GOBP_NADP_METABOLIC_PROCESS	GOBP_NADP_METABOLIC_PROCESS	0.393574	0.984175	0.620143	1.85919	enriched	41	2	149379	5226, 65220
user-supplied	GOBP_SPECIFICATION_OF_ANIMAL_ORGAN_IDENTITY	GOBP_SPECIFICATION_OF_ANIMAL_ORGAN_IDENTITY	0.393729	0.984175	0.622059	1.86276	enriched	38	2	349925	6092, 7481
user-supplied	GOBP_MITOTIC_INTRA_S_DNA_DAMAGE_CHECKPOINT_SIGNALING	GOBP_MITOTIC_INTRA_S_DNA_DAMAGE_CHECKPOINT_SIGNALING	0.393862	0.984175	0.880224	2.41144	enriched	17	1	59222.6	9656
user-supplied	GOBP_TRANSLATIONAL_ELONGATION	GOBP_TRANSLATIONAL_ELONGATION	0.393863	0.984175	0.504743	1.65656	enriched	72	3	74607.5	60678, 85476, 138428
user-supplied	GOBP_FIBROBLAST_ACTIVATION	GOBP_FIBROBLAST_ACTIVATION	0.394028	0.984175	0.881409	2.4143	enriched	16	1	91923.8	6195
user-supplied	GOBP_HYDROGEN_PEROXIDE_BIOSYNTHETIC_PROCESS	GOBP_HYDROGEN_PEROXIDE_BIOSYNTHETIC_PROCESS	0.394731	0.984175	0.878618	2.40757	enriched	17	1	65694.7	6774
user-supplied	GOBP_PSEUDOPODIUM_ORGANIZATION	GOBP_PSEUDOPODIUM_ORGANIZATION	0.395377	0.984175	0.879784	2.41038	enriched	16	1	796714	23380
user-supplied	GOBP_NEGATIVE_REGULATION_OF_B_CELL_APOPTOTIC_PROCESS	GOBP_NEGATIVE_REGULATION_OF_B_CELL_APOPTOTIC_PROCESS	0.395766	0.984175	0.878538	2.40738	enriched	16	1	180195	604
user-supplied	GOBP_TRNA_METABOLIC_PROCESS	GOBP_TRNA_METABOLIC_PROCESS	0.396206	0.984175	0.329301	1.39	enriched	201	7	72226.9	6897, 10775, 11128, 55140, 83707, 85495, 126789
user-supplied	GOBP_VASCULAR_ASSOCIATED_SMOOTH_MUSCLE_CELL_APOPTOTIC_PROCESS	GOBP_VASCULAR_ASSOCIATED_SMOOTH_MUSCLE_CELL_APOPTOTIC_PROCESS	0.396471	0.984175	0.875699	2.40055	enriched	17	1	92794.3	8241
user-supplied	GOBP_EMBRYONIC_SKELETAL_JOINT_DEVELOPMENT	GOBP_EMBRYONIC_SKELETAL_JOINT_DEVELOPMENT	0.397148	0.984175	0.876098	2.40151	enriched	16	1	173944	655
user-supplied	GOBP_RESPONSE_TO_CORTICOSTERONE	GOBP_RESPONSE_TO_CORTICOSTERONE	0.397238	0.984175	0.875733	2.40063	enriched	16	1	159358	2353
user-supplied	GOBP_BUNDLE_OF_HIS_CELL_TO_PURKINJE_MYOCYTE_COMMUNICATION	GOBP_BUNDLE_OF_HIS_CELL_TO_PURKINJE_MYOCYTE_COMMUNICATION	0.397289	0.984175	0.877917	2.40588	enriched	15	1	261808	2702
user-supplied	GOBP_NEGATIVE_REGULATION_OF_CALCIUM_ION_IMPORT	GOBP_NEGATIVE_REGULATION_OF_CALCIUM_ION_IMPORT	0.397815	0.984175	0.872961	2.39399	enriched	17	1	68012.3	3280
user-supplied	GOBP_POSITIVE_REGULATION_OF_ENDOTHELIAL_CELL_CHEMOTAXIS	GOBP_POSITIVE_REGULATION_OF_ENDOTHELIAL_CELL_CHEMOTAXIS	0.398119	0.984175	0.87625	2.40188	enriched	15	1	238030	3315
user-supplied	GOBP_REGULATION_OF_DNA_TEMPLATED_TRANSCRIPTION_ELONGATION	GOBP_REGULATION_OF_DNA_TEMPLATED_TRANSCRIPTION_ELONGATION	0.399306	0.984175	0.432019	1.54036	enriched	102	4	80789.6	55209, 2074, 55588, 92105
user-supplied	GOBP_ACTIN_MEDIATED_CELL_CONTRACTION	GOBP_ACTIN_MEDIATED_CELL_CONTRACTION	0.3997	0.984175	0.387279	1.47297	enriched	123	5	232627	845, 2702, 2934, 10008, 23171
user-supplied	GOBP_INNATE_IMMUNE_RESPONSE_ACTIVATING_CELL_SURFACE_RECEPTOR_SIGNALING_PATHWAY	GOBP_INNATE_IMMUNE_RESPONSE_ACTIVATING_CELL_SURFACE_RECEPTOR_SIGNALING_PATHWAY	0.399768	0.984175	0.431778	1.53999	enriched	100	4	122030	5058, 5970, 9111, 10211
user-supplied	GOBP_PYRIMIDINE_RIBONUCLEOSIDE_MONOPHOSPHATE_METABOLIC_PROCESS	GOBP_PYRIMIDINE_RIBONUCLEOSIDE_MONOPHOSPHATE_METABOLIC_PROCESS	0.399885	0.984175	0.870688	2.38855	enriched	16	1	136623	7378
user-supplied	GOBP_REGULATION_OF_DNA_TEMPLATED_DNA_REPLICATION	GOBP_REGULATION_OF_DNA_TEMPLATED_DNA_REPLICATION	0.401193	0.984175	0.609792	1.84005	enriched	42	2	114598	604, 57662
user-supplied	GOBP_EATING_BEHAVIOR	GOBP_EATING_BEHAVIOR	0.401233	0.984175	0.610206	1.84081	enriched	41	2	142632	6774, 129787
user-supplied	GOBP_POSITIVE_REGULATION_OF_CATABOLIC_PROCESS	GOBP_POSITIVE_REGULATION_OF_CATABOLIC_PROCESS	0.40138	0.984175	0.195175	1.21552	enriched	643	20	114105	283131, 4092, 11044, 2629, 3949, 4478, 4780, 4849, 7538, 10658, 10715, 23287, 25976, 29763, 55072, 79156, 85409, 112398, 151636, 153222
user-supplied	GOBP_HEAD_MORPHOGENESIS	GOBP_HEAD_MORPHOGENESIS	0.401847	0.984175	0.609866	1.84018	enriched	40	2	154281	25976, 83716
user-supplied	GOBP_PSEUDOURIDINE_SYNTHESIS	GOBP_PSEUDOURIDINE_SYNTHESIS	0.401899	0.984175	0.864377	2.37353	enriched	18	1	66100.4	126789
user-supplied	GOBP_TERPENOID_BIOSYNTHETIC_PROCESS	GOBP_TERPENOID_BIOSYNTHETIC_PROCESS	0.402212	0.984175	0.866309	2.37812	enriched	16	1	117540	2224
user-supplied	GOBP_NEGATIVE_REGULATION_OF_VASCULATURE_DEVELOPMENT	GOBP_NEGATIVE_REGULATION_OF_VASCULATURE_DEVELOPMENT	0.402631	0.984175	0.350611	1.41993	enriched	166	6	146960	6772, 22905, 1944, 1969, 5970, 10516
user-supplied	GOBP_FOREBRAIN_NEURON_DEVELOPMENT	GOBP_FOREBRAIN_NEURON_DEVELOPMENT	0.402913	0.984175	0.609564	1.83963	enriched	39	2	355726	6092, 55681
user-supplied	GOBP_REGULATION_OF_FIBRINOLYSIS	GOBP_REGULATION_OF_FIBRINOLYSIS	0.402999	0.984175	0.863216	2.37077	enriched	17	1	67772.9	5328
user-supplied	GOBP_POSITIVE_REGULATION_OF_CALCIUM_ION_TRANSMEMBRANE_TRANSPORTER_ACTIVITY	GOBP_POSITIVE_REGULATION_OF_CALCIUM_ION_TRANSMEMBRANE_TRANSPORTER_ACTIVITY	0.403188	0.984175	0.864644	2.37416	enriched	16	1	140802	81671
user-supplied	GOBP_CALCIUM_IMPORT_INTO_THE_MITOCHONDRION	GOBP_CALCIUM_IMPORT_INTO_THE_MITOCHONDRION	0.403451	0.984175	0.864092	2.37285	enriched	16	1	119491	10939
user-supplied	GOBP_POSITIVE_REGULATION_OF_HYDROLASE_ACTIVITY	GOBP_POSITIVE_REGULATION_OF_HYDROLASE_ACTIVITY	0.404009	0.984175	0.383271	1.46708	enriched	126	5	164242	1894, 1969, 10928, 23380, 23603
user-supplied	GOBP_POSITIVE_REGULATION_OF_CANONICAL_NF_KAPPAB_SIGNAL_TRANSDUCTION	GOBP_POSITIVE_REGULATION_OF_CANONICAL_NF_KAPPAB_SIGNAL_TRANSDUCTION	0.404109	0.984175	0.303157	1.35413	enriched	225	8	120059	56674, 1894, 2597, 4215, 5970, 6774, 10211, 55072
user-supplied	GOBP_AUTOPHAGY_OF_PEROXISOME	GOBP_AUTOPHAGY_OF_PEROXISOME	0.404399	0.984175	0.862424	2.3689	enriched	16	1	147181	91452
user-supplied	GOBP_CELL_REDOX_HOMEOSTASIS	GOBP_CELL_REDOX_HOMEOSTASIS	0.40444	0.984175	0.605306	1.83181	enriched	43	2	95955.3	4780, 112398
user-supplied	GOBP_LEUKOCYTE_PROLIFERATION	GOBP_LEUKOCYTE_PROLIFERATION	0.404693	0.984175	0.248148	1.28165	enriched	355	12	128589	3659, 51043, 604, 1604, 2629, 3280, 3717, 4478, 64332, 79915, 83593, 283234
user-supplied	GOBP_NEURON_PROJECTION_ORGANIZATION	GOBP_NEURON_PROJECTION_ORGANIZATION	0.404925	0.984175	0.428147	1.53441	enriched	94	4	248613	375, 547, 1942, 85461
user-supplied	GOBP_REGULATORY_T_CELL_DIFFERENTIATION	GOBP_REGULATORY_T_CELL_DIFFERENTIATION	0.404946	0.984175	0.604618	1.83055	enriched	43	2	90677.2	3659, 604
user-supplied	GOBP_REGULATION_OF_UBIQUITIN_PROTEIN_LIGASE_ACTIVITY	GOBP_REGULATION_OF_UBIQUITIN_PROTEIN_LIGASE_ACTIVITY	0.405197	0.984175	0.859213	2.3613	enriched	17	1	79071.9	11065
user-supplied	GOBP_NEGATIVE_REGULATION_OF_DNA_METABOLIC_PROCESS	GOBP_NEGATIVE_REGULATION_OF_DNA_METABOLIC_PROCESS	0.405329	0.984175	0.381598	1.46462	enriched	133	5	95025.3	604, 2074, 26277, 57662, 64110
user-supplied	GOBP_NEGATIVE_REGULATION_OF_INTERFERON_BETA_PRODUCTION	GOBP_NEGATIVE_REGULATION_OF_INTERFERON_BETA_PRODUCTION	0.405469	0.984175	0.858676	2.36003	enriched	17	1	67780.9	9111
user-supplied	GOBP_RIBOSOMAL_SMALL_SUBUNIT_BIOGENESIS	GOBP_RIBOSOMAL_SMALL_SUBUNIT_BIOGENESIS	0.405562	0.984175	0.426275	1.53154	enriched	106	4	57113.6	5822, 6217, 6233, 79954
user-supplied	GOBP_TERPENOID_METABOLIC_PROCESS	GOBP_TERPENOID_METABOLIC_PROCESS	0.406205	0.984175	0.425741	1.53072	enriched	101	4	84124.8	151056, 1545, 2224, 3949
user-supplied	GOBP_REGULATION_OF_FIBROBLAST_MIGRATION	GOBP_REGULATION_OF_FIBROBLAST_MIGRATION	0.406677	0.984175	0.602881	1.82738	enriched	42	2	135728	5058, 23603
user-supplied	GOBP_PROTEIN_K63_LINKED_UBIQUITINATION	GOBP_PROTEIN_K63_LINKED_UBIQUITINATION	0.406818	0.984175	0.491299	1.63444	enriched	70	3	128703	27246, 57674, 80254
user-supplied	GOBP_RESPONSE_TO_GROWTH_HORMONE	GOBP_RESPONSE_TO_GROWTH_HORMONE	0.407581	0.984175	0.601589	1.82502	enriched	42	2	126737	3717, 6774
user-supplied	GOBP_ENDOTHELIAL_CELL_DIFFERENTIATION	GOBP_ENDOTHELIAL_CELL_DIFFERENTIATION	0.408129	0.984175	0.379659	1.46179	enriched	129	5	182560	2116, 3084, 3383, 3397, 4478
user-supplied	GOBP_PROGESTERONE_METABOLIC_PROCESS	GOBP_PROGESTERONE_METABOLIC_PROCESS	0.408199	0.984175	0.85363	2.34816	enriched	17	1	62898.6	1958
user-supplied	GOBP_POSITIVE_REGULATION_OF_SUBSTRATE_ADHESION_DEPENDENT_CELL_SPREADING	GOBP_POSITIVE_REGULATION_OF_SUBSTRATE_ADHESION_DEPENDENT_CELL_SPREADING	0.408398	0.984175	0.600306	1.82268	enriched	43	2	117745	1399, 10979
user-supplied	GOBP_REGULATION_OF_TRANSMISSION_OF_NERVE_IMPULSE	GOBP_REGULATION_OF_TRANSMISSION_OF_NERVE_IMPULSE	0.408459	0.984175	0.855367	2.35224	enriched	16	1	207515	2629
user-supplied	GOBP_INTERMEDIATE_FILAMENT_ORGANIZATION	GOBP_INTERMEDIATE_FILAMENT_ORGANIZATION	0.409024	0.984175	0.488532	1.62992	enriched	75	3	50430.6	3892, 5317, 196374
user-supplied	GOBP_RIBONUCLEOSIDE_MONOPHOSPHATE_CATABOLIC_PROCESS	GOBP_RIBONUCLEOSIDE_MONOPHOSPHATE_CATABOLIC_PROCESS	0.40927	0.984175	0.853489	2.34782	enriched	16	1	147135	7378
user-supplied	GOBP_SECONDARY_ALCOHOL_METABOLIC_PROCESS	GOBP_SECONDARY_ALCOHOL_METABOLIC_PROCESS	0.409528	0.984175	0.345393	1.41255	enriched	167	6	82224.3	2224, 2629, 3949, 10654, 25987, 51474
user-supplied	GOBP_NEGATIVE_REGULATION_OF_BINDING	GOBP_NEGATIVE_REGULATION_OF_BINDING	0.409859	0.984175	0.487974	1.62901	enriched	71	3	140541	1663, 4781, 56998
user-supplied	GOBP_MITOCHONDRIAL_TRANSMEMBRANE_TRANSPORT	GOBP_MITOCHONDRIAL_TRANSMEMBRANE_TRANSPORT	0.409983	0.984175	0.422239	1.52537	enriched	103	4	81041.9	9868, 10939, 81894, 92609
user-supplied	GOBP_NEGATIVE_REGULATION_OF_TRANSFERASE_ACTIVITY	GOBP_NEGATIVE_REGULATION_OF_TRANSFERASE_ACTIVITY	0.410574	0.984175	0.421703	1.52456	enriched	103	4	87076.4	7538, 10114, 23603, 151636
user-supplied	GOBP_ACROSOME_REACTION	GOBP_ACROSOME_REACTION	0.410944	0.984175	0.596994	1.81665	enriched	43	2	117462	151056, 5864
user-supplied	GOBP_REGULATION_OF_CELL_CYCLE_PHASE_TRANSITION	GOBP_REGULATION_OF_CELL_CYCLE_PHASE_TRANSITION	0.411822	0.984175	0.219189	1.24507	enriched	464	15	118135	898, 2074, 4582, 6595, 6602, 9656, 11065, 25988, 57662, 79035, 79915, 80254, 151636, 252983, 348654
user-supplied	GOBP_T_CELL_PROLIFERATION	GOBP_T_CELL_PROLIFERATION	0.412844	0.984175	0.297573	1.34659	enriched	225	8	128322	3659, 51043, 604, 1604, 3280, 3717, 4478, 283234
user-supplied	GOBP_REGULATION_OF_ACTIN_FILAMENT_POLYMERIZATION	GOBP_REGULATION_OF_ACTIN_FILAMENT_POLYMERIZATION	0.413078	0.984175	0.375591	1.45585	enriched	129	5	133913	2934, 5921, 6710, 54961, 55243
user-supplied	GOBP_DEVELOPMENTAL_GROWTH	GOBP_DEVELOPMENTAL_GROWTH	0.413201	0.984175	0.178866	1.19586	enriched	704	23	199894	3475, 4092, 627, 2074, 3084, 3836, 4897, 5058, 5914, 5915, 6774, 7093, 7481, 8086, 9472, 9868, 10409, 10516, 10939, 25987, 59284, 65059, 80128
user-supplied	GOBP_POSITIVE_REGULATION_OF_INTERLEUKIN_12_PRODUCTION	GOBP_POSITIVE_REGULATION_OF_INTERLEUKIN_12_PRODUCTION	0.413629	0.984175	0.593929	1.81109	enriched	42	2	158204	3659, 5970
user-supplied	GOBP_CELLULAR_RESPONSE_TO_UNFOLDED_PROTEIN	GOBP_CELLULAR_RESPONSE_TO_UNFOLDED_PROTEIN	0.413683	0.984175	0.418969	1.52039	enriched	102	4	102854	4780, 10347, 153222, 387923
user-supplied	GOBP_NEGATIVE_REGULATION_OF_MYELOID_CELL_DIFFERENTIATION	GOBP_NEGATIVE_REGULATION_OF_MYELOID_CELL_DIFFERENTIATION	0.413822	0.984175	0.418885	1.52027	enriched	102	4	128160	5914, 7538, 10272, 554313
user-supplied	GOBP_ESTABLISHMENT_OF_LYMPHOCYTE_POLARITY	GOBP_ESTABLISHMENT_OF_LYMPHOCYTE_POLARITY	0.413942	0.984175	0.845058	2.32811	enriched	16	1	157409	2934
user-supplied	GOBP_MITOTIC_DNA_REPLICATION	GOBP_MITOTIC_DNA_REPLICATION	0.414358	0.984175	0.842424	2.32199	enriched	17	1	72283.2	604
user-supplied	GOBP_POSITIVE_REGULATION_OF_FIBROBLAST_MIGRATION	GOBP_POSITIVE_REGULATION_OF_FIBROBLAST_MIGRATION	0.414544	0.984175	0.844029	2.32572	enriched	16	1	169191	5058
user-supplied	GOBP_INTRACELLULAR_MRNA_LOCALIZATION	GOBP_INTRACELLULAR_MRNA_LOCALIZATION	0.414936	0.984175	0.843362	2.32417	enriched	16	1	185602	7538
user-supplied	GOBP_CARDIAC_CELL_DEVELOPMENT	GOBP_CARDIAC_CELL_DEVELOPMENT	0.414944	0.984175	0.418578	1.5198	enriched	97	4	202759	4000, 5058, 9472, 9868
user-supplied	GOBP_EARLY_ENDOSOME_TO_GOLGI_TRANSPORT	GOBP_EARLY_ENDOSOME_TO_GOLGI_TRANSPORT	0.415122	0.984175	0.841058	2.31882	enriched	17	1	71789.5	53916
user-supplied	GOBP_MYELOID_LEUKOCYTE_DIFFERENTIATION	GOBP_MYELOID_LEUKOCYTE_DIFFERENTIATION	0.415135	0.984175	0.279587	1.32258	enriched	254	9	145612	1969, 2353, 2629, 3665, 5914, 9855, 10272, 22904, 56998
user-supplied	GOBP_ADENOHYPOPHYSIS_DEVELOPMENT	GOBP_ADENOHYPOPHYSIS_DEVELOPMENT	0.415646	0.984175	0.841861	2.32068	enriched	16	1	134588	3280
user-supplied	GOBP_EXTRACELLULAR_MATRIX_DISASSEMBLY	GOBP_EXTRACELLULAR_MATRIX_DISASSEMBLY	0.416214	0.984175	0.48112	1.61789	enriched	73	3	81796	2934, 6774, 10211
user-supplied	GOBP_LOCOMOTOR_RHYTHM	GOBP_LOCOMOTOR_RHYTHM	0.41638	0.984175	0.840872	2.31839	enriched	16	1	201629	1958
user-supplied	GOBP_NEURONAL_ACTION_POTENTIAL	GOBP_NEURONAL_ACTION_POTENTIAL	0.416437	0.984175	0.592176	1.80792	enriched	39	2	339337	2629, 348980
user-supplied	GOBP_REGULATION_OF_SHORT_TERM_NEURONAL_SYNAPTIC_PLASTICITY	GOBP_REGULATION_OF_SHORT_TERM_NEURONAL_SYNAPTIC_PLASTICITY	0.416661	0.984175	0.84062	2.3178	enriched	16	1	319966	5864
user-supplied	GOBP_NEGATIVE_REGULATION_OF_HUMORAL_IMMUNE_RESPONSE	GOBP_NEGATIVE_REGULATION_OF_HUMORAL_IMMUNE_RESPONSE	0.416881	0.984175	0.838079	2.31192	enriched	17	1	85443.5	1604
user-supplied	GOBP_REGULATION_OF_GOLGI_ORGANIZATION	GOBP_REGULATION_OF_GOLGI_ORGANIZATION	0.416889	0.984175	0.839683	2.31563	enriched	16	1	142413	57662
user-supplied	GOBP_NEGATIVE_REGULATION_OF_CELL_CYCLE	GOBP_NEGATIVE_REGULATION_OF_CELL_CYCLE	0.417442	0.984175	0.232139	1.26129	enriched	398	13	119487	655, 604, 2074, 4582, 7159, 9656, 25988, 57662, 79035, 80254, 115572, 151636, 348654
user-supplied	GOBP_NEPHRIC_DUCT_DEVELOPMENT	GOBP_NEPHRIC_DUCT_DEVELOPMENT	0.417527	0.984175	0.841164	2.31906	enriched	15	1	378348	7481
user-supplied	GOBP_CELL_SURFACE_RECEPTOR_PROTEIN_TYROSINE_KINASE_SIGNALING_PATHWAY	GOBP_CELL_SURFACE_RECEPTOR_PROTEIN_TYROSINE_KINASE_SIGNALING_PATHWAY	0.417653	0.984175	0.180601	1.19794	enriched	680	22	207186	9021, 22905, 51043, 627, 1399, 1942, 1944, 1969, 3084, 3315, 3717, 5058, 5164, 5921, 5970, 6774, 7867, 8997, 9860, 25976, 27246, 252983
user-supplied	GOBP_NEGATIVE_REGULATION_OF_GLIAL_CELL_PROLIFERATION	GOBP_NEGATIVE_REGULATION_OF_GLIAL_CELL_PROLIFERATION	0.417738	0.984175	0.836389	2.30802	enriched	17	1	81527.5	3280
user-supplied	GOBP_NEGATIVE_REGULATION_OF_PROTEIN_LOCALIZATION_TO_NUCLEUS	GOBP_NEGATIVE_REGULATION_OF_PROTEIN_LOCALIZATION_TO_NUCLEUS	0.418567	0.984175	0.588658	1.80157	enriched	40	2	191897	1495, 11142
user-supplied	GOBP_AMYLOID_BETA_CLEARANCE	GOBP_AMYLOID_BETA_CLEARANCE	0.418688	0.984175	0.587634	1.79973	enriched	42	2	210908	3949, 10347
user-supplied	GOBP_KETONE_CATABOLIC_PROCESS	GOBP_KETONE_CATABOLIC_PROCESS	0.418716	0.984175	0.834648	2.304	enriched	17	1	97098.6	25953
user-supplied	GOBP_NATURAL_KILLER_CELL_PROLIFERATION	GOBP_NATURAL_KILLER_CELL_PROLIFERATION	0.41879	0.984175	0.834526	2.30372	enriched	17	1	92680.9	3717
user-supplied	GOBP_TUMOR_NECROSIS_FACTOR_SUPERFAMILY_CYTOKINE_PRODUCTION	GOBP_TUMOR_NECROSIS_FACTOR_SUPERFAMILY_CYTOKINE_PRODUCTION	0.420024	0.984175	0.312846	1.36731	enriched	200	7	100140	961, 602, 3315, 3717, 5914, 6774, 7538
user-supplied	GOBP_MEIOTIC_SISTER_CHROMATID_COHESION	GOBP_MEIOTIC_SISTER_CHROMATID_COHESION	0.420103	0.984175	0.832051	2.29803	enriched	17	1	72556.4	9985
user-supplied	GOBP_CELLULAR_RESPONSE_TO_STEROL_DEPLETION	GOBP_CELLULAR_RESPONSE_TO_STEROL_DEPLETION	0.420148	0.984175	0.832163	2.29828	enriched	17	1	99456.9	51043
user-supplied	GOBP_POSITIVE_REGULATION_OF_CALCIUM_ION_TRANSMEMBRANE_TRANSPORT	GOBP_POSITIVE_REGULATION_OF_CALCIUM_ION_TRANSMEMBRANE_TRANSPORT	0.420621	0.984175	0.476667	1.6107	enriched	72	3	100766	81671, 5031, 9472
user-supplied	GOBP_AUTOPHAGOSOME_LYSOSOME_FUSION	GOBP_AUTOPHAGOSOME_LYSOSOME_FUSION	0.420643	0.984175	0.833061	2.30035	enriched	16	1	201438	9842
user-supplied	GOBP_STRIATED_MUSCLE_CELL_DIFFERENTIATION	GOBP_STRIATED_MUSCLE_CELL_DIFFERENTIATION	0.420755	0.984175	0.250336	1.28446	enriched	320	11	163269	4000, 627, 3084, 5058, 5914, 5915, 9149, 9472, 9868, 10211, 85461
user-supplied	GOBP_REGULATION_OF_PLASMINOGEN_ACTIVATION	GOBP_REGULATION_OF_PLASMINOGEN_ACTIVATION	0.421051	0.984175	0.830535	2.29455	enriched	17	1	111184	5328
user-supplied	GOBP_DENDRITIC_SPINE_DEVELOPMENT	GOBP_DENDRITIC_SPINE_DEVELOPMENT	0.42116	0.984175	0.413793	1.51254	enriched	94	4	383654	547, 1942, 23380, 100132074
user-supplied	GOBP_POSITIVE_REGULATION_OF_MITOCHONDRIAL_MEMBRANE_PERMEABILITY	GOBP_POSITIVE_REGULATION_OF_MITOCHONDRIAL_MEMBRANE_PERMEABILITY	0.42223	0.984175	0.582138	1.78986	enriched	45	2	68949.2	54978, 55288
user-supplied	GOBP_REGULATION_OF_HEMATOPOIETIC_STEM_CELL_DIFFERENTIATION	GOBP_REGULATION_OF_HEMATOPOIETIC_STEM_CELL_DIFFERENTIATION	0.422236	0.984175	0.828342	2.28952	enriched	17	1	92178.8	4780
user-supplied	GOBP_REGULATION_OF_TRANSLATION	GOBP_REGULATION_OF_TRANSLATION	0.422446	0.984175	0.221571	1.24804	enriched	442	14	96707.8	333, 602, 2597, 3315, 4849, 5317, 5914, 6195, 7538, 10658, 51123, 55140, 60678, 115572
user-supplied	GOBP_AXONAL_TRANSPORT_OF_MITOCHONDRION	GOBP_AXONAL_TRANSPORT_OF_MITOCHONDRION	0.422582	0.984175	0.829626	2.29246	enriched	16	1	199037	23287
user-supplied	GOBP_T_CELL_LINEAGE_COMMITMENT	GOBP_T_CELL_LINEAGE_COMMITMENT	0.422732	0.984175	0.582389	1.79031	enriched	42	2	145937	9021, 6774
user-supplied	GOBP_DNA_TEMPLATED_TRANSCRIPTION_ELONGATION	GOBP_DNA_TEMPLATED_TRANSCRIPTION_ELONGATION	0.422991	0.984175	0.367298	1.44383	enriched	136	5	77758	55209, 2074, 5438, 55588, 92105
user-supplied	GOBP_REGULATION_OF_EXIT_FROM_MITOSIS	GOBP_REGULATION_OF_EXIT_FROM_MITOSIS	0.423258	0.984175	0.825237	2.28242	enriched	18	1	53575.8	11065
user-supplied	GOBP_RESPONSE_TO_CAFFEINE	GOBP_RESPONSE_TO_CAFFEINE	0.423517	0.984175	0.828148	2.28908	enriched	16	1	253272	845
user-supplied	GOBP_FERTILIZATION	GOBP_FERTILIZATION	0.423577	0.984175	0.290636	1.33728	enriched	233	8	104324	151056, 1399, 5864, 7993, 8086, 9985, 56979, 284359
user-supplied	GOBP_NEGATIVE_REGULATION_OF_PROTEIN_BINDING	GOBP_NEGATIVE_REGULATION_OF_PROTEIN_BINDING	0.423637	0.984175	0.580598	1.78711	enriched	44	2	148851	1663, 56998
user-supplied	GOBP_OLFACTORY_LOBE_DEVELOPMENT	GOBP_OLFACTORY_LOBE_DEVELOPMENT	0.423688	0.984175	0.583207	1.79177	enriched	39	2	377104	6092, 23287
user-supplied	GOBP_COLLAGEN_ACTIVATED_SIGNALING_PATHWAY	GOBP_COLLAGEN_ACTIVATED_SIGNALING_PATHWAY	0.424061	0.984175	0.826949	2.28633	enriched	16	1	165146	3717
user-supplied	GOBP_REGULATION_OF_HYDROGEN_PEROXIDE_METABOLIC_PROCESS	GOBP_REGULATION_OF_HYDROGEN_PEROXIDE_METABOLIC_PROCESS	0.424206	0.984175	0.823767	2.27907	enriched	18	1	88948.3	6774
user-supplied	GOBP_NEGATIVE_REGULATION_OF_CELL_SUBSTRATE_JUNCTION_ORGANIZATION	GOBP_NEGATIVE_REGULATION_OF_CELL_SUBSTRATE_JUNCTION_ORGANIZATION	0.424239	0.984175	0.826735	2.28584	enriched	16	1	207312	23603
user-supplied	GOBP_CELL_CYCLE_PROCESS	GOBP_CELL_CYCLE_PROCESS	0.426693	0.984175	0.133789	1.14315	enriched	1337	40	120452	57018, 655, 4000, 11044, 84250, 375, 604, 898, 1663, 1894, 2029, 2074, 4582, 4781, 4926, 5921, 6595, 6602, 7283, 8086, 8453, 9110, 9656, 9985, 11065, 23326, 25988, 55719, 56979, 57662, 79035, 79598, 79915, 80254, 84552, 151636, 221035, 252983, 348235, 348654
user-supplied	GOBP_REGULATION_OF_VESICLE_SIZE	GOBP_REGULATION_OF_VESICLE_SIZE	0.427136	0.984175	0.818372	2.26681	enriched	18	1	60979.3	118426
user-supplied	GOBP_EPOXYGENASE_P450_PATHWAY	GOBP_EPOXYGENASE_P450_PATHWAY	0.427343	0.984175	0.819146	2.26856	enriched	17	1	81002.1	1545
user-supplied	GOBP_ENDOPLASMIC_RETICULUM_ORGANIZATION	GOBP_ENDOPLASMIC_RETICULUM_ORGANIZATION	0.427356	0.984175	0.406732	1.5019	enriched	103	4	103901	9980, 54463, 196996, 221035
user-supplied	GOBP_NONRIBOSOMAL_PEPTIDE_BIOSYNTHETIC_PROCESS	GOBP_NONRIBOSOMAL_PEPTIDE_BIOSYNTHETIC_PROCESS	0.427704	0.984175	0.818643	2.26742	enriched	17	1	108463	4780
user-supplied	GOBP_DEOXYRIBONUCLEOTIDE_METABOLIC_PROCESS	GOBP_DEOXYRIBONUCLEOTIDE_METABOLIC_PROCESS	0.42776	0.984175	0.575415	1.77787	enriched	44	2	106707	4913, 7378
user-supplied	GOBP_REGULATION_OF_GRANULOCYTE_DIFFERENTIATION	GOBP_REGULATION_OF_GRANULOCYTE_DIFFERENTIATION	0.427929	0.984175	0.818402	2.26687	enriched	17	1	136011	5914
user-supplied	GOBP_MORPHOGENESIS_OF_AN_EPITHELIAL_BUD	GOBP_MORPHOGENESIS_OF_AN_EPITHELIAL_BUD	0.428106	0.984175	0.822271	2.27566	enriched	15	1	325922	655
user-supplied	GOBP_CELLULAR_RESPONSE_TO_LEPTIN_STIMULUS	GOBP_CELLULAR_RESPONSE_TO_LEPTIN_STIMULUS	0.4287	0.984175	0.816914	2.2635	enriched	17	1	121906	6774
user-supplied	GOBP_POSITIVE_REGULATION_OF_CELL_DEVELOPMENT	GOBP_POSITIVE_REGULATION_OF_CELL_DEVELOPMENT	0.428899	0.984175	0.211659	1.23573	enriched	449	15	170437	4092, 51043, 604, 627, 2353, 3280, 5058, 5584, 5914, 5970, 6092, 6595, 6602, 56998, 64332
user-supplied	GOBP_NEGATIVE_REGULATION_OF_CYTOSOLIC_CALCIUM_ION_CONCENTRATION	GOBP_NEGATIVE_REGULATION_OF_CYTOSOLIC_CALCIUM_ION_CONCENTRATION	0.428904	0.984175	0.818448	2.26698	enriched	16	1	216928	3777
user-supplied	GOBP_MEMBRANE_DEPOLARIZATION	GOBP_MEMBRANE_DEPOLARIZATION	0.428919	0.984175	0.405683	1.50033	enriched	100	4	170013	4092, 2702, 23171, 348980
user-supplied	GOBP_REGULATION_OF_T_CELL_APOPTOTIC_PROCESS	GOBP_REGULATION_OF_T_CELL_APOPTOTIC_PROCESS	0.430657	0.984175	0.572109	1.772	enriched	43	2	122307	602, 1942
user-supplied	GOBP_ATRIAL_SEPTUM_MORPHOGENESIS	GOBP_ATRIAL_SEPTUM_MORPHOGENESIS	0.430944	0.984175	0.814831	2.25879	enriched	16	1	211279	2702
user-supplied	GOBP_FATTY_ACID_DERIVATIVE_CATABOLIC_PROCESS	GOBP_FATTY_ACID_DERIVATIVE_CATABOLIC_PROCESS	0.431846	0.984175	0.809999	2.24791	enriched	18	1	66784.7	254552
user-supplied	GOBP_PRIMARY_ALCOHOL_METABOLIC_PROCESS	GOBP_PRIMARY_ALCOHOL_METABOLIC_PROCESS	0.432428	0.984175	0.402313	1.49528	enriched	102	4	97754.9	151056, 222, 1545, 55902
user-supplied	GOBP_NEGATIVE_REGULATION_BY_HOST_OF_VIRAL_PROCESS	GOBP_NEGATIVE_REGULATION_BY_HOST_OF_VIRAL_PROCESS	0.433222	0.984175	0.809061	2.2458	enriched	17	1	141788	9189
user-supplied	GOBP_METANEPHRIC_GLOMERULUS_DEVELOPMENT	GOBP_METANEPHRIC_GLOMERULUS_DEVELOPMENT	0.433369	0.984175	0.808747	2.24509	enriched	17	1	116032	1958
user-supplied	GOBP_MITOCHONDRIAL_FISSION	GOBP_MITOCHONDRIAL_FISSION	0.433419	0.984175	0.569125	1.76672	enriched	42	2	156847	6773, 10928
user-supplied	GOBP_GLIOGENESIS	GOBP_GLIOGENESIS	0.433626	0.984175	0.233425	1.26292	enriched	352	12	194200	9283, 1399, 2629, 3280, 3949, 4781, 5584, 5970, 6774, 23380, 80045, 317762
user-supplied	GOBP_NEGATIVE_REGULATION_OF_PEPTIDASE_ACTIVITY	GOBP_NEGATIVE_REGULATION_OF_PEPTIDASE_ACTIVITY	0.433695	0.984175	0.806827	2.24079	enriched	18	1	107941	2597
user-supplied	GOBP_POSITIVE_REGULATION_OF_CELL_ACTIVATION	GOBP_POSITIVE_REGULATION_OF_CELL_ACTIVATION	0.435352	0.984175	0.22337	1.25028	enriched	393	13	124987	961, 51043, 604, 1604, 3280, 3717, 5914, 6195, 6595, 6602, 64332, 79915, 283234
user-supplied	GOBP_POSITIVE_REGULATION_OF_SMOOTH_MUSCLE_CELL_APOPTOTIC_PROCESS	GOBP_POSITIVE_REGULATION_OF_SMOOTH_MUSCLE_CELL_APOPTOTIC_PROCESS	0.435798	0.984175	0.803165	2.2326	enriched	18	1	76970.8	8241
user-supplied	GOBP_POSITIVE_REGULATION_OF_MEIOTIC_NUCLEAR_DIVISION	GOBP_POSITIVE_REGULATION_OF_MEIOTIC_NUCLEAR_DIVISION	0.436119	0.984175	0.80396	2.23437	enriched	17	1	159426	56979
user-supplied	GOBP_ALCOHOL_METABOLIC_PROCESS	GOBP_ALCOHOL_METABOLIC_PROCESS	0.436139	0.984175	0.231774	1.26083	enriched	365	12	104410	5031, 151056, 222, 1545, 2224, 2629, 3949, 5106, 10654, 25987, 51474, 55902
user-supplied	GOBP_NUCLEAR_BODY_ORGANIZATION	GOBP_NUCLEAR_BODY_ORGANIZATION	0.436705	0.984175	0.80297	2.23216	enriched	17	1	176445	283131
user-supplied	GOBP_NEGATIVE_REGULATION_OF_POST_TRANSCRIPTIONAL_GENE_SILENCING	GOBP_NEGATIVE_REGULATION_OF_POST_TRANSCRIPTIONAL_GENE_SILENCING	0.437144	0.984175	0.800752	2.22721	enriched	18	1	77742.4	6774
user-supplied	GOBP_POSITIVE_REGULATION_OF_MEMBRANE_PROTEIN_ECTODOMAIN_PROTEOLYSIS	GOBP_POSITIVE_REGULATION_OF_MEMBRANE_PROTEIN_ECTODOMAIN_PROTEOLYSIS	0.437245	0.984175	0.802074	2.23016	enriched	17	1	163800	29763
user-supplied	GOBP_CHROMATIN_REMODELING	GOBP_CHROMATIN_REMODELING	0.437476	0.984175	0.176373	1.19288	enriched	679	21	107806	4000, 51564, 55209, 604, 1105, 1958, 2074, 3717, 5058, 6595, 6602, 8349, 9757, 23326, 23522, 54737, 56979, 57459, 64332, 151636, 554313
user-supplied	GOBP_EPIBOLY	GOBP_EPIBOLY	0.43748	0.984175	0.564155	1.75796	enriched	42	2	159489	10979, 11235
user-supplied	GOBP_PROTEIN_TRANSPORT	GOBP_PROTEIN_TRANSPORT	0.437536	0.984175	0.126525	1.13488	enriched	1441	43	125963	81671, 4000, 10311, 22820, 375, 377, 602, 1434, 1894, 2029, 2702, 3315, 3717, 3836, 4647, 4928, 5106, 5864, 5869, 6774, 8086, 9670, 9842, 9868, 9980, 11142, 11235, 22796, 23317, 23401, 29916, 51272, 53916, 57662, 64422, 65220, 80144, 89849, 92609, 151636, 252983, 339122, 780776
user-supplied	GOBP_NEGATIVE_REGULATION_OF_MYOTUBE_DIFFERENTIATION	GOBP_NEGATIVE_REGULATION_OF_MYOTUBE_DIFFERENTIATION	0.437603	0.984175	0.79996	2.22545	enriched	18	1	90866.9	627
user-supplied	GOBP_REGULATION_OF_TRANSMEMBRANE_RECEPTOR_PROTEIN_SERINE_THREONINE_KINASE_SIGNALING_PATHWAY	GOBP_REGULATION_OF_TRANSMEMBRANE_RECEPTOR_PROTEIN_SERINE_THREONINE_KINASE_SIGNALING_PATHWAY	0.437948	0.984175	0.240973	1.27249	enriched	330	11	145567	655, 4092, 1399, 3280, 3717, 4091, 4926, 9110, 10272, 23089, 64750
user-supplied	GOBP_POSITIVE_REGULATION_OF_GLIOGENESIS	GOBP_POSITIVE_REGULATION_OF_GLIOGENESIS	0.437976	0.984175	0.459551	1.58336	enriched	70	3	180822	3280, 5584, 5970
user-supplied	GOBP_INNER_MITOCHONDRIAL_MEMBRANE_ORGANIZATION	GOBP_INNER_MITOCHONDRIAL_MEMBRANE_ORGANIZATION	0.438028	0.984175	0.562526	1.7551	enriched	45	2	112900	9868, 10939
user-supplied	GOBP_REGULATION_OF_LYMPHOCYTE_DIFFERENTIATION	GOBP_REGULATION_OF_LYMPHOCYTE_DIFFERENTIATION	0.438426	0.984175	0.281507	1.32513	enriched	228	8	124829	3659, 4092, 51043, 604, 5914, 6595, 6602, 64332
user-supplied	GOBP_STEROL_BIOSYNTHETIC_PROCESS	GOBP_STEROL_BIOSYNTHETIC_PROCESS	0.438542	0.984175	0.4582	1.58122	enriched	75	3	86086.7	2224, 10654, 51422
user-supplied	GOBP_REGULATION_OF_DENDRITIC_SPINE_MORPHOGENESIS	GOBP_REGULATION_OF_DENDRITIC_SPINE_MORPHOGENESIS	0.438561	0.984175	0.563527	1.75686	enriched	41	2	297193	547, 1942
user-supplied	GOBP_REGULATION_OF_AMYLOID_FIBRIL_FORMATION	GOBP_REGULATION_OF_AMYLOID_FIBRIL_FORMATION	0.438577	0.984175	0.798383	2.22195	enriched	18	1	97461.9	3949
user-supplied	GOBP_CARBOHYDRATE_DERIVATIVE_CATABOLIC_PROCESS	GOBP_CARBOHYDRATE_DERIVATIVE_CATABOLIC_PROCESS	0.438862	0.984175	0.265285	1.3038	enriched	265	9	120392	2597, 2629, 4121, 4913, 6774, 7378, 23171, 51422, 126433
user-supplied	GOBP_POSITIVE_REGULATION_OF_INTRACELLULAR_STEROID_HORMONE_RECEPTOR_SIGNALING_PATHWAY	GOBP_POSITIVE_REGULATION_OF_INTRACELLULAR_STEROID_HORMONE_RECEPTOR_SIGNALING_PATHWAY	0.438932	0.984175	0.799182	2.22372	enriched	17	1	197315	5058
user-supplied	GOBP_RIBOSOME_BIOGENESIS	GOBP_RIBOSOME_BIOGENESIS	0.439205	0.984175	0.251966	1.28655	enriched	314	10	63694.2	5822, 6217, 6233, 8241, 10775, 22803, 54606, 55299, 79954, 117246
user-supplied	GOBP_SKELETAL_MUSCLE_ORGAN_DEVELOPMENT	GOBP_SKELETAL_MUSCLE_ORGAN_DEVELOPMENT	0.43971	0.984175	0.299867	1.34968	enriched	196	7	142147	1958, 2353, 7093, 10211, 10409, 23764, 59269
user-supplied	GOBP_RESPONSE_TO_HEPATOCYTE_GROWTH_FACTOR	GOBP_RESPONSE_TO_HEPATOCYTE_GROWTH_FACTOR	0.439869	0.984175	0.79736	2.21967	enriched	17	1	143399	5970
user-supplied	GOBP_ESTABLISHMENT_OF_BLOOD_BRAIN_BARRIER	GOBP_ESTABLISHMENT_OF_BLOOD_BRAIN_BARRIER	0.440229	0.984175	0.796699	2.21821	enriched	17	1	141248	51599
user-supplied	GOBP_CELL_SURFACE_TOLL_LIKE_RECEPTOR_SIGNALING_PATHWAY	GOBP_CELL_SURFACE_TOLL_LIKE_RECEPTOR_SIGNALING_PATHWAY	0.440367	0.984175	0.456496	1.57853	enriched	74	3	117369	5970, 9111, 10211
user-supplied	GOBP_PROCESS_UTILIZING_AUTOPHAGIC_MECHANISM	GOBP_PROCESS_UTILIZING_AUTOPHAGIC_MECHANISM	0.440521	0.984175	0.183798	1.20177	enriched	604	19	115009	81671, 310, 826, 2597, 2629, 3315, 6774, 9842, 10715, 51382, 54463, 55072, 57674, 64422, 79156, 83636, 89849, 91452, 339122
user-supplied	GOBP_REGULATION_OF_EPITHELIAL_CELL_DIFFERENTIATION_INVOLVED_IN_KIDNEY_DEVELOPMENT	GOBP_REGULATION_OF_EPITHELIAL_CELL_DIFFERENTIATION_INVOLVED_IN_KIDNEY_DEVELOPMENT	0.440573	0.984175	0.798051	2.22121	enriched	16	1	257561	6772
user-supplied	GOBP_RESPONSE_TO_TESTOSTERONE	GOBP_RESPONSE_TO_TESTOSTERONE	0.440693	0.984175	0.559183	1.74924	enriched	45	2	112209	2629, 4478
user-supplied	GOBP_REGULATION_OF_CHROMOSOME_SEGREGATION	GOBP_REGULATION_OF_CHROMOSOME_SEGREGATION	0.440816	0.984175	0.353532	1.42409	enriched	132	5	126845	4926, 6595, 6602, 11065, 348654
user-supplied	GOBP_SUBSTANTIA_NIGRA_DEVELOPMENT	GOBP_SUBSTANTIA_NIGRA_DEVELOPMENT	0.440954	0.984175	0.558783	1.74854	enriched	45	2	75526.2	10409, 64770
user-supplied	GOBP_APICAL_PROTEIN_LOCALIZATION	GOBP_APICAL_PROTEIN_LOCALIZATION	0.441486	0.984175	0.796546	2.21787	enriched	16	1	337316	348980
user-supplied	GOBP_POSITIVE_REGULATION_OF_SMAD_PROTEIN_SIGNAL_TRANSDUCTION	GOBP_POSITIVE_REGULATION_OF_SMAD_PROTEIN_SIGNAL_TRANSDUCTION	0.441536	0.984175	0.559291	1.74943	enriched	42	2	191876	655, 3717
user-supplied	GOBP_COENZYME_A_METABOLIC_PROCESS	GOBP_COENZYME_A_METABOLIC_PROCESS	0.441561	0.984175	0.79289	2.20977	enriched	18	1	63715.1	254552
user-supplied	GOBP_POSITIVE_REGULATION_OF_NITRIC_OXIDE_METABOLIC_PROCESS	GOBP_POSITIVE_REGULATION_OF_NITRIC_OXIDE_METABOLIC_PROCESS	0.442157	0.984175	0.558049	1.74726	enriched	43	2	156673	6772, 3717
user-supplied	GOBP_POSITIVE_REGULATION_OF_METAPHASE_ANAPHASE_TRANSITION_OF_CELL_CYCLE	GOBP_POSITIVE_REGULATION_OF_METAPHASE_ANAPHASE_TRANSITION_OF_CELL_CYCLE	0.442365	0.984175	0.791674	2.20709	enriched	18	1	96367.3	11065
user-supplied	GOBP_SYNAPTIC_VESICLE_LUMEN_ACIDIFICATION	GOBP_SYNAPTIC_VESICLE_LUMEN_ACIDIFICATION	0.44253	0.984175	0.791267	2.20619	enriched	18	1	73150.6	51382
user-supplied	GOBP_DENDRITE_SELF_AVOIDANCE	GOBP_DENDRITE_SELF_AVOIDANCE	0.442587	0.984175	0.794913	2.21425	enriched	16	1	430184	133418
user-supplied	GOBP_REGULATION_OF_MEMBRANE_PERMEABILITY	GOBP_REGULATION_OF_MEMBRANE_PERMEABILITY	0.442905	0.984175	0.453837	1.57434	enriched	75	3	89501.5	6774, 54978, 55288
user-supplied	GOBP_ACTIVATION_OF_INNATE_IMMUNE_RESPONSE	GOBP_ACTIVATION_OF_INNATE_IMMUNE_RESPONSE	0.443616	0.984175	0.23789	1.26857	enriched	336	11	98650.3	3659, 3665, 5058, 5608, 5970, 7867, 9111, 9868, 10211, 27246, 64332
user-supplied	GOBP_XENOBIOTIC_TRANSMEMBRANE_TRANSPORT	GOBP_XENOBIOTIC_TRANSMEMBRANE_TRANSPORT	0.443697	0.984175	0.790703	2.20495	enriched	17	1	133191	8714
user-supplied	GOBP_GOLGI_TO_ENDOSOME_TRANSPORT	GOBP_GOLGI_TO_ENDOSOME_TRANSPORT	0.44374	0.984175	0.790657	2.20484	enriched	17	1	147029	9980
user-supplied	GOBP_GLYCOSIDE_METABOLIC_PROCESS	GOBP_GLYCOSIDE_METABOLIC_PROCESS	0.443879	0.984175	0.788947	2.20108	enriched	18	1	91037	2629
user-supplied	GOBP_NUCLEOLUS_ORGANIZATION	GOBP_NUCLEOLUS_ORGANIZATION	0.444205	0.984175	0.788359	2.19978	enriched	18	1	75594.8	1663
user-supplied	GOBP_APOPTOTIC_CELL_CLEARANCE	GOBP_APOPTOTIC_CELL_CLEARANCE	0.445952	0.984175	0.552975	1.73842	enriched	44	2	116211	5914, 10347
user-supplied	GOBP_NUCLEAR_EXPORT	GOBP_NUCLEAR_EXPORT	0.446114	0.984175	0.318965	1.3757	enriched	168	6	92503.3	283131, 1434, 4928, 8241, 23049, 23401
user-supplied	GOBP_REGULATION_OF_TROPHOBLAST_CELL_MIGRATION	GOBP_REGULATION_OF_TROPHOBLAST_CELL_MIGRATION	0.446685	0.984175	0.784489	2.19129	enriched	18	1	134535	64750
user-supplied	GOBP_REGULATION_OF_RESPONSE_TO_FOOD	GOBP_REGULATION_OF_RESPONSE_TO_FOOD	0.447062	0.984175	0.783511	2.18915	enriched	18	1	96075.9	5582
user-supplied	GOBP_REGULATION_OF_RETINOIC_ACID_RECEPTOR_SIGNALING_PATHWAY	GOBP_REGULATION_OF_RETINOIC_ACID_RECEPTOR_SIGNALING_PATHWAY	0.448	0.984175	0.783329	2.18875	enriched	17	1	172131	171023
user-supplied	GOBP_REGULATION_OF_PROTEASOMAL_PROTEIN_CATABOLIC_PROCESS	GOBP_REGULATION_OF_PROTEASOMAL_PROTEIN_CATABOLIC_PROCESS	0.44867	0.984175	0.293841	1.34157	enriched	204	7	97828.4	4092, 2629, 4780, 5582, 29761, 85409, 282679
user-supplied	GOBP_PRIMARY_MIRNA_PROCESSING	GOBP_PRIMARY_MIRNA_PROCESSING	0.448674	0.984175	0.780768	2.18315	enriched	18	1	105465	6774
user-supplied	GOBP_REGULATION_OF_GLIAL_CELL_PROLIFERATION	GOBP_REGULATION_OF_GLIAL_CELL_PROLIFERATION	0.448863	0.984175	0.549846	1.73299	enriched	43	2	135150	3280, 5584
user-supplied	GOBP_GANGLIOSIDE_BIOSYNTHETIC_PROCESS	GOBP_GANGLIOSIDE_BIOSYNTHETIC_PROCESS	0.449278	0.984175	0.781367	2.18446	enriched	17	1	214731	81849
user-supplied	GOBP_POSITIVE_REGULATION_OF_ENDOTHELIAL_CELL_DIFFERENTIATION	GOBP_POSITIVE_REGULATION_OF_ENDOTHELIAL_CELL_DIFFERENTIATION	0.449403	0.984175	0.778654	2.17854	enriched	19	1	90984.7	2116
user-supplied	GOBP_NUCLEOTIDE_SALVAGE	GOBP_NUCLEOTIDE_SALVAGE	0.449878	0.984175	0.778635	2.1785	enriched	18	1	103032	7378
user-supplied	GOBP_NEGATIVE_REGULATION_OF_NEUROINFLAMMATORY_RESPONSE	GOBP_NEGATIVE_REGULATION_OF_NEUROINFLAMMATORY_RESPONSE	0.451163	0.984175	0.775469	2.17161	enriched	19	1	65926.3	3949
user-supplied	GOBP_REGULATION_OF_MYELOID_LEUKOCYTE_DIFFERENTIATION	GOBP_REGULATION_OF_MYELOID_LEUKOCYTE_DIFFERENTIATION	0.451735	0.984175	0.345208	1.41228	enriched	132	5	148317	2353, 3665, 5914, 10272, 56998
user-supplied	GOBP_CYTOKINE_MEDIATED_SIGNALING_PATHWAY	GOBP_CYTOKINE_MEDIATED_SIGNALING_PATHWAY	0.451766	0.984175	0.189134	1.2082	enriched	547	17	101104	9021, 3659, 6772, 1958, 3455, 3588, 3665, 3717, 5970, 6773, 6774, 29761, 54502, 64332, 84166, 153222, 376497
user-supplied	GOBP_TISSUE_REMODELING	GOBP_TISSUE_REMODELING	0.452453	0.984175	0.291598	1.33856	enriched	197	7	151644	1999, 875, 1969, 2702, 4054, 7421, 9842
user-supplied	GOBP_AMYLOID_FIBRIL_FORMATION	GOBP_AMYLOID_FIBRIL_FORMATION	0.452496	0.984175	0.544822	1.7243	enriched	45	2	116451	2934, 3949
user-supplied	GOBP_POSITIVE_REGULATION_OF_GLIAL_CELL_DIFFERENTIATION	GOBP_POSITIVE_REGULATION_OF_GLIAL_CELL_DIFFERENTIATION	0.452555	0.984175	0.545489	1.72545	enriched	43	2	197651	3280, 5970
user-supplied	GOBP_REGULATION_OF_CELL_SUBSTRATE_JUNCTION_ORGANIZATION	GOBP_REGULATION_OF_CELL_SUBSTRATE_JUNCTION_ORGANIZATION	0.452574	0.984175	0.445475	1.56123	enriched	69	3	265992	10979, 23603, 57662
user-supplied	GOBP_ENDOTHELIAL_CELL_MIGRATION	GOBP_ENDOTHELIAL_CELL_MIGRATION	0.453001	0.984175	0.244194	1.27659	enriched	302	10	150497	6772, 51564, 1545, 1942, 1969, 3315, 3397, 4780, 6667, 11235
user-supplied	GOBP_REGULATION_OF_NEUROTRANSMITTER_RECEPTOR_ACTIVITY	GOBP_REGULATION_OF_NEUROTRANSMITTER_RECEPTOR_ACTIVITY	0.45323	0.984175	0.772888	2.16601	enriched	18	1	106146	59284
user-supplied	GOBP_NEGATIVE_REGULATION_OF_PRODUCTION_OF_MOLECULAR_MEDIATOR_OF_IMMUNE_RESPONSE	GOBP_NEGATIVE_REGULATION_OF_PRODUCTION_OF_MOLECULAR_MEDIATOR_OF_IMMUNE_RESPONSE	0.453505	0.984175	0.54338	1.72182	enriched	46	2	91161.5	4092, 604
user-supplied	GOBP_NEGATIVE_REGULATION_OF_TRANSMEMBRANE_RECEPTOR_PROTEIN_SERINE_THREONINE_KINASE_SIGNALING_PATHWAY	GOBP_NEGATIVE_REGULATION_OF_TRANSMEMBRANE_RECEPTOR_PROTEIN_SERINE_THREONINE_KINASE_SIGNALING_PATHWAY	0.454009	0.984175	0.290415	1.33698	enriched	205	7	126213	4092, 1399, 4091, 9110, 10272, 23089, 64750
user-supplied	GOBP_POSITIVE_REGULATION_OF_CELL_CYCLE_CHECKPOINT	GOBP_POSITIVE_REGULATION_OF_CELL_CYCLE_CHECKPOINT	0.454024	0.984175	0.771509	2.16303	enriched	18	1	104775	348654
user-supplied	GOBP_EMBRYONIC_AXIS_SPECIFICATION	GOBP_EMBRYONIC_AXIS_SPECIFICATION	0.454539	0.984175	0.543108	1.72135	enriched	43	2	187891	4091, 10409
user-supplied	GOBP_POSITIVE_REGULATION_OF_MITOTIC_CELL_CYCLE	GOBP_POSITIVE_REGULATION_OF_MITOTIC_CELL_CYCLE	0.455363	0.984175	0.342243	1.4081	enriched	135	5	136144	440, 898, 3280, 11065, 23326
user-supplied	GOBP_ALDEHYDE_BIOSYNTHETIC_PROCESS	GOBP_ALDEHYDE_BIOSYNTHETIC_PROCESS	0.455526	0.984175	0.768938	2.15747	enriched	18	1	95993.7	1468
user-supplied	GOBP_SCF_DEPENDENT_PROTEASOMAL_UBIQUITIN_DEPENDENT_PROTEIN_CATABOLIC_PROCESS	GOBP_SCF_DEPENDENT_PROTEASOMAL_UBIQUITIN_DEPENDENT_PROTEIN_CATABOLIC_PROCESS	0.455568	0.984175	0.541095	1.71789	enriched	45	2	102079	8453, 126433
user-supplied	GOBP_CELLULAR_RESPONSE_TO_EXOGENOUS_DSRNA	GOBP_CELLULAR_RESPONSE_TO_EXOGENOUS_DSRNA	0.455641	0.984175	0.767581	2.15455	enriched	19	1	46357.2	10211
user-supplied	GOBP_BASE_CONVERSION_OR_SUBSTITUTION_EDITING	GOBP_BASE_CONVERSION_OR_SUBSTITUTION_EDITING	0.455745	0.984175	0.768572	2.15668	enriched	18	1	113538	54502
user-supplied	GOBP_POSITIVE_REGULATION_OF_DENDRITE_DEVELOPMENT	GOBP_POSITIVE_REGULATION_OF_DENDRITE_DEVELOPMENT	0.455941	0.984175	0.771826	2.16371	enriched	16	1	325669	655
user-supplied	GOBP_NEGATIVE_REGULATION_OF_AMYLOID_PRECURSOR_PROTEIN_BIOSYNTHETIC_PROCESS	GOBP_NEGATIVE_REGULATION_OF_AMYLOID_PRECURSOR_PROTEIN_BIOSYNTHETIC_PROCESS	0.456388	0.984175	0.766124	2.15141	enriched	20	1	68481.4	10347
user-supplied	GOBP_ENDOTHELIAL_CELL_DEVELOPMENT	GOBP_ENDOTHELIAL_CELL_DEVELOPMENT	0.456588	0.984175	0.44084	1.55401	enriched	72	3	215310	3383, 3397, 4478
user-supplied	GOBP_SPINDLE_ASSEMBLY	GOBP_SPINDLE_ASSEMBLY	0.456977	0.984175	0.340855	1.40615	enriched	138	5	95520.8	4926, 8086, 79598, 80254, 348235
user-supplied	GOBP_REGULATION_OF_APOPTOTIC_SIGNALING_PATHWAY	GOBP_REGULATION_OF_APOPTOTIC_SIGNALING_PATHWAY	0.457416	0.984175	0.21268	1.23699	enriched	403	13	114923	1495, 4000, 627, 3084, 3315, 3383, 3717, 4582, 4780, 5970, 6667, 54978, 79915
user-supplied	GOBP_REGULATION_OF_TRIGLYCERIDE_METABOLIC_PROCESS	GOBP_REGULATION_OF_TRIGLYCERIDE_METABOLIC_PROCESS	0.457559	0.984175	0.538332	1.71315	enriched	47	2	76302.9	3949, 376497
user-supplied	GOBP_CELL_FATE_DETERMINATION	GOBP_CELL_FATE_DETERMINATION	0.457791	0.984175	0.539297	1.7148	enriched	43	2	205264	3475, 3280
user-supplied	GOBP_REGULATION_OF_FERTILIZATION	GOBP_REGULATION_OF_FERTILIZATION	0.457841	0.984175	0.765294	2.14963	enriched	18	1	156768	56979
user-supplied	GOBP_SULFUR_COMPOUND_CATABOLIC_PROCESS	GOBP_SULFUR_COMPOUND_CATABOLIC_PROCESS	0.458036	0.984175	0.538481	1.7134	enriched	44	2	181077	875, 254552
user-supplied	GOBP_INTRACELLULAR_IRON_ION_HOMEOSTASIS	GOBP_INTRACELLULAR_IRON_ION_HOMEOSTASIS	0.458211	0.984175	0.438695	1.55068	enriched	75	3	96920.2	1356, 2495, 79689
user-supplied	GOBP_CELLULAR_RESPONSE_TO_IONIZING_RADIATION	GOBP_CELLULAR_RESPONSE_TO_IONIZING_RADIATION	0.458228	0.984175	0.438788	1.55083	enriched	74	3	107879	1894, 1958, 23514
user-supplied	GOBP_REGULATION_OF_ENDOCRINE_PROCESS	GOBP_REGULATION_OF_ENDOCRINE_PROCESS	0.459099	0.984175	0.537204	1.71121	enriched	44	2	142913	2702, 51305
user-supplied	GOBP_RNA_LOCALIZATION	GOBP_RNA_LOCALIZATION	0.459115	0.984175	0.287153	1.33263	enriched	200	7	113328	283131, 4928, 7538, 8086, 10211, 23049, 23089
user-supplied	GOBP_RESPONSE_TO_LIPID	GOBP_RESPONSE_TO_LIPID	0.459185	0.984175	0.14446	1.15542	enriched	949	29	132136	655, 5031, 842, 1604, 2101, 2353, 2629, 3280, 3717, 3949, 4091, 4478, 4791, 5058, 5106, 5914, 5970, 6602, 6774, 7421, 7481, 7538, 7867, 10654, 22904, 64332, 112398, 153222, 171023
user-supplied	GOBP_EMBRYONIC_APPENDAGE_MORPHOGENESIS	GOBP_EMBRYONIC_APPENDAGE_MORPHOGENESIS	0.459857	0.984175	0.339553	1.40432	enriched	129	5	216056	655, 2702, 5915, 79659, 80144
user-supplied	GOBP_POSITIVE_REGULATION_OF_DNA_RECOMBINATION	GOBP_POSITIVE_REGULATION_OF_DNA_RECOMBINATION	0.460353	0.984175	0.436561	1.54738	enriched	75	3	81852.5	2074, 56979, 79915
user-supplied	GOBP_REGULATION_OF_FATTY_ACID_BETA_OXIDATION	GOBP_REGULATION_OF_FATTY_ACID_BETA_OXIDATION	0.460889	0.984175	0.759692	2.13762	enriched	18	1	83030.6	219743
user-supplied	GOBP_REGULATION_OF_MICROTUBULE_POLYMERIZATION_OR_DEPOLYMERIZATION	GOBP_REGULATION_OF_MICROTUBULE_POLYMERIZATION_OR_DEPOLYMERIZATION	0.461198	0.984175	0.377556	1.45872	enriched	104	4	138378	4926, 5058, 57662, 348235
user-supplied	GOBP_QUATERNARY_AMMONIUM_GROUP_TRANSPORT	GOBP_QUATERNARY_AMMONIUM_GROUP_TRANSPORT	0.462374	0.984175	0.757212	2.13232	enriched	18	1	93964.1	54407
user-supplied	GOBP_GLYCEROPHOSPHOLIPID_BIOSYNTHETIC_PROCESS	GOBP_GLYCEROPHOSPHOLIPID_BIOSYNTHETIC_PROCESS	0.462762	0.984175	0.284972	1.32972	enriched	197	7	131931	9110, 9489, 10423, 23049, 81490, 93183, 126969
user-supplied	GOBP_ZYMOGEN_ACTIVATION	GOBP_ZYMOGEN_ACTIVATION	0.463509	0.984175	0.531315	1.70117	enriched	46	2	86311.2	5328, 51279
user-supplied	GOBP_NEGATIVE_REGULATION_OF_PLASMA_MEMBRANE_BOUNDED_CELL_PROJECTION_ASSEMBLY	GOBP_NEGATIVE_REGULATION_OF_PLASMA_MEMBRANE_BOUNDED_CELL_PROJECTION_ASSEMBLY	0.463713	0.984175	0.53227	1.70279	enriched	43	2	453489	51474, 79598
user-supplied	GOBP_REGULATION_OF_CELL_SUBSTRATE_ADHESION	GOBP_REGULATION_OF_CELL_SUBSTRATE_ADHESION	0.463809	0.984175	0.266505	1.30539	enriched	225	8	201403	604, 1399, 3717, 5328, 5921, 10979, 23603, 57662
user-supplied	GOBP_REGULATION_OF_T_CELL_ACTIVATION	GOBP_REGULATION_OF_T_CELL_ACTIVATION	0.465717	0.984175	0.208843	1.23225	enriched	398	13	125097	961, 3659, 4092, 51043, 604, 1604, 3280, 3717, 5914, 6595, 6602, 64332, 283234
user-supplied	GOBP_POSITIVE_REGULATION_OF_RAC_PROTEIN_SIGNAL_TRANSDUCTION	GOBP_POSITIVE_REGULATION_OF_RAC_PROTEIN_SIGNAL_TRANSDUCTION	0.465898	0.984175	0.753012	2.12339	enriched	17	1	306195	1399
user-supplied	GOBP_CARDIAC_CONDUCTION	GOBP_CARDIAC_CONDUCTION	0.465924	0.984175	0.374202	1.45383	enriched	100	4	228665	845, 2702, 10008, 348980
user-supplied	GOBP_RENAL_VESICLE_DEVELOPMENT	GOBP_RENAL_VESICLE_DEVELOPMENT	0.467911	0.984175	0.74948	2.1159	enriched	17	1	196809	6772
user-supplied	GOBP_NEGATIVE_REGULATION_OF_MUSCLE_CELL_DIFFERENTIATION	GOBP_NEGATIVE_REGULATION_OF_MUSCLE_CELL_DIFFERENTIATION	0.467978	0.984175	0.429252	1.53611	enriched	75	3	121641	627, 5058, 9868
user-supplied	GOBP_ODONTOGENESIS	GOBP_ODONTOGENESIS	0.468279	0.984175	0.332916	1.39503	enriched	131	5	167092	655, 1495, 3911, 1747, 7286
user-supplied	GOBP_RETINAL_ROD_CELL_DIFFERENTIATION	GOBP_RETINAL_ROD_CELL_DIFFERENTIATION	0.468436	0.984175	0.747202	2.11108	enriched	18	1	157465	6774
user-supplied	GOBP_POSITIVE_REGULATION_OF_TYPE_2_IMMUNE_RESPONSE	GOBP_POSITIVE_REGULATION_OF_TYPE_2_IMMUNE_RESPONSE	0.468498	0.984175	0.7469	2.11045	enriched	18	1	103499	5914
user-supplied	GOBP_MICROTUBULE_POLYMERIZATION	GOBP_MICROTUBULE_POLYMERIZATION	0.468559	0.984175	0.371391	1.44975	enriched	104	4	139701	4926, 5058, 7283, 57662
user-supplied	GOBP_RIBOSOMAL_SMALL_SUBUNIT_ASSEMBLY	GOBP_RIBOSOMAL_SMALL_SUBUNIT_ASSEMBLY	0.469221	0.984175	0.743942	2.10421	enriched	20	1	60005.8	5822
user-supplied	GOBP_POSITIVE_REGULATION_OF_ERAD_PATHWAY	GOBP_POSITIVE_REGULATION_OF_ERAD_PATHWAY	0.469383	0.984175	0.744338	2.10505	enriched	19	1	66256.1	4780
user-supplied	GOBP_LACTATE_METABOLIC_PROCESS	GOBP_LACTATE_METABOLIC_PROCESS	0.469446	0.984175	0.743483	2.10325	enriched	20	1	38024.8	25953
user-supplied	GOBP_RESPONSE_TO_ISOQUINOLINE_ALKALOID	GOBP_RESPONSE_TO_ISOQUINOLINE_ALKALOID	0.469508	0.984175	0.747016	2.11069	enriched	17	1	249479	5582
user-supplied	GOBP_REGULATION_OF_MICROTUBULE_NUCLEATION	GOBP_REGULATION_OF_MICROTUBULE_NUCLEATION	0.469944	0.984175	0.74347	2.10322	enriched	19	1	79522.4	5058
user-supplied	GOBP_RELAXATION_OF_CARDIAC_MUSCLE	GOBP_RELAXATION_OF_CARDIAC_MUSCLE	0.470146	0.984175	0.746076	2.10871	enriched	17	1	326396	2934
user-supplied	GOBP_MODIFIED_AMINO_ACID_BIOSYNTHETIC_PROCESS	GOBP_MODIFIED_AMINO_ACID_BIOSYNTHETIC_PROCESS	0.470516	0.984175	0.523303	1.68759	enriched	45	2	127403	4780, 81490
user-supplied	GOBP_NEGATIVE_REGULATION_OF_GROWTH	GOBP_NEGATIVE_REGULATION_OF_GROWTH	0.470561	0.984175	0.262138	1.29971	enriched	231	8	156057	3475, 604, 5058, 6595, 7093, 9868, 29946, 80128
user-supplied	GOBP_POSITIVE_REGULATION_OF_PROTEIN_POLYUBIQUITINATION	GOBP_POSITIVE_REGULATION_OF_PROTEIN_POLYUBIQUITINATION	0.47175	0.984175	0.741669	2.09944	enriched	18	1	168287	9111
user-supplied	GOBP_SKELETAL_SYSTEM_MORPHOGENESIS	GOBP_SKELETAL_SYSTEM_MORPHOGENESIS	0.472721	0.984175	0.260938	1.29815	enriched	230	8	164265	655, 875, 3911, 4054, 5914, 5915, 25976, 25987
user-supplied	GOBP_CYTOSKELETON_ORGANIZATION	GOBP_CYTOSKELETON_ORGANIZATION	0.473189	0.984175	0.113582	1.12028	enriched	1544	46	150633	57018, 961, 4000, 7226, 375, 604, 1874, 1894, 2597, 2934, 3717, 3892, 4478, 4647, 4926, 5058, 5317, 5584, 5921, 6710, 7283, 8086, 9828, 9855, 10383, 10979, 11235, 23187, 23380, 23603, 29763, 51474, 54961, 55243, 57662, 65979, 79598, 79658, 80128, 80254, 84552, 196374, 283234, 342184, 348235, 348654
user-supplied	GOBP_POSITIVE_REGULATION_OF_DEFENSE_RESPONSE	GOBP_POSITIVE_REGULATION_OF_DEFENSE_RESPONSE	0.473217	0.984175	0.180251	1.19752	enriched	550	17	96361.5	283131, 961, 3659, 3665, 3949, 5058, 5608, 5970, 7867, 9111, 9868, 10211, 27246, 54502, 55072, 64332, 84166
user-supplied	GOBP_CELLULAR_EXTRAVASATION	GOBP_CELLULAR_EXTRAVASATION	0.473403	0.984175	0.424169	1.52832	enriched	74	3	169882	961, 1399, 3383
user-supplied	GOBP_REGULATION_OF_PH	GOBP_REGULATION_OF_PH	0.473556	0.984175	0.367117	1.44357	enriched	105	4	110161	23315, 5164, 51382, 282679
user-supplied	GOBP_CEREBRAL_CORTEX_DEVELOPMENT	GOBP_CEREBRAL_CORTEX_DEVELOPMENT	0.474592	0.984175	0.328657	1.3891	enriched	129	5	336580	1399, 2353, 23380, 54407, 317762
user-supplied	GOBP_LONG_CHAIN_FATTY_ACID_IMPORT_INTO_CELL	GOBP_LONG_CHAIN_FATTY_ACID_IMPORT_INTO_CELL	0.47463	0.984175	0.736672	2.08897	enriched	18	1	115399	376497
user-supplied	GOBP_RELEASE_OF_SEQUESTERED_CALCIUM_ION_INTO_CYTOSOL_BY_ENDOPLASMIC_RETICULUM	GOBP_RELEASE_OF_SEQUESTERED_CALCIUM_ION_INTO_CYTOSOL_BY_ENDOPLASMIC_RETICULUM	0.474767	0.984175	0.518934	1.68024	enriched	44	2	273081	845, 9472
user-supplied	GOBP_RIBOSOMAL_LARGE_SUBUNIT_ASSEMBLY	GOBP_RIBOSOMAL_LARGE_SUBUNIT_ASSEMBLY	0.476237	0.984175	0.732146	2.07954	enriched	20	1	51256.3	55299
user-supplied	GOBP_REGULATION_OF_ACROSOME_REACTION	GOBP_REGULATION_OF_ACROSOME_REACTION	0.47624	0.984175	0.733102	2.08153	enriched	19	1	115806	151056
user-supplied	GOBP_ALANINE_TRANSPORT	GOBP_ALANINE_TRANSPORT	0.476517	0.984175	0.733523	2.0824	enriched	18	1	116674	54407
user-supplied	GOBP_REGULATION_OF_TRANSCRIPTION_BY_RNA_POLYMERASE_I	GOBP_REGULATION_OF_TRANSCRIPTION_BY_RNA_POLYMERASE_I	0.476721	0.984175	0.515503	1.67448	enriched	47	2	70828.3	1663, 2074
user-supplied	GOBP_MRNA_CATABOLIC_PROCESS	GOBP_MRNA_CATABOLIC_PROCESS	0.477906	0.984175	0.22055	1.24676	enriched	357	11	92746.2	11044, 4849, 5317, 7538, 8241, 10658, 22803, 23049, 54502, 59284, 115572
user-supplied	GOBP_CELLULAR_RESPONSE_TO_LAMINAR_FLUID_SHEAR_STRESS	GOBP_CELLULAR_RESPONSE_TO_LAMINAR_FLUID_SHEAR_STRESS	0.478321	0.984175	0.730694	2.07652	enriched	18	1	167673	4780
user-supplied	GOBP_GLYCEROPHOSPHOLIPID_METABOLIC_PROCESS	GOBP_GLYCEROPHOSPHOLIPID_METABOLIC_PROCESS	0.478879	0.984175	0.230471	1.25919	enriched	298	10	127914	151056, 3949, 9110, 9489, 10423, 23049, 50640, 81490, 93183, 126969
user-supplied	GOBP_RETINAL_METABOLIC_PROCESS	GOBP_RETINAL_METABOLIC_PROCESS	0.479844	0.984175	0.728036	2.07101	enriched	18	1	128563	1545
user-supplied	GOBP_GROWTH	GOBP_GROWTH	0.48007	0.984175	0.136035	1.14572	enriched	969	30	176802	3475, 4092, 604, 627, 1399, 2074, 3084, 3836, 4897, 5058, 5914, 5915, 6195, 6595, 6774, 7093, 7481, 8086, 9472, 9868, 10409, 10516, 10939, 25987, 29946, 59284, 65059, 80128, 81621, 112398
user-supplied	GOBP_REGULATION_OF_SUPRAMOLECULAR_FIBER_ORGANIZATION	GOBP_REGULATION_OF_SUPRAMOLECULAR_FIBER_ORGANIZATION	0.48067	0.984175	0.201963	1.2238	enriched	398	13	146694	961, 375, 2934, 3949, 4926, 5058, 5921, 6710, 10979, 51474, 54961, 55243, 57662
user-supplied	GOBP_POSITIVE_REGULATION_OF_PROTEOLYSIS_INVOLVED_IN_PROTEIN_CATABOLIC_PROCESS	GOBP_POSITIVE_REGULATION_OF_PROTEOLYSIS_INVOLVED_IN_PROTEIN_CATABOLIC_PROCESS	0.481299	0.984175	0.322639	1.38077	enriched	139	5	108325	4092, 2629, 4780, 23287, 85409
user-supplied	GOBP_POSITIVE_REGULATION_OF_ORGANELLE_ORGANIZATION	GOBP_POSITIVE_REGULATION_OF_ORGANELLE_ORGANIZATION	0.481519	0.984175	0.182208	1.19986	enriched	503	16	126883	961, 84250, 1663, 2934, 4478, 4926, 5058, 10928, 10979, 11065, 26277, 26355, 55243, 55719, 56979, 79035
user-supplied	GOBP_CARDIOBLAST_DIFFERENTIATION	GOBP_CARDIOBLAST_DIFFERENTIATION	0.48193	0.984175	0.726354	2.06753	enriched	17	1	287552	3084
user-supplied	GOBP_SYMBIONT_ENTRY_INTO_HOST	GOBP_SYMBIONT_ENTRY_INTO_HOST	0.48224	0.984175	0.321978	1.37985	enriched	138	5	105206	1604, 1969, 3383, 3949, 6510
user-supplied	GOBP_REGULATION_OF_SPINDLE_ORGANIZATION	GOBP_REGULATION_OF_SPINDLE_ORGANIZATION	0.482258	0.984175	0.508929	1.66351	enriched	48	2	86413.9	4926, 79598
user-supplied	GOBP_GLIAL_CELL_DIFFERENTIATION	GOBP_GLIAL_CELL_DIFFERENTIATION	0.482401	0.984175	0.240941	1.27245	enriched	262	9	171810	9283, 2629, 3280, 3949, 4781, 5970, 6774, 80045, 317762
user-supplied	GOBP_REGULATION_OF_BIOMINERAL_TISSUE_DEVELOPMENT	GOBP_REGULATION_OF_BIOMINERAL_TISSUE_DEVELOPMENT	0.48272	0.984175	0.359867	1.43314	enriched	103	4	204897	655, 4054, 7421, 166929
user-supplied	GOBP_RNA_POLYMERASE_II_TRANSCRIPTION_INITIATION_SURVEILLANCE	GOBP_RNA_POLYMERASE_II_TRANSCRIPTION_INITIATION_SURVEILLANCE	0.482843	0.984175	0.72186	2.05826	enriched	19	1	70727.3	92105
user-supplied	GOBP_REGULATION_OF_OXIDATIVE_STRESS_INDUCED_INTRINSIC_APOPTOTIC_SIGNALING_PATHWAY	GOBP_REGULATION_OF_OXIDATIVE_STRESS_INDUCED_INTRINSIC_APOPTOTIC_SIGNALING_PATHWAY	0.483169	0.984175	0.5079	1.6618	enriched	48	2	96040.8	3315, 4780
user-supplied	GOBP_PHAGOLYSOSOME_ASSEMBLY	GOBP_PHAGOLYSOSOME_ASSEMBLY	0.483291	0.984175	0.721128	2.05675	enriched	19	1	71142.4	4647
user-supplied	GOBP_REGULATION_OF_MRNA_CATABOLIC_PROCESS	GOBP_REGULATION_OF_MRNA_CATABOLIC_PROCESS	0.483439	0.984175	0.240308	1.27164	enriched	289	9	90368.5	11044, 4849, 5317, 7538, 8241, 10658, 54502, 59284, 115572
user-supplied	GOBP_NEUTRAL_LIPID_METABOLIC_PROCESS	GOBP_NEUTRAL_LIPID_METABOLIC_PROCESS	0.484052	0.984175	0.32062	1.37798	enriched	139	5	109330	151056, 3949, 5106, 9489, 376497
user-supplied	GOBP_MITOTIC_CHROMOSOME_CONDENSATION	GOBP_MITOTIC_CHROMOSOME_CONDENSATION	0.484213	0.984175	0.719711	2.05384	enriched	19	1	103815	11044
user-supplied	GOBP_SKELETAL_MUSCLE_TISSUE_REGENERATION	GOBP_SKELETAL_MUSCLE_TISSUE_REGENERATION	0.484398	0.984175	0.507175	1.66059	enriched	45	2	213647	3475, 3836
user-supplied	GOBP_HEMATOPOIETIC_PROGENITOR_CELL_DIFFERENTIATION	GOBP_HEMATOPOIETIC_PROGENITOR_CELL_DIFFERENTIATION	0.484603	0.984175	0.320384	1.37766	enriched	136	5	122674	3280, 4780, 5914, 10272, 54502
user-supplied	GOBP_NON_PROTEINOGENIC_AMINO_ACID_CATABOLIC_PROCESS	GOBP_NON_PROTEINOGENIC_AMINO_ACID_CATABOLIC_PROCESS	0.484629	0.984175	0.720208	2.05486	enriched	18	1	157544	875
user-supplied	GOBP_LAMELLIPODIUM_MORPHOGENESIS	GOBP_LAMELLIPODIUM_MORPHOGENESIS	0.48489	0.984175	0.71973	2.05388	enriched	18	1	133973	23603
user-supplied	GOBP_RESPONSE_TO_STEROL_DEPLETION	GOBP_RESPONSE_TO_STEROL_DEPLETION	0.485017	0.984175	0.718422	2.05119	enriched	19	1	98843.2	51043
user-supplied	GOBP_POSITIVE_REGULATION_OF_ERK1_AND_ERK2_CASCADE	GOBP_POSITIVE_REGULATION_OF_ERK1_AND_ERK2_CASCADE	0.485203	0.984175	0.270893	1.31113	enriched	199	7	168895	5031, 1399, 3084, 3383, 6764, 10347, 10979
user-supplied	GOBP_3_UTR_MEDIATED_MRNA_DESTABILIZATION	GOBP_3_UTR_MEDIATED_MRNA_DESTABILIZATION	0.486152	0.984175	0.716539	2.04734	enriched	19	1	92190	7538
user-supplied	GOBP_APPENDAGE_DEVELOPMENT	GOBP_APPENDAGE_DEVELOPMENT	0.48644	0.984175	0.27053	1.31066	enriched	194	7	208203	655, 2702, 5914, 5915, 10979, 79659, 80144
user-supplied	GOBP_POSITIVE_REGULATION_OF_PHAGOCYTOSIS	GOBP_POSITIVE_REGULATION_OF_PHAGOCYTOSIS	0.486543	0.984175	0.411294	1.50877	enriched	77	3	99754.6	961, 6774, 10347
user-supplied	GOBP_REGULATION_OF_CARDIAC_MUSCLE_ADAPTATION	GOBP_REGULATION_OF_CARDIAC_MUSCLE_ADAPTATION	0.486681	0.984175	0.715276	2.04475	enriched	20	1	102256	4000
user-supplied	GOBP_REGULATION_OF_MITOCHONDRIAL_MEMBRANE_PERMEABILITY_INVOLVED_IN_APOPTOTIC_PROCESS	GOBP_REGULATION_OF_MITOCHONDRIAL_MEMBRANE_PERMEABILITY_INVOLVED_IN_APOPTOTIC_PROCESS	0.488017	0.984175	0.502115	1.65221	enriched	49	2	64411.5	54978, 55288
user-supplied	GOBP_POSITIVE_REGULATION_OF_TRANSCRIPTION_BY_RNA_POLYMERASE_III	GOBP_POSITIVE_REGULATION_OF_TRANSCRIPTION_BY_RNA_POLYMERASE_III	0.488443	0.984175	0.713986	2.04212	enriched	18	1	179868	2074
user-supplied	GOBP_POSITIVE_REGULATION_OF_T_CELL_RECEPTOR_SIGNALING_PATHWAY	GOBP_POSITIVE_REGULATION_OF_T_CELL_RECEPTOR_SIGNALING_PATHWAY	0.489252	0.984175	0.711319	2.03668	enriched	19	1	81645.5	5970
user-supplied	GOBP_REGULATION_OF_NUCLEOBASE_CONTAINING_COMPOUND_TRANSPORT	GOBP_REGULATION_OF_NUCLEOBASE_CONTAINING_COMPOUND_TRANSPORT	0.490021	0.984175	0.710104	2.0342	enriched	19	1	86805.1	283131
user-supplied	GOBP_ODONTOBLAST_DIFFERENTIATION	GOBP_ODONTOBLAST_DIFFERENTIATION	0.490615	0.984175	0.710565	2.03514	enriched	18	1	204338	1747
user-supplied	GOBP_NEGATIVE_REGULATION_OF_PROTEIN_POLYMERIZATION	GOBP_NEGATIVE_REGULATION_OF_PROTEIN_POLYMERIZATION	0.490667	0.984175	0.407808	1.50352	enriched	74	3	148258	2934, 6710, 54961
user-supplied	GOBP_IMMUNOLOGICAL_SYNAPSE_FORMATION	GOBP_IMMUNOLOGICAL_SYNAPSE_FORMATION	0.491054	0.984175	0.709781	2.03355	enriched	18	1	194338	4478
user-supplied	GOBP_REGULATION_OF_MICROTUBULE_CYTOSKELETON_ORGANIZATION	GOBP_REGULATION_OF_MICROTUBULE_CYTOSKELETON_ORGANIZATION	0.491276	0.984175	0.288137	1.33394	enriched	170	6	164080	4926, 5058, 23187, 57662, 79598, 348235
user-supplied	GOBP_NEGATIVE_REGULATION_OF_PROTEIN_UBIQUITINATION	GOBP_NEGATIVE_REGULATION_OF_PROTEIN_UBIQUITINATION	0.491337	0.984175	0.406779	1.50197	enriched	77	3	108725	5582, 80254, 151636
user-supplied	GOBP_NEGATIVE_REGULATION_OF_MACROPHAGE_ACTIVATION	GOBP_NEGATIVE_REGULATION_OF_MACROPHAGE_ACTIVATION	0.492915	0.984175	0.705514	2.02489	enriched	19	1	170665	3949
user-supplied	GOBP_NEGATIVE_REGULATION_OF_PROTEIN_IMPORT_INTO_NUCLEUS	GOBP_NEGATIVE_REGULATION_OF_PROTEIN_IMPORT_INTO_NUCLEUS	0.49351	0.984175	0.70575	2.02537	enriched	18	1	195361	11142
user-supplied	GOBP_REGULATION_OF_MICROGLIAL_CELL_ACTIVATION	GOBP_REGULATION_OF_MICROGLIAL_CELL_ACTIVATION	0.494155	0.984175	0.702548	2.01889	enriched	20	1	76706.8	3949
user-supplied	GOBP_BASE_EXCISION_REPAIR	GOBP_BASE_EXCISION_REPAIR	0.494629	0.984175	0.494617	1.63987	enriched	48	2	101534	2074, 4913
user-supplied	GOBP_VIRAL_GENE_EXPRESSION	GOBP_VIRAL_GENE_EXPRESSION	0.494848	0.984175	0.349451	1.41829	enriched	108	4	113625	1105, 6667, 7538, 23089
user-supplied	GOBP_REGULATION_OF_ENDOPEPTIDASE_ACTIVITY	GOBP_REGULATION_OF_ENDOPEPTIDASE_ACTIVITY	0.494904	0.984175	0.70147	2.01672	enriched	20	1	111713	2597
user-supplied	GOBP_INTRACELLULAR_MONOATOMIC_ION_HOMEOSTASIS	GOBP_INTRACELLULAR_MONOATOMIC_ION_HOMEOSTASIS	0.495925	0.984175	0.171262	1.1868	enriched	536	17	145129	5031, 7226, 23315, 375, 845, 1356, 2495, 7421, 9472, 10008, 10939, 51382, 64072, 79689, 83636, 282679, 344905
user-supplied	GOBP_SYNAPTIC_VESICLE_CLUSTERING	GOBP_SYNAPTIC_VESICLE_CLUSTERING	0.496141	0.984175	0.70357	2.02095	enriched	17	1	530012	5864
user-supplied	GOBP_INTERLEUKIN_17_PRODUCTION	GOBP_INTERLEUKIN_17_PRODUCTION	0.496645	0.984175	0.492226	1.63595	enriched	49	2	100809	51043, 3717
user-supplied	GOBP_NEUROMUSCULAR_PROCESS_CONTROLLING_POSTURE	GOBP_NEUROMUSCULAR_PROCESS_CONTROLLING_POSTURE	0.497522	0.984175	0.698063	2.00986	enriched	19	1	159354	25953
user-supplied	GOBP_NUCLEOSIDE_MONOPHOSPHATE_CATABOLIC_PROCESS	GOBP_NUCLEOSIDE_MONOPHOSPHATE_CATABOLIC_PROCESS	0.498615	0.984175	0.696247	2.00621	enriched	19	1	130903	7378
user-supplied	GOBP_STRIATED_MUSCLE_CONTRACTION	GOBP_STRIATED_MUSCLE_CONTRACTION	0.49886	0.984175	0.262424	1.30008	enriched	201	7	181167	4092, 845, 2702, 2934, 5608, 10008, 23171
user-supplied	GOBP_NEGATIVE_REGULATION_OF_TYPE_I_INTERFERON_PRODUCTION	GOBP_NEGATIVE_REGULATION_OF_TYPE_I_INTERFERON_PRODUCTION	0.499268	0.984175	0.489233	1.63106	enriched	48	2	87571.2	9111, 54606
user-supplied	GOBP_REGULATION_OF_NERVOUS_SYSTEM_DEVELOPMENT	GOBP_REGULATION_OF_NERVOUS_SYSTEM_DEVELOPMENT	0.499384	0.984175	0.18094	1.19834	enriched	456	15	214589	655, 1495, 3475, 9283, 627, 3280, 3949, 5058, 5584, 5914, 5915, 5970, 6092, 8553, 80128
user-supplied	GOBP_POSITIVE_REGULATION_OF_LOCOMOTION	GOBP_POSITIVE_REGULATION_OF_LOCOMOTION	0.499868	0.984175	0.15697	1.16996	enriched	642	20	163022	655, 961, 51564, 604, 1399, 1969, 3315, 3383, 3717, 4638, 4780, 5058, 5328, 6667, 6774, 10509, 10979, 11235, 55140, 64750
user-supplied	GOBP_LYMPHOCYTE_MEDIATED_IMMUNITY	GOBP_LYMPHOCYTE_MEDIATED_IMMUNITY	0.500318	0.984175	0.219178	1.24505	enriched	311	10	82262.4	4092, 602, 604, 1604, 3383, 3665, 10383, 51279, 64332, 79915
user-supplied	GOBP_PHOTORECEPTOR_CELL_MAINTENANCE	GOBP_PHOTORECEPTOR_CELL_MAINTENANCE	0.500968	0.984175	0.488126	1.62926	enriched	45	2	178182	2074, 64072
user-supplied	GOBP_B_CELL_ACTIVATION_INVOLVED_IN_IMMUNE_RESPONSE	GOBP_B_CELL_ACTIVATION_INVOLVED_IN_IMMUNE_RESPONSE	0.500992	0.984175	0.344491	1.41127	enriched	108	4	114428	602, 604, 64332, 79915
user-supplied	GOBP_LOCALIZATION_WITHIN_MEMBRANE	GOBP_LOCALIZATION_WITHIN_MEMBRANE	0.501211	0.984175	0.149529	1.16129	enriched	711	22	157472	3911, 4000, 10311, 1399, 1969, 2934, 4836, 5058, 5317, 5584, 9110, 9351, 9868, 10211, 10979, 59284, 64422, 79156, 79958, 85409, 282679, 100034743
user-supplied	GOBP_TETRAHYDROFOLATE_METABOLIC_PROCESS	GOBP_TETRAHYDROFOLATE_METABOLIC_PROCESS	0.502237	0.984175	0.690371	1.99446	enriched	19	1	135427	441024
user-supplied	GOBP_LONG_CHAIN_FATTY_ACID_METABOLIC_PROCESS	GOBP_LONG_CHAIN_FATTY_ACID_METABOLIC_PROCESS	0.5028	0.984175	0.342959	1.40911	enriched	109	4	90882.9	1545, 50640, 158584, 376497
user-supplied	GOBP_GLYCOSYLCERAMIDE_METABOLIC_PROCESS	GOBP_GLYCOSYLCERAMIDE_METABOLIC_PROCESS	0.503196	0.984175	0.688104	1.98994	enriched	20	1	139731	2629
user-supplied	GOBP_CELL_CYCLE_DNA_REPLICATION	GOBP_CELL_CYCLE_DNA_REPLICATION	0.504033	0.984175	0.484059	1.62265	enriched	47	2	145106	604, 79915
user-supplied	GOBP_MHC_CLASS_II_BIOSYNTHETIC_PROCESS	GOBP_MHC_CLASS_II_BIOSYNTHETIC_PROCESS	0.50414	0.984175	0.686363	1.98648	enriched	20	1	101636	3717
user-supplied	GOBP_CELLULAR_RESPONSE_TO_PROSTAGLANDIN_E_STIMULUS	GOBP_CELLULAR_RESPONSE_TO_PROSTAGLANDIN_E_STIMULUS	0.504569	0.984175	0.686565	1.98688	enriched	19	1	130397	5031
user-supplied	GOBP_CHEMOSENSORY_BEHAVIOR	GOBP_CHEMOSENSORY_BEHAVIOR	0.50519	0.984175	0.685547	1.98486	enriched	19	1	123076	5582
user-supplied	GOBP_PEPTIDYL_GLUTAMIC_ACID_MODIFICATION	GOBP_PEPTIDYL_GLUTAMIC_ACID_MODIFICATION	0.505454	0.984175	0.685434	1.98463	enriched	19	1	206331	23287
user-supplied	GOBP_POSITIVE_REGULATION_OF_B_CELL_PROLIFERATION	GOBP_POSITIVE_REGULATION_OF_B_CELL_PROLIFERATION	0.50617	0.984175	0.481687	1.6188	enriched	47	2	149398	604, 79915
user-supplied	GOBP_NEGATIVE_REGULATION_OF_CATABOLIC_PROCESS	GOBP_NEGATIVE_REGULATION_OF_CATABOLIC_PROCESS	0.506224	0.984175	0.197769	1.21868	enriched	375	12	129685	11044, 5317, 5582, 5970, 6774, 7538, 8241, 9860, 29761, 54502, 115572, 282679
user-supplied	GOBP_NEGATIVE_REGULATION_OF_DNA_RECOMBINATION	GOBP_NEGATIVE_REGULATION_OF_DNA_RECOMBINATION	0.506228	0.984175	0.481194	1.618	enriched	49	2	77154.2	604, 64110
user-supplied	GOBP_REGULATION_OF_PROTEIN_LOCALIZATION_TO_MEMBRANE	GOBP_REGULATION_OF_PROTEIN_LOCALIZATION_TO_MEMBRANE	0.506254	0.984175	0.257879	1.29418	enriched	202	7	172894	1399, 1969, 2934, 5058, 5317, 5584, 85409
user-supplied	GOBP_DNA_REPLICATION	GOBP_DNA_REPLICATION	0.507544	0.984175	0.226929	1.25474	enriched	277	9	103185	604, 898, 1663, 4781, 4796, 57662, 57804, 79915, 348654
user-supplied	GOBP_LYMPHANGIOGENESIS	GOBP_LYMPHANGIOGENESIS	0.508213	0.984175	0.680912	1.97568	enriched	19	1	158083	1969
user-supplied	GOBP_POSITIVE_REGULATION_OF_D_GLUCOSE_TRANSMEMBRANE_TRANSPORT	GOBP_POSITIVE_REGULATION_OF_D_GLUCOSE_TRANSMEMBRANE_TRANSPORT	0.508403	0.984175	0.47939	1.61509	enriched	46	2	146859	4780, 5584
user-supplied	GOBP_PLASMA_MEMBRANE_TUBULATION	GOBP_PLASMA_MEMBRANE_TUBULATION	0.509372	0.984175	0.678879	1.97167	enriched	19	1	136426	29763
user-supplied	GOBP_REGULATION_OF_ACTIN_FILAMENT_BASED_PROCESS	GOBP_REGULATION_OF_ACTIN_FILAMENT_BASED_PROCESS	0.509382	0.984175	0.18911	1.20817	enriched	397	13	176107	961, 7226, 375, 1894, 2702, 2934, 5058, 5921, 6710, 10979, 51474, 54961, 55243
user-supplied	GOBP_ADAPTIVE_IMMUNE_RESPONSE	GOBP_ADAPTIVE_IMMUNE_RESPONSE	0.510736	0.984175	0.175526	1.19187	enriched	483	15	99128.7	9021, 3659, 4092, 51043, 602, 604, 1604, 3383, 3665, 3717, 4791, 6774, 51279, 64332, 79915
user-supplied	GOBP_POSITIVE_REGULATION_OF_CALCIUM_ION_TRANSPORT	GOBP_POSITIVE_REGULATION_OF_CALCIUM_ION_TRANSPORT	0.51081	0.984175	0.336593	1.40017	enriched	109	4	123458	81671, 5031, 4638, 9472
user-supplied	GOBP_T_CELL_MIGRATION	GOBP_T_CELL_MIGRATION	0.511002	0.984175	0.388377	1.47459	enriched	78	3	103592	1399, 3383, 4478
user-supplied	GOBP_ENDOCARDIAL_CUSHION_MORPHOGENESIS	GOBP_ENDOCARDIAL_CUSHION_MORPHOGENESIS	0.511072	0.984175	0.477232	1.61161	enriched	44	2	278299	655, 6092
user-supplied	GOBP_NEGATIVE_REGULATION_OF_NUCLEOTIDE_CATABOLIC_PROCESS	GOBP_NEGATIVE_REGULATION_OF_NUCLEOTIDE_CATABOLIC_PROCESS	0.511649	0.984175	0.674221	1.9625	enriched	20	1	88018.4	6774
user-supplied	GOBP_LYMPHOCYTE_DIFFERENTIATION	GOBP_LYMPHOCYTE_DIFFERENTIATION	0.512033	0.984175	0.181046	1.19847	enriched	439	14	133515	9021, 3659, 4092, 51043, 602, 604, 1958, 2629, 5316, 5914, 6595, 6602, 6774, 64332
user-supplied	GOBP_PENTOSE_PHOSPHATE_SHUNT	GOBP_PENTOSE_PHOSPHATE_SHUNT	0.512271	0.984175	0.673244	1.96059	enriched	20	1	87578.5	5226
user-supplied	GOBP_WHITE_FAT_CELL_DIFFERENTIATION	GOBP_WHITE_FAT_CELL_DIFFERENTIATION	0.51251	0.984175	0.673823	1.96172	enriched	19	1	132445	54463
user-supplied	GOBP_REGULATION_OF_PEROXISOME_PROLIFERATOR_ACTIVATED_RECEPTOR_SIGNALING_PATHWAY	GOBP_REGULATION_OF_PEROXISOME_PROLIFERATOR_ACTIVATED_RECEPTOR_SIGNALING_PATHWAY	0.512896	0.984175	0.672513	1.95915	enriched	20	1	136159	171023
user-supplied	GOBP_NEGATIVE_REGULATION_OF_BONE_MINERALIZATION	GOBP_NEGATIVE_REGULATION_OF_BONE_MINERALIZATION	0.513492	0.984175	0.671285	1.95675	enriched	20	1	84483	4054
user-supplied	GOBP_MAMMARY_GLAND_EPITHELIUM_DEVELOPMENT	GOBP_MAMMARY_GLAND_EPITHELIUM_DEVELOPMENT	0.513732	0.984175	0.386565	1.47192	enriched	74	3	229481	1969, 3717, 7421
user-supplied	GOBP_SNRNA_TRANSCRIPTION	GOBP_SNRNA_TRANSCRIPTION	0.513736	0.984175	0.670951	1.9561	enriched	20	1	93680.9	6618
user-supplied	GOBP_RNA_DECAPPING	GOBP_RNA_DECAPPING	0.514137	0.984175	0.670556	1.95532	enriched	20	1	167775	7538
user-supplied	GOBP_POSITIVE_REGULATION_OF_RELEASE_OF_CYTOCHROME_C_FROM_MITOCHONDRIA	GOBP_POSITIVE_REGULATION_OF_RELEASE_OF_CYTOCHROME_C_FROM_MITOCHONDRIA	0.514559	0.984175	0.668832	1.95196	enriched	21	1	53347.7	26355
user-supplied	GOBP_MODIFICATION_OF_POSTSYNAPTIC_ACTIN_CYTOSKELETON	GOBP_MODIFICATION_OF_POSTSYNAPTIC_ACTIN_CYTOSKELETON	0.515058	0.984175	0.669988	1.95421	enriched	19	1	205809	6710
user-supplied	GOBP_REGULATION_OF_PROTEIN_TARGETING	GOBP_REGULATION_OF_PROTEIN_TARGETING	0.515105	0.984175	0.384545	1.46895	enriched	79	3	100409	5058, 9868, 55072
user-supplied	GOBP_HEPATOCYTE_APOPTOTIC_PROCESS	GOBP_HEPATOCYTE_APOPTOTIC_PROCESS	0.515306	0.984175	0.668497	1.9513	enriched	20	1	92505.6	2934
user-supplied	GOBP_EXECUTION_PHASE_OF_APOPTOSIS	GOBP_EXECUTION_PHASE_OF_APOPTOSIS	0.515328	0.984175	0.384272	1.46854	enriched	80	3	94364.8	842, 7159, 64332
user-supplied	GOBP_NEGATIVE_REGULATION_OF_RELEASE_OF_CYTOCHROME_C_FROM_MITOCHONDRIA	GOBP_NEGATIVE_REGULATION_OF_RELEASE_OF_CYTOCHROME_C_FROM_MITOCHONDRIA	0.515414	0.984175	0.668461	1.95123	enriched	20	1	154536	4000
user-supplied	GOBP_REGULATION_OF_VIRAL_TRANSCRIPTION	GOBP_REGULATION_OF_VIRAL_TRANSCRIPTION	0.516259	0.984175	0.666888	1.94817	enriched	20	1	86276.9	7538
user-supplied	GOBP_NEGATIVE_REGULATION_OF_REACTIVE_OXYGEN_SPECIES_BIOSYNTHETIC_PROCESS	GOBP_NEGATIVE_REGULATION_OF_REACTIVE_OXYGEN_SPECIES_BIOSYNTHETIC_PROCESS	0.516413	0.984175	0.66667	1.94774	enriched	20	1	106730	6774
user-supplied	GOBP_TRNA_WOBBLE_BASE_MODIFICATION	GOBP_TRNA_WOBBLE_BASE_MODIFICATION	0.516708	0.984175	0.66548	1.94542	enriched	21	1	57538.1	55140
user-supplied	GOBP_NEGATIVE_REGULATION_OF_NEURON_DIFFERENTIATION	GOBP_NEGATIVE_REGULATION_OF_NEURON_DIFFERENTIATION	0.517302	0.984175	0.382935	1.46658	enriched	76	3	171514	655, 9283, 3280
user-supplied	GOBP_REGULATION_OF_HAIR_FOLLICLE_DEVELOPMENT	GOBP_REGULATION_OF_HAIR_FOLLICLE_DEVELOPMENT	0.517336	0.984175	0.665245	1.94497	enriched	20	1	105712	4926
user-supplied	GOBP_HEAT_GENERATION	GOBP_HEAT_GENERATION	0.517731	0.984175	0.665602	1.94566	enriched	19	1	177475	376497
user-supplied	GOBP_REGULATION_OF_ATP_BIOSYNTHETIC_PROCESS	GOBP_REGULATION_OF_ATP_BIOSYNTHETIC_PROCESS	0.517764	0.984175	0.664094	1.94273	enriched	21	1	114647	6774
user-supplied	GOBP_MRNA_PROCESSING	GOBP_MRNA_PROCESSING	0.518175	0.984175	0.172456	1.18822	enriched	490	15	102026	11044, 51564, 1207, 3191, 4928, 6634, 7536, 8241, 10658, 22803, 54502, 57461, 60680, 80004, 199746
user-supplied	GOBP_POSITIVE_REGULATION_OF_T_CELL_PROLIFERATION	GOBP_POSITIVE_REGULATION_OF_T_CELL_PROLIFERATION	0.51821	0.984175	0.330794	1.39207	enriched	108	4	144480	1604, 3280, 3717, 283234
user-supplied	GOBP_POSITIVE_REGULATION_OF_BONE_MINERALIZATION	GOBP_POSITIVE_REGULATION_OF_BONE_MINERALIZATION	0.518282	0.984175	0.469265	1.59882	enriched	44	2	292586	655, 7421
user-supplied	GOBP_POSITIVE_REGULATION_OF_MEMBRANE_PERMEABILITY	GOBP_POSITIVE_REGULATION_OF_MEMBRANE_PERMEABILITY	0.518937	0.984175	0.466736	1.59478	enriched	50	2	71700.6	54978, 55288
user-supplied	GOBP_PLATELET_AGGREGATION	GOBP_PLATELET_AGGREGATION	0.519011	0.984175	0.381045	1.46381	enriched	78	3	105705	3315, 3717, 10627
user-supplied	GOBP_IMMUNOLOGICAL_MEMORY_PROCESS	GOBP_IMMUNOLOGICAL_MEMORY_PROCESS	0.519228	0.984175	0.662143	1.93894	enriched	20	1	96945.4	604
user-supplied	GOBP_RESPONSE_TO_AMINE	GOBP_RESPONSE_TO_AMINE	0.520014	0.984175	0.466079	1.59373	enriched	47	2	133880	3717, 7390
user-supplied	GOBP_TRIGLYCERIDE_METABOLIC_PROCESS	GOBP_TRIGLYCERIDE_METABOLIC_PROCESS	0.520611	0.984175	0.328708	1.38917	enriched	111	4	100650	151056, 3949, 5106, 376497
user-supplied	GOBP_MICROTUBULE_NUCLEATION	GOBP_MICROTUBULE_NUCLEATION	0.520879	0.984175	0.46489	1.59184	enriched	48	2	108343	5058, 7283
user-supplied	GOBP_REGULATION_OF_KINASE_ACTIVITY	GOBP_REGULATION_OF_KINASE_ACTIVITY	0.521333	0.984175	0.219694	1.2457	enriched	272	9	130534	1894, 3084, 3717, 9618, 10114, 11235, 23603, 29950, 84166
user-supplied	GOBP_RESPONSE_TO_L_GLUTAMATE	GOBP_RESPONSE_TO_L_GLUTAMATE	0.521601	0.984175	0.659697	1.93421	enriched	19	1	303949	348980
user-supplied	GOBP_PERICARDIUM_DEVELOPMENT	GOBP_PERICARDIUM_DEVELOPMENT	0.521653	0.984175	0.660684	1.93612	enriched	18	1	232180	655
user-supplied	GOBP_NEGATIVE_REGULATION_OF_INTRINSIC_APOPTOTIC_SIGNALING_PATHWAY	GOBP_NEGATIVE_REGULATION_OF_INTRINSIC_APOPTOTIC_SIGNALING_PATHWAY	0.521847	0.984175	0.327666	1.38773	enriched	114	4	85340.1	3315, 4582, 4780, 79915
user-supplied	GOBP_SPHINGOMYELIN_METABOLIC_PROCESS	GOBP_SPHINGOMYELIN_METABOLIC_PROCESS	0.52213	0.984175	0.657597	1.93015	enriched	20	1	100218	166929
user-supplied	GOBP_NEGATIVE_REGULATION_OF_EPITHELIAL_CELL_MIGRATION	GOBP_NEGATIVE_REGULATION_OF_EPITHELIAL_CELL_MIGRATION	0.522251	0.984175	0.658524	1.93194	enriched	19	1	198648	23603
user-supplied	GOBP_N_TERMINAL_PROTEIN_AMINO_ACID_MODIFICATION	GOBP_N_TERMINAL_PROTEIN_AMINO_ACID_MODIFICATION	0.522472	0.984175	0.657135	1.92926	enriched	20	1	104888	4836
user-supplied	GOBP_REGULATION_OF_DNA_BINDING_TRANSCRIPTION_FACTOR_ACTIVITY	GOBP_REGULATION_OF_DNA_BINDING_TRANSCRIPTION_FACTOR_ACTIVITY	0.522673	0.984175	0.247787	1.28119	enriched	208	7	119019	602, 1545, 3397, 5584, 5970, 55072, 84166
user-supplied	GOBP_POSITIVE_REGULATION_OF_MYOBLAST_DIFFERENTIATION	GOBP_POSITIVE_REGULATION_OF_MYOBLAST_DIFFERENTIATION	0.523216	0.984175	0.462559	1.58813	enriched	47	2	166814	6595, 6602
user-supplied	GOBP_NEGATIVE_REGULATION_OF_EPITHELIAL_CELL_PROLIFERATION	GOBP_NEGATIVE_REGULATION_OF_EPITHELIAL_CELL_PROLIFERATION	0.523665	0.984175	0.266819	1.3058	enriched	176	6	157909	6772, 4781, 7421, 11235, 26277, 282679
user-supplied	GOBP_CELLULAR_RESPONSE_TO_EXTERNAL_STIMULUS	GOBP_CELLULAR_RESPONSE_TO_EXTERNAL_STIMULUS	0.523787	0.984175	0.376704	1.45747	enriched	78	3	111391	3659, 7481, 54407
user-supplied	GOBP_REGULATION_OF_CELL_PROJECTION_ASSEMBLY	GOBP_REGULATION_OF_CELL_PROJECTION_ASSEMBLY	0.523856	0.984175	0.231688	1.26073	enriched	233	8	221470	7226, 1969, 3383, 9842, 23603, 51474, 64422, 79598
user-supplied	GOBP_PEPTIDE_CATABOLIC_PROCESS	GOBP_PEPTIDE_CATABOLIC_PROCESS	0.52388	0.984175	0.655852	1.92678	enriched	19	1	170758	4012
user-supplied	GOBP_POSITIVE_REGULATION_OF_LEUKOCYTE_PROLIFERATION	GOBP_POSITIVE_REGULATION_OF_LEUKOCYTE_PROLIFERATION	0.524117	0.984175	0.266578	1.30549	enriched	173	6	145476	604, 1604, 3280, 3717, 79915, 283234
user-supplied	GOBP_CRISTAE_FORMATION	GOBP_CRISTAE_FORMATION	0.524788	0.984175	0.653631	1.92251	enriched	20	1	135580	10939
user-supplied	GOBP_REGULATION_OF_CYTOSKELETON_ORGANIZATION	GOBP_REGULATION_OF_CYTOSKELETON_ORGANIZATION	0.525419	0.984175	0.15969	1.17315	enriched	542	17	150584	961, 7226, 375, 1894, 2934, 4926, 5058, 5921, 6710, 10979, 23187, 51474, 54961, 55243, 57662, 79598, 348235
user-supplied	GOBP_NEGATIVE_REGULATION_OF_TOLL_LIKE_RECEPTOR_SIGNALING_PATHWAY	GOBP_NEGATIVE_REGULATION_OF_TOLL_LIKE_RECEPTOR_SIGNALING_PATHWAY	0.525597	0.984175	0.651016	1.91749	enriched	22	1	54580.6	27246
user-supplied	GOBP_REGULATION_OF_NEURON_DIFFERENTIATION	GOBP_REGULATION_OF_NEURON_DIFFERENTIATION	0.52633	0.984175	0.246226	1.27919	enriched	198	7	226814	655, 9283, 604, 1894, 3280, 4897, 5914
user-supplied	GOBP_VACUOLE_ORGANIZATION	GOBP_VACUOLE_ORGANIZATION	0.527189	0.984175	0.229416	1.25787	enriched	245	8	94787.5	81671, 2629, 4647, 51382, 54463, 64422, 89849, 339122
user-supplied	GOBP_ESTABLISHMENT_OF_SPINDLE_ORIENTATION	GOBP_ESTABLISHMENT_OF_SPINDLE_ORIENTATION	0.527272	0.984175	0.458087	1.58105	enriched	47	2	169888	4926, 348235
user-supplied	GOBP_LATE_ENDOSOME_TO_LYSOSOME_TRANSPORT	GOBP_LATE_ENDOSOME_TO_LYSOSOME_TRANSPORT	0.528141	0.984175	0.647522	1.9108	enriched	21	1	83898.3	9842
user-supplied	GOBP_RESPONSE_TO_INTERFERON_ALPHA	GOBP_RESPONSE_TO_INTERFERON_ALPHA	0.528376	0.984175	0.646892	1.9096	enriched	21	1	58041.5	3455
user-supplied	GOBP_TRACHEA_DEVELOPMENT	GOBP_TRACHEA_DEVELOPMENT	0.528654	0.984175	0.648503	1.91268	enriched	19	1	215148	5914
user-supplied	GOBP_NEGATIVE_REGULATION_OF_MYELOID_CELL_APOPTOTIC_PROCESS	GOBP_NEGATIVE_REGULATION_OF_MYELOID_CELL_APOPTOTIC_PROCESS	0.52907	0.984175	0.645869	1.90764	enriched	21	1	78051.5	3665
user-supplied	GOBP_MUSCLE_CELL_DIFFERENTIATION	GOBP_MUSCLE_CELL_DIFFERENTIATION	0.529436	0.984175	0.173703	1.1897	enriched	440	14	162437	3475, 4000, 627, 3084, 3280, 5058, 5914, 5915, 9149, 9472, 9868, 10211, 10939, 85461
user-supplied	GOBP_VASCULAR_ENDOTHELIAL_CELL_PROLIFERATION	GOBP_VASCULAR_ENDOTHELIAL_CELL_PROLIFERATION	0.530121	0.984175	0.454212	1.57493	enriched	54	2	79306.9	6667, 6774
user-supplied	GOBP_AUTONOMIC_NERVOUS_SYSTEM_DEVELOPMENT	GOBP_AUTONOMIC_NERVOUS_SYSTEM_DEVELOPMENT	0.531143	0.984175	0.454165	1.57486	enriched	46	2	207753	3280, 65979
user-supplied	GOBP_LYMPHOCYTE_MIGRATION	GOBP_LYMPHOCYTE_MIGRATION	0.532921	0.984175	0.31904	1.37581	enriched	111	4	102939	1399, 2629, 3383, 4478
user-supplied	GOBP_REGULATION_OF_CELL_FATE_COMMITMENT	GOBP_REGULATION_OF_CELL_FATE_COMMITMENT	0.53309	0.984175	0.4511	1.57004	enriched	49	2	86880.1	3280, 57459
user-supplied	GOBP_PIGMENT_METABOLIC_PROCESS	GOBP_PIGMENT_METABOLIC_PROCESS	0.533166	0.984175	0.368053	1.44492	enriched	80	3	108552	7390, 55652, 200205
user-supplied	GOBP_VESICLE_MEDIATED_TRANSPORT_BETWEEN_ENDOSOMAL_COMPARTMENTS	GOBP_VESICLE_MEDIATED_TRANSPORT_BETWEEN_ENDOSOMAL_COMPARTMENTS	0.533223	0.984175	0.451459	1.5706	enriched	47	2	141791	4478, 23317
user-supplied	GOBP_MUSCLE_SYSTEM_PROCESS	GOBP_MUSCLE_SYSTEM_PROCESS	0.533686	0.984175	0.166249	1.18087	enriched	476	15	165291	8082, 4000, 4092, 845, 2702, 2934, 4638, 5058, 5608, 9472, 9868, 10008, 10715, 23171, 26509
user-supplied	GOBP_FATTY_ACID_TRANSMEMBRANE_TRANSPORT	GOBP_FATTY_ACID_TRANSMEMBRANE_TRANSPORT	0.533707	0.984175	0.639349	1.89525	enriched	20	1	101955	376497
user-supplied	GOBP_PYRIMIDINE_CONTAINING_COMPOUND_METABOLIC_PROCESS	GOBP_PYRIMIDINE_CONTAINING_COMPOUND_METABOLIC_PROCESS	0.534158	0.984175	0.36717	1.44364	enriched	80	3	109158	2079, 4913, 7378
user-supplied	GOBP_CHRONIC_INFLAMMATORY_RESPONSE	GOBP_CHRONIC_INFLAMMATORY_RESPONSE	0.53418	0.984175	0.637852	1.89241	enriched	21	1	78460.9	64332
user-supplied	GOBP_REGULATION_OF_BONE_REMODELING	GOBP_REGULATION_OF_BONE_REMODELING	0.534582	0.984175	0.449951	1.56824	enriched	47	2	135040	4054, 9842
user-supplied	GOBP_ASPARTATE_TRANSMEMBRANE_TRANSPORT	GOBP_ASPARTATE_TRANSMEMBRANE_TRANSPORT	0.534673	0.984175	0.637889	1.89248	enriched	20	1	112421	6510
user-supplied	GOBP_CERAMIDE_METABOLIC_PROCESS	GOBP_CERAMIDE_METABOLIC_PROCESS	0.534696	0.984175	0.317634	1.37387	enriched	112	4	113409	2629, 10715, 81849, 166929
user-supplied	GOBP_REGULATION_OF_CELL_SHAPE	GOBP_REGULATION_OF_CELL_SHAPE	0.535113	0.984175	0.284256	1.32877	enriched	139	5	137987	4478, 5921, 10979, 103910, 157285
user-supplied	GOBP_REGULATION_OF_REACTIVE_OXYGEN_SPECIES_METABOLIC_PROCESS	GOBP_REGULATION_OF_REACTIVE_OXYGEN_SPECIES_METABOLIC_PROCESS	0.535903	0.984175	0.283386	1.32762	enriched	146	5	107663	655, 1545, 4780, 6774, 10516
user-supplied	GOBP_TROPHECTODERMAL_CELL_DIFFERENTIATION	GOBP_TROPHECTODERMAL_CELL_DIFFERENTIATION	0.536004	0.984175	0.635883	1.88869	enriched	20	1	128073	4849
user-supplied	GOBP_POSITIVE_REGULATION_OF_MITOTIC_SISTER_CHROMATID_SEPARATION	GOBP_POSITIVE_REGULATION_OF_MITOTIC_SISTER_CHROMATID_SEPARATION	0.536156	0.984175	0.634795	1.88663	enriched	21	1	89656.4	11065
user-supplied	GOBP_REGULATION_OF_GLUTAMATE_SECRETION	GOBP_REGULATION_OF_GLUTAMATE_SECRETION	0.536156	0.984175	0.636798	1.89042	enriched	19	1	285358	54407
user-supplied	GOBP_NUCLEOSIDE_CATABOLIC_PROCESS	GOBP_NUCLEOSIDE_CATABOLIC_PROCESS	0.536225	0.984175	0.635499	1.88796	enriched	20	1	134662	7378
user-supplied	GOBP_REGULATION_OF_ACTOMYOSIN_STRUCTURE_ORGANIZATION	GOBP_REGULATION_OF_ACTOMYOSIN_STRUCTURE_ORGANIZATION	0.536781	0.984175	0.31646	1.37226	enriched	107	4	187992	961, 1894, 5058, 10979
user-supplied	GOBP_REGULATION_OF_EXTRINSIC_APOPTOTIC_SIGNALING_PATHWAY_IN_ABSENCE_OF_LIGAND	GOBP_REGULATION_OF_EXTRINSIC_APOPTOTIC_SIGNALING_PATHWAY_IN_ABSENCE_OF_LIGAND	0.536953	0.984175	0.447484	1.56437	enriched	47	2	208853	1495, 3084
user-supplied	GOBP_AMINO_ACID_TRANSMEMBRANE_TRANSPORT	GOBP_AMINO_ACID_TRANSMEMBRANE_TRANSPORT	0.537383	0.984175	0.315633	1.37113	enriched	110	4	109933	6510, 54407, 124565, 152078
user-supplied	GOBP_POSITIVE_REGULATION_OF_TRANSFORMING_GROWTH_FACTOR_BETA_PRODUCTION	GOBP_POSITIVE_REGULATION_OF_TRANSFORMING_GROWTH_FACTOR_BETA_PRODUCTION	0.537388	0.984175	0.63372	1.88461	enriched	20	1	118970	7481
user-supplied	GOBP_REGULATION_OF_AMYLOID_BETA_CLEARANCE	GOBP_REGULATION_OF_AMYLOID_BETA_CLEARANCE	0.537913	0.984175	0.632374	1.88207	enriched	21	1	230073	10347
user-supplied	GOBP_NEGATIVE_REGULATION_OF_CATION_CHANNEL_ACTIVITY	GOBP_NEGATIVE_REGULATION_OF_CATION_CHANNEL_ACTIVITY	0.538257	0.984175	0.632344	1.88202	enriched	20	1	143556	10008
user-supplied	GOBP_NUCLEOTIDE_BINDING_OLIGOMERIZATION_DOMAIN_CONTAINING_2_SIGNALING_PATHWAY	GOBP_NUCLEOTIDE_BINDING_OLIGOMERIZATION_DOMAIN_CONTAINING_2_SIGNALING_PATHWAY	0.538601	0.984175	0.631865	1.88112	enriched	20	1	164569	5970
user-supplied	GOBP_MESODERM_DEVELOPMENT	GOBP_MESODERM_DEVELOPMENT	0.538695	0.984175	0.281679	1.32535	enriched	141	5	158264	655, 1969, 2116, 3717, 7481
user-supplied	GOBP_LEUKOCYTE_ACTIVATION_INVOLVED_IN_INFLAMMATORY_RESPONSE	GOBP_LEUKOCYTE_ACTIVATION_INVOLVED_IN_INFLAMMATORY_RESPONSE	0.539456	0.984175	0.443852	1.5587	enriched	51	2	80810.7	3717, 3949
user-supplied	GOBP_PYRIDINE_CONTAINING_COMPOUND_METABOLIC_PROCESS	GOBP_PYRIDINE_CONTAINING_COMPOUND_METABOLIC_PROCESS	0.539674	0.984175	0.256525	1.29243	enriched	177	6	121345	2597, 5226, 6774, 23171, 51422, 65220
user-supplied	GOBP_MIRNA_CATABOLIC_PROCESS	GOBP_MIRNA_CATABOLIC_PROCESS	0.539689	0.984175	0.630164	1.87792	enriched	20	1	159787	283131
user-supplied	GOBP_RESPONSE_TO_ACID_CHEMICAL	GOBP_RESPONSE_TO_ACID_CHEMICAL	0.542791	0.984175	0.27877	1.3215	enriched	142	5	147286	4780, 5970, 9868, 197131, 348980
user-supplied	GOBP_PARASYMPATHETIC_NERVOUS_SYSTEM_DEVELOPMENT	GOBP_PARASYMPATHETIC_NERVOUS_SYSTEM_DEVELOPMENT	0.542892	0.984175	0.626344	1.87076	enriched	19	1	266468	3280
user-supplied	GOBP_REGULATION_OF_SYNAPTIC_TRANSMISSION_GLUTAMATERGIC	GOBP_REGULATION_OF_SYNAPTIC_TRANSMISSION_GLUTAMATERGIC	0.54378	0.984175	0.359726	1.43294	enriched	74	3	344647	54407, 59284, 348980
user-supplied	GOBP_POSITIVE_REGULATION_OF_MYELOID_CELL_DIFFERENTIATION	GOBP_POSITIVE_REGULATION_OF_MYELOID_CELL_DIFFERENTIATION	0.544179	0.984175	0.310331	1.36388	enriched	111	4	119428	6772, 2353, 6774, 56998
user-supplied	GOBP_REGULATION_OF_NEUROTRANSMITTER_UPTAKE	GOBP_REGULATION_OF_NEUROTRANSMITTER_UPTAKE	0.54441	0.984175	0.622893	1.86431	enriched	20	1	168635	10211
user-supplied	GOBP_THYMOCYTE_APOPTOTIC_PROCESS	GOBP_THYMOCYTE_APOPTOTIC_PROCESS	0.544824	0.984175	0.621364	1.86147	enriched	21	1	110047	1942
user-supplied	GOBP_PORE_COMPLEX_ASSEMBLY	GOBP_PORE_COMPLEX_ASSEMBLY	0.545724	0.984175	0.620744	1.86031	enriched	20	1	123008	4928
user-supplied	GOBP_NEURON_MIGRATION	GOBP_NEURON_MIGRATION	0.546598	0.984175	0.234648	1.26446	enriched	196	7	315982	1399, 4897, 6774, 9860, 23380, 55140, 80128
user-supplied	GOBP_NEGATIVE_REGULATION_OF_LIPOPROTEIN_PARTICLE_CLEARANCE	GOBP_NEGATIVE_REGULATION_OF_LIPOPROTEIN_PARTICLE_CLEARANCE	0.546651	0.984175	0.617756	1.85476	enriched	23	1	65364.7	3949
user-supplied	GOBP_EMBRYONIC_ORGAN_MORPHOGENESIS	GOBP_EMBRYONIC_ORGAN_MORPHOGENESIS	0.547311	0.984175	0.195853	1.21635	enriched	306	10	155353	655, 1942, 1969, 3280, 4647, 5915, 7481, 64072, 65979, 286262
user-supplied	GOBP_TRANSLATION	GOBP_TRANSLATION	0.547451	0.984175	0.136816	1.14662	enriched	730	21	83437.7	333, 602, 2597, 3315, 4849, 5317, 5914, 6195, 6217, 6233, 6897, 7538, 10658, 28973, 51123, 51263, 55140, 60678, 85476, 115572, 138428
user-supplied	GOBP_POSITIVE_REGULATION_OF_TRANSFERASE_ACTIVITY	GOBP_POSITIVE_REGULATION_OF_TRANSFERASE_ACTIVITY	0.547524	0.984175	0.251718	1.28623	enriched	174	6	150623	1894, 3084, 3717, 9618, 11065, 11235
user-supplied	GOBP_REGULATION_OF_GLIAL_CELL_MIGRATION	GOBP_REGULATION_OF_GLIAL_CELL_MIGRATION	0.547779	0.984175	0.616703	1.85281	enriched	21	1	85279	1399
user-supplied	GOBP_ATRIAL_CARDIAC_MUSCLE_CELL_TO_AV_NODE_CELL_COMMUNICATION	GOBP_ATRIAL_CARDIAC_MUSCLE_CELL_TO_AV_NODE_CELL_COMMUNICATION	0.54781	0.984175	0.618795	1.85669	enriched	19	1	278795	2702
user-supplied	GOBP_POSITIVE_REGULATION_OF_PROTEASOMAL_UBIQUITIN_DEPENDENT_PROTEIN_CATABOLIC_PROCESS	GOBP_POSITIVE_REGULATION_OF_PROTEASOMAL_UBIQUITIN_DEPENDENT_PROTEIN_CATABOLIC_PROCESS	0.550074	0.984175	0.352826	1.42308	enriched	82	3	90951.1	4092, 2629, 85409
user-supplied	GOBP_NUCLEOBASE_CONTAINING_COMPOUND_CATABOLIC_PROCESS	GOBP_NUCLEOBASE_CONTAINING_COMPOUND_CATABOLIC_PROCESS	0.550615	0.984175	0.142245	1.15286	enriched	652	19	100442	283131, 11044, 2597, 4849, 4913, 5317, 6774, 7378, 7538, 8241, 10658, 22803, 23049, 51422, 54502, 59284, 92105, 115572, 254552
user-supplied	GOBP_C21_STEROID_HORMONE_BIOSYNTHETIC_PROCESS	GOBP_C21_STEROID_HORMONE_BIOSYNTHETIC_PROCESS	0.550966	0.984175	0.611813	1.84377	enriched	21	1	91318.7	1958
user-supplied	GOBP_LINOLEIC_ACID_METABOLIC_PROCESS	GOBP_LINOLEIC_ACID_METABOLIC_PROCESS	0.55145	0.984175	0.610482	1.84132	enriched	22	1	49666.9	50640
user-supplied	GOBP_REGULATION_OF_TRANSLATION_IN_RESPONSE_TO_STRESS	GOBP_REGULATION_OF_TRANSLATION_IN_RESPONSE_TO_STRESS	0.551892	0.984175	0.610471	1.8413	enriched	21	1	121601	6195
user-supplied	GOBP_RETINA_VASCULATURE_DEVELOPMENT_IN_CAMERA_TYPE_EYE	GOBP_RETINA_VASCULATURE_DEVELOPMENT_IN_CAMERA_TYPE_EYE	0.552872	0.984175	0.609862	1.84018	enriched	20	1	183144	1545
user-supplied	GOBP_REGULATION_OF_DOUBLE_STRAND_BREAK_REPAIR_VIA_HOMOLOGOUS_RECOMBINATION	GOBP_REGULATION_OF_DOUBLE_STRAND_BREAK_REPAIR_VIA_HOMOLOGOUS_RECOMBINATION	0.552982	0.984175	0.350303	1.4195	enriched	81	3	91573.4	2074, 23514, 64110
user-supplied	GOBP_RESPONSE_TO_IONIZING_RADIATION	GOBP_RESPONSE_TO_IONIZING_RADIATION	0.553074	0.984175	0.271539	1.31198	enriched	145	5	102344	1894, 1958, 2074, 23514, 79035
user-supplied	GOBP_POSITIVE_REGULATION_OF_CATALYTIC_ACTIVITY	GOBP_POSITIVE_REGULATION_OF_CATALYTIC_ACTIVITY	0.553309	0.984175	0.184135	1.20218	enriched	340	11	148659	1894, 1969, 3084, 3717, 9618, 10928, 11065, 11235, 23380, 23603, 65979
user-supplied	GOBP_SENSORY_ORGAN_DEVELOPMENT	GOBP_SENSORY_ORGAN_DEVELOPMENT	0.553495	0.984175	0.138227	1.14824	enriched	635	20	187022	655, 1545, 1969, 2353, 3280, 3777, 4647, 4781, 5316, 5584, 5914, 5915, 6774, 22803, 23287, 25987, 64072, 65979, 286262, 348980
user-supplied	GOBP_REGULATION_OF_MYOBLAST_FUSION	GOBP_REGULATION_OF_MYOBLAST_FUSION	0.554465	0.984175	0.606491	1.83398	enriched	21	1	123160	10211
user-supplied	GOBP_REGULATION_OF_RECEPTOR_INTERNALIZATION	GOBP_REGULATION_OF_RECEPTOR_INTERNALIZATION	0.554683	0.984175	0.349251	1.41801	enriched	78	3	191332	375, 3084, 10211
user-supplied	GOBP_POST_ANAL_TAIL_MORPHOGENESIS	GOBP_POST_ANAL_TAIL_MORPHOGENESIS	0.556636	0.984175	0.603115	1.8278	enriched	21	1	98996.3	1969
user-supplied	GOBP_PARAXIAL_MESODERM_DEVELOPMENT	GOBP_PARAXIAL_MESODERM_DEVELOPMENT	0.5573	0.984175	0.603149	1.82787	enriched	20	1	210778	7481
user-supplied	GOBP_VENTRICULAR_CARDIAC_MUSCLE_TISSUE_MORPHOGENESIS	GOBP_VENTRICULAR_CARDIAC_MUSCLE_TISSUE_MORPHOGENESIS	0.557706	0.984175	0.424695	1.52912	enriched	48	2	213709	4092, 3084
user-supplied	GOBP_ORGANOPHOSPHATE_METABOLIC_PROCESS	GOBP_ORGANOPHOSPHATE_METABOLIC_PROCESS	0.55778	0.984175	0.110803	1.11718	enriched	1058	31	119892	5031, 151056, 1468, 1969, 2224, 2597, 3949, 4913, 5164, 5226, 6774, 7378, 9110, 9489, 10423, 10654, 23049, 23171, 50640, 51292, 51422, 55343, 55902, 65220, 81490, 84693, 93183, 126969, 166929, 254552, 441024
user-supplied	GOBP_NEGATIVE_REGULATION_OF_ORGANELLE_ASSEMBLY	GOBP_NEGATIVE_REGULATION_OF_ORGANELLE_ASSEMBLY	0.557869	0.984175	0.424149	1.52829	enriched	49	2	114821	51474, 79598
user-supplied	GOBP_SOMATIC_DIVERSIFICATION_OF_IMMUNE_RECEPTORS	GOBP_SOMATIC_DIVERSIFICATION_OF_IMMUNE_RECEPTORS	0.558361	0.984175	0.345658	1.41292	enriched	80	3	107639	604, 64332, 79915
user-supplied	GOBP_VITAMIN_TRANSMEMBRANE_TRANSPORT	GOBP_VITAMIN_TRANSMEMBRANE_TRANSPORT	0.56185	0.984175	0.595149	1.8133	enriched	21	1	102548	376497
user-supplied	GOBP_BLOOD_VESSEL_ENDOTHELIAL_CELL_PROLIFERATION_INVOLVED_IN_SPROUTING_ANGIOGENESIS	GOBP_BLOOD_VESSEL_ENDOTHELIAL_CELL_PROLIFERATION_INVOLVED_IN_SPROUTING_ANGIOGENESIS	0.561934	0.984175	0.419296	1.52089	enriched	55	2	81971.9	1969, 11235
user-supplied	GOBP_PHAGOCYTOSIS_ENGULFMENT	GOBP_PHAGOCYTOSIS_ENGULFMENT	0.561937	0.984175	0.420094	1.5221	enriched	48	2	172527	2934, 10347
user-supplied	GOBP_REGULATION_OF_MYELINATION	GOBP_REGULATION_OF_MYELINATION	0.561957	0.984175	0.42014	1.52217	enriched	48	2	224144	5914, 5915
user-supplied	GOBP_POSITIVE_REGULATION_OF_HOMOTYPIC_CELL_CELL_ADHESION	GOBP_POSITIVE_REGULATION_OF_HOMOTYPIC_CELL_CELL_ADHESION	0.561984	0.984175	0.595969	1.81479	enriched	20	1	215290	3717
user-supplied	GOBP_POSITIVE_REGULATION_OF_STEM_CELL_POPULATION_MAINTENANCE	GOBP_POSITIVE_REGULATION_OF_STEM_CELL_POPULATION_MAINTENANCE	0.562837	0.984175	0.418817	1.52016	enriched	49	2	124319	6595, 6602
user-supplied	GOBP_REPRODUCTIVE_BEHAVIOR	GOBP_REPRODUCTIVE_BEHAVIOR	0.563794	0.984175	0.418185	1.5192	enriched	48	2	254198	153222, 348980
user-supplied	GOBP_NEGATIVE_REGULATION_OF_VASCULAR_PERMEABILITY	GOBP_NEGATIVE_REGULATION_OF_VASCULAR_PERMEABILITY	0.564296	0.984175	0.592574	1.80864	enriched	20	1	256619	10979
user-supplied	GOBP_POSITIVE_REGULATION_OF_SIGNALING	GOBP_POSITIVE_REGULATION_OF_SIGNALING	0.564928	0.984175	0.0849896	1.08871	enriched	1860	54	153025	655, 1495, 5031, 9283, 22905, 23261, 51043, 56674, 627, 1399, 1545, 1894, 1942, 2597, 3084, 3280, 3383, 3588, 3665, 3717, 4215, 4926, 5058, 5106, 5582, 5584, 5608, 5970, 6092, 6667, 6764, 6774, 7073, 7421, 9111, 9472, 9618, 10211, 10347, 10979, 11235, 29970, 50650, 54502, 55072, 59284, 64750, 65220, 79659, 84166, 153222, 157285, 171023, 348654
user-supplied	GOBP_PROTEIN_KINASE_A_SIGNALING	GOBP_PROTEIN_KINASE_A_SIGNALING	0.565219	0.984175	0.591083	1.80594	enriched	20	1	210667	9472
user-supplied	GOBP_MACROPHAGE_ACTIVATION	GOBP_MACROPHAGE_ACTIVATION	0.565438	0.984175	0.293975	1.34175	enriched	114	4	138601	3717, 3949, 9111, 22904
user-supplied	GOBP_POSITIVE_REGULATION_OF_TRANSMEMBRANE_RECEPTOR_PROTEIN_SERINE_THREONINE_KINASE_SIGNALING_PATHWAY	GOBP_POSITIVE_REGULATION_OF_TRANSMEMBRANE_RECEPTOR_PROTEIN_SERINE_THREONINE_KINASE_SIGNALING_PATHWAY	0.565523	0.984175	0.294219	1.34208	enriched	110	4	157806	655, 3280, 3717, 4926
user-supplied	GOBP_T_HELPER_1_TYPE_IMMUNE_RESPONSE	GOBP_T_HELPER_1_TYPE_IMMUNE_RESPONSE	0.565876	0.984175	0.415367	1.51493	enriched	50	2	123882	602, 64332
user-supplied	GOBP_ANTIGEN_PROCESSING_AND_PRESENTATION	GOBP_ANTIGEN_PROCESSING_AND_PRESENTATION	0.566257	0.984175	0.293256	1.34079	enriched	116	4	86267.7	2629, 3383, 4012, 5869
user-supplied	GOBP_RESPONSE_TO_MURAMYL_DIPEPTIDE	GOBP_RESPONSE_TO_MURAMYL_DIPEPTIDE	0.566777	0.984175	0.587672	1.79979	enriched	21	1	116565	5970
user-supplied	GOBP_PRODUCTION_OF_MOLECULAR_MEDIATOR_INVOLVED_IN_INFLAMMATORY_RESPONSE	GOBP_PRODUCTION_OF_MOLECULAR_MEDIATOR_INVOLVED_IN_INFLAMMATORY_RESPONSE	0.567044	0.984175	0.292674	1.34001	enriched	120	4	69726	3717, 5970, 6774, 7538
user-supplied	GOBP_SARCOPLASMIC_RETICULUM_CALCIUM_ION_TRANSPORT	GOBP_SARCOPLASMIC_RETICULUM_CALCIUM_ION_TRANSPORT	0.567826	0.984175	0.413663	1.51235	enriched	49	2	245080	845, 9472
user-supplied	GOBP_PURINE_NUCLEOBASE_METABOLIC_PROCESS	GOBP_PURINE_NUCLEOBASE_METABOLIC_PROCESS	0.567986	0.984175	0.585917	1.79664	enriched	21	1	138878	51292
user-supplied	GOBP_SOMATIC_STEM_CELL_POPULATION_MAINTENANCE	GOBP_SOMATIC_STEM_CELL_POPULATION_MAINTENANCE	0.568157	0.984175	0.337394	1.40129	enriched	78	3	149711	655, 3280, 6774
user-supplied	GOBP_REGULATION_OF_ADENYLATE_CYCLASE_ACTIVATING_G_PROTEIN_COUPLED_RECEPTOR_SIGNALING_PATHWAY	GOBP_REGULATION_OF_ADENYLATE_CYCLASE_ACTIVATING_G_PROTEIN_COUPLED_RECEPTOR_SIGNALING_PATHWAY	0.568294	0.984175	0.58649	1.79767	enriched	20	1	283531	333
user-supplied	GOBP_LABYRINTHINE_LAYER_BLOOD_VESSEL_DEVELOPMENT	GOBP_LABYRINTHINE_LAYER_BLOOD_VESSEL_DEVELOPMENT	0.568463	0.984175	0.585158	1.79527	enriched	21	1	119304	3280
user-supplied	GOBP_REGULATION_OF_POST_TRANSLATIONAL_PROTEIN_MODIFICATION	GOBP_REGULATION_OF_POST_TRANSLATIONAL_PROTEIN_MODIFICATION	0.568912	0.984175	0.206683	1.22959	enriched	246	8	135531	1958, 5582, 5970, 9111, 11065, 80254, 83593, 151636
user-supplied	GOBP_SPHINGOLIPID_BIOSYNTHETIC_PROCESS	GOBP_SPHINGOLIPID_BIOSYNTHETIC_PROCESS	0.569834	0.984175	0.290704	1.33737	enriched	113	4	129871	2629, 10715, 81849, 166929
user-supplied	GOBP_REGULATION_OF_DNA_TEMPLATED_TRANSCRIPTION_INITIATION	GOBP_REGULATION_OF_DNA_TEMPLATED_TRANSCRIPTION_INITIATION	0.569861	0.984175	0.335374	1.39846	enriched	83	3	83700.9	2074, 55588, 56998
user-supplied	GOBP_NEGATIVE_REGULATION_OF_MAP_KINASE_ACTIVITY	GOBP_NEGATIVE_REGULATION_OF_MAP_KINASE_ACTIVITY	0.570696	0.984175	0.581106	1.78802	enriched	22	1	69905.8	10114
user-supplied	GOBP_ALDITOL_METABOLIC_PROCESS	GOBP_ALDITOL_METABOLIC_PROCESS	0.570999	0.984175	0.5807	1.78729	enriched	22	1	85953.1	5106
user-supplied	GOBP_POSITIVE_REGULATION_OF_PROTEASOMAL_PROTEIN_CATABOLIC_PROCESS	GOBP_POSITIVE_REGULATION_OF_PROTEASOMAL_PROTEIN_CATABOLIC_PROCESS	0.571181	0.984175	0.28954	1.33581	enriched	116	4	90599.3	4092, 2629, 4780, 85409
user-supplied	GOBP_NLS_BEARING_PROTEIN_IMPORT_INTO_NUCLEUS	GOBP_NLS_BEARING_PROTEIN_IMPORT_INTO_NUCLEUS	0.571316	0.984175	0.581772	1.78921	enriched	20	1	193588	3836
user-supplied	GOBP_RESPONSE_TO_LEPTIN	GOBP_RESPONSE_TO_LEPTIN	0.571741	0.984175	0.580231	1.78645	enriched	21	1	137512	6774
user-supplied	GOBP_INTRACILIARY_TRANSPORT	GOBP_INTRACILIARY_TRANSPORT	0.571929	0.984175	0.408913	1.50518	enriched	50	2	121596	79659, 112752
user-supplied	GOBP_TRIPARTITE_REGIONAL_SUBDIVISION	GOBP_TRIPARTITE_REGIONAL_SUBDIVISION	0.572456	0.984175	0.579182	1.78458	enriched	21	1	144206	10409
user-supplied	GOBP_AUTOPHAGY_OF_MITOCHONDRION	GOBP_AUTOPHAGY_OF_MITOCHONDRION	0.572536	0.984175	0.288551	1.33449	enriched	115	4	100411	2629, 10715, 54463, 64422
user-supplied	GOBP_CELL_SURFACE_PATTERN_RECOGNITION_RECEPTOR_SIGNALING_PATHWAY	GOBP_CELL_SURFACE_PATTERN_RECOGNITION_RECEPTOR_SIGNALING_PATHWAY	0.572551	0.984175	0.333088	1.39527	enriched	83	3	120461	5970, 9111, 10211
user-supplied	GOBP_RESPIRATORY_SYSTEM_PROCESS	GOBP_RESPIRATORY_SYSTEM_PROCESS	0.57268	0.984175	0.40817	1.50406	enriched	50	2	139471	5864, 80344
user-supplied	GOBP_POSITIVE_REGULATION_OF_STRESS_ACTIVATED_PROTEIN_KINASE_SIGNALING_CASCADE	GOBP_POSITIVE_REGULATION_OF_STRESS_ACTIVATED_PROTEIN_KINASE_SIGNALING_CASCADE	0.572885	0.984175	0.578587	1.78352	enriched	21	1	187936	11235
user-supplied	GOBP_POSITIVE_REGULATION_OF_STRIATED_MUSCLE_CELL_DIFFERENTIATION	GOBP_POSITIVE_REGULATION_OF_STRIATED_MUSCLE_CELL_DIFFERENTIATION	0.57406	0.984175	0.406616	1.50173	enriched	51	2	170022	3084, 9472
user-supplied	GOBP_POSITIVE_REGULATION_OF_OSTEOBLAST_DIFFERENTIATION	GOBP_POSITIVE_REGULATION_OF_OSTEOBLAST_DIFFERENTIATION	0.574113	0.984175	0.332262	1.39412	enriched	79	3	214743	655, 10979, 56998
user-supplied	GOBP_MODULATION_BY_HOST_OF_VIRAL_PROCESS	GOBP_MODULATION_BY_HOST_OF_VIRAL_PROCESS	0.574367	0.984175	0.406335	1.50131	enriched	50	2	121978	9189, 54606
user-supplied	GOBP_REGULATION_OF_RESPONSE_TO_WOUNDING	GOBP_REGULATION_OF_RESPONSE_TO_WOUNDING	0.574672	0.984175	0.234855	1.26472	enriched	176	6	171192	4638, 4780, 5328, 6774, 9860, 10979
user-supplied	GOBP_NEGATIVE_REGULATION_OF_TELOMERE_MAINTENANCE_VIA_TELOMERASE	GOBP_NEGATIVE_REGULATION_OF_TELOMERE_MAINTENANCE_VIA_TELOMERASE	0.574752	0.984175	0.575089	1.77729	enriched	22	1	109161	26277
user-supplied	GOBP_SEMINIFEROUS_TUBULE_DEVELOPMENT	GOBP_SEMINIFEROUS_TUBULE_DEVELOPMENT	0.574891	0.984175	0.57557	1.77814	enriched	21	1	172039	9985
user-supplied	GOBP_MATURATION_OF_5_8S_RRNA_FROM_TRICISTRONIC_RRNA_TRANSCRIPT_SSU_RRNA_5_8S_RRNA_LSU_RRNA	GOBP_MATURATION_OF_5_8S_RRNA_FROM_TRICISTRONIC_RRNA_TRANSCRIPT_SSU_RRNA_5_8S_RRNA_LSU_RRNA	0.575098	0.984175	0.573997	1.77535	enriched	23	1	44273	117246
user-supplied	GOBP_NEGATIVE_REGULATION_OF_D_GLUCOSE_TRANSMEMBRANE_TRANSPORT	GOBP_NEGATIVE_REGULATION_OF_D_GLUCOSE_TRANSMEMBRANE_TRANSPORT	0.576142	0.984175	0.573018	1.77361	enriched	22	1	118135	10715
user-supplied	GOBP_MIDBODY_ABSCISSION	GOBP_MIDBODY_ABSCISSION	0.577274	0.984175	0.570885	1.76983	enriched	23	1	89443.8	9110
user-supplied	GOBP_PROGRAMMED_CELL_DEATH_IN_RESPONSE_TO_REACTIVE_OXYGEN_SPECIES	GOBP_PROGRAMMED_CELL_DEATH_IN_RESPONSE_TO_REACTIVE_OXYGEN_SPECIES	0.577749	0.984175	0.570644	1.76941	enriched	22	1	142821	11235
user-supplied	GOBP_CELLULAR_RESPONSE_TO_CALCIUM_ION	GOBP_CELLULAR_RESPONSE_TO_CALCIUM_ION	0.578014	0.984175	0.328794	1.38929	enriched	79	3	199499	7226, 1894, 2353
user-supplied	GOBP_NEGATIVE_REGULATION_OF_CELLULAR_RESPONSE_TO_INSULIN_STIMULUS	GOBP_NEGATIVE_REGULATION_OF_CELLULAR_RESPONSE_TO_INSULIN_STIMULUS	0.578578	0.984175	0.401607	1.49422	enriched	52	2	111530	9021, 5970
user-supplied	GOBP_THIOESTER_BIOSYNTHETIC_PROCESS	GOBP_THIOESTER_BIOSYNTHETIC_PROCESS	0.578627	0.984175	0.401894	1.49465	enriched	50	2	152142	5164, 55902
user-supplied	GOBP_NEGATIVE_REGULATION_OF_BLOOD_VESSEL_ENDOTHELIAL_CELL_PROLIFERATION_INVOLVED_IN_SPROUTING_ANGIOGENESIS	GOBP_NEGATIVE_REGULATION_OF_BLOOD_VESSEL_ENDOTHELIAL_CELL_PROLIFERATION_INVOLVED_IN_SPROUTING_ANGIOGENESIS	0.57977	0.984175	0.566768	1.76256	enriched	25	1	57530.5	11235
user-supplied	GOBP_INORGANIC_ANION_TRANSPORT	GOBP_INORGANIC_ANION_TRANSPORT	0.580229	0.984175	0.231375	1.26033	enriched	177	6	134738	5031, 1207, 1468, 7421, 84975, 147798
user-supplied	GOBP_MODIFIED_AMINO_ACID_METABOLIC_PROCESS	GOBP_MODIFIED_AMINO_ACID_METABOLIC_PROCESS	0.581005	0.984175	0.230722	1.25951	enriched	182	6	101415	4780, 8086, 81490, 112398, 373156, 441024
user-supplied	GOBP_ALCOHOL_BIOSYNTHETIC_PROCESS	GOBP_ALCOHOL_BIOSYNTHETIC_PROCESS	0.581697	0.984175	0.252107	1.28673	enriched	148	5	105627	5031, 2224, 2629, 5106, 10654
user-supplied	GOBP_POSITIVE_REGULATION_OF_SUPRAMOLECULAR_FIBER_ORGANIZATION	GOBP_POSITIVE_REGULATION_OF_SUPRAMOLECULAR_FIBER_ORGANIZATION	0.582035	0.984175	0.230237	1.2589	enriched	178	6	132786	961, 2934, 4926, 5058, 10979, 55243
user-supplied	GOBP_POSITIVE_REGULATION_OF_INTRACELLULAR_SIGNAL_TRANSDUCTION	GOBP_POSITIVE_REGULATION_OF_INTRACELLULAR_SIGNAL_TRANSDUCTION	0.583033	0.984175	0.0995866	1.10471	enriched	1151	34	152004	655, 5031, 9283, 23261, 51043, 56674, 1399, 1894, 1942, 2597, 3084, 3383, 3717, 4215, 5058, 5608, 5970, 6764, 6774, 7073, 7421, 9111, 9472, 9618, 10211, 10347, 10979, 11235, 29970, 50650, 55072, 157285, 171023, 348654
user-supplied	GOBP_BODY_MORPHOGENESIS	GOBP_BODY_MORPHOGENESIS	0.583158	0.984175	0.397299	1.4878	enriched	49	2	153059	25976, 83716
user-supplied	GOBP_NEURON_PROJECTION_EXTENSION	GOBP_NEURON_PROJECTION_EXTENSION	0.583648	0.984175	0.229856	1.25842	enriched	170	6	230105	3475, 4897, 5058, 59284, 65059, 80128
user-supplied	GOBP_PROTEOLYSIS	GOBP_PROTEOLYSIS	0.58394	0.984175	0.0891702	1.09327	enriched	1503	43	114791	4092, 10299, 826, 842, 1942, 2597, 2629, 2934, 4012, 4121, 4780, 4928, 5328, 5582, 6233, 7093, 7993, 8453, 9618, 9860, 10072, 10418, 10939, 11065, 23287, 23326, 27246, 29761, 29763, 51279, 57674, 64110, 64750, 79659, 79853, 80344, 85409, 126433, 151636, 197131, 219743, 282679, 283219
user-supplied	GOBP_CORONARY_VASCULATURE_DEVELOPMENT	GOBP_CORONARY_VASCULATURE_DEVELOPMENT	0.585264	0.984175	0.395128	1.48457	enriched	49	2	177707	4091, 79659
user-supplied	GOBP_VASCULAR_ASSOCIATED_SMOOTH_MUSCLE_CELL_MIGRATION	GOBP_VASCULAR_ASSOCIATED_SMOOTH_MUSCLE_CELL_MIGRATION	0.58562	0.984175	0.394192	1.48319	enriched	53	2	144605	4780, 5058
user-supplied	GOBP_POSITIVE_REGULATION_OF_AXONOGENESIS	GOBP_POSITIVE_REGULATION_OF_AXONOGENESIS	0.586146	0.984175	0.322208	1.38017	enriched	77	3	267794	627, 5058, 6092
user-supplied	GOBP_CELLULAR_RESPONSE_TO_ALCOHOL	GOBP_CELLULAR_RESPONSE_TO_ALCOHOL	0.586195	0.984175	0.278664	1.32136	enriched	111	4	165351	1495, 5031, 2353, 23514
user-supplied	GOBP_REGULATION_OF_CATECHOLAMINE_METABOLIC_PROCESS	GOBP_REGULATION_OF_CATECHOLAMINE_METABOLIC_PROCESS	0.586893	0.984175	0.557645	1.74655	enriched	21	1	201972	25953
user-supplied	GOBP_MONOATOMIC_ANION_HOMEOSTASIS	GOBP_MONOATOMIC_ANION_HOMEOSTASIS	0.586956	0.984175	0.557457	1.74623	enriched	21	1	163771	10008
user-supplied	GOBP_REGULATION_OF_KETONE_BIOSYNTHETIC_PROCESS	GOBP_REGULATION_OF_KETONE_BIOSYNTHETIC_PROCESS	0.587765	0.984175	0.555583	1.74296	enriched	22	1	117036	1958
user-supplied	GOBP_RESPONSE_TO_EPIDERMAL_GROWTH_FACTOR	GOBP_RESPONSE_TO_EPIDERMAL_GROWTH_FACTOR	0.588796	0.984175	0.390787	1.47814	enriched	52	2	112874	2353, 7538
user-supplied	GOBP_RETINOL_METABOLIC_PROCESS	GOBP_RETINOL_METABOLIC_PROCESS	0.589069	0.984175	0.390467	1.47767	enriched	52	2	86340.7	151056, 1545
user-supplied	GOBP_REGULATION_OF_JUN_KINASE_ACTIVITY	GOBP_REGULATION_OF_JUN_KINASE_ACTIVITY	0.589324	0.984175	0.553312	1.739	enriched	22	1	137937	10114
user-supplied	GOBP_CELL_MIGRATION_INVOLVED_IN_HEART_DEVELOPMENT	GOBP_CELL_MIGRATION_INVOLVED_IN_HEART_DEVELOPMENT	0.589729	0.984175	0.553374	1.73911	enriched	21	1	169736	655
user-supplied	GOBP_PYRIMIDINE_NUCLEOTIDE_METABOLIC_PROCESS	GOBP_PYRIMIDINE_NUCLEOTIDE_METABOLIC_PROCESS	0.589779	0.984175	0.389636	1.47644	enriched	53	2	90836.7	4913, 7378
user-supplied	GOBP_REGULATION_OF_LOW_DENSITY_LIPOPROTEIN_PARTICLE_CLEARANCE	GOBP_REGULATION_OF_LOW_DENSITY_LIPOPROTEIN_PARTICLE_CLEARANCE	0.58998	0.984175	0.551576	1.73599	enriched	24	1	72384.8	3949
user-supplied	GOBP_POTASSIUM_ION_TRANSPORT	GOBP_POTASSIUM_ION_TRANSPORT	0.590351	0.984175	0.195579	1.21601	enriched	241	8	203947	23315, 845, 2702, 3777, 9472, 10008, 51305, 348980
user-supplied	GOBP_REGULATION_OF_B_CELL_APOPTOTIC_PROCESS	GOBP_REGULATION_OF_B_CELL_APOPTOTIC_PROCESS	0.59065	0.984175	0.551341	1.73558	enriched	22	1	150248	604
user-supplied	GOBP_SEMAPHORIN_PLEXIN_SIGNALING_PATHWAY	GOBP_SEMAPHORIN_PLEXIN_SIGNALING_PATHWAY	0.590694	0.984175	0.389488	1.47623	enriched	49	2	224324	9855, 10509
user-supplied	GOBP_REGULATION_OF_VESICLE_MEDIATED_TRANSPORT	GOBP_REGULATION_OF_VESICLE_MEDIATED_TRANSPORT	0.590862	0.984175	0.135123	1.14468	enriched	556	17	152385	961, 375, 3084, 4478, 4638, 5582, 5864, 5869, 6774, 9110, 10211, 10347, 23317, 29763, 51272, 53916, 64422
user-supplied	GOBP_PYRIMIDINE_NUCLEOSIDE_MONOPHOSPHATE_METABOLIC_PROCESS	GOBP_PYRIMIDINE_NUCLEOSIDE_MONOPHOSPHATE_METABOLIC_PROCESS	0.590975	0.984175	0.550826	1.73469	enriched	22	1	120986	7378
user-supplied	GOBP_NEGATIVE_REGULATION_OF_INTRACELLULAR_SIGNAL_TRANSDUCTION	GOBP_NEGATIVE_REGULATION_OF_INTRACELLULAR_SIGNAL_TRANSDUCTION	0.591392	0.984175	0.116715	1.1238	enriched	779	23	147173	655, 4092, 6772, 51564, 604, 1399, 1942, 2629, 3315, 4091, 4582, 4780, 5970, 6195, 6774, 9111, 10114, 10347, 22821, 79915, 153222, 171023, 197131
user-supplied	GOBP_POSITIVE_REGULATION_OF_ATP_DEPENDENT_ACTIVITY	GOBP_POSITIVE_REGULATION_OF_ATP_DEPENDENT_ACTIVITY	0.591798	0.984175	0.54907	1.73164	enriched	23	1	77631.1	81671
user-supplied	GOBP_POSITIVE_T_CELL_SELECTION	GOBP_POSITIVE_T_CELL_SELECTION	0.591962	0.984175	0.387621	1.47347	enriched	51	2	118807	9021, 6774
user-supplied	GOBP_PEPTIDYL_CYSTEINE_MODIFICATION	GOBP_PEPTIDYL_CYSTEINE_MODIFICATION	0.591997	0.984175	0.549254	1.73196	enriched	22	1	102782	2597
user-supplied	GOBP_NEGATIVE_REGULATION_OF_BLOOD_PRESSURE	GOBP_NEGATIVE_REGULATION_OF_BLOOD_PRESSURE	0.592451	0.984175	0.387137	1.47276	enriched	51	2	122196	9283, 2702
user-supplied	GOBP_CELLULAR_RESPONSE_TO_TOPOLOGICALLY_INCORRECT_PROTEIN	GOBP_CELLULAR_RESPONSE_TO_TOPOLOGICALLY_INCORRECT_PROTEIN	0.593115	0.984175	0.273144	1.31409	enriched	117	4	102142	4780, 10347, 153222, 387923
user-supplied	GOBP_CENTRIOLE_ASSEMBLY	GOBP_CENTRIOLE_ASSEMBLY	0.59363	0.984175	0.385712	1.47066	enriched	52	2	95199	1874, 80254
user-supplied	GOBP_PROTEIN_DNA_COMPLEX_DISASSEMBLY	GOBP_PROTEIN_DNA_COMPLEX_DISASSEMBLY	0.593837	0.984175	0.545998	1.72633	enriched	23	1	65108.6	6602
user-supplied	GOBP_DIOL_BIOSYNTHETIC_PROCESS	GOBP_DIOL_BIOSYNTHETIC_PROCESS	0.594204	0.984175	0.545997	1.72633	enriched	22	1	105321	2629
user-supplied	GOBP_NEGATIVE_REGULATION_OF_MEMBRANE_PERMEABILITY	GOBP_NEGATIVE_REGULATION_OF_MEMBRANE_PERMEABILITY	0.594989	0.984175	0.544323	1.72344	enriched	23	1	66131.3	54978
user-supplied	GOBP_MICROTUBULE_POLYMERIZATION_OR_DEPOLYMERIZATION	GOBP_MICROTUBULE_POLYMERIZATION_OR_DEPOLYMERIZATION	0.59521	0.984175	0.243169	1.27528	enriched	148	5	138283	4926, 5058, 7283, 57662, 348235
user-supplied	GOBP_RESPONSE_TO_ACTIVITY	GOBP_RESPONSE_TO_ACTIVITY	0.595354	0.984175	0.313367	1.36802	enriched	84	3	102408	2353, 54407, 84808
user-supplied	GOBP_RESPONSE_TO_ESTRADIOL	GOBP_RESPONSE_TO_ESTRADIOL	0.595731	0.984175	0.271445	1.31186	enriched	113	4	145014	655, 842, 5914, 6774
user-supplied	GOBP_CHROMOSOME_SEPARATION	GOBP_CHROMOSOME_SEPARATION	0.59669	0.984175	0.312311	1.36658	enriched	83	3	115978	4926, 11065, 348654
user-supplied	GOBP_NEGATIVE_REGULATION_OF_DNA_BINDING	GOBP_NEGATIVE_REGULATION_OF_DNA_BINDING	0.598129	0.984175	0.540217	1.71638	enriched	22	1	126381	4781
user-supplied	GOBP_DNA_REPAIR_DEPENDENT_CHROMATIN_REMODELING	GOBP_DNA_REPAIR_DEPENDENT_CHROMATIN_REMODELING	0.598522	0.984175	0.539093	1.71445	enriched	23	1	74578.4	151636
user-supplied	GOBP_INTERLEUKIN_13_PRODUCTION	GOBP_INTERLEUKIN_13_PRODUCTION	0.598796	0.984175	0.539225	1.71468	enriched	22	1	113138	5914
user-supplied	GOBP_REGULATION_OF_ENDOCYTIC_RECYCLING	GOBP_REGULATION_OF_ENDOCYTIC_RECYCLING	0.599531	0.984175	0.538115	1.71278	enriched	22	1	107885	9110
user-supplied	GOBP_RHYTHMIC_BEHAVIOR	GOBP_RHYTHMIC_BEHAVIOR	0.599702	0.984175	0.379815	1.46201	enriched	50	2	169026	1958, 80045
user-supplied	GOBP_REGULATION_OF_COMPLEMENT_ACTIVATION	GOBP_REGULATION_OF_COMPLEMENT_ACTIVATION	0.601027	0.984175	0.535424	1.70817	enriched	23	1	74377.5	1604
user-supplied	GOBP_LYSOSOMAL_LUMEN_ACIDIFICATION	GOBP_LYSOSOMAL_LUMEN_ACIDIFICATION	0.601106	0.984175	0.534999	1.70745	enriched	24	1	68424.8	51382
user-supplied	GOBP_POSITIVE_REGULATION_OF_MUSCLE_ORGAN_DEVELOPMENT	GOBP_POSITIVE_REGULATION_OF_MUSCLE_ORGAN_DEVELOPMENT	0.60173	0.984175	0.534995	1.70744	enriched	22	1	165044	10211
user-supplied	GOBP_REGULATION_OF_ATTACHMENT_OF_SPINDLE_MICROTUBULES_TO_KINETOCHORE	GOBP_REGULATION_OF_ATTACHMENT_OF_SPINDLE_MICROTUBULES_TO_KINETOCHORE	0.602441	0.984175	0.53327	1.7045	enriched	23	1	67947	1894
user-supplied	GOBP_PINOCYTOSIS	GOBP_PINOCYTOSIS	0.603222	0.984175	0.532156	1.7026	enriched	23	1	83489.2	7867
user-supplied	GOBP_CORTICOSTEROID_HORMONE_SECRETION	GOBP_CORTICOSTEROID_HORMONE_SECRETION	0.603505	0.984175	0.53236	1.70295	enriched	22	1	154025	51305
user-supplied	GOBP_REGULATION_OF_SYNAPTIC_VESICLE_MEMBRANE_ORGANIZATION	GOBP_REGULATION_OF_SYNAPTIC_VESICLE_MEMBRANE_ORGANIZATION	0.604072	0.984175	0.531583	1.70162	enriched	22	1	180370	5864
user-supplied	GOBP_REGULATION_OF_LEUKOCYTE_PROLIFERATION	GOBP_REGULATION_OF_LEUKOCYTE_PROLIFERATION	0.604183	0.984175	0.177456	1.19418	enriched	284	9	130379	3659, 51043, 604, 1604, 3280, 3717, 79915, 83593, 283234
user-supplied	GOBP_NEGATIVE_REGULATION_OF_PROTEIN_CONTAINING_COMPLEX_ASSEMBLY	GOBP_NEGATIVE_REGULATION_OF_PROTEIN_CONTAINING_COMPLEX_ASSEMBLY	0.604567	0.984175	0.237002	1.26744	enriched	148	5	125239	2629, 2934, 6710, 54961, 56998
user-supplied	GOBP_NEGATIVE_REGULATION_OF_PROGRAMMED_NECROTIC_CELL_DEATH	GOBP_NEGATIVE_REGULATION_OF_PROGRAMMED_NECROTIC_CELL_DEATH	0.604631	0.984175	0.529734	1.69848	enriched	24	1	52246.4	55072
user-supplied	GOBP_RRNA_METHYLATION	GOBP_RRNA_METHYLATION	0.604923	0.984175	0.529138	1.69747	enriched	25	1	52305.2	117246
user-supplied	GOBP_MULTICELLULAR_ORGANISM_GROWTH	GOBP_MULTICELLULAR_ORGANISM_GROWTH	0.604937	0.984175	0.216472	1.24169	enriched	178	6	168601	2074, 5914, 5915, 6774, 8086, 10939
user-supplied	GOBP_CELL_PROLIFERATION_INVOLVED_IN_HEART_MORPHOGENESIS	GOBP_CELL_PROLIFERATION_INVOLVED_IN_HEART_MORPHOGENESIS	0.605205	0.984175	0.530835	1.70035	enriched	21	1	273142	3280
user-supplied	GOBP_REGULATION_OF_MITOTIC_SPINDLE_ASSEMBLY	GOBP_REGULATION_OF_MITOTIC_SPINDLE_ASSEMBLY	0.605295	0.984175	0.528847	1.69697	enriched	24	1	91883.8	79598
user-supplied	GOBP_LIPID_IMPORT_INTO_CELL	GOBP_LIPID_IMPORT_INTO_CELL	0.606006	0.984175	0.528591	1.69654	enriched	22	1	113216	376497
user-supplied	GOBP_CHAPERONE_MEDIATED_PROTEIN_COMPLEX_ASSEMBLY	GOBP_CHAPERONE_MEDIATED_PROTEIN_COMPLEX_ASSEMBLY	0.606157	0.984175	0.527493	1.69468	enriched	24	1	54801.2	8624
user-supplied	GOBP_CELL_DIFFERENTIATION_INVOLVED_IN_METANEPHROS_DEVELOPMENT	GOBP_CELL_DIFFERENTIATION_INVOLVED_IN_METANEPHROS_DEVELOPMENT	0.606172	0.984175	0.528439	1.69628	enriched	22	1	141147	6772
user-supplied	GOBP_EPITHELIAL_TUBE_MORPHOGENESIS	GOBP_EPITHELIAL_TUBE_MORPHOGENESIS	0.606429	0.984175	0.160098	1.17363	enriched	344	11	180944	655, 3911, 1969, 3280, 5058, 5914, 7421, 7481, 56998, 65979, 80004
user-supplied	GOBP_REGULATION_OF_AUTOPHAGY_OF_MITOCHONDRION	GOBP_REGULATION_OF_AUTOPHAGY_OF_MITOCHONDRION	0.606675	0.984175	0.372004	1.45064	enriched	53	2	94437.1	2629, 10715
user-supplied	GOBP_POSITIVE_REGULATION_OF_MITOCHONDRIAL_FISSION	GOBP_POSITIVE_REGULATION_OF_MITOCHONDRIAL_FISSION	0.606998	0.984175	0.527211	1.6942	enriched	22	1	152744	10928
user-supplied	GOBP_RESPONSE_TO_GAMMA_RADIATION	GOBP_RESPONSE_TO_GAMMA_RADIATION	0.608056	0.984175	0.370583	1.44858	enriched	53	2	91946.2	1958, 2074
user-supplied	GOBP_ANAPHASE_PROMOTING_COMPLEX_DEPENDENT_CATABOLIC_PROCESS	GOBP_ANAPHASE_PROMOTING_COMPLEX_DEPENDENT_CATABOLIC_PROCESS	0.608087	0.984175	0.524696	1.68994	enriched	24	1	64793.5	11065
user-supplied	GOBP_POSITIVE_REGULATION_OF_CHONDROCYTE_DIFFERENTIATION	GOBP_POSITIVE_REGULATION_OF_CHONDROCYTE_DIFFERENTIATION	0.608634	0.984175	0.525644	1.69155	enriched	21	1	257072	4092
user-supplied	GOBP_NEGATIVE_REGULATION_OF_MONOATOMIC_ION_TRANSPORT	GOBP_NEGATIVE_REGULATION_OF_MONOATOMIC_ION_TRANSPORT	0.608994	0.984175	0.261498	1.29887	enriched	117	4	133516	845, 3280, 10008, 29763
user-supplied	GOBP_RETICULOPHAGY	GOBP_RETICULOPHAGY	0.609139	0.984175	0.523506	1.68794	enriched	23	1	95086.4	54463
user-supplied	GOBP_HOST_MEDIATED_SUPPRESSION_OF_SYMBIONT_INVASION	GOBP_HOST_MEDIATED_SUPPRESSION_OF_SYMBIONT_INVASION	0.609162	0.984175	0.523028	1.68713	enriched	24	1	49623.4	2934
user-supplied	GOBP_RESPIRATORY_GASEOUS_EXCHANGE_BY_RESPIRATORY_SYSTEM	GOBP_RESPIRATORY_GASEOUS_EXCHANGE_BY_RESPIRATORY_SYSTEM	0.609185	0.984175	0.301887	1.35241	enriched	82	3	160455	5864, 9618, 80344
user-supplied	GOBP_POSITIVE_REGULATION_OF_DENDRITE_EXTENSION	GOBP_POSITIVE_REGULATION_OF_DENDRITE_EXTENSION	0.610084	0.984175	0.523512	1.68795	enriched	21	1	272291	59284
user-supplied	GOBP_NEGATIVE_REGULATION_OF_MRNA_PROCESSING	GOBP_NEGATIVE_REGULATION_OF_MRNA_PROCESSING	0.610499	0.984175	0.521535	1.68461	enriched	23	1	110398	8241
user-supplied	GOBP_TRANSMEMBRANE_TRANSPORT	GOBP_TRANSMEMBRANE_TRANSPORT	0.610942	0.984175	0.0812458	1.08464	enriched	1563	45	141014	81671, 5031, 7226, 23315, 845, 1468, 2702, 3777, 4780, 5584, 6510, 7421, 8714, 9472, 9673, 9868, 10008, 10347, 10715, 10928, 10939, 51305, 51382, 51422, 53916, 54407, 54978, 55343, 55652, 56169, 59284, 81894, 84925, 92609, 124565, 126969, 133418, 147798, 152078, 201266, 252983, 282679, 344905, 348980, 376497
user-supplied	GOBP_PROSTATE_GLAND_DEVELOPMENT	GOBP_PROSTATE_GLAND_DEVELOPMENT	0.61102	0.984175	0.367958	1.44478	enriched	51	2	184036	655, 5914
user-supplied	GOBP_NEGATIVE_REGULATION_OF_CANONICAL_WNT_SIGNALING_PATHWAY	GOBP_NEGATIVE_REGULATION_OF_CANONICAL_WNT_SIGNALING_PATHWAY	0.611695	0.984175	0.232522	1.26178	enriched	146	5	188474	1958, 7481, 55681, 56998, 85409
user-supplied	GOBP_REGULATION_OF_HORMONE_BIOSYNTHETIC_PROCESS	GOBP_REGULATION_OF_HORMONE_BIOSYNTHETIC_PROCESS	0.612365	0.984175	0.519355	1.68094	enriched	22	1	145108	1958
user-supplied	GOBP_NEGATIVE_REGULATION_OF_TRANSPORT	GOBP_NEGATIVE_REGULATION_OF_TRANSPORT	0.612584	0.984175	0.139685	1.14991	enriched	464	14	140181	961, 845, 3084, 3280, 8241, 9110, 10008, 10347, 10715, 11142, 25953, 29763, 51305, 64422
user-supplied	GOBP_REGULATION_OF_CELL_JUNCTION_ASSEMBLY	GOBP_REGULATION_OF_CELL_JUNCTION_ASSEMBLY	0.612996	0.984175	0.173768	1.18978	enriched	271	9	315440	55209, 627, 1969, 6092, 10211, 10979, 23380, 23603, 57662
user-supplied	GOBP_REGULATION_OF_RELEASE_OF_SEQUESTERED_CALCIUM_ION_INTO_CYTOSOL	GOBP_REGULATION_OF_RELEASE_OF_SEQUESTERED_CALCIUM_ION_INTO_CYTOSOL	0.613271	0.984175	0.29838	1.34767	enriched	83	3	198500	5031, 845, 9472
user-supplied	GOBP_ENTRAINMENT_OF_CIRCADIAN_CLOCK_BY_PHOTOPERIOD	GOBP_ENTRAINMENT_OF_CIRCADIAN_CLOCK_BY_PHOTOPERIOD	0.613307	0.984175	0.517347	1.67757	enriched	23	1	77327.7	8553
user-supplied	GOBP_REGULATION_OF_NUCLEOTIDE_BIOSYNTHETIC_PROCESS	GOBP_REGULATION_OF_NUCLEOTIDE_BIOSYNTHETIC_PROCESS	0.613515	0.984175	0.516849	1.67674	enriched	24	1	108550	6774
user-supplied	GOBP_INTERLEUKIN_5_PRODUCTION	GOBP_INTERLEUKIN_5_PRODUCTION	0.614103	0.984175	0.516874	1.67678	enriched	22	1	196784	5914
user-supplied	GOBP_RESPONSE_TO_LECTIN	GOBP_RESPONSE_TO_LECTIN	0.614488	0.984175	0.516276	1.67577	enriched	22	1	151188	5058
user-supplied	GOBP_NUCLEOPHAGY	GOBP_NUCLEOPHAGY	0.614807	0.984175	0.515216	1.674	enriched	23	1	97303.2	64422
user-supplied	GOBP_MEMBRANE_PROTEIN_ECTODOMAIN_PROTEOLYSIS	GOBP_MEMBRANE_PROTEIN_ECTODOMAIN_PROTEOLYSIS	0.615171	0.984175	0.363501	1.43836	enriched	52	2	204020	9860, 29763
user-supplied	GOBP_MEMBRANE_LIPID_BIOSYNTHETIC_PROCESS	GOBP_MEMBRANE_LIPID_BIOSYNTHETIC_PROCESS	0.61562	0.984175	0.229662	1.25817	enriched	152	5	118163	2629, 10715, 81849, 93183, 166929
user-supplied	GOBP_CELLULAR_RESPONSE_TO_ZINC_ION	GOBP_CELLULAR_RESPONSE_TO_ZINC_ION	0.615647	0.984175	0.513645	1.67137	enriched	24	1	95873.1	3777
user-supplied	GOBP_AMINO_ACID_IMPORT_ACROSS_PLASMA_MEMBRANE	GOBP_AMINO_ACID_IMPORT_ACROSS_PLASMA_MEMBRANE	0.616566	0.984175	0.361963	1.43615	enriched	52	2	109331	6510, 54407
user-supplied	GOBP_INNATE_IMMUNE_RESPONSE_IN_MUCOSA	GOBP_INNATE_IMMUNE_RESPONSE_IN_MUCOSA	0.616991	0.984175	0.511324	1.6675	enriched	25	1	39044.7	8349
user-supplied	GOBP_PHOSPHATIDYLSERINE_METABOLIC_PROCESS	GOBP_PHOSPHATIDYLSERINE_METABOLIC_PROCESS	0.617346	0.984175	0.511507	1.6678	enriched	23	1	98466.5	81490
user-supplied	GOBP_MEMBRANE_LIPID_METABOLIC_PROCESS	GOBP_MEMBRANE_LIPID_METABOLIC_PROCESS	0.618085	0.984175	0.193064	1.21296	enriched	221	7	114806	222, 1545, 2629, 10715, 81849, 93183, 166929
user-supplied	GOBP_VITAMIN_BIOSYNTHETIC_PROCESS	GOBP_VITAMIN_BIOSYNTHETIC_PROCESS	0.618634	0.984175	0.509703	1.6648	enriched	23	1	133206	29914
user-supplied	GOBP_POSITIVE_REGULATION_OF_RESPONSE_TO_BIOTIC_STIMULUS	GOBP_POSITIVE_REGULATION_OF_RESPONSE_TO_BIOTIC_STIMULUS	0.619285	0.984175	0.142045	1.15263	enriched	435	13	97203.3	3659, 3665, 5058, 5608, 5970, 7867, 9111, 9868, 10211, 27246, 54502, 64332, 84166
user-supplied	GOBP_POTASSIUM_ION_IMPORT_ACROSS_PLASMA_MEMBRANE	GOBP_POTASSIUM_ION_IMPORT_ACROSS_PLASMA_MEMBRANE	0.61942	0.984175	0.359118	1.43207	enriched	52	2	199768	51305, 348980
user-supplied	GOBP_REGULATION_OF_SYNAPTIC_VESICLE_EXOCYTOSIS	GOBP_REGULATION_OF_SYNAPTIC_VESICLE_EXOCYTOSIS	0.620113	0.984175	0.35888	1.43172	enriched	50	2	235640	5582, 5864
user-supplied	GOBP_INFLAMMATORY_CELL_APOPTOTIC_PROCESS	GOBP_INFLAMMATORY_CELL_APOPTOTIC_PROCESS	0.620422	0.984175	0.507071	1.66042	enriched	23	1	127171	3665
user-supplied	GOBP_PYRIDINE_CONTAINING_COMPOUND_BIOSYNTHETIC_PROCESS	GOBP_PYRIDINE_CONTAINING_COMPOUND_BIOSYNTHETIC_PROCESS	0.622138	0.984175	0.504602	1.65633	enriched	23	1	124438	65220
user-supplied	GOBP_N_GLYCAN_PROCESSING	GOBP_N_GLYCAN_PROCESSING	0.622286	0.984175	0.505	1.65699	enriched	22	1	185728	4121
user-supplied	GOBP_POSITIVE_REGULATION_OF_GLUCONEOGENESIS	GOBP_POSITIVE_REGULATION_OF_GLUCONEOGENESIS	0.623005	0.984175	0.503317	1.6542	enriched	23	1	121547	51422
user-supplied	GOBP_RESPONSE_TO_AXON_INJURY	GOBP_RESPONSE_TO_AXON_INJURY	0.623507	0.984175	0.289906	1.3363	enriched	82	3	170833	1495, 3717, 9860
user-supplied	GOBP_PHOTOTRANSDUCTION_VISIBLE_LIGHT	GOBP_PHOTOTRANSDUCTION_VISIBLE_LIGHT	0.623838	0.984175	0.502126	1.65223	enriched	23	1	113707	4836
user-supplied	GOBP_NEUROMUSCULAR_PROCESS	GOBP_NEUROMUSCULAR_PROCESS	0.625439	0.984175	0.204132	1.22646	enriched	183	6	214331	23261, 2629, 4647, 23287, 25953, 64072
user-supplied	GOBP_STRIATUM_DEVELOPMENT	GOBP_STRIATUM_DEVELOPMENT	0.625879	0.984175	0.500619	1.64974	enriched	21	1	359492	5915
user-supplied	GOBP_AXONAL_FASCICULATION	GOBP_AXONAL_FASCICULATION	0.626389	0.984175	0.499988	1.6487	enriched	21	1	431216	4897
user-supplied	GOBP_ONE_CARBON_METABOLIC_PROCESS	GOBP_ONE_CARBON_METABOLIC_PROCESS	0.626996	0.984175	0.497559	1.6447	enriched	23	1	123526	441024
user-supplied	GOBP_NUCLEOSIDE_PHOSPHATE_CATABOLIC_PROCESS	GOBP_NUCLEOSIDE_PHOSPHATE_CATABOLIC_PROCESS	0.627028	0.984175	0.203103	1.2252	enriched	185	6	146153	2597, 4913, 6774, 7378, 51422, 254552
user-supplied	GOBP_REGULATION_OF_LAMELLIPODIUM_ORGANIZATION	GOBP_REGULATION_OF_LAMELLIPODIUM_ORGANIZATION	0.627062	0.984175	0.351307	1.42092	enriched	52	2	190068	1969, 23603
user-supplied	GOBP_BROWN_FAT_CELL_DIFFERENTIATION	GOBP_BROWN_FAT_CELL_DIFFERENTIATION	0.627631	0.984175	0.350538	1.41983	enriched	53	2	134710	655, 51043
user-supplied	GOBP_BENZENE_CONTAINING_COMPOUND_METABOLIC_PROCESS	GOBP_BENZENE_CONTAINING_COMPOUND_METABOLIC_PROCESS	0.627738	0.984175	0.496451	1.64288	enriched	23	1	107750	1545
user-supplied	GOBP_POSITIVE_REGULATION_OF_CELL_JUNCTION_ASSEMBLY	GOBP_POSITIVE_REGULATION_OF_CELL_JUNCTION_ASSEMBLY	0.627917	0.984175	0.248408	1.28198	enriched	111	4	315278	627, 1969, 10211, 10979
user-supplied	GOBP_RAB_PROTEIN_SIGNAL_TRANSDUCTION	GOBP_RAB_PROTEIN_SIGNAL_TRANSDUCTION	0.628118	0.984175	0.495904	1.64198	enriched	23	1	108935	53916
user-supplied	GOBP_POSITIVE_REGULATION_OF_LEUKOCYTE_ADHESION_TO_VASCULAR_ENDOTHELIAL_CELL	GOBP_POSITIVE_REGULATION_OF_LEUKOCYTE_ADHESION_TO_VASCULAR_ENDOTHELIAL_CELL	0.628491	0.984175	0.494981	1.64047	enriched	24	1	103211	5970
user-supplied	GOBP_TRANSPOSABLE_ELEMENT_SILENCING_BY_HETEROCHROMATIN_FORMATION	GOBP_TRANSPOSABLE_ELEMENT_SILENCING_BY_HETEROCHROMATIN_FORMATION	0.628526	0.984175	0.495262	1.64093	enriched	23	1	86880	54737
user-supplied	GOBP_CELLULAR_RESPONSE_TO_COPPER_ION	GOBP_CELLULAR_RESPONSE_TO_COPPER_ION	0.628733	0.984175	0.494307	1.63936	enriched	25	1	69406.6	4780
user-supplied	GOBP_ENDOPLASMIC_RETICULUM_TUBULAR_NETWORK_ORGANIZATION	GOBP_ENDOPLASMIC_RETICULUM_TUBULAR_NETWORK_ORGANIZATION	0.629046	0.984175	0.494637	1.6399	enriched	23	1	149444	221035
user-supplied	GOBP_DNA_TEMPLATED_TRANSCRIPTION_TERMINATION	GOBP_DNA_TEMPLATED_TRANSCRIPTION_TERMINATION	0.629164	0.984175	0.493994	1.63885	enriched	24	1	87055	22803
user-supplied	GOBP_REGULATION_OF_CELL_FATE_SPECIFICATION	GOBP_REGULATION_OF_CELL_FATE_SPECIFICATION	0.629422	0.984175	0.493996	1.63885	enriched	23	1	96161.8	57459
user-supplied	GOBP_ATP_TRANSPORT	GOBP_ATP_TRANSPORT	0.630672	0.984175	0.491758	1.63519	enriched	24	1	69928.4	961
user-supplied	GOBP_POSITIVE_REGULATION_OF_REGULATORY_T_CELL_DIFFERENTIATION	GOBP_POSITIVE_REGULATION_OF_REGULATORY_T_CELL_DIFFERENTIATION	0.630881	0.984175	0.491485	1.63474	enriched	24	1	77610.6	604
user-supplied	GOBP_ONE_CARBON_COMPOUND_TRANSPORT	GOBP_ONE_CARBON_COMPOUND_TRANSPORT	0.630911	0.984175	0.491151	1.6342	enriched	25	1	63193.9	282679
user-supplied	GOBP_MODIFICATION_DEPENDENT_MACROMOLECULE_CATABOLIC_PROCESS	GOBP_MODIFICATION_DEPENDENT_MACROMOLECULE_CATABOLIC_PROCESS	0.631475	0.984175	0.11141	1.11785	enriched	685	20	105257	4092, 10299, 11044, 2629, 4780, 6233, 8453, 9618, 11065, 23287, 27246, 57674, 64110, 64750, 80344, 85409, 126433, 151636, 197131, 283219
user-supplied	GOBP_CD4_POSITIVE_ALPHA_BETA_T_CELL_PROLIFERATION	GOBP_CD4_POSITIVE_ALPHA_BETA_T_CELL_PROLIFERATION	0.631653	0.984175	0.491443	1.63467	enriched	22	1	187485	1604
user-supplied	GOBP_POSITIVE_REGULATION_OF_KINASE_ACTIVITY	GOBP_POSITIVE_REGULATION_OF_KINASE_ACTIVITY	0.631664	0.984175	0.219473	1.24542	enriched	148	5	156043	1894, 3084, 3717, 9618, 11235
user-supplied	GOBP_REGULATION_OF_INTRACELLULAR_PROTEIN_TRANSPORT	GOBP_REGULATION_OF_INTRACELLULAR_PROTEIN_TRANSPORT	0.632006	0.984175	0.219139	1.245	enriched	150	5	136432	1894, 3717, 11142, 11235, 23401
user-supplied	GOBP_GLYCEROLIPID_METABOLIC_PROCESS	GOBP_GLYCEROLIPID_METABOLIC_PROCESS	0.632538	0.984175	0.142165	1.15277	enriched	392	12	119575	151056, 3949, 5106, 9110, 9489, 10423, 23049, 50640, 81490, 93183, 126969, 376497
user-supplied	GOBP_U2_TYPE_PRESPLICEOSOME_ASSEMBLY	GOBP_U2_TYPE_PRESPLICEOSOME_ASSEMBLY	0.633058	0.984175	0.488026	1.6291	enriched	25	1	59321	6634
user-supplied	GOBP_NUCLEAR_MEMBRANE_REASSEMBLY	GOBP_NUCLEAR_MEMBRANE_REASSEMBLY	0.633758	0.984175	0.487109	1.6276	enriched	25	1	87354.9	221035
user-supplied	GOBP_PROTEIN_TARGETING_TO_MEMBRANE	GOBP_PROTEIN_TARGETING_TO_MEMBRANE	0.634461	0.984175	0.242937	1.27499	enriched	120	4	113070	5058, 5584, 64422, 282679
user-supplied	GOBP_GLIAL_CELL_ACTIVATION	GOBP_GLIAL_CELL_ACTIVATION	0.635405	0.984175	0.342303	1.40819	enriched	56	2	79970.3	3717, 3949
user-supplied	GOBP_STRIATED_MUSCLE_ADAPTATION	GOBP_STRIATED_MUSCLE_ADAPTATION	0.636119	0.984175	0.341624	1.40723	enriched	56	2	91861.8	4000, 2934
user-supplied	GOBP_REGULATION_OF_SYSTEMIC_ARTERIAL_BLOOD_PRESSURE_BY_CIRCULATORY_RENIN_ANGIOTENSIN	GOBP_REGULATION_OF_SYSTEMIC_ARTERIAL_BLOOD_PRESSURE_BY_CIRCULATORY_RENIN_ANGIOTENSIN	0.637687	0.984175	0.482205	1.61964	enriched	23	1	152870	2702
user-supplied	GOBP_POSITIVE_REGULATION_OF_SYNCYTIUM_FORMATION_BY_PLASMA_MEMBRANE_FUSION	GOBP_POSITIVE_REGULATION_OF_SYNCYTIUM_FORMATION_BY_PLASMA_MEMBRANE_FUSION	0.639248	0.984175	0.479445	1.61518	enriched	24	1	82942.8	10211
user-supplied	GOBP_NEGATIVE_REGULATION_OF_VASCULAR_ASSOCIATED_SMOOTH_MUSCLE_CELL_MIGRATION	GOBP_NEGATIVE_REGULATION_OF_VASCULAR_ASSOCIATED_SMOOTH_MUSCLE_CELL_MIGRATION	0.640191	0.984175	0.478059	1.61294	enriched	25	1	128822	4780
user-supplied	GOBP_LYMPH_VESSEL_MORPHOGENESIS	GOBP_LYMPH_VESSEL_MORPHOGENESIS	0.641078	0.984175	0.477412	1.6119	enriched	23	1	152078	1969
user-supplied	GOBP_MATURATION_OF_LSU_RRNA	GOBP_MATURATION_OF_LSU_RRNA	0.642438	0.984175	0.474431	1.6071	enriched	26	1	76945.9	117246
user-supplied	GOBP_SPHINGOID_METABOLIC_PROCESS	GOBP_SPHINGOID_METABOLIC_PROCESS	0.643489	0.984175	0.47388	1.60621	enriched	23	1	139123	2629
user-supplied	GOBP_REGULATION_OF_MITOCHONDRIAL_OUTER_MEMBRANE_PERMEABILIZATION_INVOLVED_IN_APOPTOTIC_SIGNALING_PATHWAY	GOBP_REGULATION_OF_MITOCHONDRIAL_OUTER_MEMBRANE_PERMEABILIZATION_INVOLVED_IN_APOPTOTIC_SIGNALING_PATHWAY	0.643508	0.984175	0.473042	1.60487	enriched	25	1	65465	54978
user-supplied	GOBP_PHOSPHATIDYLINOSITOL_BIOSYNTHETIC_PROCESS	GOBP_PHOSPHATIDYLINOSITOL_BIOSYNTHETIC_PROCESS	0.643512	0.984175	0.236555	1.26688	enriched	118	4	130054	9110, 10423, 23049, 93183
user-supplied	GOBP_STORE_OPERATED_CALCIUM_ENTRY	GOBP_STORE_OPERATED_CALCIUM_ENTRY	0.643634	0.984175	0.473225	1.60516	enriched	24	1	98607.2	196996
user-supplied	GOBP_POSITIVE_REGULATION_OF_STEM_CELL_DIFFERENTIATION	GOBP_POSITIVE_REGULATION_OF_STEM_CELL_DIFFERENTIATION	0.646995	0.984175	0.469035	1.59845	enriched	23	1	219010	4054
user-supplied	GOBP_PYRIMIDINE_RIBONUCLEOTIDE_BIOSYNTHETIC_PROCESS	GOBP_PYRIMIDINE_RIBONUCLEOTIDE_BIOSYNTHETIC_PROCESS	0.64797	0.984175	0.467045	1.59527	enriched	24	1	106457	7378
user-supplied	GOBP_REGULATION_OF_SPINDLE_CHECKPOINT	GOBP_REGULATION_OF_SPINDLE_CHECKPOINT	0.648154	0.984175	0.466816	1.59491	enriched	24	1	131904	348654
user-supplied	GOBP_STRESS_FIBER_ASSEMBLY	GOBP_STRESS_FIBER_ASSEMBLY	0.648412	0.984175	0.233239	1.26268	enriched	116	4	175056	961, 5058, 10979, 11235
user-supplied	GOBP_VACUOLAR_LOCALIZATION	GOBP_VACUOLAR_LOCALIZATION	0.648425	0.984175	0.268768	1.30835	enriched	89	3	82786.3	5864, 9842, 118426
user-supplied	GOBP_REGULATION_OF_PROTEIN_LOCALIZATION_TO_PLASMA_MEMBRANE	GOBP_REGULATION_OF_PROTEIN_LOCALIZATION_TO_PLASMA_MEMBRANE	0.648877	0.984175	0.232779	1.2621	enriched	118	4	185805	1969, 5317, 5584, 85409
user-supplied	GOBP_ATTACHMENT_OF_SPINDLE_MICROTUBULES_TO_KINETOCHORE	GOBP_ATTACHMENT_OF_SPINDLE_MICROTUBULES_TO_KINETOCHORE	0.651119	0.984175	0.326534	1.38616	enriched	55	2	110524	1894, 348235
user-supplied	GOBP_LYMPHOID_PROGENITOR_CELL_DIFFERENTIATION	GOBP_LYMPHOID_PROGENITOR_CELL_DIFFERENTIATION	0.651412	0.984175	0.462179	1.58753	enriched	24	1	115973	3280
user-supplied	GOBP_TYPE_II_INTERFERON_PRODUCTION	GOBP_TYPE_II_INTERFERON_PRODUCTION	0.65149	0.984175	0.230757	1.25955	enriched	121	4	116801	961, 602, 3717, 5914
user-supplied	GOBP_SODIUM_ION_TRANSPORT	GOBP_SODIUM_ION_TRANSPORT	0.651804	0.984175	0.163779	1.17795	enriched	250	8	167268	7226, 23315, 3777, 10008, 23171, 51305, 54407, 348980
user-supplied	GOBP_ORGANIC_HYDROXY_COMPOUND_TRANSPORT	GOBP_ORGANIC_HYDROXY_COMPOUND_TRANSPORT	0.652053	0.984175	0.154283	1.16682	enriched	293	9	135578	3949, 8714, 10347, 10928, 25987, 51305, 84925, 133418, 282679
user-supplied	GOBP_NEGATIVE_REGULATION_OF_EPITHELIAL_CELL_DIFFERENTIATION	GOBP_NEGATIVE_REGULATION_OF_EPITHELIAL_CELL_DIFFERENTIATION	0.652135	0.984175	0.325615	1.38488	enriched	55	2	152403	6772, 3280
user-supplied	GOBP_CELLULAR_RESPONSE_TO_DSRNA	GOBP_CELLULAR_RESPONSE_TO_DSRNA	0.652483	0.984175	0.460216	1.58442	enriched	25	1	65940.4	10211
user-supplied	GOBP_COMPLEMENT_ACTIVATION	GOBP_COMPLEMENT_ACTIVATION	0.652696	0.984175	0.324786	1.38373	enriched	57	2	73627.8	1604, 51279
user-supplied	GOBP_NUCLEAR_ENVELOPE_ORGANIZATION	GOBP_NUCLEAR_ENVELOPE_ORGANIZATION	0.652892	0.984175	0.324599	1.38348	enriched	57	2	84564	4000, 221035
user-supplied	GOBP_RESPONSE_TO_NERVE_GROWTH_FACTOR	GOBP_RESPONSE_TO_NERVE_GROWTH_FACTOR	0.653265	0.984175	0.324956	1.38397	enriched	52	2	227791	627, 3280
user-supplied	GOBP_IMPORT_ACROSS_PLASMA_MEMBRANE	GOBP_IMPORT_ACROSS_PLASMA_MEMBRANE	0.653566	0.984175	0.173901	1.18994	enriched	218	7	149026	7226, 6510, 51305, 54407, 201266, 348980, 376497
user-supplied	GOBP_VASCULAR_PROCESS_IN_CIRCULATORY_SYSTEM	GOBP_VASCULAR_PROCESS_IN_CIRCULATORY_SYSTEM	0.654398	0.984175	0.153458	1.16586	enriched	281	9	177370	875, 3269, 2702, 6510, 8714, 10979, 54407, 56998, 376497
user-supplied	GOBP_POSITIVE_REGULATION_OF_CELL_CYCLE_PHASE_TRANSITION	GOBP_POSITIVE_REGULATION_OF_CELL_CYCLE_PHASE_TRANSITION	0.65509	0.984175	0.228198	1.25633	enriched	122	4	122845	898, 11065, 79915, 252983
user-supplied	GOBP_ERBB2_SIGNALING_PATHWAY	GOBP_ERBB2_SIGNALING_PATHWAY	0.655241	0.984175	0.457274	1.57976	enriched	23	1	220013	3084
user-supplied	GOBP_CALCINEURIN_MEDIATED_SIGNALING	GOBP_CALCINEURIN_MEDIATED_SIGNALING	0.6553	0.984175	0.322533	1.38062	enriched	54	2	155037	23261, 9472
user-supplied	GOBP_CELLULAR_RESPONSE_TO_LIGHT_STIMULUS	GOBP_CELLULAR_RESPONSE_TO_LIGHT_STIMULUS	0.655991	0.984175	0.227542	1.25551	enriched	122	4	102661	1643, 842, 4836, 10715
user-supplied	GOBP_REGULATION_OF_GTPASE_ACTIVITY	GOBP_REGULATION_OF_GTPASE_ACTIVITY	0.655992	0.984175	0.204171	1.22651	enriched	146	5	207297	1894, 1969, 10928, 23380, 23603
user-supplied	GOBP_NEUROTRANSMITTER_TRANSPORT	GOBP_NEUROTRANSMITTER_TRANSPORT	0.656108	0.984175	0.172625	1.18842	enriched	216	7	175974	5582, 5864, 9381, 10211, 25953, 26509, 54407
user-supplied	GOBP_PROTEIN_TARGETING	GOBP_PROTEIN_TARGETING	0.657085	0.984175	0.144215	1.15513	enriched	331	10	111487	4121, 5058, 5584, 9472, 9868, 55072, 64422, 92609, 252983, 282679
user-supplied	GOBP_NUCLEIC_ACID_CATABOLIC_PROCESS	GOBP_NUCLEIC_ACID_CATABOLIC_PROCESS	0.657263	0.984175	0.126992	1.13541	enriched	460	13	86255.5	283131, 11044, 4849, 5317, 7538, 8241, 10658, 22803, 23049, 54502, 59284, 92105, 115572
user-supplied	GOBP_NUCLEOBASE_CONTAINING_SMALL_MOLECULE_CATABOLIC_PROCESS	GOBP_NUCLEOBASE_CONTAINING_SMALL_MOLECULE_CATABOLIC_PROCESS	0.657723	0.984175	0.45319	1.57332	enriched	24	1	120362	7378
user-supplied	GOBP_NEGATIVE_REGULATION_OF_PROTEIN_MATURATION	GOBP_NEGATIVE_REGULATION_OF_PROTEIN_MATURATION	0.658518	0.984175	0.451721	1.57101	enriched	25	1	83900.8	5328
user-supplied	GOBP_POSITIVE_REGULATION_OF_PROGRAMMED_CELL_DEATH	GOBP_POSITIVE_REGULATION_OF_PROGRAMMED_CELL_DEATH	0.658796	0.984175	0.110874	1.11725	enriched	579	17	130706	655, 1495, 604, 842, 1545, 1894, 2934, 3717, 5584, 5915, 6667, 7159, 7421, 7481, 8241, 26355, 54507
user-supplied	GOBP_ESTABLISHMENT_OF_PIGMENT_GRANULE_LOCALIZATION	GOBP_ESTABLISHMENT_OF_PIGMENT_GRANULE_LOCALIZATION	0.659527	0.984175	0.450582	1.56923	enriched	24	1	86616.2	4647
user-supplied	GOBP_METALLO_SULFUR_CLUSTER_ASSEMBLY	GOBP_METALLO_SULFUR_CLUSTER_ASSEMBLY	0.662455	0.984175	0.44593	1.56194	enriched	26	1	79551.4	200205
user-supplied	GOBP_NEURON_MATURATION	GOBP_NEURON_MATURATION	0.662554	0.984175	0.31529	1.37066	enriched	54	2	173947	4897, 9855
user-supplied	GOBP_RESPONSE_TO_IMMOBILIZATION_STRESS	GOBP_RESPONSE_TO_IMMOBILIZATION_STRESS	0.662639	0.984175	0.445847	1.56181	enriched	25	1	75424.3	2353
user-supplied	GOBP_LIVER_MORPHOGENESIS	GOBP_LIVER_MORPHOGENESIS	0.663022	0.984175	0.445737	1.56164	enriched	24	1	119152	6195
user-supplied	GOBP_REGULATION_OF_RENAL_SYSTEM_PROCESS	GOBP_REGULATION_OF_RENAL_SYSTEM_PROCESS	0.663039	0.984175	0.445677	1.56155	enriched	24	1	113603	2702
[truncated: 2,472 more rows]

## Sheet: STAT3 - Pt
Geneset.Type	Geneset.ID	Description	P.value	FDR	Effect	Odds.Ratio	Status	N.Geneset.Genes	N.Geneset.Peak.Genes	Geneset.Avg.Gene.Length	Geneset.Peak.Genes
[truncated: 4,451 more rows]

## Sheet: STAT3 - DAC
Geneset.Type	Geneset.ID	Description	P.value	FDR	Effect	Odds.Ratio	Status	N.Geneset.Genes	N.Geneset.Peak.Genes	Geneset.Avg.Gene.Length	Geneset.Peak.Genes
[truncated: 4,451 more rows]

[truncated: 5 more sheets: STAT3 - Combo, p65 - UT, p65 - Pt, p65 - DAC, p65 - Combo]
