# Supplementary material for: DNA Methyltransferase Inhibition Prevents Platinum-Induced Ovarian Cancer Stem Cell Enrichment
Source: Cancer Res Commun. 2026 Jul 20;6(7):1721–37. doi: 10.1158/2767-9764.CRC-26-0149 (PMC13381740; doi:10.1158/2767-9764.CRC-26-0149)
Supplement: Supplementary Table S9 — STAT3 CUT&RUN ERV annotation. [file crc-26-0149_supplementary_table_s9_suppst9.xlsx]

## Sheet: UT- RepeatName
Supplementary Table S9: STAT3 CUT&RUN ERV annotation
RepeatName	rmsk	observed	expected	TrueMean	p.value	p.adjust.value	obsOnTrueMean
ACRO1	86	0	0	0
ALR/Alpha	1700	4	3	3.41667			1.17073
Alu	8195	0	0	0.0833333			0
AluJb	121115	0	8	8.08333			0
AluJo	47320	0	3	3			0
AluJr	117446	0	6	6			0
AluJr4	12658	0	1	0.583333			0
AluSc	38726	0	3	3.16667			0
AluSc5	4259	0	0	0.416667			0
AluSc8	21085	0	2	1.75			0
AluSg	44393	0	3	2.66667			0
AluSg4	12565	0	1	0.75			0
AluSg7	6031	0	0	0.166667			0
AluSp	67237	0	4	4.25			0
AluSq	12718	0	1	0.583333			0
AluSq10	1575	0	0	0.0833333			0
AluSq2	53394	1	3	3.33333			0.3
AluSq4	1683	0	0	0.166667			0
AluSx	129556	0	9	8.58333			0
AluSx1	110941	1	8	8			0.125
AluSx3	40018	0	3	2.83333			0
AluSx4	12119	0	1	0.833333			0
AluSz	122105	0	8	8.08333			0
AluSz6	42260	0	2	2			0
AluY	101596	2	7	7.16667			0.27907
AluYa5	3853	0	0	0.0833333			0
AluYa8	405	0	0	0.0833333			0
AluYb8	2715	0	0	0
AluYb9	383	0	0	0
AluYc	6889	0	0	0.333333			0
AluYc3	581	0	0	0.0833333			0
AluYd8	229	0	0	0
AluYe5	1343	0	0	0
AluYe6	199	0	0	0
AluYf1	2082	0	0	0.0833333			0
AluYg6	857	0	0	0
AluYh3	665	0	0	0.166667			0
AluYh3a3	161	0	0	0
AluYh7	502	0	0	0
AluYh9	178	0	0	0
AluYi6	462	0	0	0
AluYi6_4d	44	0	0	0
AluYj4	2913	0	0	0
AluYk11	176	0	0	0
AluYk12	100	0	0	0
AluYk2	6900	0	0	0.25			0
AluYk3	6210	0	0	0.0833333			0
AluYk4	1117	0	0	0
AluYm1	4835	0	1	0.583333			0
AmnSINE1	2633	0	0	0
AmnSINE2	671	0	0	0
Arthur1	2360	0	0	0.0833333			0
Arthur1A	1183	0	0	0.0833333			0
Arthur1B	2347	0	0	0.166667			0
Arthur1C	727	0	0	0
Arthur2	1016	0	0	0
BLACKJACK	2162	0	0	0.0833333			0
Chap1_Mam	498	0	0	0
Chap1a_Mam	1431	0	0	0
Charlie1	1924	0	0	0.0833333			0
Charlie10	1151	0	0	0
Charlie10a	307	0	0	0
Charlie10b	276	0	0	0.0833333			0
Charlie11	112	0	0	0
Charlie12	20	0	0	0
Charlie13a	561	0	0	0
Charlie13b	408	0	0	0
Charlie14a	521	0	0	0
Charlie15a	3250	0	0	0.0833333			0
Charlie15b	1942	0	0	0.0833333			0
Charlie16	1476	0	0	0.0833333			0
Charlie16a	1474	0	0	0.0833333			0
Charlie17	550	0	0	0.0833333			0
Charlie17a	1251	0	0	0.0833333			0
Charlie17b	543	0	0	0.0833333			0
Charlie18a	2509	0	0	0
Charlie19a	1620	0	0	0
Charlie1a	5856	0	1	0.666667			0
Charlie1b	3087	0	0	0.166667			0
Charlie20a	891	0	0	0
Charlie21a	772	0	0	0
Charlie22a	1121	0	0	0
Charlie23a	1506	0	0	0.166667			0
Charlie24	1289	0	0	0
Charlie25	1094	0	0	0.0833333			0
Charlie26a	517	0	0	0
Charlie29a	986	0	0	0.0833333			0
Charlie29b	1465	0	0	0
Charlie2a	2095	0	0	0.0833333			0
Charlie2b	3743	0	0	0.0833333			0
Charlie3	205	0	0	0
Charlie30a	467	0	0	0
Charlie30b	620	0	0	0
Charlie31a	812	0	0	0
Charlie32a	266	0	0	0
Charlie4	917	0	0	0.0833333			0
Charlie4a	2908	0	0	0.0833333			0
Charlie4z	6037	0	0	0.25			0
Charlie5	2602	0	0	0.0833333			0
Charlie6	261	0	0	0
Charlie7	3983	0	0	0
Charlie7a	1465	0	0	0
Charlie7b_Mars	58	0	0	0
Charlie8	4417	0	0	0.0833333			0
Charlie9	1317	0	0	0.166667			0
Cheshire	1013	0	0	0.0833333			0
Chompy-6_Croc	14	0	0	0
Chompy-7_Croc	17	0	0	0
CR1_Mam	1729	0	0	0
CR1-1_Amn	66	0	0	0
CR1-11_Crp	24	0	0	0
CR1-12_AMi	132	0	0	0
CR1-13_AMi	102	0	0	0
CR1-16_AMi	309	0	0	0
CR1-3_Croc	1348	0	0	0
CR1-8_Crp	5	0	0	0
CR1-L3A_Croc	320	0	0	0
CR1-L3B_Croc	38	0	0	0
CRP1	6	0	0	0
DNA1_Mam	172	0	0	0
ERV24_Prim-int	382	0	0	0
ERV24B_Prim-int	330	0	0	0
ERV3-16A3_I-int	6654	0	1	0.666667			0
ERV3-16A3_LTR	1117	0	0	0.0833333			0
ERVL-B4-int	3521	0	0	0
ERVL-E-int	9067	0	1	1.08333			0
ERVL-int	735	0	0	0
ERVL47-int	167	0	0	0
Eulor8	145	0	0	0
EuthAT-2	1166	0	0	0.0833333			0
EuthAT-N1	82	0	0	0
EuthAT-N1a	51	0	0	0.0833333			0
Eutr10	996	0	0	0
Eutr15	659	0	0	0
Eutr16	524	0	0	0
EUTREP15	197	0	0	0
EUTREP4	301	0	0	0
EUTREP7	279	0	0	0
EutTc1-N1	61	0	0	0.0833333			0
EutTc1-N2	197	0	0	0
FAM	4362	0	0	0.0833333			0
FLAM_A	15391	0	1	0.666667			0
FLAM_C	25202	0	1	1.08333			0
FordPrefect	614	0	0	0
FordPrefect_a	281	0	0	0
FRAM	20741	0	0	0.166667			0
GSAT	39	0	0	0
GSATII	175	0	0	0.0833333			0
GSATX	53	0	0	0
HAL1	21741	0	2	2			0
HAL1b	4461	0	0	0.166667			0
HAL1M8	2266	0	0	0.0833333			0
HAL1ME	7554	0	0	0.0833333			0
Harlequin-int	356	0	0	0.0833333			0
hAT-1_Mam	1483	0	0	0.0833333			0
hAT-16_Crp	23	0	0	0
hAT-4b_Ther	235	0	0	0
hAT-5_Mam	920	0	0	0
hAT-N1_Mam	240	0	0	0
hAT-N1a_Mam	473	0	0	0
Helitron1Na_Mam	332	0	0	0
Helitron1Nb_Mam	361	0	0	0
Helitron2Na_Mam	435	0	0	0
Helitron3Na_Mam	1129	0	0	0
HERV-Fc1_LTR1	17	0	0	0
HERV-Fc1_LTR2	3	0	0	0
HERV-Fc1_LTR3	5	0	0	0
HERV-Fc2_LTR	4	0	0	0
HERV-Fc2-int	4	0	0	0
HERV1_I-int	31	0	0	0
HERV1_LTRa	27	0	0	0
HERV1_LTRb	10	0	0	0
HERV1_LTRc	34	0	0	0
HERV1_LTRd	16	0	0	0
HERV1_LTRe	34	0	0	0
HERV15-int	75	0	0	0.0833333			0
HERV16-int	1928	0	0	0
HERV17-int	674	0	0	0
HERV3-int	230	0	0	0
HERV30-int	33	0	0	0
HERV35I-int	511	0	0	0
HERV4_I-int	294	0	0	0
HERV9-int	187	0	0	0
HERV9N-int	118	0	0	0
HERV9NC-int	117	0	0	0
HERVE_a-int	116	0	0	0
HERVE-int	157	0	0	0
HERVFH19-int	74	0	0	0
HERVFH21-int	96	0	0	0
HERVH-int	4743	0	0	0.0833333			0
HERVH48-int	66	0	0	0
HERVI-int	55	0	0	0
HERVIP10B3-int	166	0	0	0
HERVIP10F-int	196	0	0	0
HERVIP10FH-int	346	0	0	0
HERVK-int	132	0	0	0
HERVK11-int	194	0	0	0
HERVK11D-int	22	0	0	0
HERVK13-int	58	0	0	0
HERVK14-int	365	0	0	0
HERVK14C-int	40	0	0	0
HERVK22-int	302	0	0	0
HERVK3-int	249	0	0	0.0833333			0
HERVK9-int	390	0	0	0
HERVKC4-int	39	0	0	0
HERVL-int	1194	0	0	0
HERVL18-int	440	0	0	0.0833333			0
HERVL32-int	134	0	0	0
HERVL40-int	1390	0	0	0
HERVL66-int	102	0	0	0
HERVL74-int	387	0	0	0
HERVP71A-int	167	0	0	0.0833333			0
HERVS71-int	88	0	0	0
HSAT4	100	0	0	0
HSMAR1	724	0	0	0
HSMAR2	1829	0	0	0
HUERS-P1-int	321	0	0	0
HUERS-P2-int	191	0	0	0
HUERS-P3-int	669	0	0	0
HUERS-P3b-int	395	0	0	0
Kanga1	818	0	0	0
Kanga11a	895	0	0	0
Kanga1a	852	0	0	0.0833333			0
Kanga1b	382	0	0	0
Kanga1c	834	0	0	0
Kanga1d	686	0	0	0
Kanga2_a	1568	0	0	0
L1HS	1009	0	0	0
L1M	777	0	0	0
L1M1	7535	0	1	0.583333			0
L1M2	8548	0	0	0.416667			0
L1M2a	415	0	0	0
L1M2a1	116	0	0	0
L1M2b	206	0	0	0.0833333			0
L1M2c	413	0	0	0
L1M3	7391	1	0	0.333333			3
L1M3a	670	0	0	0.0833333			0
L1M3b	557	0	0	0
L1M3c	1055	0	0	0
L1M3d	511	0	0	0
L1M3de	492	0	0	0.0833333			0
L1M3e	788	0	0	0
L1M3f	644	0	0	0
L1M4	20506	0	1	1.25			0
L1M4a1	2711	0	0	0.0833333			0
L1M4a2	2099	0	0	0.0833333			0
L1M4b	4268	0	0	0.333333			0
L1M4c	3425	0	0	0.0833333			0
L1M5	46104	0	3	3.33333			0
L1M6	5434	0	1	0.583333			0
L1M6B	740	0	0	0.0833333			0
L1M7	3098	0	0	0.166667			0
L1M8	1752	0	0	0.0833333			0
L1MA1	3348	0	0	0.25			0
L1MA10	5147	0	1	0.666667			0
L1MA2	5709	0	1	0.583333			0
L1MA3	6966	0	0	0
L1MA4	10126	0	1	0.583333			0
L1MA4A	5346	0	0	0.25			0
L1MA5	4148	0	0	0.416667			0
L1MA5A	3318	0	0	0.333333			0
L1MA6	5233	0	0	0.25			0
L1MA7	8568	0	1	0.666667			0
L1MA8	11075	0	1	0.75			0
L1MA9	16404	0	1	0.666667			0
L1MB1	6025	0	0	0.25			0
L1MB2	9131	0	0	0.333333			0
L1MB3	17856	0	1	1			0
L1MB4	9465	0	0	0.25			0
L1MB5	10031	0	1	0.666667			0
L1MB7	23474	0	2	2.16667			0
L1MB8	16765	0	1	0.666667			0
L1MC	7998	0	0	0.416667			0
L1MC1	12317	0	1	0.833333			0
L1MC2	6340	0	0	0.333333			0
L1MC3	13222	1	1	0.583333			1.71429
L1MC4	24224	0	1	1.08333			0
L1MC4a	10187	0	0	0.333333			0
L1MC5	14806	0	1	0.666667			0
L1MC5a	18319	0	1	0.583333			0
L1MCa	6923	0	1	0.75			0
L1MCb	2173	0	0	0.25			0
L1MCc	3320	0	0	0.25			0
L1MD	8689	0	0	0.416667			0
L1MD1	6804	0	1	0.833333			0
L1MD2	11081	0	0	0.25			0
L1MD3	5521	0	0	0.166667			0
L1MDa	7080	0	0	0.0833333			0
L1MDb	1016	0	0	0
L1ME1	31994	0	2	2			0
L1ME2	13095	0	1	0.916667			0
L1ME2z	7468	0	0	0.166667			0
L1ME3	9340	0	0	0.416667			0
L1ME3A	16162	0	1	0.75			0
L1ME3B	8454	0	0	0.416667			0
L1ME3C	3348	0	0	0.166667			0
L1ME3Cz	14559	0	1	0.666667			0
L1ME3D	4406	0	0	0.166667			0
L1ME3E	4644	0	0	0.0833333			0
L1ME3F	4639	0	0	0.333333			0
L1ME3G	19060	1	1	0.666667			1.5
L1ME4a	29864	1	1	1			1
L1ME4b	25150	0	1	1.16667			0
L1ME4c	9597	0	0	0.0833333			0
L1ME5	3486	0	0	0.0833333			0
L1MEa	366	0	0	0
L1MEb	1749	0	0	0.166667			0
L1MEc	18311	0	1	1			0
L1MEd	17185	0	1	0.916667			0
L1MEf	11736	0	1	0.666667			0
L1MEg	13690	0	1	0.666667			0
L1MEg1	1034	0	0	0
L1MEg2	761	0	0	0
L1MEh	3089	0	0	0.0833333			0
L1MEi	5382	0	1	0.666667			0
L1MEj	2430	0	0	0.0833333			0
L1P	170	0	0	0
L1P1	2622	0	0	0.0833333			0
L1P2	1011	0	0	0
L1P3	2907	0	0	0.166667			0
L1P3b	88	0	0	0
L1P4	3758	0	0	0.0833333			0
L1P4a	457	0	0	0
L1P4b	153	0	0	0
L1P4c	107	0	0	0
L1P4d	149	0	0	0
L1P4e	191	0	0	0
L1P5	809	0	0	0
L1PA10	6006	0	0	0
L1PA11	3395	0	0	0.25			0
L1PA12	1587	0	0	0.166667			0
L1PA13	7843	0	0	0.25			0
L1PA14	2529	0	0	0.25			0
L1PA15	7144	0	0	0.416667			0
L1PA15-16	1195	0	0	0.0833333			0
L1PA16	12606	0	1	0.666667			0
L1PA17	4455	0	0	0.166667			0
L1PA2	3458	0	0	0.0833333			0
L1PA3	7686	0	0	0.333333			0
L1PA4	9015	0	0	0.0833333			0
L1PA5	8860	0	0	0.333333			0
L1PA6	3988	0	1	0.666667			0
L1PA7	9633	0	1	0.833333			0
L1PA8	7311	0	0	0.25			0
L1PA8A	1793	0	0	0.0833333			0
L1PB	1653	0	0	0
L1PB1	10310	0	0	0
L1PB2	2543	0	0	0.0833333			0
L1PB3	3284	0	0	0.0833333			0
L1PB4	7306	0	1	0.75			0
L1PBa	1566	0	0	0.0833333			0
L1PBa1	310	0	0	0.0833333			0
L1PBb	311	0	0	0
L1PREC2	6959	0	1	0.583333			0
L2	55157	0	3	2.66667			0
L2-1_AMi	949	0	0	0
L2-1_Crp	42	0	0	0
L2-2_Mam	557	0	0	0
L2-3_AMi	11	0	0	0
L2-3_Crp	1749	0	0	0.0833333			0
L2a	170012	3	7	7.16667			0.418605
L2b	93700	3	4	4			0.75
L2c	129292	4	7	6.75			0.592593
L2d	28368	0	1	0.833333			0
L2d2	53617	1	2	1.66667			0.6
L3	46112	1	1	1.25			0.8
L3b	9843	0	0	0.25			0
L4_A_Mam	6659	0	0	0.166667			0
L4_B_Mam	3332	0	0	0.25			0
L4_C_Mam	5094	0	0	0
L5	745	0	0	0.0833333			0
LFSINE_Vert	2331	0	0	0.0833333			0
Looper	559	0	0	0
LOR1-int	1212	0	0	0
LOR1a	852	0	0	0.0833333			0
LOR1b	1133	0	0	0
LTR06	104	0	0	0
LTR1	252	0	0	0.0833333			0
LTR101_Mam	1176	0	0	0.0833333			0
LTR102_Mam	528	0	0	0.0833333			0
LTR103_Mam	762	0	0	0
LTR103b_Mam	621	0	0	0
LTR104_Mam	1986	0	0	0
LTR105_Mam	682	0	0	0
LTR108a_Mam	86	0	0	0
LTR108b_Mam	54	0	0	0
LTR108c_Mam	44	0	0	0
LTR108d_Mam	67	0	0	0
LTR108e_Mam	182	0	0	0
LTR109A2	27	0	0	0
LTR10A	327	0	0	0
LTR10B	82	0	0	0
LTR10B1	171	0	0	0
LTR10B2	107	0	0	0
LTR10C	539	0	0	0
LTR10D	182	0	0	0
LTR10E	293	0	0	0
LTR10F	450	1	0	0.0833333			12
LTR10G	131	0	0	0
LTR12	791	0	0	0.0833333			0
LTR12_	557	0	0	0.0833333			0
LTR12B	178	0	0	0.0833333			0
LTR12C	1842	0	0	0.333333			0
LTR12D	502	0	0	0
LTR12E	115	0	0	0
LTR12F	653	0	0	0
LTR13	524	0	0	0.166667			0
LTR13_	48	0	0	0
LTR13A	210	0	0	0.0833333			0
LTR14	96	0	0	0
LTR14A	144	0	0	0.0833333			0
LTR14B	368	0	0	0
LTR14C	137	0	0	0
LTR15	311	0	0	0
LTR16	3080	0	0	0
LTR16A	4295	0	0	0.333333			0
LTR16A1	2734	0	0	0
LTR16A2	1849	0	0	0.0833333			0
LTR16B	702	0	0	0.0833333			0
LTR16B1	1203	0	0	0.0833333			0
LTR16B2	1681	0	0	0
LTR16C	6765	0	0	0.0833333			0
LTR16D	1137	0	0	0.166667			0
LTR16D1	214	0	0	0
LTR16D2	314	0	0	0
LTR16E1	2540	0	0	0.0833333			0
LTR16E2	2368	0	0	0.0833333			0
LTR17	855	0	0	0.0833333			0
LTR18A	198	0	0	0
LTR18B	371	1	0	0			Inf
LTR18C	77	0	0	0
LTR19-int	183	0	0	0
LTR19A	457	0	0	0
LTR19B	287	0	0	0
LTR19C	140	0	0	0
LTR1A1	367	0	0	0.0833333			0
LTR1A2	851	0	0	0
LTR1B	349	0	0	0
LTR1B0	92	0	0	0
LTR1B1	174	0	0	0
LTR1C	64	0	0	0
LTR1C1	72	0	0	0
LTR1C3	65	0	0	0
LTR1D	306	0	0	0
LTR1D1	310	0	0	0
LTR1E	300	0	0	0
LTR1F	136	0	0	0
LTR1F1	234	0	0	0.0833333			0
LTR1F2	137	0	0	0.0833333			0
LTR2	897	0	0	0
LTR21A	94	0	0	0
LTR21B	36	0	0	0
LTR21C	22	0	0	0
LTR22	109	0	0	0
LTR22A	170	0	0	0.0833333			0
LTR22B	154	0	0	0
LTR22B1	156	0	0	0
LTR22B2	39	0	0	0
LTR22C	17	0	0	0.0833333			0
LTR22C0	113	0	0	0.0833333			0
LTR22C2	82	0	0	0
LTR22E	118	0	0	0
LTR23	878	0	0	0
LTR23-int	199	0	0	0
LTR24	314	0	0	0
LTR24B	462	0	0	0
LTR24C	377	0	0	0
LTR25	315	0	0	0
LTR25-int	480	0	0	0.0833333			0
LTR26	610	0	0	0.166667			0
LTR26B	137	0	0	0
LTR26C	316	0	0	0
LTR26D	229	0	0	0.0833333			0
LTR26E	124	0	0	0
LTR27	322	0	0	0
LTR2752	233	0	0	0
LTR27B	151	0	0	0
LTR27C	119	0	0	0
LTR27D	272	0	0	0
LTR27E	222	0	0	0
LTR28	140	0	0	0
LTR28B	264	0	0	0
LTR28C	228	0	0	0.0833333			0
LTR29	730	0	0	0
LTR2B	354	0	0	0
LTR2C	313	0	0	0
LTR3	97	0	0	0
LTR30	149	0	0	0
LTR31	251	0	0	0
LTR32	1235	0	0	0.166667			0
LTR33	9406	0	0	0.25			0
LTR33A	2229	0	0	0.0833333			0
LTR33A_	1779	0	0	0.0833333			0
LTR33B	1635	0	0	0
LTR33C	944	0	0	0
LTR34	271	0	0	0
LTR35	117	0	0	0
LTR35A	95	0	0	0
LTR35B	206	0	0	0.0833333			0
LTR36	505	0	0	0
LTR37-int	1391	0	0	0
LTR37A	2029	0	0	0.0833333			0
LTR37B	2097	0	0	0
LTR38	258	0	0	0
LTR38-int	111	0	0	0
LTR38A1	164	0	0	0
LTR38B	236	0	0	0
LTR38C	132	0	0	0
LTR39	1297	0	0	0
LTR39-int	186	0	0	0
LTR3A	179	0	0	0.0833333			0
LTR3B	90	0	0	0
LTR3B_	276	0	0	0
LTR4	107	0	0	0
LTR40a	2032	0	0	0.25			0
LTR40A1	580	0	0	0
LTR40b	1142	0	0	0.25			0
LTR40c	610	0	0	0
LTR41	1199	0	0	0.0833333			0
LTR41B	868	0	0	0.166667			0
LTR41C	766	0	0	0
LTR42	338	0	0	0
LTR43	470	0	0	0
LTR43-int	125	0	0	0
LTR43B	250	0	0	0
LTR44	233	0	0	0
LTR45	177	0	0	0
LTR45B	448	0	0	0
LTR45C	473	0	0	0
LTR46	260	0	0	0.0833333			0
LTR46-int	47	0	0	0
LTR47A	696	1	0	0			Inf
LTR47A2	287	0	0	0.0833333			0
LTR47B	43	0	0	0
LTR47B2	175	0	0	0
LTR47B3	122	0	0	0
LTR47B4	105	0	0	0
LTR48	1009	0	0	0
LTR48B	1026	0	0	0
LTR49	1584	0	0	0.166667			0
LTR49-int	2230	0	0	0.0833333			0
LTR5	25	0	0	0
LTR5_Hs	701	0	0	0.166667			0
LTR50	2597	0	0	0
LTR51	416	0	0	0
LTR52	1109	0	0	0.0833333			0
LTR52-int	174	0	0	0
LTR53	516	0	0	0
LTR53-int	338	0	0	0
LTR53B	198	0	0	0
LTR54	1137	0	0	0.166667			0
LTR54B	884	0	0	0.0833333			0
LTR55	425	0	0	0
LTR56	1050	0	0	0.166667			0
LTR57	282	0	0	0
LTR57-int	340	0	0	0.0833333			0
LTR58	76	0	0	0
LTR59	116	0	0	0
LTR5A	306	0	0	0
LTR5B	469	0	0	0
LTR60	38	0	0	0
LTR60B	254	0	0	0
LTR61	200	0	0	0
LTR62	326	0	0	0
LTR64	384	0	0	0
LTR65	477	0	0	0
LTR66	435	0	0	0
LTR67B	3787	0	0	0.166667			0
LTR68	356	0	0	0
LTR69	147	0	0	0
LTR6A	329	0	0	0.0833333			0
LTR6B	163	0	0	0.0833333			0
LTR7	2427	0	0	0.25			0
LTR70	162	0	0	0
LTR71A	170	0	0	0
LTR71B	251	0	0	0.0833333			0
LTR72	161	0	0	0
LTR72B	163	0	0	0
LTR73	229	0	0	0
LTR75	311	0	0	0
LTR75_1	130	0	0	0
LTR75B	204	0	0	0.0833333			0
LTR76	207	0	0	0
LTR77	105	0	0	0
LTR78	4897	0	0	0.0833333			0
LTR78B	3301	0	0	0.166667			0
LTR79	4095	0	0	0.0833333			0
LTR7B	888	0	0	0.0833333			0
LTR7C	332	0	0	0
LTR7Y	258	0	0	0
LTR8	3504	0	0	0.333333			0
LTR80A	401	0	0	0
LTR80B	513	0	0	0
LTR81	336	0	0	0
LTR81A	853	0	0	0
LTR81AB	275	0	0	0
LTR81B	1161	0	0	0.0833333			0
LTR81C	739	0	0	0
LTR82A	1049	0	0	0.0833333			0
LTR82B	1162	0	0	0
LTR83	736	0	0	0
LTR84a	702	0	0	0
LTR84b	1302	0	0	0.0833333			0
LTR85a	1893	0	0	0.0833333			0
LTR85b	1200	0	0	0
LTR85c	1186	0	0	0
LTR86A1	554	0	0	0
LTR86A2	308	0	0	0
LTR86B1	302	0	0	0
LTR86B2	285	0	0	0
LTR86C	301	0	0	0
LTR87	718	0	0	0.166667			0
LTR88a	912	0	0	0
LTR88b	1640	1	0	0.0833333			12
LTR88c	1044	0	0	0
LTR89	1101	0	0	0
LTR89B	749	0	0	0
LTR8A	1481	0	0	0
LTR8B	1644	0	0	0
LTR9	850	0	0	0
LTR9A1	491	0	0	0
LTR9B	709	0	0	0
LTR9C	172	0	0	0.0833333			0
LTR9D	755	0	0	0.0833333			0
MADE1	8005	0	0	0
MADE2	2711	0	0	0.0833333			0
Mam_R4	564	0	0	0.0833333			0
MamGyp-int	695	0	0	0
MamGypLTR1a	1103	0	0	0
MamGypLTR1b	1224	0	0	0.0833333			0
MamGypLTR1c	1168	0	0	0
MamGypLTR1d	777	0	0	0
MamGypLTR2b	879	0	0	0.0833333			0
MamGypLTR2c	1055	0	0	0.0833333			0
MamGypLTR3	680	0	0	0.0833333			0
MamGypLTR3a	1350	0	0	0.166667			0
MamGypLTR4	724	0	0	0
MamGypsy2-I	2302	0	0	0.333333			0
MamGypsy2-LTR	916	0	0	0.0833333			0
MamRep137	2500	0	0	0
MamRep1879	1507	0	0	0.166667			0
MamRep1894	709	0	0	0
MamRep38	2167	0	0	0.0833333			0
MamRep4096	1282	0	0	0
MamRep434	2142	0	0	0.0833333			0
MamRep488	503	0	0	0
MamRTE1	9028	0	0	0.0833333			0
MamRTE2	49	0	0	0
MamSINE1	5945	0	0	0.166667			0
MamTip1	774	0	0	0
MamTip1b	460	0	0	0
MamTip2	5279	0	0	0
MamTip2b	6841	0	0	0.333333			0
MamTip3	1176	0	0	0
MamTip3B	836	0	0	0
MARE10	81	0	0	0
MARE4	312	0	0	0
MARE6	187	0	0	0
MARNA	3187	0	0	0
MER101	370	0	0	0
MER101-int	1241	0	0	0.25			0
MER101B	269	0	0	0
MER102a	3088	1	0	0			Inf
MER102b	3205	0	0	0.0833333			0
MER102c	3172	1	0	0.25			4
MER103C	9080	0	0	0.166667			0
MER104	2260	0	0	0.0833333			0
MER105	730	0	0	0
MER106A	740	0	0	0
MER106B	834	0	0	0.0833333			0
MER107	361	0	0	0
MER110	802	0	0	0.0833333			0
MER110-int	412	0	0	0.0833333			0
MER110A	633	0	0	0
MER112	4569	0	0	0.0833333			0
MER113	3816	0	0	0.333333			0
MER113A	2109	0	0	0.166667			0
MER115	2559	0	0	0.25			0
MER117	4434	0	0	0.166667			0
MER119	1221	0	0	0
MER11A	992	0	0	0.0833333			0
MER11B	562	0	0	0.0833333			0
MER11C	885	0	0	0.25			0
MER11D	267	0	0	0
MER121	941	0	0	0
MER121B	70	0	0	0
MER127	213	0	0	0
MER132	37	0	0	0
MER1A	3307	0	1	0.583333			0
MER1B	5525	0	0	0.0833333			0
MER2	9338	0	0	0.166667			0
MER20	17280	0	1	0.583333			0
MER20B	4240	0	1	0.583333			0
MER21-int	1022	0	0	0.0833333			0
MER21A	2062	0	0	0.0833333			0
MER21B	2871	0	0	0.333333			0
MER21C	5724	1	0	0.25			4
MER2B	2101	0	0	0.25			0
MER3	11144	0	0	0.416667			0
MER30	4256	0	0	0
MER30B	255	0	0	0
MER31-int	1172	0	0	0
MER31A	1379	0	0	0.0833333			0
MER31B	1525	0	0	0.0833333			0
MER33	9845	0	0	0.166667			0
MER34	1355	0	0	0
MER34-int	394	0	0	0
MER34A	1513	0	0	0
MER34A1	804	0	0	0.0833333			0
MER34B	668	0	0	0
MER34B-int	633	0	0	0.0833333			0
MER34C	206	0	0	0
MER34C_	685	0	0	0
MER34C2	613	0	0	0
MER34D	254	0	0	0
MER39	3390	0	0	0.0833333			0
MER39B	1222	0	0	0.166667			0
MER4-int	2534	0	0	0.166667			0
MER41-int	1356	0	0	0
MER41A	2640	1	0	0.166667			6
MER41B	2941	4	0	0.0833333			48
MER41C	863	0	0	0.0833333			0
MER41D	488	0	0	0
MER41E	365	0	0	0
MER41G	120	0	0	0
MER44A	2404	0	0	0.166667			0
MER44B	2176	0	0	0.166667			0
MER44C	1126	0	0	0
MER44D	657	0	0	0
MER45A	3563	0	0	0.166667			0
MER45B	1331	0	0	0
MER45C	1235	0	0	0
MER45R	661	0	0	0
MER46C	2870	0	0	0.166667			0
MER47A	2639	0	0	0.166667			0
MER47B	623	0	0	0
MER47C	791	0	0	0
MER48	196	0	0	0
MER49	1428	0	0	0
MER4A	890	0	0	0.0833333			0
MER4A1	2314	0	0	0.0833333			0
MER4A1_	416	0	0	0.0833333			0
MER4B	1788	0	0	0.0833333			0
MER4B-int	1480	0	0	0.166667			0
MER4C	697	0	0	0.0833333			0
MER4CL34	933	0	0	0
MER4D	1373	0	0	0.0833333			0
MER4D0	457	0	0	0.0833333			0
MER4D1	1595	0	0	0.0833333			0
MER4E	746	0	0	0.0833333			0
MER4E1	1092	0	0	0.0833333			0
MER50	2591	0	0	0.0833333			0
MER50-int	507	0	0	0.0833333			0
MER50B	700	0	0	0
MER50C	83	0	0	0
MER51-int	544	0	0	0
MER51A	955	1	0	0.166667			6
MER51B	725	0	0	0
MER51C	192	0	0	0.0833333			0
MER51D	171	0	0	0
MER51E	242	0	0	0
MER52-int	389	0	0	0
MER52A	1465	0	1	0.583333			0
MER52C	399	0	0	0.0833333			0
MER52D	661	0	0	0
MER53	6020	0	0	0
MER54A	774	0	0	0.0833333			0
MER54B	438	0	0	0
MER57-int	1041	0	0	0.166667			0
MER57A-int	1744	0	0	0.166667			0
MER57A1	1093	0	0	0
MER57B1	1033	0	0	0
MER57B2	1145	0	0	0
MER57C1	195	0	0	0
MER57C2	472	0	0	0
MER57D	464	0	0	0
MER57E1	512	0	0	0
MER57E2	80	0	0	0
MER57E3	277	0	0	0
MER57F	424	0	0	0
MER58A	13824	0	0	0.0833333			0
MER58B	7134	0	0	0.25			0
MER58C	2642	0	0	0
MER58D	1174	0	0	0
MER5A	35585	0	1	0.833333			0
MER5A1	16237	0	0	0.166667			0
MER5B	25480	1	1	1			1
MER5C	1374	0	0	0.166667			0
MER5C1	627	0	0	0
MER6	826	0	0	0.0833333			0
MER61-int	819	0	0	0
MER61A	813	0	0	0
MER61B	435	0	0	0
MER61C	316	0	0	0
MER61D	269	0	0	0
MER61E	320	0	0	0
MER61F	167	0	0	0
MER63A	3616	0	0	0.0833333			0
MER63B	2472	0	0	0.0833333			0
MER63C	904	0	0	0.166667			0
MER63D	1752	0	0	0.0833333			0
MER65-int	1089	0	0	0
MER65A	1485	0	0	0
MER65B	211	0	0	0
MER65C	700	0	0	0
MER65D	525	0	0	0
MER66-int	727	0	0	0.0833333			0
MER66A	340	0	0	0
MER66B	1486	0	0	0
MER66C	603	0	0	0
MER66D	249	0	0	0
MER67A	481	0	0	0
MER67B	498	0	0	0.0833333			0
MER67C	1703	0	0	0.0833333			0
MER67D	1055	0	0	0
MER68	1529	0	0	0.166667			0
MER68-int	385	0	0	0
MER68B	475	0	0	0.166667			0
MER68C	165	0	0	0
MER6A	1034	0	0	0
MER6B	693	0	0	0
MER6C	168	0	0	0
MER70-int	230	0	0	0.0833333			0
MER70A	542	0	0	0
MER70B	995	0	0	0
MER70C	279	0	0	0.0833333			0
MER72	793	0	0	0
MER72B	198	0	0	0
MER73	288	0	0	0
MER74A	1625	0	0	0.333333			0
MER74B	958	0	0	0.166667			0
MER74C	234	0	0	0
MER75	485	0	0	0.0833333			0
MER75A	92	0	0	0
MER75B	124	0	0	0
MER76	728	0	0	0.0833333			0
MER76-int	149	0	0	0
MER77	1373	0	0	0
MER77B	1318	0	0	0
MER8	2006	0	0	0.0833333			0
MER81	3748	1	0	0.0833333			12
MER83	516	0	0	0.0833333			0
MER83A-int	80	0	0	0
MER83B	150	0	0	0.0833333			0
MER83B-int	257	0	0	0
MER83C	156	0	0	0
MER84	364	0	0	0
MER84-int	116	0	0	0
MER85	929	0	0	0
MER87	166	0	0	0
MER87B	211	0	0	0
MER88	113	0	0	0
MER89	1436	0	0	0.0833333			0
MER89-int	785	0	0	0.0833333			0
MER90	727	0	0	0
MER90a	1265	0	0	0.0833333			0
MER91A	3694	0	0	0.0833333			0
MER91B	1476	0	0	0.0833333			0
MER91C	1665	0	0	0.0833333			0
MER92-int	985	0	0	0.0833333			0
MER92A	156	0	0	0
MER92B	832	0	0	0
MER92C	125	0	0	0
MER92D	226	0	0	0
MER94	4852	0	0	0.0833333			0
MER94B	634	0	0	0
MER95	141	0	0	0
MER96	1291	0	0	0
MER96B	2245	0	0	0.0833333			0
MER97a	280	0	0	0
MER97b	181	0	0	0
MER97c	211	0	0	0
MER97d	138	0	0	0
MER99	301	0	0	0
MER9a1	351	0	0	0.0833333			0
MER9a2	322	0	0	0.0833333			0
MER9a3	595	0	0	0
MER9B	39	0	0	0
Merlin1_HS	56	0	0	0
MERX	442	0	0	0
MIR	177613	1	5	4.75			0.210526
MIR1_Amn	12053	2	0	0.333333			6
MIR3	89786	4	2	2.16667			1.84615
MIRb	228856	0	7	6.75			0
MIRc	103104	3	3	3			1
MLT-int	417	0	0	0
MLT1-int	267	0	0	0
MLT1A	9313	0	0	0.333333			0
MLT1A-int	448	0	0	0
MLT1A0	21288	0	1	1.16667			0
MLT1A0-int	953	0	0	0.0833333			0
MLT1A1	6913	0	0	0
MLT1A1-int	462	0	0	0
MLT1B	18094	0	1	0.75			0
MLT1B-int	567	0	0	0
MLT1C	6716	0	0	0.166667			0
MLT1C-int	130	0	0	0
MLT1C2	16393	0	1	1			0
MLT1C2-int	436	0	0	0
MLT1D	19733	0	1	0.833333			0
MLT1D-int	598	0	0	0.0833333			0
MLT1E	922	0	0	0.0833333			0
MLT1E-int	12	0	0	0
MLT1E1	1065	0	0	0
MLT1E1-int	45	0	0	0
MLT1E1A	3422	0	0	0.166667			0
MLT1E1A-int	84	0	0	0
MLT1E2	4091	0	0	0.166667			0
MLT1E2-int	128	0	0	0
MLT1E3	2066	0	0	0
MLT1E3-int	74	0	0	0
MLT1F	4411	0	0	0.25			0
MLT1F-int	530	0	0	0.0833333			0
MLT1F1	3329	0	0	0.0833333			0
MLT1F1-int	160	0	0	0
MLT1F2	6215	0	0	0.166667			0
MLT1F2-int	327	0	0	0
MLT1G	2894	0	0	0
MLT1G-int	185	0	0	0
MLT1G1	3680	0	0	0
MLT1G1-int	299	0	0	0
MLT1G3	2818	0	0	0.25			0
MLT1G3-int	246	0	0	0
MLT1H	10252	0	0	0.416667			0
MLT1H-int	836	0	0	0.166667			0
MLT1H1	3756	0	0	0.166667			0
MLT1H1-int	426	0	0	0
MLT1H2	4849	0	0	0.166667			0
MLT1H2-int	354	0	0	0
MLT1I	11268	0	0	0.25			0
MLT1I-int	829	0	0	0
MLT1J	15494	1	0	0.416667			2.4
MLT1J-int	1457	0	0	0.166667			0
MLT1J1	5003	0	0	0.166667			0
MLT1J1-int	476	0	0	0.0833333			0
MLT1J2	6991	0	0	0.25			0
MLT1J2-int	596	0	0	0
MLT1K	17999	1	0	0.25			4
MLT1K-int	208	0	0	0
MLT1L	12248	0	0	0.416667			0
MLT1L-int	112	0	0	0
MLT1M	2329	0	0	0.166667			0
MLT1M-int	1	0	0	0
MLT1N2	5816	0	0	0.0833333			0
MLT1N2-int	74	0	0	0
MLT1O	5156	0	0	0.0833333			0
MLT1O-int	12	0	0	0
MLT2A1	3849	0	0	0
MLT2A2	3928	0	0	0.0833333			0
MLT2B1	4532	0	0	0.166667			0
MLT2B2	2229	0	0	0
MLT2B3	3363	0	0	0.25			0
MLT2B4	4762	0	0	0.166667			0
MLT2B5	383	0	0	0
MLT2C1	2710	0	0	0.0833333			0
MLT2C2	1378	0	0	0
MLT2D	4584	0	0	0
MLT2E	405	0	0	0
MLT2F	1946	0	0	0.0833333			0
MST-int	235	0	0	0
MSTA	20293	0	1	0.833333			0
MSTA-int	2664	0	0	0.416667			0
MSTA1	563	0	0	0
MSTA1-int	29	0	0	0
MSTB	8800	0	0	0.25			0
MSTB-int	900	0	0	0.166667			0
MSTB1	4944	0	0	0.25			0
MSTB1-int	230	0	0	0
MSTB2	1621	0	0	0.0833333			0
MSTB2-int	94	0	0	0
MSTC	3291	0	0	0.0833333			0
MSTC-int	210	0	0	0.0833333			0
MSTD	7813	0	0	0.25			0
MSTD-int	751	0	0	0.0833333			0
OldhAT1	4404	0	0	0
ORSL	1252	0	0	0.0833333			0
ORSL-2a	376	0	0	0
ORSL-2b	733	0	0	0.0833333			0
PABL_A	544	0	0	0
PABL_A-int	346	0	0	0
PABL_B	393	0	0	0
PABL_B-int	252	0	0	0.166667			0
Penelope1_Vert	1123	0	0	0.0833333			0
Plat_L3	3386	0	0	0
PRIMA4_LTR	349	0	0	0
PRIMA4-int	384	0	0	0.0833333			0
PRIMA41-int	406	0	0	0
PRIMAX-int	74	0	0	0
PrimLTR79	136	0	0	0
REP522	294	0	0	0.0833333			0
Ricksha	372	0	0	0
Ricksha_0	384	0	0	0
Ricksha_a	57	0	0	0
Ricksha_b	118	0	0	0
Ricksha_c	983	0	0	0.0833333			0
SST1	601	1	0	0.166667			6
SVA_A	1229	0	0	0.166667			0
SVA_B	727	0	0	0.0833333			0
SVA_C	423	0	0	0
SVA_D	1232	0	0	0.0833333			0
SVA_E	703	0	0	0.0833333			0
SVA_F	1009	0	0	0
TAR1	152	0	0	0.0833333			0
THE1-int	183	0	0	0
THE1A	4308	0	0	0.166667			0
THE1A-int	386	0	0	0
THE1B	22924	0	1	1.25			0
THE1B-int	1686	0	0	0.0833333			0
THE1C	10046	0	0	0.25			0
THE1C-int	1397	0	0	0
THE1D	12935	0	0	0.416667			0
THE1D-int	1983	0	0	0.166667			0
Tigger1	6989	0	0	0.333333			0
Tigger10	1481	0	0	0
Tigger11a	419	0	0	0.0833333			0
Tigger12	910	0	0	0.0833333			0
Tigger12A	748	0	0	0
Tigger12c	865	0	0	0
Tigger13a	3189	0	0	0
Tigger14a	1312	0	0	0.166667			0
Tigger15a	4892	0	0	0
Tigger16a	1822	0	0	0.166667			0
Tigger16b	1342	0	0	0.0833333			0
Tigger17	54	0	0	0
Tigger17a	2457	0	0	0
Tigger17b	94	0	0	0
Tigger17c	347	0	0	0
Tigger17d	336	0	0	0
Tigger18a	1273	0	0	0
Tigger19a	3637	0	0	0.0833333			0
Tigger19b	3685	0	0	0.0833333			0
Tigger1a_Art	315	0	0	0
Tigger1a_Mars	45	0	0	0.0833333			0
Tigger2	2217	0	0	0.0833333			0
Tigger20a	1378	0	0	0.0833333			0
Tigger21a	173	0	0	0
Tigger22N1	1102	0	0	0
Tigger23a	580	0	0	0
Tigger2a	3391	0	0	0.0833333			0
Tigger2b_Pri	2191	0	0	0
Tigger3	1057	0	0	0.0833333			0
Tigger3a	5480	0	0	0.166667			0
Tigger3b	6456	0	0	0.416667			0
Tigger3c	2425	0	0	0.0833333			0
Tigger3d	696	0	0	0
Tigger4	1190	0	0	0
Tigger4a	3595	0	0	0.333333			0
Tigger4b	2565	0	0	0
Tigger5	529	0	0	0.0833333			0
Tigger5b	2854	0	0	0.166667			0
Tigger6	254	0	0	0
Tigger6a	699	0	0	0.0833333			0
Tigger6b	179	0	0	0.0833333			0
Tigger7	2978	0	0	0.166667			0
Tigger8	959	0	0	0.0833333			0
Tigger9a	1043	0	0	0
Tigger9b	774	0	0	0
UCON105	642	0	0	0
UCON11	45	0	0	0
UCON23	31	0	0	0
UCON29	235	0	0	0
UCON33	136	0	0	0
UCON34	339	0	0	0
UCON37	172	0	0	0
UCON38	208	0	0	0
UCON39	107	0	0	0
UCON40	245	0	0	0
UCON44	360	0	0	0
UCON49	109	0	0	0
UCON55	412	0	0	0
UCON69	29	0	0	0
UCON73	259	0	0	0
UCON80	43	0	0	0
UCON81	40	0	0	0
UCON86	70	0	0	0
UCON89	50	0	0	0
X1_DNA	710	0	0	0
X1_LINE	83	0	0	0
X1_LR	15	0	0	0
X10b_DNA	308	0	0	0
X11_DNA	267	0	0	0
X12_DNA	1379	0	0	0.166667			0
X12_LINE	227	0	0	0.0833333			0
X13_LINE	148	0	0	0
X15_LINE	243	0	0	0
X17_LINE	965	0	0	0.0833333			0
X2_LINE	188	0	0	0
X20_LINE	162	0	0	0
X21_LINE	47	0	0	0
X22_DNA	25	0	0	0
X24_LINE	568	0	0	0
X26_DNA	971	0	0	0
X32_DNA	327	0	0	0
X33a_DNA	69	0	0	0
X4a_DNA	182	0	0	0
X4b_DNA	708	0	0	0
X5a_DNA	429	0	0	0
X5B_LINE	75	0	0	0
X6a_DNA	1005	0	0	0
X6A_LINE	1055	0	0	0
X6b_DNA	987	0	0	0
X6B_LINE	891	0	0	0
X7A_LINE	937	0	0	0
X7B_LINE	940	0	0	0
X7C_LINE	621	0	0	0
X7D_LINE	58	0	0	0
X8_LINE	231	0	0	0
X9_LINE	670	0	0	0
X9b_DNA	606	0	0	0.0833333			0
Zaphod	2325	1	0	0.0833333			12
Zaphod2	875	0	0	0
Zaphod3	1235	0	0	0.0833333			0
Zaphod4a	394	0	0	0
Zaphod5a	80	0	0	0
Zaphod5b	74	0	0	0

## Sheet: UT - RepeatFamily
RepeatFamily	rmsk	observed	expected	TrueMean	p.value	p.adjust.value	obsOnTrueMean
centr	2668	5	4	3.75	0.371163	1	1.33333
ERV1	174962	7	10	9.83333	0.869866	1	0.711864
L2	534592	11	23	23.0833	0.998023	1	0.476534
MIR	611412	10	17	17	0.973877	1	0.588235
5S-Deu-L2	2633	0	0	0
acro	86	0	0	0
Alu	1238490	4	76	76.3333			0.0524017
CR1	69667	1	2	1.66667			0.6
Dong-R4	564	0	0	0.0833333			0
ERV1?	1580	0	0	0
ERVK	10432	0	2	1.66667			0
ERVL	166194	3	8	8.41667			0.356436
ERVL-MaLR	354559	2	14	14.4167			0.138728
ERVL?	3989	0	0	0.166667			0
Gypsy	18238	0	1	1.08333			0
Gypsy?	7875	1	0	0.166667			6
hAT	9155	0	0	0.0833333			0
hAT-Ac	5742	0	0	0.0833333			0
hAT-Blackjack	20140	1	1	0.75			1.33333
hAT-Charlie	271492	3	9	9.41667			0.318584
hAT-Tag1	2403	0	0	0.0833333			0
hAT-Tip100	54706	1	2	2			0.5
hAT-Tip100?	2961	0	0	0.166667			0
hAT?	2076	0	0	0
Helitron	1822	0	0	0
Helitron?	435	0	0	0
Jockey	227	0	0	0.0833333			0
Kolobok	235	0	0	0
L1	922278	4	49	49.25			0.0812183
L1-Tx1	187	0	0	0
Merlin	56	0	0	0
MULE-MuDR	1914	0	0	0.0833333			0
Penelope	1123	0	0	0.0833333			0
PIF-Harbinger	31	0	0	0
PiggyBac	2189	0	0	0.0833333			0
PiggyBac?	301	0	0	0
RTE-BovB	9077	0	0	0.0833333			0
RTE-X	15830	0	1	0.583333			0
SVA	5323	0	0	0.416667			0
TcMar	1851	0	0	0
TcMar-Mariner	16701	0	0	0.0833333			0
TcMar-Pogo	37	0	0	0
TcMar-Tc1	654	0	0	0.0833333			0
TcMar-Tc2	8295	0	0	0.166667			0
TcMar-Tigger	122740	0	5	5.16667			0
TcMar?	170	0	0	0
telo	446	0	0	0.166667			0
tRNA	2337	0	0	0.0833333			0
tRNA-Deu	671	0	0	0
tRNA-RTE	5945	0	0	0.166667			0

## Sheet: UT - RepeatType
RepeatType	rmsk	observed	expected	TrueMean	p.value	p.adjust.value	obsOnTrueMean
DNA	523024	5	18	18.3333	0.999916	1	0.272727
LINE	1553545	16	75	74.9167	1	1	0.213571
LTR	737829	13	36	35.8333	0.999997	1	0.362791
Satellite	3200	5	4	3.91667	0.371163	1	1.2766
SINE	1861482	14	94	93.6667	1	1	0.149466
DNA?	825	0	0	0
RC	1822	0	0	0
RC?	435	0	0	0
Retroposon	5323	0	0	0.416667			0
SINE?	6	0	0	0

## Sheet: Pt - RepeatName
RepeatName	rmsk	observed	expected	TrueMean	p.value	p.adjust.value	obsOnTrueMean
ALR/Alpha	1700	20	1	1.41667	1.43462e-19	8.88667e-18	14.1176
ACRO1	86	0	0	0.0833333			0
Alu	8195	0	0	0
AluJb	121115	0	3	2.83333			0
AluJo	47320	0	2	2			0
AluJr	117446	1	4	3.83333			0.26087
AluJr4	12658	0	0	0.166667			0
AluSc	38726	0	2	1.66667			0
AluSc5	4259	0	0	0
AluSc8	21085	0	1	1			0
AluSg	44393	0	2	2			0
AluSg4	12565	0	0	0.0833333			0
AluSg7	6031	0	0	0.25			0
AluSp	67237	0	2	2			0
AluSq	12718	0	1	0.916667			0
AluSq10	1575	0	0	0
AluSq2	53394	1	2	2.16667			0.461538
AluSq4	1683	0	0	0
AluSx	129556	0	6	5.83333			0
AluSx1	110941	0	5	4.91667			0
AluSx3	40018	0	1	1.08333			0
AluSx4	12119	0	1	0.666667			0
AluSz	122105	1	5	5.41667			0.184615
AluSz6	42260	0	1	1			0
AluY	101596	1	3	2.75			0.363636
AluYa5	3853	0	0	0.0833333			0
AluYa8	405	0	0	0
AluYb8	2715	0	0	0.166667			0
AluYb9	383	0	0	0
AluYc	6889	0	0	0.25			0
AluYc3	581	0	0	0
AluYd8	229	0	0	0
AluYe5	1343	0	0	0
AluYe6	199	0	0	0
AluYf1	2082	0	0	0.0833333			0
AluYg6	857	0	0	0
AluYh3	665	0	0	0
AluYh3a3	161	0	0	0
AluYh7	502	0	0	0
AluYh9	178	0	0	0
AluYi6	462	0	0	0
AluYi6_4d	44	0	0	0
AluYj4	2913	0	0	0
AluYk11	176	0	0	0
AluYk12	100	0	0	0
AluYk2	6900	0	0	0.166667			0
AluYk3	6210	0	0	0.166667			0
AluYk4	1117	0	0	0.0833333			0
AluYm1	4835	0	0	0.0833333			0
AmnSINE1	2633	0	0	0
AmnSINE2	671	0	0	0
Arthur1	2360	1	0	0.0833333			12
Arthur1A	1183	0	0	0
Arthur1B	2347	0	0	0
Arthur1C	727	0	0	0.0833333			0
Arthur2	1016	0	0	0
BLACKJACK	2162	0	0	0
Chap1_Mam	498	0	0	0
Chap1a_Mam	1431	0	0	0
Charlie1	1924	0	0	0.0833333			0
Charlie10	1151	0	0	0.0833333			0
Charlie10a	307	0	0	0
Charlie10b	276	0	0	0
Charlie11	112	0	0	0
Charlie12	20	0	0	0
Charlie13a	561	0	0	0.0833333			0
Charlie13b	408	0	0	0
Charlie14a	521	0	0	0
Charlie15a	3250	0	0	0
Charlie15b	1942	0	0	0
Charlie16	1476	0	0	0
Charlie16a	1474	0	0	0
Charlie17	550	0	0	0
Charlie17a	1251	0	0	0
Charlie17b	543	0	0	0
Charlie18a	2509	0	0	0
Charlie19a	1620	0	0	0.0833333			0
Charlie1a	5856	0	0	0.166667			0
Charlie1b	3087	0	0	0.0833333			0
Charlie20a	891	0	0	0
Charlie21a	772	0	0	0
Charlie22a	1121	0	0	0
Charlie23a	1506	0	0	0
Charlie24	1289	0	0	0
Charlie25	1094	0	0	0
Charlie26a	517	0	0	0
Charlie29a	986	0	0	0
Charlie29b	1465	0	0	0.0833333			0
Charlie2a	2095	0	0	0.0833333			0
Charlie2b	3743	0	0	0
Charlie3	205	0	0	0
Charlie30a	467	0	0	0
Charlie30b	620	0	0	0
Charlie31a	812	0	0	0
Charlie32a	266	0	0	0
Charlie4	917	0	0	0
Charlie4a	2908	0	0	0.0833333			0
Charlie4z	6037	0	0	0.0833333			0
Charlie5	2602	0	0	0.166667			0
Charlie6	261	0	0	0
Charlie7	3983	0	0	0
Charlie7a	1465	0	0	0
Charlie7b_Mars	58	0	0	0
Charlie8	4417	0	0	0
Charlie9	1317	0	0	0.0833333			0
Cheshire	1013	0	0	0
Chompy-6_Croc	14	0	0	0
Chompy-7_Croc	17	0	0	0
CR1_Mam	1729	0	0	0
CR1-1_Amn	66	0	0	0
CR1-11_Crp	24	0	0	0
CR1-12_AMi	132	0	0	0
CR1-13_AMi	102	0	0	0
CR1-16_AMi	309	0	0	0
CR1-3_Croc	1348	0	0	0
CR1-8_Crp	5	0	0	0
CR1-L3A_Croc	320	0	0	0
CR1-L3B_Croc	38	0	0	0
CRP1	6	0	0	0
DNA1_Mam	172	0	0	0
ERV24_Prim-int	382	0	0	0
ERV24B_Prim-int	330	0	0	0
ERV3-16A3_I-int	6654	0	1	0.583333			0
ERV3-16A3_LTR	1117	0	0	0
ERVL-B4-int	3521	0	0	0
ERVL-E-int	9067	0	0	0.333333			0
ERVL-int	735	0	0	0
ERVL47-int	167	0	0	0.0833333			0
Eulor8	145	0	0	0
EuthAT-2	1166	0	0	0.0833333			0
EuthAT-N1	82	0	0	0
EuthAT-N1a	51	0	0	0
Eutr10	996	0	0	0
Eutr15	659	0	0	0
Eutr16	524	0	0	0
EUTREP15	197	0	0	0.0833333			0
EUTREP4	301	0	0	0
EUTREP7	279	0	0	0
EutTc1-N1	61	0	0	0
EutTc1-N2	197	0	0	0
FAM	4362	0	0	0
FLAM_A	15391	0	0	0.333333			0
FLAM_C	25202	0	1	0.666667			0
FordPrefect	614	0	0	0
FordPrefect_a	281	0	0	0
FRAM	20741	0	0	0.333333			0
GSAT	39	0	0	0
GSATII	175	0	0	0
GSATX	53	0	0	0
HAL1	21741	0	1	0.583333			0
HAL1b	4461	0	0	0
HAL1M8	2266	0	0	0
HAL1ME	7554	0	0	0.166667			0
Harlequin-int	356	0	0	0
hAT-1_Mam	1483	0	0	0
hAT-16_Crp	23	0	0	0
hAT-4b_Ther	235	0	0	0
hAT-5_Mam	920	0	0	0
hAT-N1_Mam	240	0	0	0
hAT-N1a_Mam	473	0	0	0
Helitron1Na_Mam	332	0	0	0
Helitron1Nb_Mam	361	0	0	0
Helitron2Na_Mam	435	0	0	0
Helitron3Na_Mam	1129	0	0	0.0833333			0
HERV-Fc1_LTR1	17	0	0	0
HERV-Fc1_LTR2	3	0	0	0
HERV-Fc1_LTR3	5	0	0	0
HERV-Fc2_LTR	4	0	0	0
HERV-Fc2-int	4	0	0	0
HERV1_I-int	31	0	0	0
HERV1_LTRa	27	0	0	0
HERV1_LTRb	10	0	0	0
HERV1_LTRc	34	0	0	0
HERV1_LTRd	16	0	0	0
HERV1_LTRe	34	0	0	0
HERV15-int	75	0	0	0.0833333			0
HERV16-int	1928	0	0	0
HERV17-int	674	0	0	0
HERV3-int	230	0	0	0.0833333			0
HERV30-int	33	0	0	0
HERV35I-int	511	0	0	0
HERV4_I-int	294	0	0	0
HERV9-int	187	0	0	0
HERV9N-int	118	0	0	0
HERV9NC-int	117	0	0	0
HERVE_a-int	116	0	0	0
HERVE-int	157	0	0	0.0833333			0
HERVFH19-int	74	0	0	0
HERVFH21-int	96	0	0	0
HERVH-int	4743	0	0	0.0833333			0
HERVH48-int	66	0	0	0
HERVI-int	55	0	0	0
HERVIP10B3-int	166	0	0	0.0833333			0
HERVIP10F-int	196	0	0	0
HERVIP10FH-int	346	0	0	0
HERVK-int	132	0	0	0
HERVK11-int	194	0	0	0.0833333			0
HERVK11D-int	22	0	0	0
HERVK13-int	58	0	0	0
HERVK14-int	365	0	0	0
HERVK14C-int	40	0	0	0
HERVK22-int	302	0	0	0
HERVK3-int	249	0	0	0
HERVK9-int	390	0	0	0
HERVKC4-int	39	0	0	0
HERVL-int	1194	0	0	0.0833333			0
HERVL18-int	440	0	0	0
HERVL32-int	134	0	0	0
HERVL40-int	1390	0	0	0.0833333			0
HERVL66-int	102	0	0	0
HERVL74-int	387	0	0	0.166667			0
HERVP71A-int	167	0	0	0
HERVS71-int	88	0	0	0.0833333			0
HSAT4	100	0	0	0
HSMAR1	724	0	0	0
HSMAR2	1829	0	0	0
HUERS-P1-int	321	0	0	0
HUERS-P2-int	191	0	0	0
HUERS-P3-int	669	0	0	0
HUERS-P3b-int	395	0	0	0
Kanga1	818	0	0	0.0833333			0
Kanga11a	895	0	0	0
Kanga1a	852	0	0	0
Kanga1b	382	0	0	0
Kanga1c	834	0	0	0
Kanga1d	686	0	0	0
Kanga2_a	1568	0	0	0
L1HS	1009	0	0	0.0833333			0
L1M	777	0	0	0
L1M1	7535	0	1	0.666667			0
L1M2	8548	0	0	0.166667			0
L1M2a	415	0	0	0
L1M2a1	116	0	0	0
L1M2b	206	0	0	0
L1M2c	413	0	0	0
L1M3	7391	0	0	0.166667			0
L1M3a	670	0	0	0.0833333			0
L1M3b	557	0	0	0.0833333			0
L1M3c	1055	0	0	0.166667			0
L1M3d	511	0	0	0
L1M3de	492	0	0	0
L1M3e	788	0	0	0.0833333			0
L1M3f	644	0	0	0
L1M4	20506	0	0	0.416667			0
L1M4a1	2711	0	0	0
L1M4a2	2099	0	0	0.333333			0
L1M4b	4268	0	0	0.25			0
L1M4c	3425	0	0	0
L1M5	46104	0	2	1.58333			0
L1M6	5434	0	0	0.0833333			0
L1M6B	740	0	0	0
L1M7	3098	0	0	0.166667			0
L1M8	1752	0	0	0
L1MA1	3348	0	0	0
L1MA10	5147	0	0	0.0833333			0
L1MA2	5709	0	0	0.0833333			0
L1MA3	6966	0	0	0.166667			0
L1MA4	10126	0	0	0.25			0
L1MA4A	5346	0	0	0.166667			0
L1MA5	4148	0	0	0
L1MA5A	3318	0	0	0
L1MA6	5233	0	0	0.333333			0
L1MA7	8568	0	0	0.0833333			0
L1MA8	11075	0	0	0.416667			0
L1MA9	16404	0	0	0.416667			0
L1MB1	6025	0	0	0.333333			0
L1MB2	9131	0	0	0.25			0
L1MB3	17856	0	0	0.25			0
L1MB4	9465	0	0	0.416667			0
L1MB5	10031	0	0	0.0833333			0
L1MB7	23474	1	1	1.16667			0.857143
L1MB8	16765	0	0	0.166667			0
L1MC	7998	0	0	0.25			0
L1MC1	12317	0	0	0.416667			0
L1MC2	6340	0	1	0.666667			0
L1MC3	13222	1	0	0.416667			2.4
L1MC4	24224	0	1	0.583333			0
L1MC4a	10187	0	0	0.25			0
L1MC5	14806	0	1	0.583333			0
L1MC5a	18319	0	1	0.833333			0
L1MCa	6923	0	0	0.0833333			0
L1MCb	2173	0	0	0.0833333			0
L1MCc	3320	0	0	0.166667			0
L1MD	8689	0	0	0.166667			0
L1MD1	6804	0	0	0.166667			0
L1MD2	11081	0	0	0.333333			0
L1MD3	5521	0	0	0
L1MDa	7080	0	0	0
L1MDb	1016	0	0	0
L1ME1	31994	0	1	1.33333			0
L1ME2	13095	0	1	0.583333			0
L1ME2z	7468	0	0	0.166667			0
L1ME3	9340	0	0	0.416667			0
L1ME3A	16162	0	1	0.583333			0
L1ME3B	8454	0	0	0.333333			0
L1ME3C	3348	0	0	0
L1ME3Cz	14559	0	1	0.583333			0
L1ME3D	4406	0	0	0.25			0
L1ME3E	4644	0	0	0.0833333			0
L1ME3F	4639	0	0	0.0833333			0
L1ME3G	19060	1	1	0.75			1.33333
L1ME4a	29864	0	1	0.916667			0
L1ME4b	25150	1	1	1.16667			0.857143
L1ME4c	9597	0	0	0.0833333			0
L1ME5	3486	0	0	0.333333			0
L1MEa	366	0	0	0
L1MEb	1749	0	0	0.0833333			0
L1MEc	18311	0	1	0.583333			0
L1MEd	17185	0	0	0.166667			0
L1MEf	11736	1	1	0.583333			1.71429
L1MEg	13690	0	0	0.25			0
L1MEg1	1034	0	0	0
L1MEg2	761	0	0	0.0833333			0
L1MEh	3089	0	0	0
L1MEi	5382	0	0	0.0833333			0
L1MEj	2430	0	0	0.166667			0
L1P	170	0	0	0
L1P1	2622	0	0	0
L1P2	1011	0	0	0
L1P3	2907	0	0	0
L1P3b	88	0	0	0
L1P4	3758	0	0	0
L1P4a	457	0	0	0.0833333			0
L1P4b	153	0	0	0
L1P4c	107	0	0	0
L1P4d	149	0	0	0
L1P4e	191	0	0	0
L1P5	809	0	0	0
L1PA10	6006	0	0	0.416667			0
L1PA11	3395	0	0	0.0833333			0
L1PA12	1587	0	0	0
L1PA13	7843	0	0	0.416667			0
L1PA14	2529	0	0	0.0833333			0
L1PA15	7144	0	0	0.166667			0
L1PA15-16	1195	0	0	0
L1PA16	12606	0	1	0.833333			0
L1PA17	4455	0	0	0.166667			0
L1PA2	3458	0	0	0
L1PA3	7686	0	0	0.416667			0
L1PA4	9015	0	0	0.333333			0
L1PA5	8860	0	0	0.416667			0
L1PA6	3988	0	0	0
L1PA7	9633	0	0	0.25			0
L1PA8	7311	0	0	0.166667			0
L1PA8A	1793	0	0	0
L1PB	1653	0	0	0
L1PB1	10310	0	0	0.25			0
L1PB2	2543	0	0	0
L1PB3	3284	0	0	0.0833333			0
L1PB4	7306	0	0	0.166667			0
L1PBa	1566	0	0	0.333333			0
L1PBa1	310	0	0	0
L1PBb	311	0	0	0
L1PREC2	6959	0	0	0.166667			0
L2	55157	1	2	1.66667			0.6
L2-1_AMi	949	0	0	0.0833333			0
L2-1_Crp	42	0	0	0
L2-2_Mam	557	0	0	0
L2-3_AMi	11	0	0	0
L2-3_Crp	1749	0	0	0.0833333			0
L2a	170012	2	4	3.83333			0.521739
L2b	93700	1	2	2.33333			0.428571
L2c	129292	2	3	2.91667			0.685714
L2d	28368	0	1	0.75			0
L2d2	53617	1	1	0.833333			1.2
L3	46112	0	1	0.833333			0
L3b	9843	0	0	0
L4_A_Mam	6659	0	0	0.25			0
L4_B_Mam	3332	0	0	0
L4_C_Mam	5094	0	0	0
L5	745	0	0	0
LFSINE_Vert	2331	0	0	0
Looper	559	0	0	0
LOR1-int	1212	0	0	0
LOR1a	852	0	0	0
LOR1b	1133	0	0	0.0833333			0
LTR06	104	0	0	0
LTR1	252	0	0	0
LTR101_Mam	1176	0	0	0
LTR102_Mam	528	0	0	0
LTR103_Mam	762	0	0	0
LTR103b_Mam	621	0	0	0
LTR104_Mam	1986	0	0	0
LTR105_Mam	682	0	0	0.0833333			0
LTR108a_Mam	86	0	0	0
LTR108b_Mam	54	0	0	0
LTR108c_Mam	44	0	0	0.0833333			0
LTR108d_Mam	67	0	0	0
LTR108e_Mam	182	0	0	0
LTR109A2	27	0	0	0
LTR10A	327	0	0	0
LTR10B	82	0	0	0
LTR10B1	171	0	0	0
LTR10B2	107	0	0	0
LTR10C	539	0	0	0.0833333			0
LTR10D	182	0	0	0
LTR10E	293	0	0	0
LTR10F	450	0	0	0
LTR10G	131	0	0	0
LTR12	791	0	0	0
LTR12_	557	0	0	0
LTR12B	178	0	0	0
LTR12C	1842	0	0	0
LTR12D	502	0	0	0
LTR12E	115	0	0	0
LTR12F	653	0	0	0
LTR13	524	0	0	0
LTR13_	48	0	0	0
LTR13A	210	0	0	0
LTR14	96	0	0	0
LTR14A	144	0	0	0
LTR14B	368	0	0	0
LTR14C	137	0	0	0
LTR15	311	0	0	0
LTR16	3080	0	0	0.166667			0
LTR16A	4295	0	0	0.0833333			0
LTR16A1	2734	0	0	0.0833333			0
LTR16A2	1849	0	0	0
LTR16B	702	0	0	0.0833333			0
LTR16B1	1203	0	0	0
LTR16B2	1681	0	0	0.166667			0
LTR16C	6765	0	0	0.0833333			0
LTR16D	1137	0	0	0
LTR16D1	214	0	0	0
LTR16D2	314	0	0	0
LTR16E1	2540	0	0	0
LTR16E2	2368	0	0	0
LTR17	855	0	0	0
LTR18A	198	0	0	0
LTR18B	371	0	0	0
LTR18C	77	0	0	0
LTR19-int	183	0	0	0
LTR19A	457	0	0	0.0833333			0
LTR19B	287	0	0	0
LTR19C	140	0	0	0
LTR1A1	367	0	0	0
LTR1A2	851	0	0	0
LTR1B	349	0	0	0
LTR1B0	92	0	0	0
LTR1B1	174	0	0	0
LTR1C	64	0	0	0
LTR1C1	72	0	0	0
LTR1C3	65	0	0	0.0833333			0
LTR1D	306	0	0	0
LTR1D1	310	0	0	0.0833333			0
LTR1E	300	0	0	0
LTR1F	136	0	0	0
LTR1F1	234	0	0	0
LTR1F2	137	0	0	0
LTR2	897	0	0	0
LTR21A	94	0	0	0
LTR21B	36	0	0	0
LTR21C	22	0	0	0
LTR22	109	0	0	0
LTR22A	170	0	0	0
LTR22B	154	0	0	0
LTR22B1	156	0	0	0
LTR22B2	39	0	0	0
LTR22C	17	0	0	0
LTR22C0	113	0	0	0
LTR22C2	82	0	0	0
LTR22E	118	0	0	0
LTR23	878	0	0	0
LTR23-int	199	0	0	0.0833333			0
LTR24	314	0	0	0
LTR24B	462	0	0	0
LTR24C	377	0	0	0
LTR25	315	0	0	0.0833333			0
LTR25-int	480	0	0	0
LTR26	610	0	0	0
LTR26B	137	0	0	0
LTR26C	316	0	0	0
LTR26D	229	0	0	0
LTR26E	124	0	0	0
LTR27	322	0	0	0
LTR2752	233	0	0	0
LTR27B	151	0	0	0
LTR27C	119	0	0	0
LTR27D	272	0	0	0
LTR27E	222	0	0	0
LTR28	140	0	0	0
LTR28B	264	0	0	0
LTR28C	228	0	0	0
LTR29	730	0	0	0
LTR2B	354	1	0	0			Inf
LTR2C	313	0	0	0
LTR3	97	0	0	0
LTR30	149	0	0	0
LTR31	251	0	0	0
LTR32	1235	0	0	0
LTR33	9406	0	0	0.333333			0
LTR33A	2229	0	0	0
LTR33A_	1779	0	0	0
LTR33B	1635	0	0	0
LTR33C	944	0	0	0
LTR34	271	0	0	0
LTR35	117	0	0	0
LTR35A	95	0	0	0
LTR35B	206	0	0	0
LTR36	505	0	0	0
LTR37-int	1391	0	0	0.0833333			0
LTR37A	2029	0	0	0.0833333			0
LTR37B	2097	0	0	0
LTR38	258	0	0	0
LTR38-int	111	0	0	0
LTR38A1	164	0	0	0
LTR38B	236	0	0	0
LTR38C	132	0	0	0
LTR39	1297	0	0	0.0833333			0
LTR39-int	186	0	0	0
LTR3A	179	0	0	0
LTR3B	90	0	0	0
LTR3B_	276	1	0	0			Inf
LTR4	107	0	0	0
LTR40a	2032	1	0	0			Inf
LTR40A1	580	0	0	0
LTR40b	1142	0	0	0
LTR40c	610	0	0	0
LTR41	1199	0	0	0.0833333			0
LTR41B	868	0	0	0
LTR41C	766	0	0	0
LTR42	338	0	0	0
LTR43	470	0	0	0
LTR43-int	125	0	0	0
LTR43B	250	0	0	0
LTR44	233	0	0	0
LTR45	177	0	0	0
LTR45B	448	0	0	0
LTR45C	473	0	0	0
LTR46	260	0	0	0
LTR46-int	47	0	0	0
LTR47A	696	0	0	0
LTR47A2	287	0	0	0
LTR47B	43	0	0	0
LTR47B2	175	0	0	0
LTR47B3	122	0	0	0
LTR47B4	105	0	0	0
LTR48	1009	0	0	0
LTR48B	1026	0	0	0
LTR49	1584	0	0	0
LTR49-int	2230	0	0	0.0833333			0
LTR5	25	0	0	0
LTR5_Hs	701	0	0	0
LTR50	2597	0	0	0
LTR51	416	0	0	0
LTR52	1109	0	0	0
LTR52-int	174	0	0	0
LTR53	516	0	0	0.0833333			0
LTR53-int	338	0	0	0.0833333			0
LTR53B	198	0	0	0
LTR54	1137	0	0	0
LTR54B	884	0	0	0
LTR55	425	0	0	0
LTR56	1050	0	0	0.0833333			0
LTR57	282	0	0	0
LTR57-int	340	0	0	0
LTR58	76	0	0	0
LTR59	116	0	0	0
LTR5A	306	0	0	0.0833333			0
LTR5B	469	0	0	0.0833333			0
LTR60	38	0	0	0
LTR60B	254	0	0	0
LTR61	200	0	0	0
LTR62	326	0	0	0
LTR64	384	0	0	0
LTR65	477	0	0	0
LTR66	435	0	0	0
LTR67B	3787	0	0	0
LTR68	356	0	0	0
LTR69	147	0	0	0
LTR6A	329	0	0	0
LTR6B	163	0	0	0
LTR7	2427	0	0	0.0833333			0
LTR70	162	0	0	0
LTR71A	170	0	0	0
LTR71B	251	0	0	0
LTR72	161	0	0	0
LTR72B	163	0	0	0
LTR73	229	0	0	0
LTR75	311	0	0	0.0833333			0
LTR75_1	130	0	0	0.0833333			0
LTR75B	204	0	0	0
LTR76	207	0	0	0
LTR77	105	0	0	0
LTR78	4897	1	0	0			Inf
LTR78B	3301	0	0	0.0833333			0
LTR79	4095	0	0	0
LTR7B	888	0	0	0
LTR7C	332	0	0	0
LTR7Y	258	0	0	0
LTR8	3504	0	0	0.25			0
LTR80A	401	0	0	0
LTR80B	513	0	0	0.0833333			0
LTR81	336	0	0	0
LTR81A	853	0	0	0
LTR81AB	275	0	0	0
LTR81B	1161	0	0	0
LTR81C	739	0	0	0
LTR82A	1049	0	0	0
LTR82B	1162	0	0	0
LTR83	736	0	0	0
LTR84a	702	0	0	0
LTR84b	1302	0	0	0
LTR85a	1893	0	0	0
LTR85b	1200	0	0	0.0833333			0
LTR85c	1186	0	0	0
LTR86A1	554	0	0	0.0833333			0
LTR86A2	308	0	0	0
LTR86B1	302	0	0	0
LTR86B2	285	0	0	0
LTR86C	301	0	0	0
LTR87	718	0	0	0
LTR88a	912	0	0	0
LTR88b	1640	0	0	0
LTR88c	1044	0	0	0
LTR89	1101	0	0	0
LTR89B	749	0	0	0.0833333			0
LTR8A	1481	0	0	0.0833333			0
LTR8B	1644	0	0	0.166667			0
LTR9	850	0	0	0
LTR9A1	491	0	0	0
LTR9B	709	0	0	0
LTR9C	172	0	0	0
LTR9D	755	0	0	0.0833333			0
MADE1	8005	0	0	0.166667			0
MADE2	2711	0	0	0
Mam_R4	564	0	0	0
MamGyp-int	695	0	0	0
MamGypLTR1a	1103	0	0	0
MamGypLTR1b	1224	0	0	0
MamGypLTR1c	1168	0	0	0
MamGypLTR1d	777	0	0	0.0833333			0
MamGypLTR2b	879	0	0	0.0833333			0
MamGypLTR2c	1055	0	0	0
MamGypLTR3	680	0	0	0
MamGypLTR3a	1350	0	0	0.0833333			0
MamGypLTR4	724	0	0	0
MamGypsy2-I	2302	0	0	0
MamGypsy2-LTR	916	0	0	0
MamRep137	2500	0	0	0.0833333			0
MamRep1879	1507	0	0	0.166667			0
MamRep1894	709	0	0	0
MamRep38	2167	0	0	0.0833333			0
MamRep4096	1282	0	0	0
MamRep434	2142	0	0	0.166667			0
MamRep488	503	0	0	0
MamRTE1	9028	0	0	0.166667			0
MamRTE2	49	0	0	0
MamSINE1	5945	0	0	0.0833333			0
MamTip1	774	0	0	0
MamTip1b	460	0	0	0
MamTip2	5279	0	0	0.0833333			0
MamTip2b	6841	0	0	0
MamTip3	1176	0	0	0.0833333			0
MamTip3B	836	0	0	0
MARE10	81	0	0	0
MARE4	312	0	0	0
MARE6	187	0	0	0
MARNA	3187	0	0	0
MER101	370	0	0	0
MER101-int	1241	0	0	0.166667			0
MER101B	269	0	0	0
MER102a	3088	0	0	0
MER102b	3205	0	0	0.0833333			0
MER102c	3172	0	0	0.166667			0
MER103C	9080	0	0	0.0833333			0
MER104	2260	0	0	0.0833333			0
MER105	730	0	0	0
MER106A	740	0	0	0
MER106B	834	0	0	0
MER107	361	0	0	0
MER110	802	0	0	0
MER110-int	412	0	0	0
MER110A	633	0	0	0
MER112	4569	0	0	0
MER113	3816	0	0	0.166667			0
MER113A	2109	0	0	0
MER115	2559	0	0	0
MER117	4434	0	0	0
MER119	1221	0	0	0
MER11A	992	0	0	0.25			0
MER11B	562	0	0	0
MER11C	885	0	0	0
MER11D	267	0	0	0
MER121	941	0	0	0
MER121B	70	0	0	0
MER127	213	0	0	0
MER132	37	0	0	0
MER1A	3307	0	0	0.166667			0
MER1B	5525	0	0	0.0833333			0
MER2	9338	0	0	0.166667			0
MER20	17280	0	0	0.166667			0
MER20B	4240	0	0	0
MER21-int	1022	0	0	0.0833333			0
MER21A	2062	0	0	0.0833333			0
MER21B	2871	0	0	0.0833333			0
MER21C	5724	0	0	0.25			0
MER2B	2101	0	0	0
MER3	11144	0	0	0
MER30	4256	0	0	0.166667			0
MER30B	255	0	0	0
MER31-int	1172	0	0	0.0833333			0
MER31A	1379	0	0	0
MER31B	1525	0	0	0
MER33	9845	0	0	0.166667			0
MER34	1355	0	0	0
MER34-int	394	0	0	0
MER34A	1513	0	0	0.0833333			0
MER34A1	804	0	0	0
MER34B	668	0	0	0
MER34B-int	633	0	0	0
MER34C	206	0	0	0
MER34C_	685	0	0	0
MER34C2	613	0	0	0
MER34D	254	0	0	0
MER39	3390	0	0	0.0833333			0
MER39B	1222	0	0	0
MER4-int	2534	0	0	0
MER41-int	1356	0	0	0
MER41A	2640	1	0	0.0833333			12
MER41B	2941	4	0	0.416667			9.6
MER41C	863	0	0	0
MER41D	488	0	0	0.0833333			0
MER41E	365	0	0	0
MER41G	120	0	0	0
MER44A	2404	0	0	0
MER44B	2176	0	0	0
MER44C	1126	0	0	0
MER44D	657	0	0	0
MER45A	3563	0	0	0.0833333			0
MER45B	1331	0	0	0
MER45C	1235	0	0	0
MER45R	661	0	0	0
MER46C	2870	0	0	0
MER47A	2639	0	0	0.0833333			0
MER47B	623	0	0	0
MER47C	791	0	0	0
MER48	196	0	0	0
MER49	1428	0	0	0
MER4A	890	0	0	0.0833333			0
MER4A1	2314	0	0	0.0833333			0
MER4A1_	416	0	0	0.0833333			0
MER4B	1788	0	0	0
MER4B-int	1480	0	0	0.166667			0
MER4C	697	0	0	0
MER4CL34	933	0	0	0
MER4D	1373	0	0	0
MER4D0	457	0	0	0
MER4D1	1595	0	0	0.0833333			0
MER4E	746	0	0	0
MER4E1	1092	0	0	0
MER50	2591	0	0	0
MER50-int	507	0	0	0
MER50B	700	0	0	0
MER50C	83	0	0	0
MER51-int	544	0	0	0
MER51A	955	0	0	0
MER51B	725	0	0	0
MER51C	192	0	0	0
MER51D	171	0	0	0
MER51E	242	0	0	0
MER52-int	389	0	0	0
MER52A	1465	0	0	0
MER52C	399	0	0	0.0833333			0
MER52D	661	0	0	0
MER53	6020	0	0	0.0833333			0
MER54A	774	0	0	0.0833333			0
MER54B	438	0	0	0
MER57-int	1041	0	0	0
MER57A-int	1744	0	0	0.166667			0
MER57A1	1093	0	0	0.0833333			0
MER57B1	1033	0	0	0
MER57B2	1145	0	0	0
MER57C1	195	0	0	0
MER57C2	472	0	0	0
MER57D	464	0	0	0
MER57E1	512	0	0	0
MER57E2	80	0	0	0
MER57E3	277	0	0	0
MER57F	424	0	0	0
MER58A	13824	0	0	0
MER58B	7134	1	0	0.25			4
MER58C	2642	0	0	0
MER58D	1174	0	0	0.0833333			0
MER5A	35585	0	1	0.583333			0
MER5A1	16237	0	0	0.166667			0
MER5B	25480	0	0	0.416667			0
MER5C	1374	0	0	0
MER5C1	627	0	0	0
MER6	826	0	0	0
MER61-int	819	0	0	0.0833333			0
MER61A	813	0	0	0.0833333			0
MER61B	435	0	0	0
MER61C	316	0	0	0
MER61D	269	0	0	0
MER61E	320	0	0	0
MER61F	167	0	0	0
MER63A	3616	0	0	0.0833333			0
MER63B	2472	0	0	0
MER63C	904	0	0	0
MER63D	1752	0	0	0
MER65-int	1089	0	0	0
MER65A	1485	0	0	0.0833333			0
MER65B	211	0	0	0
MER65C	700	0	0	0
MER65D	525	0	0	0
MER66-int	727	0	0	0
MER66A	340	0	0	0
MER66B	1486	0	0	0.0833333			0
MER66C	603	0	0	0
MER66D	249	0	0	0
MER67A	481	0	0	0
MER67B	498	0	0	0
MER67C	1703	0	0	0.0833333			0
MER67D	1055	0	0	0
MER68	1529	0	0	0
MER68-int	385	0	0	0
MER68B	475	0	0	0
MER68C	165	0	0	0
MER6A	1034	0	0	0.166667			0
MER6B	693	0	0	0
MER6C	168	0	0	0
MER70-int	230	0	0	0.0833333			0
MER70A	542	0	0	0
MER70B	995	0	0	0
MER70C	279	0	0	0
MER72	793	0	0	0
MER72B	198	0	0	0
MER73	288	0	0	0
MER74A	1625	0	0	0.166667			0
MER74B	958	0	0	0
MER74C	234	0	0	0
MER75	485	0	0	0
MER75A	92	0	0	0
MER75B	124	0	0	0
MER76	728	0	0	0
MER76-int	149	0	0	0
MER77	1373	0	0	0.166667			0
MER77B	1318	0	0	0
MER8	2006	0	0	0
MER81	3748	0	0	0
MER83	516	0	0	0
MER83A-int	80	0	0	0
MER83B	150	0	0	0
MER83B-int	257	0	0	0
MER83C	156	0	0	0
MER84	364	0	0	0.0833333			0
MER84-int	116	0	0	0
MER85	929	0	0	0.0833333			0
MER87	166	0	0	0
MER87B	211	0	0	0
MER88	113	0	0	0
MER89	1436	1	0	0.0833333			12
MER89-int	785	0	0	0
MER90	727	0	0	0
MER90a	1265	0	0	0.0833333			0
MER91A	3694	0	0	0.0833333			0
MER91B	1476	0	0	0
MER91C	1665	0	0	0
MER92-int	985	0	0	0
MER92A	156	0	0	0
MER92B	832	0	0	0
MER92C	125	1	0	0			Inf
MER92D	226	0	0	0
MER94	4852	0	0	0
MER94B	634	0	0	0
MER95	141	0	0	0
MER96	1291	0	0	0
MER96B	2245	0	0	0
MER97a	280	0	0	0
MER97b	181	0	0	0
MER97c	211	0	0	0
MER97d	138	0	0	0
MER99	301	0	0	0.0833333			0
MER9a1	351	0	0	0
MER9a2	322	0	0	0.0833333			0
MER9a3	595	0	0	0
MER9B	39	0	0	0
Merlin1_HS	56	0	0	0
MERX	442	0	0	0
MIR	177613	0	4	3.66667			0
MIR1_Amn	12053	0	0	0.25			0
MIR3	89786	1	2	1.58333			0.631579
MIRb	228856	2	4	4.16667			0.48
MIRc	103104	2	2	1.58333			1.26316
MLT-int	417	0	0	0
MLT1-int	267	0	0	0.0833333			0
MLT1A	9313	0	0	0.0833333			0
MLT1A-int	448	0	0	0
MLT1A0	21288	0	1	0.75			0
MLT1A0-int	953	0	0	0
MLT1A1	6913	0	0	0
MLT1A1-int	462	0	0	0
MLT1B	18094	0	1	0.75			0
MLT1B-int	567	0	0	0
MLT1C	6716	0	1	0.583333			0
MLT1C-int	130	0	0	0
MLT1C2	16393	0	1	0.583333			0
MLT1C2-int	436	0	0	0
MLT1D	19733	0	1	1			0
MLT1D-int	598	0	0	0
MLT1E	922	0	0	0
MLT1E-int	12	0	0	0
MLT1E1	1065	0	0	0
MLT1E1-int	45	0	0	0
MLT1E1A	3422	0	0	0
MLT1E1A-int	84	0	0	0
MLT1E2	4091	0	0	0.0833333			0
MLT1E2-int	128	0	0	0
MLT1E3	2066	0	0	0.0833333			0
MLT1E3-int	74	0	0	0
MLT1F	4411	0	0	0.166667			0
MLT1F-int	530	0	0	0.0833333			0
MLT1F1	3329	0	0	0.166667			0
MLT1F1-int	160	0	0	0
MLT1F2	6215	1	0	0.0833333			12
MLT1F2-int	327	0	0	0
MLT1G	2894	0	0	0.0833333			0
MLT1G-int	185	0	0	0
MLT1G1	3680	0	0	0.333333			0
MLT1G1-int	299	0	0	0
MLT1G3	2818	0	0	0
MLT1G3-int	246	0	0	0
MLT1H	10252	0	0	0.0833333			0
MLT1H-int	836	0	0	0
MLT1H1	3756	0	0	0
MLT1H1-int	426	0	0	0.0833333			0
MLT1H2	4849	1	0	0.0833333			12
MLT1H2-int	354	0	0	0
MLT1I	11268	0	0	0
MLT1I-int	829	0	0	0.0833333			0
MLT1J	15494	2	0	0.166667			12
MLT1J-int	1457	0	0	0
MLT1J1	5003	0	0	0
MLT1J1-int	476	0	0	0
MLT1J2	6991	0	0	0
MLT1J2-int	596	0	0	0
MLT1K	17999	0	0	0.333333			0
MLT1K-int	208	0	0	0
MLT1L	12248	0	0	0
MLT1L-int	112	0	0	0
MLT1M	2329	0	0	0
MLT1M-int	1	0	0	0
MLT1N2	5816	0	0	0
MLT1N2-int	74	0	0	0
MLT1O	5156	0	0	0
MLT1O-int	12	0	0	0
MLT2A1	3849	0	0	0
MLT2A2	3928	0	0	0
MLT2B1	4532	0	0	0.25			0
MLT2B2	2229	0	0	0.0833333			0
MLT2B3	3363	0	0	0.166667			0
MLT2B4	4762	0	0	0
MLT2B5	383	0	0	0
MLT2C1	2710	0	0	0
MLT2C2	1378	0	0	0
MLT2D	4584	0	0	0.0833333			0
MLT2E	405	0	0	0
MLT2F	1946	1	0	0			Inf
MST-int	235	0	0	0
MSTA	20293	0	0	0.25			0
MSTA-int	2664	0	0	0.0833333			0
MSTA1	563	0	0	0
MSTA1-int	29	0	0	0
MSTB	8800	0	0	0
MSTB-int	900	0	0	0
MSTB1	4944	0	0	0.166667			0
MSTB1-int	230	0	0	0
MSTB2	1621	0	0	0.0833333			0
MSTB2-int	94	0	0	0
MSTC	3291	0	0	0
MSTC-int	210	0	0	0
MSTD	7813	0	0	0.25			0
MSTD-int	751	0	0	0
OldhAT1	4404	0	0	0.0833333			0
ORSL	1252	0	0	0
ORSL-2a	376	0	0	0
ORSL-2b	733	0	0	0.0833333			0
PABL_A	544	0	0	0
PABL_A-int	346	0	0	0
PABL_B	393	0	0	0.166667			0
PABL_B-int	252	0	0	0
Penelope1_Vert	1123	0	0	0
Plat_L3	3386	0	0	0
PRIMA4_LTR	349	0	0	0
PRIMA4-int	384	0	0	0
PRIMA41-int	406	0	0	0
PRIMAX-int	74	0	0	0
PrimLTR79	136	0	0	0
REP522	294	0	0	0
Ricksha	372	0	0	0
Ricksha_0	384	0	0	0
Ricksha_a	57	0	0	0
Ricksha_b	118	0	0	0
Ricksha_c	983	0	0	0
SST1	601	0	0	0.0833333			0
SVA_A	1229	0	0	0
SVA_B	727	0	0	0
SVA_C	423	0	0	0
SVA_D	1232	0	0	0.0833333			0
SVA_E	703	0	0	0
SVA_F	1009	0	0	0
TAR1	152	0	0	0
THE1-int	183	0	0	0
THE1A	4308	0	0	0
THE1A-int	386	0	0	0
THE1B	22924	1	1	0.666667			1.5
THE1B-int	1686	0	0	0.0833333			0
THE1C	10046	0	0	0.25			0
THE1C-int	1397	0	0	0.25			0
THE1D	12935	0	0	0.25			0
THE1D-int	1983	0	0	0.0833333			0
Tigger1	6989	0	0	0.166667			0
Tigger10	1481	0	0	0.0833333			0
Tigger11a	419	0	0	0
Tigger12	910	0	0	0.0833333			0
Tigger12A	748	0	0	0.0833333			0
Tigger12c	865	0	0	0.0833333			0
Tigger13a	3189	0	0	0
Tigger14a	1312	0	0	0.0833333			0
Tigger15a	4892	1	0	0.0833333			12
Tigger16a	1822	0	0	0
Tigger16b	1342	0	0	0
Tigger17	54	0	0	0
Tigger17a	2457	0	0	0
Tigger17b	94	0	0	0
Tigger17c	347	0	0	0
Tigger17d	336	0	0	0
Tigger18a	1273	0	0	0
Tigger19a	3637	0	0	0.0833333			0
Tigger19b	3685	0	0	0
Tigger1a_Art	315	0	0	0
Tigger1a_Mars	45	0	0	0
Tigger2	2217	0	0	0
Tigger20a	1378	0	0	0
Tigger21a	173	0	0	0
Tigger22N1	1102	0	0	0
Tigger23a	580	0	0	0
Tigger2a	3391	0	0	0.166667			0
Tigger2b_Pri	2191	0	0	0.25			0
Tigger3	1057	0	0	0.0833333			0
Tigger3a	5480	1	0	0.25			4
Tigger3b	6456	0	0	0.166667			0
Tigger3c	2425	0	0	0.166667			0
Tigger3d	696	0	0	0
Tigger4	1190	0	0	0.0833333			0
Tigger4a	3595	0	0	0.166667			0
Tigger4b	2565	0	0	0.0833333			0
Tigger5	529	0	0	0
Tigger5b	2854	0	0	0
Tigger6	254	0	0	0
Tigger6a	699	0	0	0.0833333			0
Tigger6b	179	0	0	0
Tigger7	2978	0	0	0.0833333			0
Tigger8	959	0	0	0
Tigger9a	1043	0	0	0
Tigger9b	774	0	0	0.0833333			0
UCON105	642	0	0	0
UCON11	45	0	0	0
UCON23	31	0	0	0
UCON29	235	0	0	0
UCON33	136	0	0	0
UCON34	339	0	0	0
UCON37	172	0	0	0
UCON38	208	0	0	0
UCON39	107	0	0	0
UCON40	245	0	0	0
UCON44	360	0	0	0
UCON49	109	0	0	0
UCON55	412	0	0	0
UCON69	29	0	0	0
UCON73	259	0	0	0
UCON80	43	0	0	0
UCON81	40	0	0	0
UCON86	70	0	0	0
UCON89	50	0	0	0
X1_DNA	710	0	0	0
X1_LINE	83	0	0	0
X1_LR	15	0	0	0
X10b_DNA	308	0	0	0
X11_DNA	267	0	0	0
X12_DNA	1379	0	0	0
X12_LINE	227	0	0	0
X13_LINE	148	0	0	0
X15_LINE	243	0	0	0
X17_LINE	965	0	0	0
X2_LINE	188	0	0	0
X20_LINE	162	0	0	0
X21_LINE	47	0	0	0
X22_DNA	25	0	0	0
X24_LINE	568	0	0	0
X26_DNA	971	0	0	0
X32_DNA	327	0	0	0
X33a_DNA	69	0	0	0
X4a_DNA	182	0	0	0
X4b_DNA	708	0	0	0
X5a_DNA	429	0	0	0
X5B_LINE	75	0	0	0
X6a_DNA	1005	0	0	0
X6A_LINE	1055	0	0	0
X6b_DNA	987	0	0	0
X6B_LINE	891	0	0	0
X7A_LINE	937	0	0	0
X7B_LINE	940	0	0	0
X7C_LINE	621	0	0	0.166667			0
X7D_LINE	58	0	0	0
X8_LINE	231	0	0	0
X9_LINE	670	0	0	0
X9b_DNA	606	0	0	0
Zaphod	2325	0	0	0
Zaphod2	875	0	0	0.166667			0
Zaphod3	1235	0	0	0.0833333			0
Zaphod4a	394	0	0	0
Zaphod5a	80	0	0	0
Zaphod5b	74	0	0	0

## Sheet: Pt - RepeatFamily
RepeatFamily	rmsk	observed	expected	TrueMean	p.value	p.adjust.value	obsOnTrueMean
centr	2668	20	2	1.58333	6.08155e-14	3.04078e-12	12.6316
ERV1	174962	9	5	5.41667	0.0680908	1	1.66154
ERVL-MaLR	354559	5	8	8.33333	0.90037	1	0.6
L1	922278	5	30	30.1667	1	1	0.165746
L2	534592	7	12	12.4167	0.954179	1	0.563758
MIR	611412	5	11	11.1667	0.984896	1	0.447761
5S-Deu-L2	2633	0	0	0
acro	86	0	0	0.0833333			0
Alu	1238490	4	43	43.0833			0.0928433
CR1	69667	0	1	1			0
Dong-R4	564	0	0	0
ERV1?	1580	0	0	0.0833333			0
ERVK	10432	1	1	0.666667			1.5
ERVL	166194	2	5	4.91667			0.40678
ERVL?	3989	0	0	0.0833333			0
Gypsy	18238	0	0	0.25			0
Gypsy?	7875	0	0	0.0833333			0
hAT	9155	0	0	0.166667			0
hAT-Ac	5742	0	0	0.166667			0
hAT-Blackjack	20140	0	0	0.0833333			0
hAT-Charlie	271492	1	4	4.16667			0.24
hAT-Tag1	2403	0	0	0
hAT-Tip100	54706	1	1	0.916667			1.09091
hAT-Tip100?	2961	0	0	0.166667			0
hAT?	2076	0	0	0.0833333			0
Helitron	1822	0	0	0.0833333			0
Helitron?	435	0	0	0
Jockey	227	0	0	0
Kolobok	235	0	0	0
L1-Tx1	187	0	0	0
Merlin	56	0	0	0
MULE-MuDR	1914	0	0	0
Penelope	1123	0	0	0
PIF-Harbinger	31	0	0	0
PiggyBac	2189	0	0	0.0833333			0
PiggyBac?	301	0	0	0
RTE-BovB	9077	0	0	0.166667			0
RTE-X	15830	0	0	0.25			0
SVA	5323	0	0	0.0833333			0
TcMar	1851	0	0	0
TcMar-Mariner	16701	0	0	0.166667			0
TcMar-Pogo	37	0	0	0
TcMar-Tc1	654	0	0	0
TcMar-Tc2	8295	0	0	0.166667			0
TcMar-Tigger	122740	2	3	3.33333			0.6
TcMar?	170	0	0	0
telo	446	0	0	0
tRNA	2337	0	0	0
tRNA-Deu	671	0	0	0
tRNA-RTE	5945	0	0	0.0833333			0

## Sheet: Pt - RepeatType
RepeatType	rmsk	observed	expected	TrueMean	p.value	p.adjust.value	obsOnTrueMean
Satellite	3200	20	2	1.66667	6.14047e-14	6.14047e-13	12
LINE	1553545	12	44	44.0833	1	1	0.272212
LTR	737829	17	20	19.9167	0.778929	1	0.853556
SINE	1861482	9	54	54.3333	1	1	0.165644
DNA	523024	4	10	9.66667			0.413793
DNA?	825	0	0	0
RC	1822	0	0	0.0833333			0
RC?	435	0	0	0
Retroposon	5323	0	0	0.0833333			0
SINE?	6	0	0	0

## Sheet: DAC - RepeatName
RepeatName	rmsk	observed	expected	TrueMean	p.value	p.adjust.value	obsOnTrueMean
ACRO1	86	0	0	0
ALR/Alpha	1700	3	0	0.416667			7.2
Alu	8195	0	0	0
AluJb	121115	0	1	1			0
AluJo	47320	1	0	0.25			4
AluJr	117446	1	1	1.16667			0.857143
AluJr4	12658	0	0	0
AluSc	38726	0	0	0.166667			0
AluSc5	4259	0	0	0
AluSc8	21085	0	0	0.333333			0
AluSg	44393	1	1	0.666667			1.5
AluSg4	12565	0	0	0
AluSg7	6031	0	0	0.0833333			0
AluSp	67237	0	1	1			0
AluSq	12718	0	0	0.25			0
AluSq10	1575	0	0	0.0833333			0
AluSq2	53394	0	1	0.666667			0
AluSq4	1683	0	0	0
AluSx	129556	0	2	1.83333			0
AluSx1	110941	0	1	1.16667			0
AluSx3	40018	0	0	0.416667			0
AluSx4	12119	0	0	0.0833333			0
AluSz	122105	0	1	1.41667			0
AluSz6	42260	0	1	0.666667			0
AluY	101596	0	1	0.833333			0
AluYa5	3853	0	0	0
AluYa8	405	0	0	0
AluYb8	2715	0	0	0
AluYb9	383	0	0	0
AluYc	6889	0	0	0.0833333			0
AluYc3	581	0	0	0
AluYd8	229	0	0	0
AluYe5	1343	0	0	0
AluYe6	199	0	0	0
AluYf1	2082	0	0	0
AluYg6	857	0	0	0
AluYh3	665	0	0	0
AluYh3a3	161	0	0	0
AluYh7	502	0	0	0
AluYh9	178	0	0	0
AluYi6	462	0	0	0
AluYi6_4d	44	0	0	0
AluYj4	2913	0	0	0.166667			0
AluYk11	176	0	0	0
AluYk12	100	0	0	0
AluYk2	6900	0	0	0
AluYk3	6210	0	0	0.0833333			0
AluYk4	1117	0	0	0
AluYm1	4835	0	0	0
AmnSINE1	2633	0	0	0
AmnSINE2	671	0	0	0
Arthur1	2360	0	0	0
Arthur1A	1183	0	0	0
Arthur1B	2347	0	0	0.0833333			0
Arthur1C	727	0	0	0
Arthur2	1016	0	0	0
BLACKJACK	2162	0	0	0.0833333			0
Chap1_Mam	498	0	0	0
Chap1a_Mam	1431	0	0	0
Charlie1	1924	0	0	0
Charlie10	1151	0	0	0
Charlie10a	307	0	0	0
Charlie10b	276	0	0	0
Charlie11	112	0	0	0
Charlie12	20	0	0	0
Charlie13a	561	0	0	0
Charlie13b	408	0	0	0
Charlie14a	521	0	0	0
Charlie15a	3250	0	0	0
Charlie15b	1942	0	0	0
Charlie16	1476	0	0	0
Charlie16a	1474	0	0	0
Charlie17	550	0	0	0
Charlie17a	1251	0	0	0
Charlie17b	543	0	0	0
Charlie18a	2509	0	0	0.0833333			0
Charlie19a	1620	0	0	0
Charlie1a	5856	0	0	0.0833333			0
Charlie1b	3087	0	0	0
Charlie20a	891	0	0	0
Charlie21a	772	0	0	0
Charlie22a	1121	0	0	0.0833333			0
Charlie23a	1506	0	0	0
Charlie24	1289	0	0	0
Charlie25	1094	0	0	0
Charlie26a	517	0	0	0
Charlie29a	986	0	0	0
Charlie29b	1465	0	0	0
Charlie2a	2095	0	0	0
Charlie2b	3743	0	0	0.0833333			0
Charlie3	205	0	0	0
Charlie30a	467	0	0	0
Charlie30b	620	0	0	0
Charlie31a	812	0	0	0
Charlie32a	266	0	0	0
Charlie4	917	0	0	0
Charlie4a	2908	0	0	0
Charlie4z	6037	0	0	0.0833333			0
Charlie5	2602	0	0	0
Charlie6	261	0	0	0
Charlie7	3983	0	0	0.0833333			0
Charlie7a	1465	0	0	0
Charlie7b_Mars	58	0	0	0
Charlie8	4417	0	0	0
Charlie9	1317	0	0	0.0833333			0
Cheshire	1013	0	0	0
Chompy-6_Croc	14	0	0	0
Chompy-7_Croc	17	0	0	0
CR1_Mam	1729	0	0	0
CR1-1_Amn	66	0	0	0
CR1-11_Crp	24	0	0	0
CR1-12_AMi	132	0	0	0
CR1-13_AMi	102	0	0	0
CR1-16_AMi	309	0	0	0
CR1-3_Croc	1348	0	0	0
CR1-8_Crp	5	0	0	0
CR1-L3A_Croc	320	0	0	0
CR1-L3B_Croc	38	0	0	0
CRP1	6	0	0	0
DNA1_Mam	172	0	0	0
ERV24_Prim-int	382	0	0	0.0833333			0
ERV24B_Prim-int	330	0	0	0
ERV3-16A3_I-int	6654	0	0	0
ERV3-16A3_LTR	1117	0	0	0
ERVL-B4-int	3521	0	0	0
ERVL-E-int	9067	0	0	0
ERVL-int	735	0	0	0
ERVL47-int	167	0	0	0
Eulor8	145	0	0	0
EuthAT-2	1166	0	0	0
EuthAT-N1	82	0	0	0
EuthAT-N1a	51	0	0	0
Eutr10	996	0	0	0
Eutr15	659	0	0	0
Eutr16	524	0	0	0
EUTREP15	197	0	0	0.0833333			0
EUTREP4	301	0	0	0
EUTREP7	279	0	0	0
EutTc1-N1	61	0	0	0
EutTc1-N2	197	0	0	0
FAM	4362	0	0	0.166667			0
FLAM_A	15391	0	0	0.166667			0
FLAM_C	25202	0	0	0.166667			0
FordPrefect	614	0	0	0
FordPrefect_a	281	0	0	0
FRAM	20741	0	0	0.0833333			0
GSAT	39	0	0	0
GSATII	175	0	0	0
GSATX	53	0	0	0
HAL1	21741	0	0	0.0833333			0
HAL1b	4461	0	0	0.0833333			0
HAL1M8	2266	0	0	0
HAL1ME	7554	0	0	0
Harlequin-int	356	0	0	0
hAT-1_Mam	1483	0	0	0
hAT-16_Crp	23	0	0	0
hAT-4b_Ther	235	0	0	0
hAT-5_Mam	920	0	0	0
hAT-N1_Mam	240	0	0	0
hAT-N1a_Mam	473	0	0	0
Helitron1Na_Mam	332	0	0	0
Helitron1Nb_Mam	361	0	0	0
Helitron2Na_Mam	435	0	0	0
Helitron3Na_Mam	1129	0	0	0
HERV-Fc1_LTR1	17	0	0	0
HERV-Fc1_LTR2	3	0	0	0
HERV-Fc1_LTR3	5	0	0	0
HERV-Fc2_LTR	4	0	0	0
HERV-Fc2-int	4	0	0	0
HERV1_I-int	31	0	0	0
HERV1_LTRa	27	0	0	0
HERV1_LTRb	10	0	0	0
HERV1_LTRc	34	0	0	0
HERV1_LTRd	16	0	0	0
HERV1_LTRe	34	0	0	0
HERV15-int	75	0	0	0
HERV16-int	1928	0	0	0
HERV17-int	674	0	0	0
HERV3-int	230	0	0	0
HERV30-int	33	0	0	0
HERV35I-int	511	0	0	0
HERV4_I-int	294	0	0	0
HERV9-int	187	0	0	0
HERV9N-int	118	0	0	0
HERV9NC-int	117	0	0	0
HERVE_a-int	116	0	0	0
HERVE-int	157	0	0	0
HERVFH19-int	74	0	0	0
HERVFH21-int	96	0	0	0
HERVH-int	4743	0	0	0
HERVH48-int	66	0	0	0
HERVI-int	55	0	0	0
HERVIP10B3-int	166	0	0	0
HERVIP10F-int	196	0	0	0
HERVIP10FH-int	346	0	0	0
HERVK-int	132	0	0	0
HERVK11-int	194	0	0	0
HERVK11D-int	22	0	0	0
HERVK13-int	58	0	0	0
HERVK14-int	365	0	0	0
HERVK14C-int	40	0	0	0
HERVK22-int	302	0	0	0
HERVK3-int	249	0	0	0
HERVK9-int	390	0	0	0
HERVKC4-int	39	0	0	0
HERVL-int	1194	0	0	0
HERVL18-int	440	0	0	0
HERVL32-int	134	0	0	0
HERVL40-int	1390	0	0	0
HERVL66-int	102	0	0	0
HERVL74-int	387	0	0	0
HERVP71A-int	167	0	0	0
HERVS71-int	88	0	0	0
HSAT4	100	0	0	0
HSMAR1	724	0	0	0
HSMAR2	1829	0	0	0
HUERS-P1-int	321	0	0	0.0833333			0
HUERS-P2-int	191	0	0	0
HUERS-P3-int	669	0	0	0
HUERS-P3b-int	395	0	0	0
Kanga1	818	0	0	0
Kanga11a	895	0	0	0
Kanga1a	852	0	0	0
Kanga1b	382	0	0	0
Kanga1c	834	0	0	0
Kanga1d	686	0	0	0
Kanga2_a	1568	0	0	0
L1HS	1009	0	0	0
L1M	777	0	0	0
L1M1	7535	0	0	0.166667			0
L1M2	8548	0	0	0.0833333			0
L1M2a	415	0	0	0
L1M2a1	116	0	0	0
L1M2b	206	0	0	0
L1M2c	413	0	0	0
L1M3	7391	0	0	0
L1M3a	670	0	0	0
L1M3b	557	0	0	0
L1M3c	1055	0	0	0
L1M3d	511	0	0	0
L1M3de	492	0	0	0
L1M3e	788	0	0	0
L1M3f	644	0	0	0
L1M4	20506	0	0	0.25			0
L1M4a1	2711	0	0	0.0833333			0
L1M4a2	2099	0	0	0.166667			0
L1M4b	4268	0	0	0
L1M4c	3425	0	0	0.0833333			0
L1M5	46104	0	0	0.333333			0
L1M6	5434	0	0	0
L1M6B	740	0	0	0.0833333			0
L1M7	3098	0	0	0
L1M8	1752	0	0	0
L1MA1	3348	0	0	0
L1MA10	5147	0	0	0.0833333			0
L1MA2	5709	0	0	0
L1MA3	6966	0	0	0.0833333			0
L1MA4	10126	0	0	0
L1MA4A	5346	0	0	0
L1MA5	4148	0	0	0
L1MA5A	3318	0	0	0
L1MA6	5233	0	0	0
L1MA7	8568	0	0	0
L1MA8	11075	0	0	0.0833333			0
L1MA9	16404	0	0	0.0833333			0
L1MB1	6025	0	0	0
L1MB2	9131	0	0	0.0833333			0
L1MB3	17856	0	0	0.0833333			0
L1MB4	9465	0	0	0
L1MB5	10031	0	0	0
L1MB7	23474	0	0	0.25			0
L1MB8	16765	0	0	0.333333			0
L1MC	7998	0	0	0.0833333			0
L1MC1	12317	0	0	0.0833333			0
L1MC2	6340	0	0	0.0833333			0
L1MC3	13222	0	0	0
L1MC4	24224	0	0	0.0833333			0
L1MC4a	10187	0	0	0
L1MC5	14806	0	0	0.0833333			0
L1MC5a	18319	0	0	0.166667			0
L1MCa	6923	0	0	0.0833333			0
L1MCb	2173	0	0	0
L1MCc	3320	0	0	0.0833333			0
L1MD	8689	0	0	0
L1MD1	6804	0	0	0.0833333			0
L1MD2	11081	0	0	0.0833333			0
L1MD3	5521	0	0	0.0833333			0
L1MDa	7080	0	0	0.0833333			0
L1MDb	1016	0	0	0
L1ME1	31994	0	0	0.333333			0
L1ME2	13095	0	0	0
L1ME2z	7468	0	0	0
L1ME3	9340	0	0	0
L1ME3A	16162	0	0	0.166667			0
L1ME3B	8454	0	0	0
L1ME3C	3348	0	0	0
L1ME3Cz	14559	0	0	0.0833333			0
L1ME3D	4406	0	0	0
L1ME3E	4644	0	0	0.0833333			0
L1ME3F	4639	0	0	0
L1ME3G	19060	0	0	0.0833333			0
L1ME4a	29864	0	0	0.25			0
L1ME4b	25150	0	0	0.166667			0
L1ME4c	9597	0	0	0.0833333			0
L1ME5	3486	0	0	0.0833333			0
L1MEa	366	0	0	0
L1MEb	1749	0	0	0
L1MEc	18311	0	0	0.25			0
L1MEd	17185	0	0	0.25			0
L1MEf	11736	0	0	0.25			0
L1MEg	13690	0	0	0.25			0
L1MEg1	1034	0	0	0
L1MEg2	761	0	0	0
L1MEh	3089	0	0	0.166667			0
L1MEi	5382	0	0	0
L1MEj	2430	0	0	0
L1P	170	0	0	0
L1P1	2622	0	0	0
L1P2	1011	0	0	0
L1P3	2907	0	0	0
L1P3b	88	0	0	0
L1P4	3758	0	0	0
L1P4a	457	0	0	0
L1P4b	153	0	0	0
L1P4c	107	0	0	0
L1P4d	149	0	0	0
L1P4e	191	0	0	0
L1P5	809	0	0	0
L1PA10	6006	0	0	0
L1PA11	3395	0	0	0.0833333			0
L1PA12	1587	0	0	0
L1PA13	7843	0	0	0.25			0
L1PA14	2529	0	0	0
L1PA15	7144	0	0	0.0833333			0
L1PA15-16	1195	0	0	0
L1PA16	12606	0	0	0
L1PA17	4455	0	0	0.0833333			0
L1PA2	3458	0	0	0
L1PA3	7686	0	0	0
L1PA4	9015	0	0	0
L1PA5	8860	0	0	0
L1PA6	3988	0	0	0
L1PA7	9633	0	0	0.25			0
L1PA8	7311	0	0	0
L1PA8A	1793	0	0	0
L1PB	1653	0	0	0
L1PB1	10310	0	0	0
L1PB2	2543	0	0	0
L1PB3	3284	0	0	0
L1PB4	7306	0	0	0.0833333			0
L1PBa	1566	0	0	0
L1PBa1	310	0	0	0
L1PBb	311	0	0	0
L1PREC2	6959	0	0	0
L2	55157	1	0	0.333333			3
L2-1_AMi	949	0	0	0
L2-1_Crp	42	0	0	0
L2-2_Mam	557	0	0	0
L2-3_AMi	11	0	0	0
L2-3_Crp	1749	0	0	0
L2a	170012	0	1	1.33333			0
L2b	93700	0	0	0.416667			0
L2c	129292	0	1	0.666667			0
L2d	28368	0	0	0.166667			0
L2d2	53617	0	0	0.166667			0
L3	46112	0	0	0.166667			0
L3b	9843	0	0	0
L4_A_Mam	6659	0	0	0
L4_B_Mam	3332	0	0	0
L4_C_Mam	5094	0	0	0
L5	745	0	0	0
LFSINE_Vert	2331	0	0	0
Looper	559	0	0	0
LOR1-int	1212	0	0	0.0833333			0
LOR1a	852	0	0	0
LOR1b	1133	0	0	0
LTR06	104	0	0	0
LTR1	252	0	0	0
LTR101_Mam	1176	0	0	0
LTR102_Mam	528	0	0	0
LTR103_Mam	762	0	0	0
LTR103b_Mam	621	0	0	0
LTR104_Mam	1986	0	0	0
LTR105_Mam	682	0	0	0
LTR108a_Mam	86	0	0	0
LTR108b_Mam	54	0	0	0
LTR108c_Mam	44	0	0	0
LTR108d_Mam	67	0	0	0
LTR108e_Mam	182	0	0	0
LTR109A2	27	0	0	0
LTR10A	327	0	0	0
LTR10B	82	0	0	0
LTR10B1	171	0	0	0
LTR10B2	107	0	0	0
LTR10C	539	0	0	0
LTR10D	182	0	0	0
LTR10E	293	0	0	0
LTR10F	450	0	0	0
LTR10G	131	0	0	0
LTR12	791	0	0	0
LTR12_	557	0	0	0
LTR12B	178	0	0	0
LTR12C	1842	0	0	0
LTR12D	502	0	0	0
LTR12E	115	0	0	0
LTR12F	653	0	0	0
LTR13	524	0	0	0
LTR13_	48	0	0	0
LTR13A	210	0	0	0
LTR14	96	0	0	0
LTR14A	144	0	0	0
LTR14B	368	0	0	0
LTR14C	137	0	0	0
LTR15	311	0	0	0
LTR16	3080	0	0	0
LTR16A	4295	0	0	0
LTR16A1	2734	0	0	0.0833333			0
LTR16A2	1849	0	0	0
LTR16B	702	0	0	0
LTR16B1	1203	0	0	0
LTR16B2	1681	0	0	0
LTR16C	6765	0	0	0.166667			0
LTR16D	1137	0	0	0
LTR16D1	214	0	0	0
LTR16D2	314	0	0	0
LTR16E1	2540	0	0	0
LTR16E2	2368	0	0	0
LTR17	855	0	0	0
LTR18A	198	0	0	0
LTR18B	371	0	0	0
LTR18C	77	0	0	0
LTR19-int	183	0	0	0
LTR19A	457	0	0	0
LTR19B	287	0	0	0
LTR19C	140	0	0	0
LTR1A1	367	0	0	0
LTR1A2	851	0	0	0
LTR1B	349	0	0	0
LTR1B0	92	0	0	0
LTR1B1	174	0	0	0
LTR1C	64	0	0	0
LTR1C1	72	0	0	0
LTR1C3	65	0	0	0
LTR1D	306	0	0	0
LTR1D1	310	0	0	0
LTR1E	300	0	0	0
LTR1F	136	0	0	0
LTR1F1	234	0	0	0
LTR1F2	137	0	0	0
LTR2	897	0	0	0
LTR21A	94	0	0	0
LTR21B	36	0	0	0
LTR21C	22	0	0	0
LTR22	109	0	0	0
LTR22A	170	0	0	0
LTR22B	154	0	0	0
LTR22B1	156	0	0	0
LTR22B2	39	0	0	0
LTR22C	17	0	0	0
LTR22C0	113	0	0	0
LTR22C2	82	0	0	0
LTR22E	118	0	0	0
LTR23	878	0	0	0
LTR23-int	199	0	0	0
LTR24	314	0	0	0
LTR24B	462	0	0	0
LTR24C	377	0	0	0
LTR25	315	0	0	0
LTR25-int	480	0	0	0
LTR26	610	0	0	0
LTR26B	137	0	0	0
LTR26C	316	0	0	0.0833333			0
LTR26D	229	0	0	0
LTR26E	124	0	0	0
LTR27	322	0	0	0
LTR2752	233	0	0	0
LTR27B	151	0	0	0
LTR27C	119	0	0	0
LTR27D	272	0	0	0
LTR27E	222	0	0	0
LTR28	140	0	0	0
LTR28B	264	0	0	0
LTR28C	228	0	0	0
LTR29	730	0	0	0.0833333			0
LTR2B	354	0	0	0
LTR2C	313	0	0	0
LTR3	97	0	0	0
LTR30	149	0	0	0
LTR31	251	0	0	0
LTR32	1235	0	0	0.0833333			0
LTR33	9406	0	0	0
LTR33A	2229	0	0	0
LTR33A_	1779	0	0	0
LTR33B	1635	0	0	0
LTR33C	944	0	0	0
LTR34	271	0	0	0
LTR35	117	0	0	0
LTR35A	95	0	0	0
LTR35B	206	0	0	0
LTR36	505	0	0	0
LTR37-int	1391	0	0	0
LTR37A	2029	0	0	0
LTR37B	2097	0	0	0
LTR38	258	0	0	0
LTR38-int	111	0	0	0
LTR38A1	164	0	0	0
LTR38B	236	0	0	0
LTR38C	132	0	0	0
LTR39	1297	0	0	0
LTR39-int	186	0	0	0
LTR3A	179	0	0	0
LTR3B	90	0	0	0
LTR3B_	276	0	0	0
LTR4	107	0	0	0
LTR40a	2032	0	0	0.0833333			0
LTR40A1	580	0	0	0
LTR40b	1142	0	0	0
LTR40c	610	0	0	0
LTR41	1199	0	0	0.0833333			0
LTR41B	868	0	0	0
LTR41C	766	0	0	0
LTR42	338	0	0	0
LTR43	470	0	0	0
LTR43-int	125	0	0	0
LTR43B	250	0	0	0
LTR44	233	0	0	0
LTR45	177	0	0	0
LTR45B	448	0	0	0
LTR45C	473	0	0	0
LTR46	260	0	0	0
LTR46-int	47	0	0	0
LTR47A	696	0	0	0
LTR47A2	287	0	0	0
LTR47B	43	0	0	0
LTR47B2	175	0	0	0
LTR47B3	122	0	0	0
LTR47B4	105	0	0	0
LTR48	1009	0	0	0
LTR48B	1026	0	0	0.0833333			0
LTR49	1584	0	0	0
LTR49-int	2230	0	0	0.0833333			0
LTR5	25	0	0	0
LTR5_Hs	701	0	0	0
LTR50	2597	0	0	0
LTR51	416	0	0	0
LTR52	1109	0	0	0
LTR52-int	174	0	0	0
LTR53	516	0	0	0
LTR53-int	338	0	0	0
LTR53B	198	0	0	0
LTR54	1137	0	0	0
LTR54B	884	0	0	0
LTR55	425	0	0	0
LTR56	1050	0	0	0
LTR57	282	0	0	0
LTR57-int	340	0	0	0
LTR58	76	0	0	0
LTR59	116	0	0	0
LTR5A	306	0	0	0
LTR5B	469	0	0	0
LTR60	38	0	0	0
LTR60B	254	0	0	0
LTR61	200	0	0	0
LTR62	326	0	0	0.0833333			0
LTR64	384	0	0	0
LTR65	477	0	0	0
LTR66	435	0	0	0
LTR67B	3787	0	0	0
LTR68	356	0	0	0
LTR69	147	0	0	0
LTR6A	329	0	0	0
LTR6B	163	0	0	0.0833333			0
LTR7	2427	0	0	0
LTR70	162	0	0	0
LTR71A	170	0	0	0
LTR71B	251	0	0	0
LTR72	161	0	0	0
LTR72B	163	0	0	0
LTR73	229	0	0	0
LTR75	311	0	0	0
LTR75_1	130	0	0	0
LTR75B	204	0	0	0
LTR76	207	0	0	0
LTR77	105	0	0	0
LTR78	4897	0	0	0
LTR78B	3301	0	0	0
LTR79	4095	0	0	0
LTR7B	888	0	0	0.0833333			0
LTR7C	332	0	0	0
LTR7Y	258	0	0	0
LTR8	3504	0	0	0.0833333			0
LTR80A	401	0	0	0
LTR80B	513	0	0	0
LTR81	336	0	0	0.0833333			0
LTR81A	853	0	0	0
LTR81AB	275	0	0	0
LTR81B	1161	0	0	0
LTR81C	739	0	0	0
LTR82A	1049	0	0	0
LTR82B	1162	0	0	0
LTR83	736	0	0	0
LTR84a	702	0	0	0
LTR84b	1302	0	0	0
LTR85a	1893	0	0	0
LTR85b	1200	0	0	0
LTR85c	1186	0	0	0
LTR86A1	554	0	0	0
LTR86A2	308	0	0	0
LTR86B1	302	0	0	0
LTR86B2	285	0	0	0
LTR86C	301	0	0	0
LTR87	718	0	0	0
LTR88a	912	0	0	0
LTR88b	1640	1	0	0			Inf
LTR88c	1044	0	0	0
LTR89	1101	0	0	0
LTR89B	749	0	0	0
LTR8A	1481	0	0	0
LTR8B	1644	0	0	0
LTR9	850	0	0	0
LTR9A1	491	0	0	0
LTR9B	709	0	0	0
LTR9C	172	0	0	0
LTR9D	755	0	0	0
MADE1	8005	0	0	0
MADE2	2711	0	0	0
Mam_R4	564	0	0	0
MamGyp-int	695	0	0	0
MamGypLTR1a	1103	0	0	0
MamGypLTR1b	1224	0	0	0
MamGypLTR1c	1168	0	0	0
MamGypLTR1d	777	0	0	0
MamGypLTR2b	879	0	0	0
MamGypLTR2c	1055	0	0	0
MamGypLTR3	680	0	0	0.0833333			0
MamGypLTR3a	1350	0	0	0
MamGypLTR4	724	0	0	0
MamGypsy2-I	2302	0	0	0
MamGypsy2-LTR	916	0	0	0
MamRep137	2500	0	0	0.0833333			0
MamRep1879	1507	0	0	0
MamRep1894	709	0	0	0
MamRep38	2167	0	0	0.0833333			0
MamRep4096	1282	0	0	0.0833333			0
MamRep434	2142	0	0	0
MamRep488	503	0	0	0
MamRTE1	9028	0	0	0
MamRTE2	49	0	0	0
MamSINE1	5945	0	0	0
MamTip1	774	0	0	0
MamTip1b	460	0	0	0
MamTip2	5279	0	0	0
MamTip2b	6841	0	0	0
MamTip3	1176	0	0	0
MamTip3B	836	0	0	0
MARE10	81	0	0	0
MARE4	312	0	0	0
MARE6	187	0	0	0
MARNA	3187	0	0	0
MER101	370	0	0	0
MER101-int	1241	0	0	0
MER101B	269	0	0	0
MER102a	3088	0	0	0
MER102b	3205	0	0	0
MER102c	3172	0	0	0
MER103C	9080	0	0	0.166667			0
MER104	2260	0	0	0
MER105	730	0	0	0
MER106A	740	0	0	0
MER106B	834	0	0	0
MER107	361	0	0	0
MER110	802	0	0	0.0833333			0
MER110-int	412	0	0	0
MER110A	633	0	0	0
MER112	4569	0	0	0
MER113	3816	0	0	0.0833333			0
MER113A	2109	0	0	0.0833333			0
MER115	2559	0	0	0
MER117	4434	0	0	0
MER119	1221	0	0	0
MER11A	992	0	0	0
MER11B	562	0	0	0.0833333			0
MER11C	885	0	0	0
MER11D	267	0	0	0
MER121	941	0	0	0
MER121B	70	0	0	0
MER127	213	0	0	0
MER132	37	0	0	0
MER1A	3307	0	0	0
MER1B	5525	0	0	0.0833333			0
MER2	9338	0	0	0.0833333			0
MER20	17280	1	0	0.166667			6
MER20B	4240	0	0	0
MER21-int	1022	0	0	0
MER21A	2062	0	0	0
MER21B	2871	0	0	0.0833333			0
MER21C	5724	0	0	0.0833333			0
MER2B	2101	0	0	0.0833333			0
MER3	11144	0	0	0
MER30	4256	0	0	0
MER30B	255	0	0	0
MER31-int	1172	0	0	0.0833333			0
MER31A	1379	0	0	0
MER31B	1525	0	0	0
MER33	9845	0	0	0.0833333			0
MER34	1355	0	0	0
MER34-int	394	0	0	0
MER34A	1513	0	0	0
MER34A1	804	0	0	0
MER34B	668	0	0	0
MER34B-int	633	0	0	0
MER34C	206	0	0	0
MER34C_	685	0	0	0
MER34C2	613	0	0	0
MER34D	254	0	0	0
MER39	3390	0	0	0
MER39B	1222	0	0	0
MER4-int	2534	0	0	0
MER41-int	1356	0	0	0
MER41A	2640	1	0	0			Inf
MER41B	2941	4	0	0.0833333			48
MER41C	863	0	0	0
MER41D	488	0	0	0
MER41E	365	1	0	0			Inf
MER41G	120	0	0	0
MER44A	2404	0	0	0
MER44B	2176	0	0	0
MER44C	1126	0	0	0
MER44D	657	0	0	0
MER45A	3563	0	0	0
MER45B	1331	0	0	0
MER45C	1235	0	0	0
MER45R	661	0	0	0
MER46C	2870	0	0	0
MER47A	2639	0	0	0
MER47B	623	0	0	0
MER47C	791	0	0	0.0833333			0
MER48	196	0	0	0
MER49	1428	0	0	0
MER4A	890	0	0	0
MER4A1	2314	0	0	0
MER4A1_	416	0	0	0
MER4B	1788	0	0	0
MER4B-int	1480	0	0	0
MER4C	697	0	0	0
MER4CL34	933	0	0	0
MER4D	1373	0	0	0.0833333			0
MER4D0	457	0	0	0
MER4D1	1595	0	0	0
MER4E	746	0	0	0
MER4E1	1092	0	0	0
MER50	2591	0	0	0
MER50-int	507	0	0	0
MER50B	700	0	0	0
MER50C	83	0	0	0
MER51-int	544	0	0	0
MER51A	955	0	0	0
MER51B	725	0	0	0
MER51C	192	0	0	0
MER51D	171	0	0	0
MER51E	242	0	0	0
MER52-int	389	0	0	0
MER52A	1465	0	0	0.0833333			0
MER52C	399	0	0	0
MER52D	661	0	0	0
MER53	6020	0	0	0
MER54A	774	0	0	0
MER54B	438	0	0	0
MER57-int	1041	0	0	0
MER57A-int	1744	0	0	0
MER57A1	1093	0	0	0.0833333			0
MER57B1	1033	0	0	0
MER57B2	1145	0	0	0
MER57C1	195	0	0	0
MER57C2	472	0	0	0
MER57D	464	0	0	0
MER57E1	512	0	0	0
MER57E2	80	0	0	0
MER57E3	277	0	0	0
MER57F	424	0	0	0
MER58A	13824	0	0	0.0833333			0
MER58B	7134	0	0	0
MER58C	2642	0	0	0
MER58D	1174	0	0	0
MER5A	35585	0	0	0
MER5A1	16237	0	0	0
MER5B	25480	0	0	0
MER5C	1374	0	0	0
MER5C1	627	0	0	0
MER6	826	0	0	0
MER61-int	819	0	0	0
MER61A	813	0	0	0
MER61B	435	0	0	0
MER61C	316	0	0	0
MER61D	269	0	0	0
MER61E	320	0	0	0
MER61F	167	0	0	0
MER63A	3616	0	0	0
MER63B	2472	0	0	0
MER63C	904	0	0	0
MER63D	1752	0	0	0
MER65-int	1089	0	0	0
MER65A	1485	0	0	0
MER65B	211	0	0	0
MER65C	700	0	0	0
MER65D	525	0	0	0
MER66-int	727	0	0	0
MER66A	340	0	0	0
MER66B	1486	0	0	0
MER66C	603	0	0	0
MER66D	249	0	0	0
MER67A	481	0	0	0
MER67B	498	0	0	0
MER67C	1703	0	0	0
MER67D	1055	0	0	0.0833333			0
MER68	1529	0	0	0
MER68-int	385	0	0	0
MER68B	475	0	0	0
MER68C	165	0	0	0
MER6A	1034	0	0	0
MER6B	693	0	0	0
MER6C	168	0	0	0
MER70-int	230	0	0	0
MER70A	542	0	0	0
MER70B	995	0	0	0
MER70C	279	0	0	0
MER72	793	0	0	0
MER72B	198	0	0	0
MER73	288	0	0	0
MER74A	1625	0	0	0
MER74B	958	0	0	0
MER74C	234	0	0	0
MER75	485	0	0	0
MER75A	92	0	0	0
MER75B	124	0	0	0
MER76	728	0	0	0
MER76-int	149	0	0	0
MER77	1373	0	0	0
MER77B	1318	0	0	0
MER8	2006	0	0	0
MER81	3748	0	0	0
MER83	516	0	0	0
MER83A-int	80	0	0	0
MER83B	150	0	0	0
MER83B-int	257	0	0	0
MER83C	156	0	0	0
MER84	364	0	0	0
MER84-int	116	0	0	0
MER85	929	0	0	0
MER87	166	0	0	0
MER87B	211	0	0	0
MER88	113	0	0	0.0833333			0
MER89	1436	0	0	0
MER89-int	785	0	0	0
MER90	727	0	0	0
MER90a	1265	0	0	0
MER91A	3694	0	0	0.0833333			0
MER91B	1476	0	0	0
MER91C	1665	0	0	0
MER92-int	985	0	0	0
MER92A	156	0	0	0
MER92B	832	0	0	0
MER92C	125	0	0	0
MER92D	226	0	0	0
MER94	4852	0	0	0
MER94B	634	0	0	0
MER95	141	0	0	0
MER96	1291	0	0	0
MER96B	2245	0	0	0
MER97a	280	0	0	0
MER97b	181	0	0	0
MER97c	211	0	0	0
MER97d	138	0	0	0
MER99	301	0	0	0
MER9a1	351	0	0	0
MER9a2	322	0	0	0
MER9a3	595	0	0	0
MER9B	39	0	0	0
Merlin1_HS	56	0	0	0
MERX	442	0	0	0
MIR	177613	0	1	1.08333			0
MIR1_Amn	12053	0	0	0
MIR3	89786	0	1	0.666667			0
MIRb	228856	0	1	1			0
MIRc	103104	1	0	0.0833333			12
MLT-int	417	0	0	0
MLT1-int	267	0	0	0
MLT1A	9313	0	0	0
MLT1A-int	448	0	0	0
MLT1A0	21288	0	0	0.166667			0
MLT1A0-int	953	0	0	0
MLT1A1	6913	0	0	0.0833333			0
MLT1A1-int	462	0	0	0
MLT1B	18094	0	0	0
MLT1B-int	567	0	0	0
MLT1C	6716	0	0	0
MLT1C-int	130	0	0	0
MLT1C2	16393	0	0	0.0833333			0
MLT1C2-int	436	0	0	0
MLT1D	19733	0	0	0.0833333			0
MLT1D-int	598	0	0	0
MLT1E	922	0	0	0
MLT1E-int	12	0	0	0
MLT1E1	1065	0	0	0
MLT1E1-int	45	0	0	0
MLT1E1A	3422	0	0	0
MLT1E1A-int	84	0	0	0
MLT1E2	4091	0	0	0.0833333			0
MLT1E2-int	128	0	0	0
MLT1E3	2066	0	0	0
MLT1E3-int	74	0	0	0
MLT1F	4411	0	0	0.0833333			0
MLT1F-int	530	0	0	0
MLT1F1	3329	0	0	0.0833333			0
MLT1F1-int	160	0	0	0
MLT1F2	6215	0	0	0.0833333			0
MLT1F2-int	327	0	0	0
MLT1G	2894	0	0	0
MLT1G-int	185	0	0	0
MLT1G1	3680	0	0	0
MLT1G1-int	299	0	0	0
MLT1G3	2818	0	0	0
MLT1G3-int	246	0	0	0
MLT1H	10252	0	0	0
MLT1H-int	836	0	0	0
MLT1H1	3756	0	0	0
MLT1H1-int	426	0	0	0
MLT1H2	4849	0	0	0
MLT1H2-int	354	0	0	0
MLT1I	11268	0	0	0
MLT1I-int	829	0	0	0
MLT1J	15494	0	0	0
MLT1J-int	1457	0	0	0
MLT1J1	5003	0	0	0
MLT1J1-int	476	0	0	0
MLT1J2	6991	0	0	0
MLT1J2-int	596	0	0	0
MLT1K	17999	0	0	0
MLT1K-int	208	0	0	0
MLT1L	12248	0	0	0
MLT1L-int	112	0	0	0
MLT1M	2329	0	0	0
MLT1M-int	1	0	0	0
MLT1N2	5816	0	0	0
MLT1N2-int	74	0	0	0
MLT1O	5156	0	0	0.0833333			0
MLT1O-int	12	0	0	0
MLT2A1	3849	0	0	0
MLT2A2	3928	0	0	0
MLT2B1	4532	0	0	0
MLT2B2	2229	0	0	0
MLT2B3	3363	0	0	0
MLT2B4	4762	0	0	0.0833333			0
MLT2B5	383	0	0	0
MLT2C1	2710	0	0	0
MLT2C2	1378	0	0	0
MLT2D	4584	0	0	0
MLT2E	405	0	0	0
MLT2F	1946	0	0	0.0833333			0
MST-int	235	0	0	0
MSTA	20293	0	0	0.166667			0
MSTA-int	2664	0	0	0.0833333			0
MSTA1	563	0	0	0
MSTA1-int	29	0	0	0
MSTB	8800	0	0	0.0833333			0
MSTB-int	900	0	0	0
MSTB1	4944	0	0	0.0833333			0
MSTB1-int	230	0	0	0
MSTB2	1621	0	0	0
MSTB2-int	94	0	0	0
MSTC	3291	0	0	0
MSTC-int	210	0	0	0
MSTD	7813	0	0	0.0833333			0
MSTD-int	751	0	0	0
OldhAT1	4404	0	0	0
ORSL	1252	0	0	0
ORSL-2a	376	0	0	0
ORSL-2b	733	0	0	0
PABL_A	544	0	0	0.0833333			0
PABL_A-int	346	0	0	0
PABL_B	393	0	0	0
PABL_B-int	252	0	0	0.0833333			0
Penelope1_Vert	1123	0	0	0
Plat_L3	3386	0	0	0
PRIMA4_LTR	349	0	0	0
PRIMA4-int	384	0	0	0
PRIMA41-int	406	0	0	0
PRIMAX-int	74	0	0	0
PrimLTR79	136	0	0	0
REP522	294	0	0	0
Ricksha	372	0	0	0
Ricksha_0	384	0	0	0
Ricksha_a	57	0	0	0
Ricksha_b	118	0	0	0
Ricksha_c	983	0	0	0
SST1	601	0	0	0
SVA_A	1229	0	0	0
SVA_B	727	0	0	0
SVA_C	423	0	0	0
SVA_D	1232	1	0	0.0833333			12
SVA_E	703	0	0	0
SVA_F	1009	0	0	0
TAR1	152	0	0	0
THE1-int	183	0	0	0.0833333			0
THE1A	4308	0	0	0.0833333			0
THE1A-int	386	0	0	0
THE1B	22924	0	0	0.25			0
THE1B-int	1686	0	0	0
THE1C	10046	0	0	0
THE1C-int	1397	0	0	0
THE1D	12935	0	0	0
THE1D-int	1983	0	0	0.0833333			0
Tigger1	6989	0	0	0.166667			0
Tigger10	1481	0	0	0
Tigger11a	419	0	0	0
Tigger12	910	0	0	0
Tigger12A	748	0	0	0
Tigger12c	865	0	0	0
Tigger13a	3189	0	0	0
Tigger14a	1312	0	0	0
Tigger15a	4892	0	0	0
Tigger16a	1822	0	0	0
Tigger16b	1342	0	0	0
Tigger17	54	0	0	0
Tigger17a	2457	0	0	0
Tigger17b	94	0	0	0
Tigger17c	347	0	0	0
Tigger17d	336	0	0	0
Tigger18a	1273	0	0	0
Tigger19a	3637	0	0	0
Tigger19b	3685	0	0	0.0833333			0
Tigger1a_Art	315	0	0	0
Tigger1a_Mars	45	0	0	0
Tigger2	2217	0	0	0
Tigger20a	1378	0	0	0
Tigger21a	173	0	0	0
Tigger22N1	1102	0	0	0
Tigger23a	580	0	0	0
Tigger2a	3391	0	0	0.0833333			0
Tigger2b_Pri	2191	0	0	0
Tigger3	1057	0	0	0
Tigger3a	5480	0	0	0.0833333			0
Tigger3b	6456	0	0	0
Tigger3c	2425	0	0	0
Tigger3d	696	0	0	0
Tigger4	1190	0	0	0
Tigger4a	3595	0	0	0.0833333			0
Tigger4b	2565	0	0	0.0833333			0
Tigger5	529	0	0	0
Tigger5b	2854	0	0	0
Tigger6	254	0	0	0
Tigger6a	699	0	0	0
Tigger6b	179	0	0	0
Tigger7	2978	0	0	0
Tigger8	959	0	0	0
Tigger9a	1043	0	0	0
Tigger9b	774	0	0	0
UCON105	642	0	0	0
UCON11	45	0	0	0
UCON23	31	0	0	0
UCON29	235	0	0	0
UCON33	136	0	0	0
UCON34	339	0	0	0
UCON37	172	0	0	0
UCON38	208	0	0	0
UCON39	107	0	0	0
UCON40	245	0	0	0
UCON44	360	0	0	0
UCON49	109	0	0	0
UCON55	412	0	0	0
UCON69	29	0	0	0
UCON73	259	0	0	0
UCON80	43	0	0	0
UCON81	40	0	0	0
UCON86	70	0	0	0
UCON89	50	0	0	0
X1_DNA	710	0	0	0
X1_LINE	83	0	0	0
X1_LR	15	0	0	0
X10b_DNA	308	0	0	0
X11_DNA	267	0	0	0
X12_DNA	1379	0	0	0
X12_LINE	227	0	0	0
X13_LINE	148	0	0	0
X15_LINE	243	0	0	0
X17_LINE	965	0	0	0
X2_LINE	188	0	0	0
X20_LINE	162	0	0	0
X21_LINE	47	0	0	0
X22_DNA	25	0	0	0
X24_LINE	568	0	0	0
X26_DNA	971	0	0	0
X32_DNA	327	0	0	0
X33a_DNA	69	0	0	0
X4a_DNA	182	0	0	0
X4b_DNA	708	0	0	0
X5a_DNA	429	0	0	0
X5B_LINE	75	0	0	0
X6a_DNA	1005	0	0	0
X6A_LINE	1055	0	0	0
X6b_DNA	987	0	0	0
X6B_LINE	891	0	0	0
X7A_LINE	937	0	0	0
X7B_LINE	940	0	0	0
X7C_LINE	621	0	0	0.166667			0
X7D_LINE	58	0	0	0
X8_LINE	231	0	0	0
X9_LINE	670	0	0	0
X9b_DNA	606	0	0	0
Zaphod	2325	0	0	0
Zaphod2	875	0	0	0
Zaphod3	1235	0	0	0
Zaphod4a	394	0	0	0
Zaphod5a	80	0	0	0
Zaphod5b	74	0	0	0

## Sheet: DAC - RepeatFamily
RepeatFamily	rmsk	observed	expected	TrueMean	p.value	p.adjust.value	obsOnTrueMean
ERV1	174962	6	2	1.75	0.016563	0.207037	3.42857
5S-Deu-L2	2633	0	0	0
acro	86	0	0	0
Alu	1238490	3	13	13.1667			0.227848
centr	2668	3	0	0.416667			7.2
CR1	69667	0	0	0.333333			0
Dong-R4	564	0	0	0
ERV1?	1580	0	0	0.0833333			0
ERVK	10432	0	0	0.0833333			0
ERVL	166194	0	1	1.08333			0
ERVL-MaLR	354559	0	2	2			0
ERVL?	3989	0	0	0
Gypsy	18238	0	0	0.166667			0
Gypsy?	7875	1	0	0			Inf
hAT	9155	0	0	0.0833333			0
hAT-Ac	5742	0	0	0
hAT-Blackjack	20140	0	0	0.0833333			0
hAT-Charlie	271492	1	1	1.41667			0.705882
hAT-Tag1	2403	0	0	0
hAT-Tip100	54706	0	0	0.25			0
hAT-Tip100?	2961	0	0	0
hAT?	2076	0	0	0
Helitron	1822	0	0	0
Helitron?	435	0	0	0
Jockey	227	0	0	0
Kolobok	235	0	0	0
L1	922278	0	8	7.58333			0
L1-Tx1	187	0	0	0
L2	534592	1	3	3.16667			0.315789
Merlin	56	0	0	0
MIR	611412	1	3	2.83333			0.352941
MULE-MuDR	1914	0	0	0
Penelope	1123	0	0	0
PIF-Harbinger	31	0	0	0
PiggyBac	2189	0	0	0
PiggyBac?	301	0	0	0
RTE-BovB	9077	0	0	0
RTE-X	15830	0	0	0
SVA	5323	1	0	0.0833333			12
TcMar	1851	0	0	0
TcMar-Mariner	16701	0	0	0
TcMar-Pogo	37	0	0	0
TcMar-Tc1	654	0	0	0
TcMar-Tc2	8295	0	0	0
TcMar-Tigger	122740	0	1	1			0
TcMar?	170	0	0	0
telo	446	0	0	0
tRNA	2337	0	0	0
tRNA-Deu	671	0	0	0
tRNA-RTE	5945	0	0	0

## Sheet: DAC - RepeatType
RepeatType	rmsk	observed	expected	TrueMean	p.value	p.adjust.value	obsOnTrueMean
LTR	737829	7	5	5.16667	0.237816	0.79272	1.35484
DNA	523024	1	3	2.91667			0.342857
DNA?	825	0	0	0
LINE	1553545	1	11	11.0833			0.0902256
RC	1822	0	0	0
RC?	435	0	0	0
Retroposon	5323	1	0	0.0833333			12
Satellite	3200	3	0	0.416667			7.2
SINE	1861482	4	16	16			0.25
SINE?	6	0	0	0

## Sheet: Combo - RepeatName
RepeatName	rmsk	observed	expected	TrueMean	p.value	p.adjust.value	obsOnTrueMean
ALR/Alpha	1700	10	0	0	0	0	Inf
ACRO1	86	0	0	0
Alu	8195	0	0	0
AluJb	121115	0	1	1.08333			0
AluJo	47320	0	0	0.166667			0
AluJr	117446	0	1	0.833333			0
AluJr4	12658	0	0	0
AluSc	38726	0	0	0.25			0
AluSc5	4259	0	0	0
AluSc8	21085	0	0	0.166667			0
AluSg	44393	0	0	0.333333			0
AluSg4	12565	0	0	0
AluSg7	6031	0	0	0
AluSp	67237	0	0	0.333333			0
AluSq	12718	0	0	0
AluSq10	1575	0	0	0
AluSq2	53394	0	0	0.25			0
AluSq4	1683	0	0	0
AluSx	129556	0	1	1			0
AluSx1	110941	0	1	1.25			0
AluSx3	40018	0	0	0.25			0
AluSx4	12119	0	0	0.25			0
AluSz	122105	1	1	1			1
AluSz6	42260	0	0	0.166667			0
AluY	101596	0	1	0.583333			0
AluYa5	3853	0	0	0.0833333			0
AluYa8	405	0	0	0
AluYb8	2715	0	0	0
AluYb9	383	0	0	0
AluYc	6889	0	0	0
AluYc3	581	0	0	0
AluYd8	229	0	0	0
AluYe5	1343	0	0	0
AluYe6	199	0	0	0
AluYf1	2082	0	0	0
AluYg6	857	0	0	0
AluYh3	665	0	0	0
AluYh3a3	161	0	0	0
AluYh7	502	0	0	0
AluYh9	178	0	0	0
AluYi6	462	0	0	0
AluYi6_4d	44	0	0	0
AluYj4	2913	0	0	0
AluYk11	176	0	0	0
AluYk12	100	0	0	0
AluYk2	6900	0	0	0
AluYk3	6210	0	0	0
AluYk4	1117	0	0	0
AluYm1	4835	0	0	0
AmnSINE1	2633	0	0	0
AmnSINE2	671	0	0	0
Arthur1	2360	0	0	0
Arthur1A	1183	0	0	0
Arthur1B	2347	0	0	0
Arthur1C	727	0	0	0
Arthur2	1016	0	0	0
BLACKJACK	2162	0	0	0
Chap1_Mam	498	0	0	0
Chap1a_Mam	1431	0	0	0
Charlie1	1924	0	0	0
Charlie10	1151	0	0	0
Charlie10a	307	0	0	0
Charlie10b	276	0	0	0
Charlie11	112	0	0	0
Charlie12	20	0	0	0
Charlie13a	561	0	0	0
Charlie13b	408	0	0	0
Charlie14a	521	0	0	0
Charlie15a	3250	0	0	0
Charlie15b	1942	0	0	0
Charlie16	1476	0	0	0.0833333			0
Charlie16a	1474	0	0	0
Charlie17	550	0	0	0
Charlie17a	1251	0	0	0.0833333			0
Charlie17b	543	0	0	0
Charlie18a	2509	0	0	0
Charlie19a	1620	0	0	0
Charlie1a	5856	0	0	0.0833333			0
Charlie1b	3087	0	0	0
Charlie20a	891	0	0	0
Charlie21a	772	0	0	0
Charlie22a	1121	0	0	0
Charlie23a	1506	0	0	0
Charlie24	1289	0	0	0
Charlie25	1094	0	0	0
Charlie26a	517	0	0	0
Charlie29a	986	0	0	0
Charlie29b	1465	0	0	0
Charlie2a	2095	0	0	0
Charlie2b	3743	0	0	0
Charlie3	205	0	0	0
Charlie30a	467	0	0	0
Charlie30b	620	0	0	0
Charlie31a	812	0	0	0
Charlie32a	266	0	0	0
Charlie4	917	0	0	0
Charlie4a	2908	0	0	0
Charlie4z	6037	0	0	0
Charlie5	2602	0	0	0
Charlie6	261	0	0	0
Charlie7	3983	0	0	0
Charlie7a	1465	0	0	0
Charlie7b_Mars	58	0	0	0
Charlie8	4417	0	0	0
Charlie9	1317	0	0	0
Cheshire	1013	0	0	0
Chompy-6_Croc	14	0	0	0
Chompy-7_Croc	17	0	0	0
CR1_Mam	1729	0	0	0
CR1-1_Amn	66	0	0	0
CR1-11_Crp	24	0	0	0
CR1-12_AMi	132	0	0	0
CR1-13_AMi	102	0	0	0
CR1-16_AMi	309	0	0	0
CR1-3_Croc	1348	0	0	0.0833333			0
CR1-8_Crp	5	0	0	0
CR1-L3A_Croc	320	0	0	0
CR1-L3B_Croc	38	0	0	0
CRP1	6	0	0	0
DNA1_Mam	172	0	0	0
ERV24_Prim-int	382	0	0	0
ERV24B_Prim-int	330	0	0	0
ERV3-16A3_I-int	6654	0	0	0.0833333			0
ERV3-16A3_LTR	1117	0	0	0.0833333			0
ERVL-B4-int	3521	0	0	0
ERVL-E-int	9067	0	0	0
ERVL-int	735	0	0	0
ERVL47-int	167	0	0	0
Eulor8	145	0	0	0
EuthAT-2	1166	0	0	0
EuthAT-N1	82	0	0	0
EuthAT-N1a	51	0	0	0
Eutr10	996	0	0	0
Eutr15	659	0	0	0
Eutr16	524	0	0	0
EUTREP15	197	0	0	0
EUTREP4	301	0	0	0
EUTREP7	279	0	0	0
EutTc1-N1	61	0	0	0
EutTc1-N2	197	0	0	0
FAM	4362	0	0	0
FLAM_A	15391	0	0	0.166667			0
FLAM_C	25202	0	0	0.0833333			0
FordPrefect	614	0	0	0
FordPrefect_a	281	0	0	0
FRAM	20741	1	0	0.0833333			12
GSAT	39	0	0	0
GSATII	175	0	0	0
GSATX	53	0	0	0
HAL1	21741	0	0	0.166667			0
HAL1b	4461	0	0	0
HAL1M8	2266	0	0	0
HAL1ME	7554	0	0	0
Harlequin-int	356	0	0	0
hAT-1_Mam	1483	0	0	0
hAT-16_Crp	23	0	0	0
hAT-4b_Ther	235	0	0	0
hAT-5_Mam	920	0	0	0
hAT-N1_Mam	240	0	0	0
hAT-N1a_Mam	473	0	0	0
Helitron1Na_Mam	332	0	0	0
Helitron1Nb_Mam	361	0	0	0
Helitron2Na_Mam	435	0	0	0
Helitron3Na_Mam	1129	0	0	0
HERV-Fc1_LTR1	17	0	0	0
HERV-Fc1_LTR2	3	0	0	0
HERV-Fc1_LTR3	5	0	0	0
HERV-Fc2_LTR	4	0	0	0
HERV-Fc2-int	4	0	0	0
HERV1_I-int	31	0	0	0
HERV1_LTRa	27	0	0	0
HERV1_LTRb	10	0	0	0
HERV1_LTRc	34	0	0	0
HERV1_LTRd	16	0	0	0
HERV1_LTRe	34	0	0	0
HERV15-int	75	0	0	0
HERV16-int	1928	0	0	0
HERV17-int	674	0	0	0
HERV3-int	230	0	0	0
HERV30-int	33	0	0	0
HERV35I-int	511	0	0	0
HERV4_I-int	294	0	0	0
HERV9-int	187	0	0	0
HERV9N-int	118	0	0	0
HERV9NC-int	117	0	0	0
HERVE_a-int	116	0	0	0
HERVE-int	157	0	0	0
HERVFH19-int	74	0	0	0
HERVFH21-int	96	0	0	0
HERVH-int	4743	0	0	0
HERVH48-int	66	0	0	0
HERVI-int	55	0	0	0
HERVIP10B3-int	166	0	0	0
HERVIP10F-int	196	0	0	0
HERVIP10FH-int	346	0	0	0
HERVK-int	132	0	0	0
HERVK11-int	194	0	0	0
HERVK11D-int	22	0	0	0
HERVK13-int	58	0	0	0
HERVK14-int	365	0	0	0
HERVK14C-int	40	0	0	0
HERVK22-int	302	0	0	0
HERVK3-int	249	0	0	0
HERVK9-int	390	0	0	0
HERVKC4-int	39	0	0	0
HERVL-int	1194	0	0	0
HERVL18-int	440	0	0	0
HERVL32-int	134	0	0	0
HERVL40-int	1390	0	0	0
HERVL66-int	102	0	0	0
HERVL74-int	387	0	0	0
HERVP71A-int	167	0	0	0
HERVS71-int	88	0	0	0
HSAT4	100	0	0	0
HSMAR1	724	0	0	0
HSMAR2	1829	0	0	0
HUERS-P1-int	321	0	0	0.0833333			0
HUERS-P2-int	191	0	0	0
HUERS-P3-int	669	0	0	0
HUERS-P3b-int	395	0	0	0
Kanga1	818	0	0	0
Kanga11a	895	0	0	0
Kanga1a	852	0	0	0
Kanga1b	382	0	0	0
Kanga1c	834	0	0	0
Kanga1d	686	0	0	0
Kanga2_a	1568	0	0	0.0833333			0
L1HS	1009	0	0	0
L1M	777	0	0	0
L1M1	7535	0	0	0
L1M2	8548	0	0	0
L1M2a	415	0	0	0
L1M2a1	116	0	0	0
L1M2b	206	0	0	0
L1M2c	413	0	0	0
L1M3	7391	0	0	0.0833333			0
L1M3a	670	0	0	0
L1M3b	557	0	0	0
L1M3c	1055	0	0	0
L1M3d	511	0	0	0
L1M3de	492	0	0	0
L1M3e	788	0	0	0
L1M3f	644	0	0	0
L1M4	20506	0	0	0
L1M4a1	2711	0	0	0.0833333			0
L1M4a2	2099	0	0	0
L1M4b	4268	0	0	0.0833333			0
L1M4c	3425	0	0	0
L1M5	46104	0	0	0.0833333			0
L1M6	5434	0	0	0
L1M6B	740	0	0	0
L1M7	3098	0	0	0
L1M8	1752	0	0	0
L1MA1	3348	0	0	0.166667			0
L1MA10	5147	0	0	0
L1MA2	5709	0	0	0.0833333			0
L1MA3	6966	0	0	0
L1MA4	10126	0	0	0
L1MA4A	5346	0	0	0
L1MA5	4148	0	0	0
L1MA5A	3318	0	0	0
L1MA6	5233	0	0	0
L1MA7	8568	0	0	0
L1MA8	11075	0	0	0
L1MA9	16404	0	0	0.166667			0
L1MB1	6025	0	0	0
L1MB2	9131	0	0	0.0833333			0
L1MB3	17856	0	0	0.0833333			0
L1MB4	9465	0	0	0
L1MB5	10031	0	0	0
L1MB7	23474	0	0	0.166667			0
L1MB8	16765	0	0	0.25			0
L1MC	7998	0	0	0
L1MC1	12317	0	0	0.0833333			0
L1MC2	6340	0	0	0
L1MC3	13222	0	0	0.0833333			0
L1MC4	24224	0	0	0.166667			0
L1MC4a	10187	0	0	0
L1MC5	14806	1	0	0.0833333			12
L1MC5a	18319	0	0	0.0833333			0
L1MCa	6923	0	0	0
L1MCb	2173	0	0	0
L1MCc	3320	0	0	0.0833333			0
L1MD	8689	0	0	0
L1MD1	6804	0	0	0
L1MD2	11081	0	0	0.0833333			0
L1MD3	5521	0	0	0
L1MDa	7080	0	0	0
L1MDb	1016	0	0	0
L1ME1	31994	0	0	0.25			0
L1ME2	13095	0	0	0
L1ME2z	7468	0	0	0
L1ME3	9340	0	0	0
L1ME3A	16162	0	0	0
L1ME3B	8454	0	0	0
L1ME3C	3348	0	0	0
L1ME3Cz	14559	0	0	0.0833333			0
L1ME3D	4406	0	0	0.0833333			0
L1ME3E	4644	0	0	0.0833333			0
L1ME3F	4639	0	0	0.0833333			0
L1ME3G	19060	0	0	0
L1ME4a	29864	0	0	0.333333			0
L1ME4b	25150	0	0	0.0833333			0
L1ME4c	9597	0	0	0
L1ME5	3486	0	0	0
L1MEa	366	0	0	0
L1MEb	1749	0	0	0
L1MEc	18311	0	0	0.166667			0
L1MEd	17185	0	0	0
L1MEf	11736	0	0	0
L1MEg	13690	0	0	0.0833333			0
L1MEg1	1034	0	0	0
L1MEg2	761	0	0	0
L1MEh	3089	0	0	0
L1MEi	5382	0	0	0
L1MEj	2430	0	0	0
L1P	170	0	0	0
L1P1	2622	0	0	0.0833333			0
L1P2	1011	0	0	0
L1P3	2907	0	0	0.0833333			0
L1P3b	88	0	0	0
L1P4	3758	0	0	0.0833333			0
L1P4a	457	0	0	0
L1P4b	153	0	0	0
L1P4c	107	0	0	0
L1P4d	149	0	0	0
L1P4e	191	0	0	0
L1P5	809	0	0	0
L1PA10	6006	0	0	0.0833333			0
L1PA11	3395	0	0	0
L1PA12	1587	0	0	0
L1PA13	7843	0	0	0
L1PA14	2529	0	0	0.0833333			0
L1PA15	7144	0	0	0
L1PA15-16	1195	0	0	0.0833333			0
L1PA16	12606	0	0	0
L1PA17	4455	0	0	0
L1PA2	3458	0	0	0
L1PA3	7686	0	0	0.0833333			0
L1PA4	9015	0	0	0.333333			0
L1PA5	8860	0	0	0.0833333			0
L1PA6	3988	0	0	0
L1PA7	9633	0	0	0.0833333			0
L1PA8	7311	0	0	0
L1PA8A	1793	0	0	0
L1PB	1653	0	0	0
L1PB1	10310	0	0	0.0833333			0
L1PB2	2543	0	0	0
L1PB3	3284	0	0	0.0833333			0
L1PB4	7306	0	0	0
L1PBa	1566	0	0	0
L1PBa1	310	0	0	0.0833333			0
L1PBb	311	0	0	0
L1PREC2	6959	0	0	0
L2	55157	0	0	0.166667			0
L2-1_AMi	949	0	0	0
L2-1_Crp	42	0	0	0
L2-2_Mam	557	0	0	0
L2-3_AMi	11	0	0	0
L2-3_Crp	1749	0	0	0
L2a	170012	0	1	0.583333			0
L2b	93700	0	0	0.25			0
L2c	129292	0	1	0.583333			0
L2d	28368	0	0	0
L2d2	53617	0	0	0.0833333			0
L3	46112	0	0	0
L3b	9843	0	0	0
L4_A_Mam	6659	0	0	0
L4_B_Mam	3332	0	0	0
L4_C_Mam	5094	0	0	0
L5	745	0	0	0
LFSINE_Vert	2331	0	0	0
Looper	559	0	0	0
LOR1-int	1212	0	0	0
LOR1a	852	0	0	0
LOR1b	1133	0	0	0
LTR06	104	0	0	0
LTR1	252	0	0	0
LTR101_Mam	1176	0	0	0
LTR102_Mam	528	0	0	0
LTR103_Mam	762	0	0	0
LTR103b_Mam	621	0	0	0
LTR104_Mam	1986	0	0	0
LTR105_Mam	682	0	0	0
LTR108a_Mam	86	0	0	0
LTR108b_Mam	54	0	0	0
LTR108c_Mam	44	0	0	0
LTR108d_Mam	67	0	0	0
LTR108e_Mam	182	0	0	0
LTR109A2	27	0	0	0
LTR10A	327	0	0	0
LTR10B	82	0	0	0
LTR10B1	171	0	0	0
LTR10B2	107	0	0	0
LTR10C	539	0	0	0
LTR10D	182	0	0	0
LTR10E	293	0	0	0
LTR10F	450	0	0	0
LTR10G	131	0	0	0
LTR12	791	0	0	0
LTR12_	557	0	0	0
LTR12B	178	0	0	0.0833333			0
LTR12C	1842	0	0	0.0833333			0
LTR12D	502	0	0	0
LTR12E	115	0	0	0
LTR12F	653	0	0	0
LTR13	524	0	0	0
LTR13_	48	0	0	0
LTR13A	210	0	0	0
LTR14	96	0	0	0
LTR14A	144	0	0	0
LTR14B	368	0	0	0.0833333			0
LTR14C	137	0	0	0
LTR15	311	0	0	0
LTR16	3080	0	0	0.0833333			0
LTR16A	4295	0	0	0
LTR16A1	2734	0	0	0
LTR16A2	1849	0	0	0
LTR16B	702	0	0	0
LTR16B1	1203	0	0	0
LTR16B2	1681	0	0	0
LTR16C	6765	0	0	0
LTR16D	1137	0	0	0
LTR16D1	214	0	0	0
LTR16D2	314	0	0	0
LTR16E1	2540	0	0	0
LTR16E2	2368	0	0	0.0833333			0
LTR17	855	0	0	0
LTR18A	198	0	0	0
LTR18B	371	0	0	0
LTR18C	77	0	0	0
LTR19-int	183	0	0	0
LTR19A	457	0	0	0.0833333			0
LTR19B	287	0	0	0
LTR19C	140	0	0	0
LTR1A1	367	0	0	0
LTR1A2	851	0	0	0
LTR1B	349	0	0	0
LTR1B0	92	0	0	0
LTR1B1	174	0	0	0
LTR1C	64	0	0	0
LTR1C1	72	0	0	0
LTR1C3	65	0	0	0
LTR1D	306	0	0	0
LTR1D1	310	0	0	0
LTR1E	300	0	0	0
LTR1F	136	0	0	0
LTR1F1	234	0	0	0
LTR1F2	137	0	0	0
LTR2	897	0	0	0
LTR21A	94	0	0	0
LTR21B	36	0	0	0
LTR21C	22	0	0	0
LTR22	109	0	0	0
LTR22A	170	0	0	0
LTR22B	154	0	0	0
LTR22B1	156	0	0	0
LTR22B2	39	0	0	0
LTR22C	17	0	0	0
LTR22C0	113	0	0	0
LTR22C2	82	0	0	0
LTR22E	118	0	0	0
LTR23	878	0	0	0
LTR23-int	199	0	0	0
LTR24	314	0	0	0
LTR24B	462	0	0	0
LTR24C	377	0	0	0
LTR25	315	0	0	0
LTR25-int	480	0	0	0
LTR26	610	0	0	0
LTR26B	137	0	0	0
LTR26C	316	0	0	0
LTR26D	229	0	0	0
LTR26E	124	0	0	0
LTR27	322	0	0	0
LTR2752	233	0	0	0
LTR27B	151	0	0	0
LTR27C	119	0	0	0
LTR27D	272	0	0	0
LTR27E	222	0	0	0
LTR28	140	0	0	0
LTR28B	264	0	0	0
LTR28C	228	0	0	0
LTR29	730	0	0	0
LTR2B	354	0	0	0
LTR2C	313	0	0	0
LTR3	97	0	0	0
LTR30	149	0	0	0
LTR31	251	0	0	0
LTR32	1235	0	0	0
LTR33	9406	0	0	0
LTR33A	2229	0	0	0
LTR33A_	1779	0	0	0
LTR33B	1635	0	0	0
LTR33C	944	0	0	0
LTR34	271	0	0	0
LTR35	117	0	0	0
LTR35A	95	0	0	0
LTR35B	206	0	0	0
LTR36	505	0	0	0
LTR37-int	1391	0	0	0
LTR37A	2029	0	0	0
LTR37B	2097	0	0	0
LTR38	258	0	0	0
LTR38-int	111	0	0	0
LTR38A1	164	0	0	0
LTR38B	236	0	0	0
LTR38C	132	0	0	0
LTR39	1297	0	0	0
LTR39-int	186	0	0	0
LTR3A	179	0	0	0
LTR3B	90	1	0	0			Inf
LTR3B_	276	1	0	0			Inf
LTR4	107	0	0	0
LTR40a	2032	0	0	0
LTR40A1	580	0	0	0
LTR40b	1142	0	0	0
LTR40c	610	0	0	0
LTR41	1199	0	0	0
LTR41B	868	0	0	0
LTR41C	766	0	0	0
LTR42	338	0	0	0
LTR43	470	0	0	0
LTR43-int	125	0	0	0
LTR43B	250	0	0	0
LTR44	233	0	0	0
LTR45	177	0	0	0
LTR45B	448	0	0	0
LTR45C	473	0	0	0
LTR46	260	0	0	0
LTR46-int	47	0	0	0
LTR47A	696	0	0	0
LTR47A2	287	0	0	0
LTR47B	43	0	0	0
LTR47B2	175	0	0	0
LTR47B3	122	0	0	0
LTR47B4	105	0	0	0
LTR48	1009	0	0	0
LTR48B	1026	0	0	0
LTR49	1584	0	0	0
LTR49-int	2230	0	0	0
LTR5	25	0	0	0
LTR5_Hs	701	0	0	0
LTR50	2597	0	0	0
LTR51	416	0	0	0
LTR52	1109	0	0	0
LTR52-int	174	0	0	0
LTR53	516	0	0	0.0833333			0
LTR53-int	338	0	0	0
LTR53B	198	0	0	0
LTR54	1137	0	0	0
LTR54B	884	0	0	0
LTR55	425	0	0	0
LTR56	1050	0	0	0
LTR57	282	0	0	0
LTR57-int	340	0	0	0
LTR58	76	0	0	0
LTR59	116	0	0	0
LTR5A	306	0	0	0
LTR5B	469	0	0	0
LTR60	38	0	0	0
LTR60B	254	0	0	0.0833333			0
LTR61	200	0	0	0
LTR62	326	0	0	0
LTR64	384	0	0	0
LTR65	477	0	0	0
LTR66	435	0	0	0
LTR67B	3787	0	0	0
LTR68	356	0	0	0
LTR69	147	0	0	0
LTR6A	329	0	0	0
LTR6B	163	0	0	0
LTR7	2427	0	0	0
LTR70	162	0	0	0
LTR71A	170	0	0	0
LTR71B	251	0	0	0
LTR72	161	0	0	0
LTR72B	163	0	0	0
LTR73	229	0	0	0
LTR75	311	0	0	0
LTR75_1	130	0	0	0
LTR75B	204	0	0	0
LTR76	207	0	0	0
LTR77	105	0	0	0
LTR78	4897	0	0	0
LTR78B	3301	0	0	0
LTR79	4095	0	0	0.0833333			0
LTR7B	888	0	0	0
LTR7C	332	0	0	0
LTR7Y	258	0	0	0
LTR8	3504	0	0	0
LTR80A	401	0	0	0
LTR80B	513	0	0	0
LTR81	336	0	0	0
LTR81A	853	0	0	0
LTR81AB	275	0	0	0
LTR81B	1161	0	0	0
LTR81C	739	0	0	0
LTR82A	1049	0	0	0
LTR82B	1162	0	0	0
LTR83	736	0	0	0
LTR84a	702	0	0	0
LTR84b	1302	0	0	0
LTR85a	1893	0	0	0
LTR85b	1200	0	0	0
LTR85c	1186	0	0	0
LTR86A1	554	0	0	0
LTR86A2	308	0	0	0
LTR86B1	302	0	0	0
LTR86B2	285	0	0	0
LTR86C	301	0	0	0
LTR87	718	0	0	0
LTR88a	912	0	0	0
LTR88b	1640	0	0	0
LTR88c	1044	0	0	0
LTR89	1101	0	0	0
LTR89B	749	0	0	0
LTR8A	1481	0	0	0
LTR8B	1644	0	0	0
LTR9	850	0	0	0
LTR9A1	491	0	0	0
LTR9B	709	0	0	0
LTR9C	172	0	0	0
LTR9D	755	0	0	0
MADE1	8005	0	0	0
MADE2	2711	0	0	0
Mam_R4	564	0	0	0
MamGyp-int	695	0	0	0
MamGypLTR1a	1103	0	0	0
MamGypLTR1b	1224	0	0	0
MamGypLTR1c	1168	0	0	0
MamGypLTR1d	777	0	0	0
MamGypLTR2b	879	0	0	0
MamGypLTR2c	1055	0	0	0
MamGypLTR3	680	0	0	0
MamGypLTR3a	1350	0	0	0
MamGypLTR4	724	0	0	0
MamGypsy2-I	2302	0	0	0
MamGypsy2-LTR	916	0	0	0
MamRep137	2500	0	0	0.0833333			0
MamRep1879	1507	0	0	0
MamRep1894	709	0	0	0
MamRep38	2167	0	0	0
MamRep4096	1282	0	0	0
MamRep434	2142	0	0	0
MamRep488	503	0	0	0
MamRTE1	9028	0	0	0
MamRTE2	49	0	0	0
MamSINE1	5945	0	0	0.0833333			0
MamTip1	774	0	0	0
MamTip1b	460	0	0	0
MamTip2	5279	0	0	0
MamTip2b	6841	0	0	0.0833333			0
MamTip3	1176	0	0	0
MamTip3B	836	0	0	0
MARE10	81	0	0	0
MARE4	312	0	0	0
MARE6	187	0	0	0
MARNA	3187	0	0	0.0833333			0
MER101	370	0	0	0
MER101-int	1241	0	0	0
MER101B	269	0	0	0
MER102a	3088	0	0	0
MER102b	3205	0	0	0
MER102c	3172	0	0	0
MER103C	9080	0	0	0
MER104	2260	0	0	0
MER105	730	0	0	0
MER106A	740	0	0	0
MER106B	834	0	0	0
MER107	361	0	0	0
MER110	802	0	0	0
MER110-int	412	0	0	0
MER110A	633	0	0	0
MER112	4569	0	0	0
MER113	3816	0	0	0
MER113A	2109	0	0	0
MER115	2559	0	0	0
MER117	4434	0	0	0
MER119	1221	0	0	0
MER11A	992	0	0	0
MER11B	562	0	0	0
MER11C	885	0	0	0
MER11D	267	0	0	0
MER121	941	0	0	0
MER121B	70	0	0	0
MER127	213	0	0	0
MER132	37	0	0	0
MER1A	3307	0	0	0
MER1B	5525	0	0	0
MER2	9338	0	0	0
MER20	17280	0	0	0
MER20B	4240	0	0	0
MER21-int	1022	0	0	0
MER21A	2062	0	0	0
MER21B	2871	0	0	0
MER21C	5724	0	0	0
MER2B	2101	0	0	0.0833333			0
MER3	11144	0	0	0
MER30	4256	0	0	0
MER30B	255	0	0	0
MER31-int	1172	0	0	0
MER31A	1379	0	0	0
MER31B	1525	0	0	0
MER33	9845	0	0	0
MER34	1355	0	0	0
MER34-int	394	0	0	0
MER34A	1513	0	0	0
MER34A1	804	0	0	0
MER34B	668	0	0	0
MER34B-int	633	0	0	0
MER34C	206	0	0	0
MER34C_	685	0	0	0
MER34C2	613	0	0	0
MER34D	254	0	0	0
MER39	3390	0	0	0
MER39B	1222	0	0	0
MER4-int	2534	0	0	0.166667			0
MER41-int	1356	0	0	0
MER41A	2640	0	0	0
MER41B	2941	2	0	0			Inf
MER41C	863	0	0	0
MER41D	488	0	0	0
MER41E	365	0	0	0
MER41G	120	0	0	0
MER44A	2404	0	0	0
MER44B	2176	0	0	0.0833333			0
MER44C	1126	0	0	0
MER44D	657	0	0	0
MER45A	3563	0	0	0
MER45B	1331	0	0	0
MER45C	1235	0	0	0
MER45R	661	0	0	0
MER46C	2870	0	0	0
MER47A	2639	0	0	0
MER47B	623	0	0	0
MER47C	791	0	0	0
MER48	196	0	0	0
MER49	1428	0	0	0.0833333			0
MER4A	890	0	0	0.0833333			0
MER4A1	2314	0	0	0
MER4A1_	416	0	0	0
MER4B	1788	0	0	0
MER4B-int	1480	0	0	0
MER4C	697	0	0	0
MER4CL34	933	0	0	0
MER4D	1373	0	0	0
MER4D0	457	0	0	0
MER4D1	1595	0	0	0
MER4E	746	0	0	0
MER4E1	1092	0	0	0
MER50	2591	0	0	0
MER50-int	507	0	0	0
MER50B	700	0	0	0
MER50C	83	0	0	0
MER51-int	544	0	0	0
MER51A	955	0	0	0
MER51B	725	0	0	0
MER51C	192	1	0	0			Inf
MER51D	171	0	0	0
MER51E	242	0	0	0
MER52-int	389	0	0	0
MER52A	1465	0	0	0.0833333			0
MER52C	399	0	0	0
MER52D	661	0	0	0
MER53	6020	0	0	0
MER54A	774	0	0	0.0833333			0
MER54B	438	0	0	0
MER57-int	1041	0	0	0
MER57A-int	1744	0	0	0
MER57A1	1093	0	0	0
MER57B1	1033	0	0	0
MER57B2	1145	0	0	0
MER57C1	195	0	0	0
MER57C2	472	0	0	0
MER57D	464	0	0	0
MER57E1	512	0	0	0
MER57E2	80	0	0	0
MER57E3	277	0	0	0
MER57F	424	0	0	0
MER58A	13824	0	0	0.166667			0
MER58B	7134	0	0	0
MER58C	2642	0	0	0
MER58D	1174	0	0	0
MER5A	35585	0	0	0.0833333			0
MER5A1	16237	1	0	0			Inf
MER5B	25480	0	0	0.0833333			0
MER5C	1374	0	0	0
MER5C1	627	0	0	0
MER6	826	0	0	0
MER61-int	819	0	0	0.0833333			0
MER61A	813	0	0	0
MER61B	435	0	0	0
MER61C	316	0	0	0
MER61D	269	0	0	0
MER61E	320	0	0	0
MER61F	167	0	0	0
MER63A	3616	0	0	0
MER63B	2472	0	0	0
MER63C	904	0	0	0
MER63D	1752	0	0	0
MER65-int	1089	0	0	0
MER65A	1485	0	0	0
MER65B	211	0	0	0
MER65C	700	0	0	0
MER65D	525	0	0	0.0833333			0
MER66-int	727	0	0	0
MER66A	340	0	0	0
MER66B	1486	0	0	0
MER66C	603	0	0	0
MER66D	249	0	0	0
MER67A	481	0	0	0
MER67B	498	0	0	0
MER67C	1703	0	0	0
MER67D	1055	0	0	0
MER68	1529	0	0	0.0833333			0
MER68-int	385	0	0	0
MER68B	475	0	0	0
MER68C	165	0	0	0
MER6A	1034	0	0	0
MER6B	693	0	0	0
MER6C	168	0	0	0
MER70-int	230	0	0	0
MER70A	542	0	0	0
MER70B	995	0	0	0
MER70C	279	0	0	0
MER72	793	0	0	0
MER72B	198	0	0	0
MER73	288	0	0	0
MER74A	1625	0	0	0
MER74B	958	0	0	0
MER74C	234	0	0	0
MER75	485	0	0	0
MER75A	92	0	0	0
MER75B	124	0	0	0
MER76	728	0	0	0
MER76-int	149	0	0	0
MER77	1373	0	0	0
MER77B	1318	0	0	0.0833333			0
MER8	2006	0	0	0
MER81	3748	0	0	0
MER83	516	0	0	0
MER83A-int	80	0	0	0
MER83B	150	0	0	0
MER83B-int	257	0	0	0
MER83C	156	0	0	0
MER84	364	0	0	0
MER84-int	116	0	0	0
MER85	929	0	0	0
MER87	166	0	0	0
MER87B	211	0	0	0
MER88	113	0	0	0
MER89	1436	0	0	0
MER89-int	785	0	0	0
MER90	727	0	0	0
MER90a	1265	0	0	0
MER91A	3694	0	0	0
MER91B	1476	0	0	0
MER91C	1665	0	0	0
MER92-int	985	0	0	0
MER92A	156	0	0	0
MER92B	832	0	0	0
MER92C	125	0	0	0
MER92D	226	0	0	0
MER94	4852	0	0	0
MER94B	634	0	0	0
MER95	141	0	0	0
MER96	1291	0	0	0
MER96B	2245	0	0	0
MER97a	280	0	0	0
MER97b	181	0	0	0
MER97c	211	0	0	0
MER97d	138	0	0	0
MER99	301	0	0	0
MER9a1	351	0	0	0
MER9a2	322	0	0	0
MER9a3	595	0	0	0
MER9B	39	0	0	0
Merlin1_HS	56	0	0	0
MERX	442	0	0	0
MIR	177613	1	1	0.666667			1.5
MIR1_Amn	12053	0	0	0
MIR3	89786	0	0	0.25			0
MIRb	228856	1	1	0.833333			1.2
MIRc	103104	0	0	0.25			0
MLT-int	417	0	0	0
MLT1-int	267	0	0	0
MLT1A	9313	0	0	0
MLT1A-int	448	0	0	0
MLT1A0	21288	0	0	0.166667			0
MLT1A0-int	953	0	0	0
MLT1A1	6913	0	0	0.0833333			0
MLT1A1-int	462	0	0	0
MLT1B	18094	0	0	0
MLT1B-int	567	0	0	0
MLT1C	6716	0	0	0
MLT1C-int	130	0	0	0
MLT1C2	16393	0	0	0
MLT1C2-int	436	0	0	0
MLT1D	19733	0	0	0.0833333			0
MLT1D-int	598	0	0	0
MLT1E	922	0	0	0
MLT1E-int	12	0	0	0
MLT1E1	1065	0	0	0
MLT1E1-int	45	0	0	0
MLT1E1A	3422	0	0	0
MLT1E1A-int	84	0	0	0
MLT1E2	4091	0	0	0
MLT1E2-int	128	0	0	0
MLT1E3	2066	0	0	0
MLT1E3-int	74	0	0	0
MLT1F	4411	0	0	0
MLT1F-int	530	0	0	0
MLT1F1	3329	0	0	0
MLT1F1-int	160	0	0	0
MLT1F2	6215	0	0	0.0833333			0
MLT1F2-int	327	0	0	0
MLT1G	2894	0	0	0.0833333			0
MLT1G-int	185	0	0	0
MLT1G1	3680	0	0	0
MLT1G1-int	299	0	0	0
MLT1G3	2818	0	0	0
MLT1G3-int	246	0	0	0
MLT1H	10252	0	0	0
MLT1H-int	836	0	0	0
MLT1H1	3756	0	0	0
MLT1H1-int	426	0	0	0
MLT1H2	4849	0	0	0
MLT1H2-int	354	0	0	0
MLT1I	11268	0	0	0.0833333			0
MLT1I-int	829	0	0	0
MLT1J	15494	0	0	0
MLT1J-int	1457	0	0	0
MLT1J1	5003	0	0	0
MLT1J1-int	476	0	0	0
MLT1J2	6991	0	0	0
MLT1J2-int	596	0	0	0
MLT1K	17999	0	0	0
MLT1K-int	208	0	0	0
MLT1L	12248	0	0	0
MLT1L-int	112	0	0	0
MLT1M	2329	0	0	0
MLT1M-int	1	0	0	0
MLT1N2	5816	0	0	0
MLT1N2-int	74	0	0	0
MLT1O	5156	0	0	0
MLT1O-int	12	0	0	0
MLT2A1	3849	0	0	0
MLT2A2	3928	0	0	0
MLT2B1	4532	0	0	0.0833333			0
MLT2B2	2229	0	0	0
MLT2B3	3363	0	0	0
MLT2B4	4762	0	0	0
MLT2B5	383	0	0	0
MLT2C1	2710	0	0	0.166667			0
MLT2C2	1378	0	0	0
MLT2D	4584	0	0	0
MLT2E	405	0	0	0
MLT2F	1946	0	0	0
MST-int	235	0	0	0
MSTA	20293	0	0	0
MSTA-int	2664	0	0	0
MSTA1	563	0	0	0
MSTA1-int	29	0	0	0
MSTB	8800	0	0	0
MSTB-int	900	0	0	0
MSTB1	4944	0	0	0.0833333			0
MSTB1-int	230	0	0	0
MSTB2	1621	0	0	0
MSTB2-int	94	0	0	0
MSTC	3291	0	0	0
MSTC-int	210	0	0	0
MSTD	7813	0	0	0
MSTD-int	751	0	0	0
OldhAT1	4404	0	0	0
ORSL	1252	0	0	0
ORSL-2a	376	0	0	0
ORSL-2b	733	0	0	0
PABL_A	544	0	0	0
PABL_A-int	346	0	0	0
PABL_B	393	0	0	0
PABL_B-int	252	0	0	0
Penelope1_Vert	1123	0	0	0
Plat_L3	3386	0	0	0
PRIMA4_LTR	349	0	0	0
PRIMA4-int	384	0	0	0
PRIMA41-int	406	0	0	0.0833333			0
PRIMAX-int	74	0	0	0
PrimLTR79	136	0	0	0
REP522	294	0	0	0
Ricksha	372	0	0	0
Ricksha_0	384	0	0	0
Ricksha_a	57	0	0	0
Ricksha_b	118	0	0	0
Ricksha_c	983	0	0	0
SST1	601	0	0	0
SVA_A	1229	0	0	0
SVA_B	727	0	0	0
SVA_C	423	0	0	0
SVA_D	1232	1	0	0			Inf
SVA_E	703	0	0	0
SVA_F	1009	0	0	0
TAR1	152	0	0	0
THE1-int	183	0	0	0
THE1A	4308	0	0	0
THE1A-int	386	0	0	0
THE1B	22924	0	0	0.166667			0
THE1B-int	1686	0	0	0
THE1C	10046	0	0	0
THE1C-int	1397	0	0	0
THE1D	12935	0	0	0
THE1D-int	1983	0	0	0
Tigger1	6989	0	0	0.0833333			0
Tigger10	1481	0	0	0
Tigger11a	419	0	0	0
Tigger12	910	0	0	0
Tigger12A	748	0	0	0
Tigger12c	865	0	0	0
Tigger13a	3189	0	0	0
Tigger14a	1312	0	0	0
Tigger15a	4892	0	0	0
Tigger16a	1822	0	0	0
Tigger16b	1342	0	0	0
Tigger17	54	0	0	0
Tigger17a	2457	0	0	0
Tigger17b	94	0	0	0
Tigger17c	347	0	0	0
Tigger17d	336	0	0	0
Tigger18a	1273	0	0	0
Tigger19a	3637	0	0	0
Tigger19b	3685	0	0	0.0833333			0
Tigger1a_Art	315	0	0	0
Tigger1a_Mars	45	0	0	0
Tigger2	2217	0	0	0
Tigger20a	1378	0	0	0
Tigger21a	173	0	0	0
Tigger22N1	1102	0	0	0
Tigger23a	580	0	0	0
Tigger2a	3391	0	0	0.0833333			0
Tigger2b_Pri	2191	0	0	0
Tigger3	1057	0	0	0
Tigger3a	5480	0	0	0
Tigger3b	6456	0	0	0
Tigger3c	2425	0	0	0
Tigger3d	696	0	0	0
Tigger4	1190	0	0	0
Tigger4a	3595	0	0	0.0833333			0
Tigger4b	2565	0	0	0
Tigger5	529	0	0	0
Tigger5b	2854	0	0	0
Tigger6	254	0	0	0
Tigger6a	699	0	0	0
Tigger6b	179	0	0	0
Tigger7	2978	0	0	0
Tigger8	959	0	0	0
Tigger9a	1043	0	0	0
Tigger9b	774	0	0	0
UCON105	642	0	0	0
UCON11	45	0	0	0
UCON23	31	0	0	0
UCON29	235	0	0	0
UCON33	136	0	0	0
UCON34	339	0	0	0
UCON37	172	0	0	0
UCON38	208	0	0	0
UCON39	107	0	0	0
UCON40	245	0	0	0
UCON44	360	0	0	0
UCON49	109	0	0	0
UCON55	412	0	0	0
UCON69	29	0	0	0
UCON73	259	0	0	0
UCON80	43	0	0	0
UCON81	40	0	0	0
UCON86	70	0	0	0
UCON89	50	0	0	0
X1_DNA	710	0	0	0.0833333			0
X1_LINE	83	0	0	0
X1_LR	15	0	0	0
X10b_DNA	308	0	0	0
X11_DNA	267	0	0	0
X12_DNA	1379	0	0	0
X12_LINE	227	0	0	0
X13_LINE	148	0	0	0
X15_LINE	243	0	0	0
X17_LINE	965	0	0	0
X2_LINE	188	0	0	0
X20_LINE	162	0	0	0
X21_LINE	47	0	0	0
X22_DNA	25	0	0	0
X24_LINE	568	0	0	0
X26_DNA	971	0	0	0
X32_DNA	327	0	0	0
X33a_DNA	69	0	0	0
X4a_DNA	182	0	0	0
X4b_DNA	708	0	0	0
X5a_DNA	429	0	0	0
X5B_LINE	75	0	0	0
X6a_DNA	1005	0	0	0
X6A_LINE	1055	0	0	0
X6b_DNA	987	0	0	0
X6B_LINE	891	0	0	0
X7A_LINE	937	0	0	0
X7B_LINE	940	0	0	0
X7C_LINE	621	0	0	0
X7D_LINE	58	0	0	0
X8_LINE	231	0	0	0
X9_LINE	670	0	0	0
X9b_DNA	606	0	0	0
Zaphod	2325	0	0	0
Zaphod2	875	0	0	0
Zaphod3	1235	0	0	0
Zaphod4a	394	0	0	0
Zaphod5a	80	0	0	0
Zaphod5b	74	0	0	0

[truncated: 2 more sheets: Combo - RepeatFamily, Combo - RepeatType]
