# Supplementary material for: DNA Methyltransferase Inhibition Prevents Platinum-Induced Ovarian Cancer Stem Cell Enrichment
Source: Cancer Res Commun. 2026 Jul 20;6(7):1721–37. doi: 10.1158/2767-9764.CRC-26-0149 (PMC13381740; doi:10.1158/2767-9764.CRC-26-0149)
Supplement: Supplementary Table S10 — p65 CUT&RUN ERV annotation. [file crc-26-0149_supplementary_table_s10_suppst10.xlsx]

## Sheet: UT - RepeatName
Supplementary Table S10: p65 CUT&RUN ERV annotation
RepeatName	rmsk	observed	expected	TrueMean	p.value	p.adjust.value	obsOnTrueMean
LTR43	470	5	0	0.333333	0	0	15
ALR/Alpha	1700	18	4	3.83333	2.34946e-07	9.70241e-06	4.69565
ACRO1	86	0	0	0.0833333			0
Alu	8195	0	0	0
AluJb	121115	2	8	7.91667			0.252632
AluJo	47320	1	3	2.83333			0.352941
AluJr	117446	2	8	8.41667			0.237624
AluJr4	12658	0	0	0.166667			0
AluSc	38726	0	3	3.08333			0
AluSc5	4259	0	0	0.333333			0
AluSc8	21085	0	2	1.75			0
AluSg	44393	1	4	3.66667			0.272727
AluSg4	12565	0	1	0.833333			0
AluSg7	6031	0	1	1.16667			0
AluSp	67237	1	6	6.08333			0.164384
AluSq	12718	1	1	0.666667			1.5
AluSq10	1575	0	0	0.0833333			0
AluSq2	53394	0	6	6.08333			0
AluSq4	1683	0	0	0.0833333			0
AluSx	129556	2	10	10.1667			0.196721
AluSx1	110941	0	9	9			0
AluSx3	40018	1	2	2.25			0.444444
AluSx4	12119	1	1	0.75			1.33333
AluSz	122105	1	9	9.16667			0.109091
AluSz6	42260	2	4	3.66667			0.545455
AluY	101596	0	8	8.25			0
AluYa5	3853	0	0	0.25			0
AluYa8	405	0	0	0.0833333			0
AluYb8	2715	0	0	0.0833333			0
AluYb9	383	0	0	0
AluYc	6889	0	0	0.333333			0
AluYc3	581	0	0	0
AluYd8	229	0	0	0.0833333			0
AluYe5	1343	0	0	0.0833333			0
AluYe6	199	0	0	0
AluYf1	2082	0	0	0.0833333			0
AluYg6	857	0	0	0
AluYh3	665	0	0	0
AluYh3a3	161	0	0	0
AluYh7	502	0	0	0
AluYh9	178	0	0	0
AluYi6	462	0	0	0
AluYi6_4d	44	0	0	0
AluYj4	2913	0	0	0.166667			0
AluYk11	176	0	0	0
AluYk12	100	0	0	0
AluYk2	6900	0	0	0.416667			0
AluYk3	6210	0	0	0.25			0
AluYk4	1117	0	0	0.0833333			0
AluYm1	4835	0	0	0.333333			0
AmnSINE1	2633	0	0	0.0833333			0
AmnSINE2	671	0	0	0
Arthur1	2360	0	0	0
Arthur1A	1183	0	0	0
Arthur1B	2347	0	0	0.25			0
Arthur1C	727	0	0	0.166667			0
Arthur2	1016	0	0	0
BLACKJACK	2162	0	0	0.0833333			0
Chap1_Mam	498	0	0	0
Chap1a_Mam	1431	0	0	0
Charlie1	1924	0	0	0.0833333			0
Charlie10	1151	0	0	0
Charlie10a	307	0	0	0
Charlie10b	276	0	0	0
Charlie11	112	0	0	0.0833333			0
Charlie12	20	0	0	0
Charlie13a	561	0	0	0
Charlie13b	408	0	0	0.0833333			0
Charlie14a	521	0	0	0
Charlie15a	3250	1	0	0.25			4
Charlie15b	1942	0	0	0
Charlie16	1476	0	0	0
Charlie16a	1474	0	0	0
Charlie17	550	0	0	0.0833333			0
Charlie17a	1251	0	0	0.0833333			0
Charlie17b	543	0	0	0
Charlie18a	2509	0	0	0
Charlie19a	1620	0	0	0
Charlie1a	5856	0	1	0.583333			0
Charlie1b	3087	1	0	0.25			4
Charlie20a	891	0	0	0
Charlie21a	772	0	0	0
Charlie22a	1121	0	0	0.0833333			0
Charlie23a	1506	0	0	0.0833333			0
Charlie24	1289	0	0	0
Charlie25	1094	0	0	0
Charlie26a	517	0	0	0
Charlie29a	986	0	0	0.166667			0
Charlie29b	1465	0	0	0
Charlie2a	2095	0	0	0.166667			0
Charlie2b	3743	0	0	0.25			0
Charlie3	205	0	0	0
Charlie30a	467	0	0	0
Charlie30b	620	0	0	0
Charlie31a	812	0	0	0
Charlie32a	266	0	0	0
Charlie4	917	0	0	0.0833333			0
Charlie4a	2908	0	0	0.333333			0
Charlie4z	6037	0	0	0.25			0
Charlie5	2602	0	0	0.333333			0
Charlie6	261	0	0	0
Charlie7	3983	0	0	0
Charlie7a	1465	0	0	0
Charlie7b_Mars	58	0	0	0
Charlie8	4417	0	0	0.0833333			0
Charlie9	1317	0	0	0.166667			0
Cheshire	1013	0	0	0.166667			0
Chompy-6_Croc	14	0	0	0
Chompy-7_Croc	17	0	0	0
CR1_Mam	1729	0	0	0.0833333			0
CR1-1_Amn	66	0	0	0
CR1-11_Crp	24	0	0	0
CR1-12_AMi	132	0	0	0
CR1-13_AMi	102	0	0	0
CR1-16_AMi	309	0	0	0
CR1-3_Croc	1348	0	0	0.0833333			0
CR1-8_Crp	5	0	0	0
CR1-L3A_Croc	320	0	0	0
CR1-L3B_Croc	38	0	0	0
CRP1	6	0	0	0
DNA1_Mam	172	0	0	0
ERV24_Prim-int	382	1	0	0			Inf
ERV24B_Prim-int	330	0	0	0
ERV3-16A3_I-int	6654	0	0	0.25			0
ERV3-16A3_LTR	1117	0	0	0
ERVL-B4-int	3521	0	0	0.166667			0
ERVL-E-int	9067	0	0	0.333333			0
ERVL-int	735	0	0	0
ERVL47-int	167	0	0	0
Eulor8	145	0	0	0
EuthAT-2	1166	0	0	0
EuthAT-N1	82	0	0	0
EuthAT-N1a	51	0	0	0
Eutr10	996	0	0	0.25			0
Eutr15	659	0	0	0
Eutr16	524	0	0	0.0833333			0
EUTREP15	197	0	0	0
EUTREP4	301	0	0	0
EUTREP7	279	0	0	0
EutTc1-N1	61	0	0	0
EutTc1-N2	197	0	0	0
FAM	4362	0	0	0.166667			0
FLAM_A	15391	0	1	0.583333			0
FLAM_C	25202	0	1	1			0
FordPrefect	614	0	0	0.0833333			0
FordPrefect_a	281	0	0	0
FRAM	20741	0	1	0.666667			0
GSAT	39	0	0	0
GSATII	175	0	0	0.166667			0
GSATX	53	0	0	0
HAL1	21741	2	2	1.66667			1.2
HAL1b	4461	0	0	0.25			0
HAL1M8	2266	0	0	0
HAL1ME	7554	1	0	0.166667			6
Harlequin-int	356	0	0	0
hAT-1_Mam	1483	0	0	0.0833333			0
hAT-16_Crp	23	0	0	0
hAT-4b_Ther	235	0	0	0
hAT-5_Mam	920	0	0	0
hAT-N1_Mam	240	0	0	0
hAT-N1a_Mam	473	0	0	0.166667			0
Helitron1Na_Mam	332	0	0	0
Helitron1Nb_Mam	361	0	0	0
Helitron2Na_Mam	435	0	0	0
Helitron3Na_Mam	1129	0	0	0.0833333			0
HERV-Fc1_LTR1	17	0	0	0
HERV-Fc1_LTR2	3	0	0	0
HERV-Fc1_LTR3	5	0	0	0
HERV-Fc2_LTR	4	0	0	0
HERV-Fc2-int	4	0	0	0
HERV1_I-int	31	0	0	0
HERV1_LTRa	27	0	0	0
HERV1_LTRb	10	0	0	0.0833333			0
HERV1_LTRc	34	0	0	0
HERV1_LTRd	16	0	0	0
HERV1_LTRe	34	0	0	0
HERV15-int	75	0	0	0
HERV16-int	1928	0	0	0.0833333			0
HERV17-int	674	0	0	0
HERV3-int	230	0	0	0
HERV30-int	33	0	0	0
HERV35I-int	511	0	0	0.0833333			0
HERV4_I-int	294	0	0	0
HERV9-int	187	0	0	0
HERV9N-int	118	0	0	0
HERV9NC-int	117	0	0	0
HERVE_a-int	116	0	0	0.0833333			0
HERVE-int	157	0	0	0
HERVFH19-int	74	0	0	0
HERVFH21-int	96	0	0	0
HERVH-int	4743	0	0	0.25			0
HERVH48-int	66	0	0	0
HERVI-int	55	0	0	0
HERVIP10B3-int	166	0	0	0
HERVIP10F-int	196	0	0	0
HERVIP10FH-int	346	0	0	0
HERVK-int	132	0	0	0
HERVK11-int	194	0	0	0
HERVK11D-int	22	0	0	0
HERVK13-int	58	0	0	0
HERVK14-int	365	0	0	0
HERVK14C-int	40	0	0	0
HERVK22-int	302	0	0	0
HERVK3-int	249	0	0	0
HERVK9-int	390	0	0	0.0833333			0
HERVKC4-int	39	0	0	0
HERVL-int	1194	0	0	0
HERVL18-int	440	0	0	0
HERVL32-int	134	0	0	0
HERVL40-int	1390	0	0	0
HERVL66-int	102	1	0	0			Inf
HERVL74-int	387	0	0	0.0833333			0
HERVP71A-int	167	0	0	0
HERVS71-int	88	0	0	0
HSAT4	100	0	0	0
HSMAR1	724	0	0	0
HSMAR2	1829	0	0	0.166667			0
HUERS-P1-int	321	0	0	0
HUERS-P2-int	191	0	0	0.0833333			0
HUERS-P3-int	669	0	0	0
HUERS-P3b-int	395	0	0	0
Kanga1	818	0	0	0
Kanga11a	895	0	0	0
Kanga1a	852	0	0	0
Kanga1b	382	0	0	0.0833333			0
Kanga1c	834	0	0	0.166667			0
Kanga1d	686	0	0	0
Kanga2_a	1568	0	0	0.0833333			0
L1HS	1009	0	0	0.0833333			0
L1M	777	0	0	0
L1M1	7535	0	0	0.416667			0
L1M2	8548	0	1	0.583333			0
L1M2a	415	0	0	0
L1M2a1	116	0	0	0
L1M2b	206	0	0	0
L1M2c	413	0	0	0
L1M3	7391	0	0	0.416667			0
L1M3a	670	0	0	0.0833333			0
L1M3b	557	0	0	0
L1M3c	1055	0	0	0.0833333			0
L1M3d	511	0	0	0
L1M3de	492	0	0	0.0833333			0
L1M3e	788	0	0	0
L1M3f	644	0	0	0
L1M4	20506	0	2	1.75			0
L1M4a1	2711	0	0	0
L1M4a2	2099	0	0	0.0833333			0
L1M4b	4268	0	0	0.166667			0
L1M4c	3425	0	0	0.416667			0
L1M5	46104	0	2	2.25			0
L1M6	5434	0	0	0.25			0
L1M6B	740	0	0	0.0833333			0
L1M7	3098	0	0	0.166667			0
L1M8	1752	0	0	0
L1MA1	3348	0	0	0.0833333			0
L1MA10	5147	0	0	0.0833333			0
L1MA2	5709	0	0	0.0833333			0
L1MA3	6966	0	0	0.416667			0
L1MA4	10126	1	1	1.16667			0.857143
L1MA4A	5346	0	0	0.0833333			0
L1MA5	4148	0	0	0.333333			0
L1MA5A	3318	0	0	0.333333			0
L1MA6	5233	0	1	0.583333			0
L1MA7	8568	0	0	0.416667			0
L1MA8	11075	0	1	0.833333			0
L1MA9	16404	0	1	0.75			0
L1MB1	6025	0	1	0.583333			0
L1MB2	9131	0	1	0.75			0
L1MB3	17856	1	2	1.66667			0.6
L1MB4	9465	0	1	1			0
L1MB5	10031	1	1	0.583333			1.71429
L1MB7	23474	0	2	1.66667			0
L1MB8	16765	0	2	2			0
L1MC	7998	0	0	0.416667			0
L1MC1	12317	0	1	0.75			0
L1MC2	6340	0	0	0.166667			0
L1MC3	13222	0	1	1.16667			0
L1MC4	24224	0	2	1.83333			0
L1MC4a	10187	0	1	1.08333			0
L1MC5	14806	0	2	1.83333			0
L1MC5a	18319	0	1	1.33333			0
L1MCa	6923	0	1	0.666667			0
L1MCb	2173	0	0	0.0833333			0
L1MCc	3320	0	0	0.25			0
L1MD	8689	0	1	0.75			0
L1MD1	6804	0	0	0.333333			0
L1MD2	11081	0	1	1.25			0
L1MD3	5521	0	0	0.333333			0
L1MDa	7080	0	1	0.583333			0
L1MDb	1016	0	0	0
L1ME1	31994	1	3	2.58333			0.387097
L1ME2	13095	0	1	0.583333			0
L1ME2z	7468	0	1	0.666667			0
L1ME3	9340	0	0	0.25			0
L1ME3A	16162	0	1	1.08333			0
L1ME3B	8454	0	0	0.416667			0
L1ME3C	3348	0	1	0.583333			0
L1ME3Cz	14559	0	1	0.916667			0
L1ME3D	4406	0	0	0.0833333			0
L1ME3E	4644	0	0	0.333333			0
L1ME3F	4639	1	0	0.333333			3
L1ME3G	19060	0	0	0.333333			0
L1ME4a	29864	0	2	1.66667			0
L1ME4b	25150	2	1	1.25			1.6
L1ME4c	9597	1	0	0.25			4
L1ME5	3486	1	0	0.0833333			12
L1MEa	366	0	0	0
L1MEb	1749	0	0	0.0833333			0
L1MEc	18311	0	2	1.58333			0
L1MEd	17185	0	1	0.75			0
L1MEf	11736	0	1	0.666667			0
L1MEg	13690	0	0	0.416667			0
L1MEg1	1034	0	0	0
L1MEg2	761	0	0	0.0833333			0
L1MEh	3089	0	0	0.0833333			0
L1MEi	5382	0	0	0.0833333			0
L1MEj	2430	0	0	0.166667			0
L1P	170	0	0	0
L1P1	2622	0	0	0.25			0
L1P2	1011	0	0	0
L1P3	2907	0	0	0
L1P3b	88	0	0	0
L1P4	3758	0	0	0.0833333			0
L1P4a	457	0	0	0
L1P4b	153	0	0	0
L1P4c	107	0	0	0
L1P4d	149	0	0	0
L1P4e	191	0	0	0
L1P5	809	0	0	0
L1PA10	6006	0	0	0.333333			0
L1PA11	3395	0	1	0.583333			0
L1PA12	1587	0	0	0.166667			0
L1PA13	7843	0	0	0.416667			0
L1PA14	2529	0	0	0.166667			0
L1PA15	7144	0	1	0.583333			0
L1PA15-16	1195	0	0	0.25			0
L1PA16	12606	0	1	0.666667			0
L1PA17	4455	0	0	0.333333			0
L1PA2	3458	0	0	0.0833333			0
L1PA3	7686	0	1	0.916667			0
L1PA4	9015	0	1	1.08333			0
L1PA5	8860	0	1	1.16667			0
L1PA6	3988	0	0	0
L1PA7	9633	0	0	0.333333			0
L1PA8	7311	0	0	0.333333			0
L1PA8A	1793	0	0	0.166667			0
L1PB	1653	0	0	0
L1PB1	10310	0	1	0.75			0
L1PB2	2543	0	0	0.0833333			0
L1PB3	3284	0	0	0.0833333			0
L1PB4	7306	0	0	0.25			0
L1PBa	1566	0	0	0.166667			0
L1PBa1	310	0	0	0.0833333			0
L1PBb	311	0	0	0
L1PREC2	6959	0	0	0.25			0
L2	55157	0	4	4.08333			0
L2-1_AMi	949	0	0	0.166667			0
L2-1_Crp	42	0	0	0
L2-2_Mam	557	0	0	0.0833333			0
L2-3_AMi	11	0	0	0
L2-3_Crp	1749	0	0	0.166667			0
L2a	170012	2	10	10.0833			0.198347
L2b	93700	3	4	3.66667			0.818182
L2c	129292	1	4	4.08333			0.244898
L2d	28368	0	1	1.33333			0
L2d2	53617	1	2	2.25			0.444444
L3	46112	1	2	1.58333			0.631579
L3b	9843	0	0	0.25			0
L4_A_Mam	6659	0	0	0.25			0
L4_B_Mam	3332	0	0	0.166667			0
L4_C_Mam	5094	0	1	0.75			0
L5	745	0	0	0
LFSINE_Vert	2331	0	0	0.0833333			0
Looper	559	0	0	0
LOR1-int	1212	0	0	0.0833333			0
LOR1a	852	0	0	0
LOR1b	1133	0	0	0.166667			0
LTR06	104	0	0	0
LTR1	252	0	0	0
LTR101_Mam	1176	0	0	0
LTR102_Mam	528	0	0	0.166667			0
LTR103_Mam	762	0	0	0
LTR103b_Mam	621	0	0	0
LTR104_Mam	1986	0	0	0.0833333			0
LTR105_Mam	682	0	0	0
LTR108a_Mam	86	0	0	0
LTR108b_Mam	54	0	0	0
LTR108c_Mam	44	0	0	0
LTR108d_Mam	67	0	0	0
LTR108e_Mam	182	0	0	0
LTR109A2	27	0	0	0
LTR10A	327	0	0	0
LTR10B	82	0	0	0
LTR10B1	171	0	0	0
LTR10B2	107	0	0	0
LTR10C	539	0	0	0.0833333			0
LTR10D	182	0	0	0
LTR10E	293	0	0	0.0833333			0
LTR10F	450	0	0	0
LTR10G	131	0	0	0
LTR12	791	0	0	0
LTR12_	557	0	0	0
LTR12B	178	0	0	0.0833333			0
LTR12C	1842	0	0	0.416667			0
LTR12D	502	0	0	0
LTR12E	115	0	0	0
LTR12F	653	2	0	0			Inf
LTR13	524	0	0	0.166667			0
LTR13_	48	0	0	0.0833333			0
LTR13A	210	4	0	0			Inf
LTR14	96	0	0	0
LTR14A	144	0	0	0
LTR14B	368	0	0	0
LTR14C	137	0	0	0
LTR15	311	0	0	0.0833333			0
LTR16	3080	0	0	0.0833333			0
LTR16A	4295	0	0	0.416667			0
LTR16A1	2734	0	0	0.0833333			0
LTR16A2	1849	0	0	0
LTR16B	702	0	0	0
LTR16B1	1203	0	0	0
LTR16B2	1681	0	0	0.25			0
LTR16C	6765	0	0	0.416667			0
LTR16D	1137	0	0	0
LTR16D1	214	0	0	0
LTR16D2	314	0	0	0
LTR16E1	2540	0	0	0
LTR16E2	2368	0	0	0.25			0
LTR17	855	0	0	0
LTR18A	198	0	0	0
LTR18B	371	0	0	0.0833333			0
LTR18C	77	0	0	0
LTR19-int	183	0	0	0.0833333			0
LTR19A	457	0	0	0
LTR19B	287	0	0	0.0833333			0
LTR19C	140	0	0	0
LTR1A1	367	0	0	0.0833333			0
LTR1A2	851	0	0	0.0833333			0
LTR1B	349	0	0	0
LTR1B0	92	0	0	0.0833333			0
LTR1B1	174	0	0	0
LTR1C	64	0	0	0
LTR1C1	72	0	0	0
LTR1C3	65	0	0	0
LTR1D	306	0	0	0
LTR1D1	310	0	0	0
LTR1E	300	0	0	0
LTR1F	136	0	0	0
LTR1F1	234	0	0	0
LTR1F2	137	0	0	0
LTR2	897	0	0	0
LTR21A	94	0	0	0
LTR21B	36	0	0	0
LTR21C	22	0	0	0
LTR22	109	0	0	0
LTR22A	170	0	0	0
LTR22B	154	0	0	0
LTR22B1	156	0	0	0
LTR22B2	39	0	0	0
LTR22C	17	0	0	0
LTR22C0	113	0	0	0
LTR22C2	82	0	0	0
LTR22E	118	0	0	0
LTR23	878	0	0	0.166667			0
LTR23-int	199	0	0	0
LTR24	314	0	0	0
LTR24B	462	0	0	0.0833333			0
LTR24C	377	0	0	0
LTR25	315	0	0	0.0833333			0
LTR25-int	480	0	0	0
LTR26	610	0	0	0.0833333			0
LTR26B	137	0	0	0
LTR26C	316	0	0	0
LTR26D	229	0	0	0
LTR26E	124	0	0	0
LTR27	322	0	0	0
LTR2752	233	0	0	0
LTR27B	151	0	0	0
LTR27C	119	0	0	0
LTR27D	272	0	0	0
LTR27E	222	0	0	0.0833333			0
LTR28	140	0	0	0
LTR28B	264	0	0	0
LTR28C	228	0	0	0
LTR29	730	0	0	0.166667			0
LTR2B	354	1	0	0			Inf
LTR2C	313	0	0	0.0833333			0
LTR3	97	0	0	0
LTR30	149	0	0	0
LTR31	251	0	0	0
LTR32	1235	0	0	0.0833333			0
LTR33	9406	0	0	0.333333			0
LTR33A	2229	0	0	0.0833333			0
LTR33A_	1779	0	0	0.166667			0
LTR33B	1635	0	0	0.0833333			0
LTR33C	944	0	0	0
LTR34	271	0	0	0
LTR35	117	0	0	0
LTR35A	95	0	0	0.0833333			0
LTR35B	206	0	0	0
LTR36	505	0	0	0
LTR37-int	1391	0	0	0
LTR37A	2029	0	0	0
LTR37B	2097	0	0	0.0833333			0
LTR38	258	0	0	0
LTR38-int	111	0	0	0
LTR38A1	164	0	0	0
LTR38B	236	0	0	0.0833333			0
LTR38C	132	0	0	0
LTR39	1297	0	0	0.0833333			0
LTR39-int	186	0	0	0
LTR3A	179	0	0	0
LTR3B	90	0	0	0
LTR3B_	276	0	0	0.0833333			0
LTR4	107	0	0	0
LTR40a	2032	0	0	0
LTR40A1	580	0	0	0.0833333			0
LTR40b	1142	0	0	0.166667			0
LTR40c	610	0	0	0
LTR41	1199	0	0	0.0833333			0
LTR41B	868	0	0	0
LTR41C	766	0	0	0.0833333			0
LTR42	338	0	0	0.0833333			0
LTR43-int	125	0	0	0
LTR43B	250	0	0	0
LTR44	233	0	0	0
LTR45	177	0	0	0
LTR45B	448	0	0	0
LTR45C	473	0	0	0
LTR46	260	0	0	0
LTR46-int	47	0	0	0
LTR47A	696	0	0	0
LTR47A2	287	0	0	0
LTR47B	43	0	0	0
LTR47B2	175	0	0	0
LTR47B3	122	0	0	0
LTR47B4	105	0	0	0
LTR48	1009	0	0	0
LTR48B	1026	0	0	0.0833333			0
LTR49	1584	0	0	0
LTR49-int	2230	0	0	0.416667			0
LTR5	25	0	0	0
LTR5_Hs	701	0	0	0.166667			0
LTR50	2597	0	0	0
LTR51	416	0	0	0.0833333			0
LTR52	1109	0	0	0
LTR52-int	174	0	0	0
LTR53	516	0	0	0
LTR53-int	338	0	0	0.0833333			0
LTR53B	198	0	0	0
LTR54	1137	0	0	0
LTR54B	884	1	0	0.0833333			12
LTR55	425	0	0	0
LTR56	1050	0	0	0
LTR57	282	0	0	0
LTR57-int	340	0	0	0
LTR58	76	0	0	0
LTR59	116	0	0	0.0833333			0
LTR5A	306	0	0	0.0833333			0
LTR5B	469	0	0	0.166667			0
LTR60	38	0	0	0
LTR60B	254	0	0	0.0833333			0
LTR61	200	0	0	0
LTR62	326	0	0	0
LTR64	384	0	0	0
LTR65	477	0	0	0
LTR66	435	0	0	0.0833333			0
LTR67B	3787	0	0	0.0833333			0
LTR68	356	0	0	0
LTR69	147	0	0	0
LTR6A	329	0	0	0
LTR6B	163	0	0	0
LTR7	2427	0	0	0.0833333			0
LTR70	162	0	0	0
LTR71A	170	0	0	0
LTR71B	251	0	0	0.0833333			0
LTR72	161	0	0	0
LTR72B	163	0	0	0
LTR73	229	0	0	0
LTR75	311	0	0	0.0833333			0
LTR75_1	130	0	0	0
LTR75B	204	0	0	0
LTR76	207	0	0	0
LTR77	105	0	0	0
LTR78	4897	0	0	0.0833333			0
LTR78B	3301	0	0	0.0833333			0
LTR79	4095	0	0	0.25			0
LTR7B	888	0	0	0.166667			0
LTR7C	332	0	0	0
LTR7Y	258	0	0	0.0833333			0
LTR8	3504	1	0	0.166667			6
LTR80A	401	0	0	0
LTR80B	513	0	0	0
LTR81	336	0	0	0
LTR81A	853	0	0	0
LTR81AB	275	0	0	0
LTR81B	1161	0	0	0
LTR81C	739	0	0	0
LTR82A	1049	0	0	0.0833333			0
LTR82B	1162	0	0	0
LTR83	736	0	0	0
LTR84a	702	0	0	0
LTR84b	1302	0	0	0.0833333			0
LTR85a	1893	0	0	0.0833333			0
LTR85b	1200	0	0	0
LTR85c	1186	0	0	0.0833333			0
LTR86A1	554	0	0	0
LTR86A2	308	0	0	0
LTR86B1	302	0	0	0
LTR86B2	285	0	0	0
LTR86C	301	0	0	0
LTR87	718	0	0	0
LTR88a	912	0	0	0
LTR88b	1640	0	0	0
LTR88c	1044	0	0	0
LTR89	1101	0	0	0.0833333			0
LTR89B	749	0	0	0.166667			0
LTR8A	1481	0	0	0.333333			0
LTR8B	1644	0	0	0.0833333			0
LTR9	850	0	0	0.166667			0
LTR9A1	491	0	0	0.0833333			0
LTR9B	709	0	0	0
LTR9C	172	0	0	0
LTR9D	755	0	0	0
MADE1	8005	0	0	0.0833333			0
MADE2	2711	0	0	0
Mam_R4	564	0	0	0
MamGyp-int	695	0	0	0
MamGypLTR1a	1103	0	0	0
MamGypLTR1b	1224	1	0	0.0833333			12
MamGypLTR1c	1168	0	0	0.0833333			0
MamGypLTR1d	777	0	0	0
MamGypLTR2b	879	0	0	0
MamGypLTR2c	1055	0	0	0
MamGypLTR3	680	0	0	0
MamGypLTR3a	1350	0	0	0
MamGypLTR4	724	0	0	0.0833333			0
MamGypsy2-I	2302	0	0	0.0833333			0
MamGypsy2-LTR	916	0	0	0
MamRep137	2500	0	0	0.0833333			0
MamRep1879	1507	0	0	0
MamRep1894	709	0	0	0
MamRep38	2167	0	0	0
MamRep4096	1282	0	0	0.25			0
MamRep434	2142	0	0	0.0833333			0
MamRep488	503	0	0	0
MamRTE1	9028	0	0	0.0833333			0
MamRTE2	49	0	0	0
MamSINE1	5945	0	0	0.0833333			0
MamTip1	774	0	0	0.0833333			0
MamTip1b	460	0	0	0
MamTip2	5279	0	0	0.0833333			0
MamTip2b	6841	0	0	0.0833333			0
MamTip3	1176	0	0	0
MamTip3B	836	0	0	0
MARE10	81	0	0	0
MARE4	312	0	0	0
MARE6	187	0	0	0
MARNA	3187	0	0	0.25			0
MER101	370	0	0	0.0833333			0
MER101-int	1241	0	0	0.0833333			0
MER101B	269	0	0	0
MER102a	3088	0	0	0.25			0
MER102b	3205	0	0	0.166667			0
MER102c	3172	0	0	0
MER103C	9080	0	0	0.0833333			0
MER104	2260	0	0	0
MER105	730	0	0	0
MER106A	740	0	0	0.0833333			0
MER106B	834	0	0	0.166667			0
MER107	361	0	0	0
MER110	802	0	0	0
MER110-int	412	0	0	0
MER110A	633	0	0	0.0833333			0
MER112	4569	0	0	0
MER113	3816	0	0	0
MER113A	2109	0	0	0.0833333			0
MER115	2559	0	0	0.25			0
MER117	4434	0	0	0.166667			0
MER119	1221	0	0	0.0833333			0
MER11A	992	0	0	0.416667			0
MER11B	562	0	0	0
MER11C	885	0	0	0.0833333			0
MER11D	267	0	0	0
MER121	941	0	0	0
MER121B	70	0	0	0.0833333			0
MER127	213	0	0	0
MER132	37	0	0	0
MER1A	3307	0	0	0.166667			0
MER1B	5525	0	0	0.333333			0
MER2	9338	0	1	0.583333			0
MER20	17280	1	1	0.833333			1.2
MER20B	4240	0	0	0.333333			0
MER21-int	1022	0	0	0
MER21A	2062	0	0	0.333333			0
MER21B	2871	0	0	0.166667			0
MER21C	5724	2	0	0.25			8
MER2B	2101	0	0	0
MER3	11144	0	0	0.25			0
MER30	4256	0	0	0.166667			0
MER30B	255	0	0	0
MER31-int	1172	0	0	0.0833333			0
MER31A	1379	0	0	0.166667			0
MER31B	1525	0	0	0
MER33	9845	0	0	0.166667			0
MER34	1355	0	0	0
MER34-int	394	0	0	0.0833333			0
MER34A	1513	0	0	0
MER34A1	804	0	0	0.0833333			0
MER34B	668	0	0	0
MER34B-int	633	0	0	0
MER34C	206	0	0	0
MER34C_	685	0	0	0
MER34C2	613	0	0	0
MER34D	254	0	0	0.0833333			0
MER39	3390	1	0	0.166667			6
MER39B	1222	0	0	0.0833333			0
MER4-int	2534	0	0	0.25			0
MER41-int	1356	0	0	0.0833333			0
MER41A	2640	0	0	0.0833333			0
MER41B	2941	0	0	0.166667			0
MER41C	863	0	0	0
MER41D	488	0	0	0
MER41E	365	0	0	0.0833333			0
MER41G	120	0	0	0
MER44A	2404	0	0	0.0833333			0
MER44B	2176	0	0	0.0833333			0
MER44C	1126	0	0	0.166667			0
MER44D	657	0	0	0.0833333			0
MER45A	3563	0	0	0.166667			0
MER45B	1331	0	0	0
MER45C	1235	0	0	0
MER45R	661	0	0	0
MER46C	2870	0	0	0.0833333			0
MER47A	2639	0	0	0
MER47B	623	0	0	0.0833333			0
MER47C	791	0	0	0
MER48	196	0	0	0
MER49	1428	0	0	0
MER4A	890	0	0	0
MER4A1	2314	0	0	0
MER4A1_	416	0	0	0
MER4B	1788	0	0	0.0833333			0
MER4B-int	1480	0	0	0.166667			0
MER4C	697	0	0	0
MER4CL34	933	0	0	0
MER4D	1373	1	0	0.0833333			12
MER4D0	457	0	0	0
MER4D1	1595	0	0	0.166667			0
MER4E	746	0	0	0.0833333			0
MER4E1	1092	0	0	0.0833333			0
MER50	2591	0	0	0.333333			0
MER50-int	507	0	0	0.0833333			0
MER50B	700	0	0	0.0833333			0
MER50C	83	0	0	0
MER51-int	544	0	0	0.0833333			0
MER51A	955	0	0	0.0833333			0
MER51B	725	0	0	0
MER51C	192	0	0	0
MER51D	171	0	0	0
MER51E	242	0	0	0
MER52-int	389	0	0	0
MER52A	1465	0	0	0.25			0
MER52C	399	0	0	0.0833333			0
MER52D	661	0	0	0.166667			0
MER53	6020	0	0	0.0833333			0
MER54A	774	0	0	0.0833333			0
MER54B	438	0	0	0
MER57-int	1041	0	0	0
MER57A-int	1744	0	0	0.0833333			0
MER57A1	1093	0	0	0
MER57B1	1033	0	0	0
MER57B2	1145	0	0	0
MER57C1	195	0	0	0
MER57C2	472	0	0	0
MER57D	464	0	0	0
MER57E1	512	1	0	0			Inf
MER57E2	80	0	0	0
MER57E3	277	0	0	0
MER57F	424	0	0	0
MER58A	13824	1	0	0.25			4
MER58B	7134	0	1	0.583333			0
MER58C	2642	0	0	0
MER58D	1174	0	0	0
MER5A	35585	0	1	0.916667			0
MER5A1	16237	0	1	0.666667			0
MER5B	25480	1	0	0.416667			2.4
MER5C	1374	0	0	0
MER5C1	627	0	0	0
MER6	826	0	0	0.25			0
MER61-int	819	0	0	0
MER61A	813	0	0	0
MER61B	435	0	0	0
MER61C	316	0	0	0
MER61D	269	0	0	0
MER61E	320	0	0	0
MER61F	167	0	0	0.0833333			0
MER63A	3616	0	0	0.0833333			0
MER63B	2472	0	0	0.25			0
MER63C	904	0	0	0
MER63D	1752	0	0	0.0833333			0
MER65-int	1089	0	0	0.0833333			0
MER65A	1485	0	0	0
MER65B	211	0	0	0.0833333			0
MER65C	700	0	0	0.0833333			0
MER65D	525	0	0	0
MER66-int	727	0	0	0
MER66A	340	0	0	0
MER66B	1486	0	0	0.0833333			0
MER66C	603	0	0	0
MER66D	249	0	0	0
MER67A	481	0	0	0.0833333			0
MER67B	498	0	0	0
MER67C	1703	1	0	0.166667			6
MER67D	1055	0	0	0
MER68	1529	0	0	0
MER68-int	385	0	0	0
MER68B	475	0	0	0
MER68C	165	0	0	0
MER6A	1034	0	0	0
MER6B	693	0	0	0
MER6C	168	0	0	0
MER70-int	230	0	0	0
MER70A	542	0	0	0.0833333			0
MER70B	995	0	0	0
MER70C	279	0	0	0.166667			0
MER72	793	0	0	0
MER72B	198	0	0	0.0833333			0
MER73	288	0	0	0
MER74A	1625	0	0	0.166667			0
MER74B	958	0	0	0.166667			0
MER74C	234	0	0	0
MER75	485	0	0	0
MER75A	92	0	0	0
MER75B	124	0	0	0
MER76	728	0	0	0
MER76-int	149	0	0	0
MER77	1373	0	0	0
MER77B	1318	0	0	0
MER8	2006	0	0	0.0833333			0
MER81	3748	0	0	0
MER83	516	0	0	0
MER83A-int	80	0	0	0
MER83B	150	0	0	0
MER83B-int	257	0	0	0
MER83C	156	0	0	0
MER84	364	0	0	0
MER84-int	116	0	0	0
MER85	929	0	0	0
MER87	166	0	0	0.0833333			0
MER87B	211	0	0	0
MER88	113	0	0	0
MER89	1436	0	0	0
MER89-int	785	0	0	0
MER90	727	0	0	0
MER90a	1265	0	0	0.0833333			0
MER91A	3694	0	0	0.166667			0
MER91B	1476	0	0	0
MER91C	1665	0	0	0
MER92-int	985	0	0	0.0833333			0
MER92A	156	0	0	0
MER92B	832	0	0	0.0833333			0
MER92C	125	1	0	0			Inf
MER92D	226	0	0	0
MER94	4852	0	0	0
MER94B	634	0	0	0
MER95	141	0	0	0.0833333			0
MER96	1291	0	0	0
MER96B	2245	0	0	0.0833333			0
MER97a	280	0	0	0
MER97b	181	0	0	0
MER97c	211	0	0	0
MER97d	138	0	0	0
MER99	301	0	0	0.0833333			0
MER9a1	351	0	0	0
MER9a2	322	0	0	0
MER9a3	595	0	0	0
MER9B	39	0	0	0
Merlin1_HS	56	0	0	0
MERX	442	0	0	0
MIR	177613	4	6	5.83333			0.685714
MIR1_Amn	12053	0	1	0.666667			0
MIR3	89786	4	3	2.75			1.45455
MIRb	228856	4	7	7.25			0.551724
MIRc	103104	1	3	3			0.333333
MLT-int	417	0	0	0
MLT1-int	267	0	0	0
MLT1A	9313	0	0	0.416667			0
MLT1A-int	448	0	0	0
MLT1A0	21288	0	1	0.916667			0
MLT1A0-int	953	0	0	0
MLT1A1	6913	0	0	0.25			0
MLT1A1-int	462	0	0	0
MLT1B	18094	0	1	0.916667			0
MLT1B-int	567	0	0	0
MLT1C	6716	0	1	0.666667			0
MLT1C-int	130	0	0	0
MLT1C2	16393	0	1	1.41667			0
MLT1C2-int	436	0	0	0
MLT1D	19733	0	1	0.916667			0
MLT1D-int	598	0	0	0.25			0
MLT1E	922	0	0	0
MLT1E-int	12	0	0	0
MLT1E1	1065	0	0	0
MLT1E1-int	45	0	0	0
MLT1E1A	3422	0	0	0.166667			0
MLT1E1A-int	84	0	0	0
MLT1E2	4091	0	0	0.416667			0
MLT1E2-int	128	0	0	0
MLT1E3	2066	0	0	0.0833333			0
MLT1E3-int	74	0	0	0
MLT1F	4411	0	0	0.166667			0
MLT1F-int	530	0	0	0
MLT1F1	3329	0	0	0
MLT1F1-int	160	0	0	0
MLT1F2	6215	0	1	1			0
MLT1F2-int	327	0	0	0
MLT1G	2894	0	0	0.166667			0
MLT1G-int	185	0	0	0
MLT1G1	3680	0	0	0.25			0
MLT1G1-int	299	0	0	0
MLT1G3	2818	0	0	0.25			0
MLT1G3-int	246	0	0	0.166667			0
MLT1H	10252	0	1	0.833333			0
MLT1H-int	836	0	0	0.0833333			0
MLT1H1	3756	0	0	0.166667			0
MLT1H1-int	426	0	0	0
MLT1H2	4849	0	0	0
MLT1H2-int	354	0	0	0.0833333			0
MLT1I	11268	0	1	0.583333			0
MLT1I-int	829	0	0	0
MLT1J	15494	0	1	0.583333			0
MLT1J-int	1457	0	0	0.0833333			0
MLT1J1	5003	0	0	0.166667			0
MLT1J1-int	476	0	0	0
MLT1J2	6991	0	0	0.25			0
MLT1J2-int	596	0	0	0
MLT1K	17999	1	1	0.666667			1.5
MLT1K-int	208	0	0	0
MLT1L	12248	0	1	0.583333			0
MLT1L-int	112	0	0	0
MLT1M	2329	0	0	0
MLT1M-int	1	0	0	0
MLT1N2	5816	0	0	0
MLT1N2-int	74	0	0	0
MLT1O	5156	0	0	0.25			0
MLT1O-int	12	0	0	0
MLT2A1	3849	0	0	0.416667			0
MLT2A2	3928	0	0	0.0833333			0
MLT2B1	4532	0	0	0.0833333			0
MLT2B2	2229	0	0	0
MLT2B3	3363	0	0	0.0833333			0
MLT2B4	4762	0	0	0.166667			0
MLT2B5	383	0	0	0
MLT2C1	2710	0	0	0.0833333			0
MLT2C2	1378	0	0	0
MLT2D	4584	0	0	0
MLT2E	405	0	0	0
MLT2F	1946	1	0	0.25			4
MST-int	235	0	0	0
MSTA	20293	0	1	1.33333			0
MSTA-int	2664	0	0	0
MSTA1	563	0	0	0.166667			0
MSTA1-int	29	0	0	0
MSTB	8800	0	0	0.333333			0
MSTB-int	900	0	0	0
MSTB1	4944	0	0	0.416667			0
MSTB1-int	230	0	0	0
MSTB2	1621	0	0	0.166667			0
MSTB2-int	94	0	0	0
MSTC	3291	0	0	0.166667			0
MSTC-int	210	0	0	0
MSTD	7813	0	1	0.75			0
MSTD-int	751	0	0	0.166667			0
OldhAT1	4404	0	0	0.0833333			0
ORSL	1252	0	0	0.0833333			0
ORSL-2a	376	0	0	0
ORSL-2b	733	0	0	0.0833333			0
PABL_A	544	0	0	0.25			0
PABL_A-int	346	0	0	0
PABL_B	393	0	0	0
PABL_B-int	252	0	0	0
Penelope1_Vert	1123	0	0	0.0833333			0
Plat_L3	3386	0	0	0.166667			0
PRIMA4_LTR	349	0	0	0
PRIMA4-int	384	0	0	0
PRIMA41-int	406	0	0	0.166667			0
PRIMAX-int	74	0	0	0
PrimLTR79	136	0	0	0
REP522	294	0	0	0
Ricksha	372	0	0	0
Ricksha_0	384	0	0	0
Ricksha_a	57	0	0	0
Ricksha_b	118	0	0	0
Ricksha_c	983	0	0	0
SST1	601	0	0	0.0833333			0
SVA_A	1229	0	0	0.0833333			0
SVA_B	727	1	0	0.25			4
SVA_C	423	0	0	0.0833333			0
SVA_D	1232	0	0	0.25			0
SVA_E	703	0	0	0.0833333			0
SVA_F	1009	0	0	0.166667			0
TAR1	152	0	0	0
THE1-int	183	0	0	0
THE1A	4308	0	0	0
THE1A-int	386	0	0	0.0833333			0
THE1B	22924	1	1	1.16667			0.857143
THE1B-int	1686	0	0	0
THE1C	10046	0	0	0.166667			0
THE1C-int	1397	0	0	0
THE1D	12935	1	0	0.416667			2.4
THE1D-int	1983	0	0	0.0833333			0
Tigger1	6989	0	1	0.666667			0
Tigger10	1481	0	0	0.166667			0
Tigger11a	419	0	0	0
Tigger12	910	0	0	0
Tigger12A	748	0	0	0
Tigger12c	865	0	0	0.0833333			0
Tigger13a	3189	0	0	0.0833333			0
Tigger14a	1312	0	0	0.166667			0
Tigger15a	4892	0	0	0.416667			0
Tigger16a	1822	0	0	0.0833333			0
Tigger16b	1342	0	0	0
Tigger17	54	0	0	0
Tigger17a	2457	0	0	0.0833333			0
Tigger17b	94	0	0	0
Tigger17c	347	0	0	0
Tigger17d	336	0	0	0
Tigger18a	1273	0	0	0.166667			0
Tigger19a	3637	0	0	0
Tigger19b	3685	0	0	0
Tigger1a_Art	315	0	0	0
Tigger1a_Mars	45	0	0	0
Tigger2	2217	0	0	0.0833333			0
Tigger20a	1378	0	0	0
Tigger21a	173	0	0	0
Tigger22N1	1102	0	0	0
Tigger23a	580	0	0	0
Tigger2a	3391	0	0	0.25			0
Tigger2b_Pri	2191	0	0	0
Tigger3	1057	0	0	0.0833333			0
Tigger3a	5480	0	0	0.333333			0
Tigger3b	6456	0	1	0.75			0
Tigger3c	2425	0	0	0.166667			0
Tigger3d	696	0	0	0
Tigger4	1190	0	0	0.0833333			0
Tigger4a	3595	0	0	0.166667			0
Tigger4b	2565	0	0	0.0833333			0
Tigger5	529	0	0	0
Tigger5b	2854	0	0	0
Tigger6	254	0	0	0
Tigger6a	699	0	0	0.0833333			0
Tigger6b	179	0	0	0
Tigger7	2978	0	0	0.0833333			0
Tigger8	959	0	0	0.166667			0
Tigger9a	1043	0	0	0.0833333			0
Tigger9b	774	0	0	0.0833333			0
UCON105	642	0	0	0
UCON11	45	0	0	0
UCON23	31	0	0	0
UCON29	235	0	0	0
UCON33	136	0	0	0
UCON34	339	0	0	0
UCON37	172	0	0	0
UCON38	208	0	0	0
UCON39	107	0	0	0
UCON40	245	0	0	0
UCON44	360	0	0	0
UCON49	109	0	0	0
UCON55	412	0	0	0
UCON69	29	0	0	0
UCON73	259	0	0	0
UCON80	43	0	0	0
UCON81	40	0	0	0
UCON86	70	0	0	0
UCON89	50	0	0	0
X1_DNA	710	0	0	0.0833333			0
X1_LINE	83	0	0	0
X1_LR	15	0	0	0
X10b_DNA	308	0	0	0
X11_DNA	267	0	0	0
X12_DNA	1379	0	0	0
X12_LINE	227	0	0	0
X13_LINE	148	0	0	0
X15_LINE	243	0	0	0
X17_LINE	965	0	0	0
X2_LINE	188	0	0	0
X20_LINE	162	0	0	0
X21_LINE	47	0	0	0
X22_DNA	25	0	0	0
X24_LINE	568	0	0	0
X26_DNA	971	0	0	0.0833333			0
X32_DNA	327	0	0	0
X33a_DNA	69	0	0	0
X4a_DNA	182	0	0	0
X4b_DNA	708	0	0	0.166667			0
X5a_DNA	429	0	0	0
X5B_LINE	75	0	0	0
X6a_DNA	1005	0	0	0.0833333			0
X6A_LINE	1055	0	0	0.0833333			0
X6b_DNA	987	0	0	0
X6B_LINE	891	0	0	0
X7A_LINE	937	0	0	0
X7B_LINE	940	0	0	0
X7C_LINE	621	0	0	0
X7D_LINE	58	0	0	0
X8_LINE	231	0	0	0
X9_LINE	670	0	0	0
X9b_DNA	606	0	0	0
Zaphod	2325	0	0	0.0833333			0
Zaphod2	875	0	0	0
Zaphod3	1235	0	0	0.0833333			0
Zaphod4a	394	0	0	0
Zaphod5a	80	0	0	0
Zaphod5b	74	0	0	0

## Sheet: UT - RepeatFamily
RepeatFamily	rmsk	observed	expected	TrueMean	p.value	p.adjust.value	obsOnTrueMean
centr	2668	18	4	4.08333	2.39678e-07	5.99196e-06	4.40816
Alu	1238490	15	91	91.25	1	1	0.164384
ERV1	174962	16	12	11.8333	0.155577	1	1.35211
hAT-Charlie	271492	5	10	10.25	0.970749	1	0.487805
L1	922278	12	61	60.6667	1	1	0.197802
L2	534592	7	26	26	0.999997	1	0.269231
MIR	611412	13	19	19.4167	0.939441	1	0.669528
5S-Deu-L2	2633	0	0	0.0833333			0
acro	86	0	0	0.0833333			0
CR1	69667	1	2	2.25			0.444444
Dong-R4	564	0	0	0
ERV1?	1580	0	0	0
ERVK	10432	4	1	1.41667			2.82353
ERVL	166194	4	8	7.91667			0.505263
ERVL-MaLR	354559	3	19	18.5833			0.161435
ERVL?	3989	0	1	0.583333			0
Gypsy	18238	1	0	0.416667			2.4
Gypsy?	7875	0	0	0.166667			0
hAT	9155	0	0	0.0833333			0
hAT-Ac	5742	0	0	0.0833333			0
hAT-Blackjack	20140	0	1	0.583333			0
hAT-Tag1	2403	0	0	0.0833333			0
hAT-Tip100	54706	0	2	2.33333			0
hAT-Tip100?	2961	0	0	0.0833333			0
hAT?	2076	0	0	0.166667			0
Helitron	1822	0	0	0.0833333			0
Helitron?	435	0	0	0
Jockey	227	0	0	0
Kolobok	235	0	0	0
L1-Tx1	187	0	0	0
Merlin	56	0	0	0
MULE-MuDR	1914	0	0	0
Penelope	1123	0	0	0.0833333			0
PIF-Harbinger	31	0	0	0
PiggyBac	2189	0	0	0
PiggyBac?	301	0	0	0
RTE-BovB	9077	0	0	0.0833333			0
RTE-X	15830	0	1	1.16667			0
SVA	5323	1	1	1			1
TcMar	1851	0	0	0.166667			0
TcMar-Mariner	16701	0	1	0.583333			0
TcMar-Pogo	37	0	0	0
TcMar-Tc1	654	0	0	0
TcMar-Tc2	8295	0	0	0.333333			0
TcMar-Tigger	122740	0	7	6.66667			0
TcMar?	170	0	0	0
telo	446	0	0	0
tRNA	2337	0	0	0.0833333			0
tRNA-Deu	671	0	0	0
tRNA-RTE	5945	0	0	0.0833333			0

## Sheet: UT - RepeatType
RepeatType	rmsk	observed	expected	TrueMean	p.value	p.adjust.value	obsOnTrueMean
Satellite	3200	18	4	4.16667	2.41075e-07	2.41075e-06	4.32
DNA	523024	5	21	21.3333	0.999993	1	0.234375
LINE	1553545	20	90	90.25	1	1	0.221607
LTR	737829	28	41	40.9167	0.986648	1	0.684318
SINE	1861482	28	111	111	1	1	0.252252
DNA?	825	0	0	0.0833333			0
RC	1822	0	0	0.0833333			0
RC?	435	0	0	0
Retroposon	5323	1	1	1			1
SINE?	6	0	0	0

## Sheet: Pt - RepeatName
RepeatName	rmsk	observed	expected	TrueMean	p.value	p.adjust.value	obsOnTrueMean
LTR12F	653	5	0	0.0833333	0	0	60
LTR13A	210	5	0	0.166667	0	0	30
LTR43	470	14	1	0.583333	3.81815e-12	4.30024e-11	24
ALR/Alpha	1700	41	12	11.5833	3.53669e-11	3.94341e-10	3.53957
MER41B	2941	5	1	1.25	0.00365203	0.040317	4
THE1B	22924	9	3	2.66667	0.00380034	0.041543	3.375
HAL1	21741	12	6	6.33333	0.0200764	0.217332	1.89474
MER21C	5724	5	2	2.08333	0.0526215	0.564163	2.4
MIR3	89786	15	10	9.91667	0.0834469	0.853608	1.51261
AluJb	121115	11	28	28.25	0.999915	1	0.389381
AluJr	117446	7	29	29.0833	1	1	0.240688
AluSx	129556	8	40	39.9167	1	1	0.200418
L1MB7	23474	5	8	8.08333	0.900407	1	0.618557
L1ME1	31994	6	10	10	0.932944	1	0.6
L2a	170012	13	30	29.75	0.999832	1	0.436975
L2b	93700	12	16	16.3333	0.873029	1	0.734694
L2c	129292	16	24	23.8333	0.965612	1	0.671329
L2d2	53617	8	7	7	0.401286	1	1.14286
L3	46112	5	8	7.66667	0.900387	1	0.652174
MIR	177613	13	21	21.1667	0.975457	1	0.614173
MIRb	228856	28	32	32.0833	0.783789	1	0.872727
MIRc	103104	7	13	12.6667	0.97412	1	0.552632
ACRO1	86	0	0	0.166667			0
Alu	8195	0	1	0.75			0
AluJo	47320	2	11	11.4167			0.175182
AluJr4	12658	2	2	2.25			0.888889
AluSc	38726	0	11	10.8333			0
AluSc5	4259	0	1	1.16667			0
AluSc8	21085	1	6	5.91667			0.169014
AluSg	44393	2	12	12.25			0.163265
AluSg4	12565	0	3	3.33333			0
AluSg7	6031	0	2	2.25			0
AluSp	67237	3	19	19.25			0.155844
AluSq	12718	0	4	3.58333			0
AluSq10	1575	0	0	0.25			0
AluSq2	53394	3	15	15.3333			0.195652
AluSq4	1683	0	0	0.416667			0
AluSx1	110941	4	32	31.6667			0.126316
AluSx3	40018	1	11	11.4167			0.0875912
AluSx4	12119	0	4	4			0
AluSz	122105	4	36	36.1667			0.110599
AluSz6	42260	2	11	11.4167			0.175182
AluY	101596	4	29	29.1667			0.137143
AluYa5	3853	0	1	1			0
AluYa8	405	0	0	0.0833333			0
AluYb8	2715	0	1	0.666667			0
AluYb9	383	0	0	0
AluYc	6889	0	1	0.833333			0
AluYc3	581	0	0	0.333333			0
AluYd8	229	0	0	0
AluYe5	1343	0	0	0.25			0
AluYe6	199	0	0	0
AluYf1	2082	1	0	0.416667			2.4
AluYg6	857	0	0	0.333333			0
AluYh3	665	0	0	0.0833333			0
AluYh3a3	161	0	0	0
AluYh7	502	0	0	0.25			0
AluYh9	178	0	0	0
AluYi6	462	0	0	0.0833333			0
AluYi6_4d	44	0	0	0
AluYj4	2913	0	1	0.833333			0
AluYk11	176	0	0	0
AluYk12	100	0	0	0
AluYk2	6900	0	1	1.33333			0
AluYk3	6210	1	2	1.91667			0.521739
AluYk4	1117	0	0	0.25			0
AluYm1	4835	1	2	1.66667			0.6
AmnSINE1	2633	1	0	0.0833333			12
AmnSINE2	671	1	0	0			Inf
Arthur1	2360	0	0	0.333333			0
Arthur1A	1183	0	0	0
Arthur1B	2347	0	0	0.416667			0
Arthur1C	727	0	0	0
Arthur2	1016	0	0	0.166667			0
BLACKJACK	2162	0	0	0.333333			0
Chap1_Mam	498	0	0	0
Chap1a_Mam	1431	0	1	0.666667			0
Charlie1	1924	1	0	0.416667			2.4
Charlie10	1151	0	0	0.25			0
Charlie10a	307	0	0	0
Charlie10b	276	0	0	0
Charlie11	112	0	0	0
Charlie12	20	0	0	0
Charlie13a	561	0	0	0.166667			0
Charlie13b	408	0	0	0.166667			0
Charlie14a	521	0	0	0.25			0
Charlie15a	3250	1	0	0.416667			2.4
Charlie15b	1942	0	0	0.333333			0
Charlie16	1476	0	0	0
Charlie16a	1474	0	0	0.166667			0
Charlie17	550	0	0	0.0833333			0
Charlie17a	1251	0	0	0.0833333			0
Charlie17b	543	0	0	0.166667			0
Charlie18a	2509	0	0	0.333333			0
Charlie19a	1620	1	0	0.166667			6
Charlie1a	5856	1	1	1.41667			0.705882
Charlie1b	3087	1	1	0.75			1.33333
Charlie20a	891	1	0	0.416667			2.4
Charlie21a	772	0	0	0.0833333			0
Charlie22a	1121	0	0	0.0833333			0
Charlie23a	1506	0	0	0.166667			0
Charlie24	1289	0	0	0.25			0
Charlie25	1094	0	0	0.166667			0
Charlie26a	517	0	0	0
Charlie29a	986	0	0	0.166667			0
Charlie29b	1465	0	0	0.166667			0
Charlie2a	2095	0	1	0.583333			0
Charlie2b	3743	0	1	0.75			0
Charlie3	205	0	0	0.25			0
Charlie30a	467	0	0	0
Charlie30b	620	0	0	0
Charlie31a	812	0	0	0.166667			0
Charlie32a	266	0	0	0
Charlie4	917	0	0	0.0833333			0
Charlie4a	2908	0	0	0.333333			0
Charlie4z	6037	0	1	0.583333			0
Charlie5	2602	1	0	0.0833333			12
Charlie6	261	0	0	0.0833333			0
Charlie7	3983	0	0	0.25			0
Charlie7a	1465	0	0	0.25			0
Charlie7b_Mars	58	0	0	0
Charlie8	4417	1	1	0.833333			1.2
Charlie9	1317	0	0	0.333333			0
Cheshire	1013	0	0	0.333333			0
Chompy-6_Croc	14	0	0	0
Chompy-7_Croc	17	0	0	0
CR1_Mam	1729	1	0	0.25			4
CR1-1_Amn	66	0	0	0
CR1-11_Crp	24	0	0	0
CR1-12_AMi	132	0	0	0
CR1-13_AMi	102	0	0	0
CR1-16_AMi	309	0	0	0
CR1-3_Croc	1348	0	0	0.0833333			0
CR1-8_Crp	5	0	0	0
CR1-L3A_Croc	320	0	0	0
CR1-L3B_Croc	38	0	0	0
CRP1	6	0	0	0
DNA1_Mam	172	0	0	0
ERV24_Prim-int	382	2	0	0			Inf
ERV24B_Prim-int	330	1	0	0.166667			6
ERV3-16A3_I-int	6654	2	2	2.25			0.888889
ERV3-16A3_LTR	1117	0	0	0.0833333			0
ERVL-B4-int	3521	0	1	0.583333			0
ERVL-E-int	9067	4	2	2.33333			1.71429
ERVL-int	735	0	0	0
ERVL47-int	167	0	0	0.0833333			0
Eulor8	145	1	0	0			Inf
EuthAT-2	1166	0	0	0.333333			0
EuthAT-N1	82	0	0	0.0833333			0
EuthAT-N1a	51	0	0	0.166667			0
Eutr10	996	0	0	0
Eutr15	659	0	0	0.166667			0
Eutr16	524	0	0	0.166667			0
EUTREP15	197	0	0	0.0833333			0
EUTREP4	301	0	0	0
EUTREP7	279	0	0	0.0833333			0
EutTc1-N1	61	0	0	0.0833333			0
EutTc1-N2	197	0	0	0
FAM	4362	0	0	0.25			0
FLAM_A	15391	1	2	2.41667			0.413793
FLAM_C	25202	1	3	3.16667			0.315789
FordPrefect	614	0	0	0.166667			0
FordPrefect_a	281	0	0	0
FRAM	20741	0	2	2.33333			0
GSAT	39	0	0	0
GSATII	175	0	0	0.166667			0
GSATX	53	0	0	0
HAL1b	4461	0	1	1.25			0
HAL1M8	2266	0	1	0.833333			0
HAL1ME	7554	2	1	1			2
Harlequin-int	356	0	0	0.25			0
hAT-1_Mam	1483	0	0	0.333333			0
hAT-16_Crp	23	0	0	0
hAT-4b_Ther	235	0	0	0
hAT-5_Mam	920	0	0	0.25			0
hAT-N1_Mam	240	0	0	0
hAT-N1a_Mam	473	0	0	0
Helitron1Na_Mam	332	0	0	0
Helitron1Nb_Mam	361	0	0	0.0833333			0
Helitron2Na_Mam	435	0	0	0.166667			0
Helitron3Na_Mam	1129	2	0	0.25			8
HERV-Fc1_LTR1	17	0	0	0
HERV-Fc1_LTR2	3	0	0	0
HERV-Fc1_LTR3	5	0	0	0
HERV-Fc2_LTR	4	0	0	0
HERV-Fc2-int	4	0	0	0
HERV1_I-int	31	0	0	0
HERV1_LTRa	27	0	0	0
HERV1_LTRb	10	0	0	0
HERV1_LTRc	34	0	0	0
HERV1_LTRd	16	0	0	0
HERV1_LTRe	34	0	0	0
HERV15-int	75	0	0	0.0833333			0
HERV16-int	1928	0	0	0.166667			0
HERV17-int	674	0	0	0
HERV3-int	230	0	0	0.166667			0
HERV30-int	33	0	0	0
HERV35I-int	511	0	0	0.166667			0
HERV4_I-int	294	0	0	0
HERV9-int	187	0	0	0
HERV9N-int	118	0	0	0
HERV9NC-int	117	0	0	0
HERVE_a-int	116	0	0	0
HERVE-int	157	0	0	0.25			0
HERVFH19-int	74	0	0	0.0833333			0
HERVFH21-int	96	0	0	0
HERVH-int	4743	0	0	0.333333			0
HERVH48-int	66	0	0	0
HERVI-int	55	0	0	0
HERVIP10B3-int	166	0	0	0
HERVIP10F-int	196	0	0	0.0833333			0
HERVIP10FH-int	346	0	0	0.416667			0
HERVK-int	132	0	0	0
HERVK11-int	194	0	0	0
HERVK11D-int	22	0	0	0
HERVK13-int	58	0	0	0
HERVK14-int	365	0	0	0.166667			0
HERVK14C-int	40	0	0	0
HERVK22-int	302	0	0	0.0833333			0
HERVK3-int	249	0	0	0
HERVK9-int	390	0	0	0.0833333			0
HERVKC4-int	39	0	0	0.0833333			0
HERVL-int	1194	1	0	0.166667			6
HERVL18-int	440	0	0	0.166667			0
HERVL32-int	134	0	0	0
HERVL40-int	1390	1	0	0.333333			3
HERVL66-int	102	2	0	0.0833333			24
HERVL74-int	387	0	0	0.0833333			0
HERVP71A-int	167	0	0	0.166667			0
HERVS71-int	88	0	0	0.0833333			0
HSAT4	100	0	0	0
HSMAR1	724	0	0	0.166667			0
HSMAR2	1829	0	0	0.166667			0
HUERS-P1-int	321	0	0	0
HUERS-P2-int	191	0	0	0
HUERS-P3-int	669	0	0	0.25			0
HUERS-P3b-int	395	0	0	0
Kanga1	818	0	0	0.166667			0
Kanga11a	895	0	0	0.0833333			0
Kanga1a	852	0	0	0.0833333			0
Kanga1b	382	0	0	0
Kanga1c	834	0	0	0.166667			0
Kanga1d	686	0	0	0
Kanga2_a	1568	0	1	0.916667			0
L1HS	1009	0	0	0.333333			0
L1M	777	0	0	0.166667			0
L1M1	7535	0	2	2			0
L1M2	8548	1	2	2.25			0.444444
L1M2a	415	0	0	0.0833333			0
L1M2a1	116	0	0	0.0833333			0
L1M2b	206	0	0	0.25			0
L1M2c	413	0	0	0.166667			0
L1M3	7391	0	2	1.83333			0
L1M3a	670	0	0	0.0833333			0
L1M3b	557	0	0	0.166667			0
L1M3c	1055	1	0	0.25			4
L1M3d	511	0	0	0.166667			0
L1M3de	492	0	0	0.0833333			0
L1M3e	788	0	0	0.0833333			0
L1M3f	644	0	0	0.166667			0
L1M4	20506	1	5	5			0.2
L1M4a1	2711	0	1	0.75			0
L1M4a2	2099	0	1	1			0
L1M4b	4268	0	2	2.25			0
L1M4c	3425	0	2	1.83333			0
L1M5	46104	4	10	9.58333			0.417391
L1M6	5434	0	1	0.583333			0
L1M6B	740	1	0	0.0833333			12
L1M7	3098	0	1	0.833333			0
L1M8	1752	0	0	0.333333			0
L1MA1	3348	1	1	1.16667			0.857143
L1MA10	5147	0	1	0.916667			0
L1MA2	5709	0	1	1.16667			0
L1MA3	6966	0	3	2.66667			0
L1MA4	10126	1	2	2.41667			0.413793
L1MA4A	5346	0	1	1.08333			0
L1MA5	4148	1	1	1.41667			0.705882
L1MA5A	3318	0	1	0.916667			0
L1MA6	5233	0	1	0.833333			0
L1MA7	8568	0	2	1.75			0
L1MA8	11075	1	3	2.66667			0.375
L1MA9	16404	0	4	3.91667			0
L1MB1	6025	0	2	1.58333			0
L1MB2	9131	0	3	3			0
L1MB3	17856	4	4	4.08333			0.979592
L1MB4	9465	0	3	2.58333			0
L1MB5	10031	3	3	2.91667			1.02857
L1MB8	16765	0	5	5.08333			0
L1MC	7998	0	1	1			0
L1MC1	12317	1	4	4.08333			0.244898
L1MC2	6340	1	1	1.16667			0.857143
L1MC3	13222	1	3	3.41667			0.292683
L1MC4	24224	1	6	5.66667			0.176471
L1MC4a	10187	2	3	2.75			0.727273
L1MC5	14806	1	4	3.83333			0.26087
L1MC5a	18319	2	4	4.16667			0.48
L1MCa	6923	1	1	1.41667			0.705882
L1MCb	2173	0	1	0.75			0
L1MCc	3320	0	1	0.75			0
L1MD	8689	0	1	1.25			0
L1MD1	6804	0	2	2.41667			0
L1MD2	11081	1	4	3.58333			0.27907
L1MD3	5521	1	1	1.25			0.8
L1MDa	7080	0	2	1.91667			0
L1MDb	1016	0	0	0.0833333			0
L1ME2	13095	1	4	4.25			0.235294
L1ME2z	7468	0	2	2.41667			0
L1ME3	9340	0	3	2.83333			0
L1ME3A	16162	3	4	4.25			0.705882
L1ME3B	8454	0	2	2.16667			0
L1ME3C	3348	0	1	0.666667			0
L1ME3Cz	14559	1	3	2.75			0.363636
L1ME3D	4406	1	1	0.916667			1.09091
L1ME3E	4644	0	1	0.583333			0
L1ME3F	4639	1	1	1.16667			0.857143
L1ME3G	19060	3	4	3.83333			0.782609
L1ME4a	29864	1	6	5.83333			0.171429
L1ME4b	25150	2	6	5.58333			0.358209
L1ME4c	9597	1	1	1.33333			0.75
L1ME5	3486	2	1	0.666667			3
L1MEa	366	0	0	0
L1MEb	1749	0	0	0.416667			0
L1MEc	18311	2	5	4.91667			0.40678
L1MEd	17185	2	3	3.33333			0.6
L1MEf	11736	2	4	4.25			0.470588
L1MEg	13690	0	2	2.08333			0
L1MEg1	1034	1	0	0.25			4
L1MEg2	761	0	0	0.0833333			0
L1MEh	3089	1	1	0.666667			1.5
L1MEi	5382	0	1	1			0
L1MEj	2430	0	0	0.0833333			0
L1P	170	0	0	0
L1P1	2622	0	1	0.75			0
L1P2	1011	0	0	0
L1P3	2907	0	1	0.833333			0
L1P3b	88	0	0	0
L1P4	3758	0	1	0.833333			0
L1P4a	457	0	0	0.0833333			0
L1P4b	153	0	0	0
L1P4c	107	0	0	0.0833333			0
L1P4d	149	0	0	0
L1P4e	191	0	0	0.0833333			0
L1P5	809	0	0	0.0833333			0
L1PA10	6006	0	3	2.66667			0
L1PA11	3395	0	1	0.583333			0
L1PA12	1587	0	0	0.166667			0
L1PA13	7843	0	2	2.16667			0
L1PA14	2529	0	1	0.583333			0
L1PA15	7144	0	2	1.83333			0
L1PA15-16	1195	0	0	0.333333			0
L1PA16	12606	0	3	3.08333			0
L1PA17	4455	0	1	1			0
L1PA2	3458	0	1	1.16667			0
L1PA3	7686	0	2	2.41667			0
L1PA4	9015	0	3	3.41667			0
L1PA5	8860	0	2	2.25			0
L1PA6	3988	1	2	2			0.5
L1PA7	9633	0	2	2.08333			0
L1PA8	7311	0	2	1.75			0
L1PA8A	1793	0	0	0.25			0
L1PB	1653	0	1	0.75			0
L1PB1	10310	0	3	3.16667			0
L1PB2	2543	0	1	0.75			0
L1PB3	3284	0	1	0.75			0
L1PB4	7306	0	1	1.41667			0
L1PBa	1566	1	1	0.916667			1.09091
L1PBa1	310	0	0	0.25			0
L1PBb	311	0	0	0.166667			0
L1PREC2	6959	0	2	1.75			0
L2	55157	3	11	11.3333			0.264706
L2-1_AMi	949	0	0	0.166667			0
L2-1_Crp	42	0	0	0
L2-2_Mam	557	0	0	0.0833333			0
L2-3_AMi	11	0	0	0
L2-3_Crp	1749	0	0	0.25			0
L2d	28368	4	4	4			1
L3b	9843	1	1	0.75			1.33333
L4_A_Mam	6659	0	1	0.916667			0
L4_B_Mam	3332	0	1	0.666667			0
L4_C_Mam	5094	2	1	0.666667			3
L5	745	0	0	0.0833333			0
LFSINE_Vert	2331	0	0	0.0833333			0
Looper	559	0	0	0.166667			0
LOR1-int	1212	0	0	0.166667			0
LOR1a	852	0	0	0.25			0
LOR1b	1133	0	0	0.166667			0
LTR06	104	0	0	0
LTR1	252	0	0	0
LTR101_Mam	1176	0	0	0.333333			0
LTR102_Mam	528	0	0	0.166667			0
LTR103_Mam	762	0	0	0.166667			0
LTR103b_Mam	621	0	0	0.0833333			0
LTR104_Mam	1986	1	0	0.0833333			12
LTR105_Mam	682	0	0	0
LTR108a_Mam	86	0	0	0
LTR108b_Mam	54	0	0	0
LTR108c_Mam	44	0	0	0
LTR108d_Mam	67	0	0	0
LTR108e_Mam	182	0	0	0
LTR109A2	27	0	0	0
LTR10A	327	0	0	0
LTR10B	82	0	0	0
LTR10B1	171	0	0	0
LTR10B2	107	0	0	0.0833333			0
LTR10C	539	0	0	0.333333			0
LTR10D	182	0	0	0.0833333			0
LTR10E	293	0	0	0
LTR10F	450	0	0	0
LTR10G	131	0	0	0.0833333			0
LTR12	791	0	0	0.333333			0
LTR12_	557	0	0	0.0833333			0
LTR12B	178	0	0	0.25			0
LTR12C	1842	0	2	2.08333			0
LTR12D	502	1	0	0.166667			6
LTR12E	115	0	0	0.25			0
LTR13	524	3	1	0.916667			3.27273
LTR13_	48	2	0	0			Inf
LTR14	96	0	0	0.0833333			0
LTR14A	144	0	0	0.166667			0
LTR14B	368	0	0	0.0833333			0
LTR14C	137	0	0	0
LTR15	311	0	0	0.25			0
LTR16	3080	0	0	0.333333			0
LTR16A	4295	0	1	0.583333			0
LTR16A1	2734	0	1	0.75			0
LTR16A2	1849	0	1	0.666667			0
LTR16B	702	0	0	0.25			0
LTR16B1	1203	0	0	0.0833333			0
LTR16B2	1681	1	0	0.333333			3
LTR16C	6765	1	1	1.25			0.8
LTR16D	1137	1	0	0			Inf
LTR16D1	214	0	0	0.0833333			0
LTR16D2	314	0	0	0.0833333			0
LTR16E1	2540	2	1	0.583333			3.42857
LTR16E2	2368	0	0	0.0833333			0
LTR17	855	0	0	0.0833333			0
LTR18A	198	0	0	0
LTR18B	371	0	0	0.25			0
LTR18C	77	0	0	0
LTR19-int	183	0	0	0.0833333			0
LTR19A	457	0	0	0.25			0
LTR19B	287	0	0	0.0833333			0
LTR19C	140	0	0	0.0833333			0
LTR1A1	367	0	0	0.166667			0
LTR1A2	851	1	0	0.25			4
LTR1B	349	0	0	0
LTR1B0	92	0	0	0.0833333			0
LTR1B1	174	0	0	0
LTR1C	64	0	0	0
LTR1C1	72	0	0	0
LTR1C3	65	0	0	0
LTR1D	306	0	0	0.0833333			0
LTR1D1	310	0	0	0.0833333			0
LTR1E	300	0	0	0
LTR1F	136	0	0	0.0833333			0
LTR1F1	234	0	0	0.0833333			0
LTR1F2	137	0	0	0.25			0
LTR2	897	0	0	0.25			0
LTR21A	94	0	0	0
LTR21B	36	0	0	0
LTR21C	22	0	0	0
LTR22	109	0	0	0.166667			0
LTR22A	170	2	0	0.166667			12
LTR22B	154	0	0	0
LTR22B1	156	0	0	0
LTR22B2	39	0	0	0
LTR22C	17	0	0	0
LTR22C0	113	0	0	0
LTR22C2	82	0	0	0.0833333			0
LTR22E	118	0	0	0
LTR23	878	1	0	0.333333			3
LTR23-int	199	0	0	0
LTR24	314	0	0	0
LTR24B	462	0	0	0.166667			0
LTR24C	377	0	0	0.0833333			0
LTR25	315	0	0	0.0833333			0
LTR25-int	480	0	0	0.0833333			0
LTR26	610	0	0	0.25			0
LTR26B	137	0	0	0
LTR26C	316	0	0	0.0833333			0
LTR26D	229	0	0	0.166667			0
LTR26E	124	0	0	0
LTR27	322	0	0	0.166667			0
LTR2752	233	0	0	0.0833333			0
LTR27B	151	0	0	0.0833333			0
LTR27C	119	0	0	0
LTR27D	272	0	0	0.0833333			0
LTR27E	222	0	0	0
LTR28	140	0	0	0
LTR28B	264	0	0	0
LTR28C	228	0	0	0
LTR29	730	0	0	0.166667			0
LTR2B	354	2	0	0.166667			12
LTR2C	313	0	0	0.166667			0
LTR3	97	0	0	0.0833333			0
LTR30	149	0	0	0.0833333			0
LTR31	251	0	0	0
LTR32	1235	0	0	0.166667			0
LTR33	9406	0	2	1.58333			0
LTR33A	2229	0	1	0.833333			0
LTR33A_	1779	0	0	0.25			0
LTR33B	1635	0	0	0
LTR33C	944	0	0	0.166667			0
LTR34	271	0	0	0
LTR35	117	0	0	0
LTR35A	95	0	0	0
LTR35B	206	1	0	0.0833333			12
LTR36	505	0	0	0.0833333			0
LTR37-int	1391	0	0	0.333333			0
LTR37A	2029	0	0	0.416667			0
LTR37B	2097	0	0	0.25			0
LTR38	258	0	0	0.0833333			0
LTR38-int	111	0	0	0
LTR38A1	164	0	0	0.0833333			0
LTR38B	236	0	0	0
LTR38C	132	0	0	0.0833333			0
LTR39	1297	0	0	0.25			0
LTR39-int	186	0	0	0
LTR3A	179	0	0	0.0833333			0
LTR3B	90	0	0	0
LTR3B_	276	0	0	0.166667			0
LTR4	107	0	0	0.0833333			0
LTR40a	2032	0	0	0
LTR40A1	580	0	0	0.166667			0
LTR40b	1142	0	0	0.333333			0
LTR40c	610	0	0	0.0833333			0
LTR41	1199	1	0	0.416667			2.4
LTR41B	868	0	0	0.416667			0
LTR41C	766	1	0	0.166667			6
LTR42	338	2	0	0			Inf
LTR43-int	125	0	0	0.0833333			0
LTR43B	250	2	0	0			Inf
LTR44	233	0	0	0.416667			0
LTR45	177	0	0	0
LTR45B	448	0	0	0.0833333			0
LTR45C	473	0	0	0.0833333			0
LTR46	260	0	0	0.0833333			0
LTR46-int	47	0	0	0
LTR47A	696	0	0	0.166667			0
LTR47A2	287	0	0	0
LTR47B	43	0	0	0
LTR47B2	175	0	0	0
LTR47B3	122	0	0	0
LTR47B4	105	1	0	0			Inf
LTR48	1009	0	0	0.416667			0
LTR48B	1026	0	0	0.416667			0
LTR49	1584	1	0	0.25			4
LTR49-int	2230	0	0	0.416667			0
LTR5	25	0	0	0.0833333			0
LTR5_Hs	701	0	0	0.333333			0
LTR50	2597	0	0	0.333333			0
LTR51	416	1	0	0			Inf
LTR52	1109	0	0	0
LTR52-int	174	0	0	0
LTR53	516	0	0	0.166667			0
LTR53-int	338	0	0	0
LTR53B	198	0	0	0
LTR54	1137	0	0	0.0833333			0
LTR54B	884	1	0	0.166667			6
LTR55	425	1	0	0.166667			6
LTR56	1050	0	0	0.25			0
LTR57	282	0	0	0
LTR57-int	340	0	0	0
LTR58	76	0	0	0.0833333			0
LTR59	116	0	0	0
LTR5A	306	0	0	0
LTR5B	469	0	0	0.25			0
LTR60	38	0	0	0
LTR60B	254	1	0	0			Inf
LTR61	200	0	0	0.0833333			0
LTR62	326	0	0	0.166667			0
LTR64	384	0	0	0.0833333			0
LTR65	477	0	0	0.166667			0
LTR66	435	0	0	0.166667			0
LTR67B	3787	0	1	0.666667			0
LTR68	356	0	0	0.0833333			0
LTR69	147	0	0	0
LTR6A	329	0	0	0.333333			0
LTR6B	163	0	0	0
LTR7	2427	0	0	0.333333			0
LTR70	162	0	0	0.0833333			0
LTR71A	170	0	0	0
LTR71B	251	0	0	0
LTR72	161	0	0	0
LTR72B	163	0	0	0.0833333			0
LTR73	229	0	0	0
LTR75	311	0	0	0
LTR75_1	130	0	0	0.0833333			0
LTR75B	204	0	0	0
LTR76	207	0	0	0
LTR77	105	0	0	0.0833333			0
LTR78	4897	1	0	0.416667			2.4
LTR78B	3301	1	0	0.25			4
LTR79	4095	1	0	0.416667			2.4
LTR7B	888	0	0	0
LTR7C	332	0	0	0
LTR7Y	258	0	0	0
LTR8	3504	1	1	1.33333			0.75
LTR80A	401	1	0	0.0833333			12
LTR80B	513	0	0	0
LTR81	336	0	0	0.0833333			0
LTR81A	853	0	0	0.166667			0
LTR81AB	275	0	0	0
LTR81B	1161	0	0	0.25			0
LTR81C	739	0	0	0.166667			0
LTR82A	1049	0	0	0.0833333			0
LTR82B	1162	0	0	0.0833333			0
LTR83	736	0	0	0
LTR84a	702	0	0	0.0833333			0
LTR84b	1302	0	0	0
LTR85a	1893	0	0	0.166667			0
LTR85b	1200	0	0	0.416667			0
LTR85c	1186	0	0	0.0833333			0
LTR86A1	554	0	0	0.0833333			0
LTR86A2	308	0	0	0
LTR86B1	302	0	0	0.166667			0
LTR86B2	285	0	0	0.0833333			0
LTR86C	301	0	0	0
LTR87	718	0	0	0.166667			0
LTR88a	912	0	0	0.0833333			0
LTR88b	1640	1	0	0			Inf
LTR88c	1044	0	0	0
LTR89	1101	0	0	0
LTR89B	749	0	0	0
LTR8A	1481	0	0	0.0833333			0
LTR8B	1644	1	0	0.416667			2.4
LTR9	850	0	0	0
LTR9A1	491	0	0	0.0833333			0
LTR9B	709	0	0	0
LTR9C	172	0	0	0
LTR9D	755	0	0	0.0833333			0
MADE1	8005	0	0	0.166667			0
MADE2	2711	0	0	0.333333			0
Mam_R4	564	0	0	0.166667			0
MamGyp-int	695	0	0	0.0833333			0
MamGypLTR1a	1103	1	0	0.0833333			12
MamGypLTR1b	1224	1	0	0.166667			6
MamGypLTR1c	1168	0	0	0.25			0
MamGypLTR1d	777	0	0	0.0833333			0
MamGypLTR2b	879	0	0	0
MamGypLTR2c	1055	1	0	0.333333			3
MamGypLTR3	680	0	0	0.0833333			0
MamGypLTR3a	1350	0	0	0.166667			0
MamGypLTR4	724	0	0	0.0833333			0
MamGypsy2-I	2302	0	0	0.416667			0
MamGypsy2-LTR	916	0	0	0
MamRep137	2500	0	0	0.416667			0
MamRep1879	1507	0	0	0.25			0
MamRep1894	709	0	0	0.0833333			0
MamRep38	2167	0	0	0.166667			0
MamRep4096	1282	0	0	0
MamRep434	2142	0	1	0.583333			0
MamRep488	503	0	0	0.0833333			0
MamRTE1	9028	0	1	0.916667			0
MamRTE2	49	0	0	0
MamSINE1	5945	2	0	0.416667			4.8
MamTip1	774	0	0	0.0833333			0
MamTip1b	460	0	0	0.0833333			0
MamTip2	5279	0	1	0.75			0
MamTip2b	6841	1	1	0.666667			1.5
MamTip3	1176	0	0	0.0833333			0
MamTip3B	836	0	0	0.0833333			0
MARE10	81	0	0	0
MARE4	312	0	0	0
MARE6	187	0	0	0.0833333			0
MARNA	3187	2	0	0.25			8
MER101	370	1	0	0.0833333			12
MER101-int	1241	0	0	0.416667			0
MER101B	269	0	0	0
MER102a	3088	0	1	0.75			0
MER102b	3205	0	1	0.666667			0
MER102c	3172	1	1	0.583333			1.71429
MER103C	9080	0	1	0.833333			0
MER104	2260	1	0	0.0833333			12
MER105	730	0	0	0
MER106A	740	0	0	0
MER106B	834	0	0	0.0833333			0
MER107	361	0	0	0
MER110	802	0	0	0
MER110-int	412	0	0	0.0833333			0
MER110A	633	0	0	0
MER112	4569	0	1	0.666667			0
MER113	3816	0	1	1.16667			0
MER113A	2109	0	1	0.583333			0
MER115	2559	1	0	0.416667			2.4
MER117	4434	1	0	0.416667			2.4
MER119	1221	0	1	0.75			0
MER11A	992	0	1	0.75			0
MER11B	562	0	0	0.333333			0
MER11C	885	0	0	0.166667			0
MER11D	267	0	0	0
MER121	941	0	0	0.166667			0
MER121B	70	0	0	0
MER127	213	0	0	0
MER132	37	0	0	0
MER1A	3307	1	1	1.16667			0.857143
MER1B	5525	0	2	1.75			0
MER2	9338	0	2	2.16667			0
MER20	17280	2	3	2.91667			0.685714
MER20B	4240	0	1	1			0
MER21-int	1022	0	0	0.166667			0
MER21A	2062	0	1	0.583333			0
MER21B	2871	1	1	1			1
MER2B	2101	0	1	1			0
MER3	11144	0	1	1.08333			0
MER30	4256	1	1	0.916667			1.09091
MER30B	255	0	0	0.0833333			0
MER31-int	1172	0	0	0.333333			0
MER31A	1379	0	0	0.25			0
MER31B	1525	0	0	0.416667			0
MER33	9845	0	2	1.75			0
MER34	1355	0	0	0.416667			0
MER34-int	394	0	0	0.0833333			0
MER34A	1513	0	0	0.25			0
MER34A1	804	0	0	0
MER34B	668	0	0	0.25			0
MER34B-int	633	0	0	0
MER34C	206	0	0	0
MER34C_	685	0	0	0
MER34C2	613	0	0	0.0833333			0
MER34D	254	0	0	0.166667			0
MER39	3390	1	0	0.416667			2.4
MER39B	1222	0	0	0.0833333			0
MER4-int	2534	0	0	0.333333			0
MER41-int	1356	0	0	0.166667			0
MER41A	2640	1	1	0.833333			1.2
MER41C	863	0	0	0
MER41D	488	0	0	0
MER41E	365	0	0	0.0833333			0
MER41G	120	0	0	0
MER44A	2404	0	0	0.333333			0
MER44B	2176	2	0	0.333333			6
MER44C	1126	0	0	0.25			0
MER44D	657	0	0	0.166667			0
MER45A	3563	1	0	0.166667			6
MER45B	1331	0	0	0.25			0
MER45C	1235	1	0	0			Inf
MER45R	661	0	0	0
MER46C	2870	0	1	0.666667			0
MER47A	2639	0	1	0.833333			0
MER47B	623	0	0	0.0833333			0
MER47C	791	0	0	0.166667			0
MER48	196	0	0	0
MER49	1428	0	0	0
MER4A	890	0	1	0.75			0
MER4A1	2314	1	1	1			1
MER4A1_	416	1	0	0			Inf
MER4B	1788	0	1	0.666667			0
MER4B-int	1480	1	0	0.0833333			12
MER4C	697	0	0	0.0833333			0
MER4CL34	933	0	0	0.25			0
MER4D	1373	0	0	0.416667			0
MER4D0	457	0	0	0.25			0
MER4D1	1595	0	1	0.666667			0
MER4E	746	0	0	0
MER4E1	1092	0	0	0.166667			0
MER50	2591	1	1	0.833333			1.2
MER50-int	507	0	0	0.0833333			0
MER50B	700	1	0	0.166667			6
MER50C	83	0	0	0.0833333			0
MER51-int	544	0	0	0.0833333			0
MER51A	955	2	0	0.333333			6
MER51B	725	0	0	0.0833333			0
MER51C	192	0	0	0
MER51D	171	1	0	0.0833333			12
MER51E	242	0	0	0
MER52-int	389	0	0	0.0833333			0
MER52A	1465	0	1	1.33333			0
MER52C	399	0	0	0.0833333			0
MER52D	661	1	0	0.416667			2.4
MER53	6020	0	1	1.25			0
MER54A	774	0	0	0.25			0
MER54B	438	1	0	0.25			4
MER57-int	1041	0	1	0.666667			0
MER57A-int	1744	0	0	0.25			0
MER57A1	1093	0	0	0.166667			0
MER57B1	1033	0	0	0.25			0
MER57B2	1145	0	0	0.166667			0
MER57C1	195	0	0	0.0833333			0
MER57C2	472	0	0	0.166667			0
MER57D	464	0	0	0.0833333			0
MER57E1	512	1	0	0.0833333			12
MER57E2	80	0	0	0
MER57E3	277	1	0	0			Inf
MER57F	424	1	0	0.0833333			12
MER58A	13824	1	2	2			0.5
MER58B	7134	0	1	1.08333			0
MER58C	2642	0	0	0.166667			0
MER58D	1174	0	0	0.25			0
MER5A	35585	4	5	4.58333			0.872727
MER5A1	16237	1	2	1.58333			0.631579
MER5B	25480	3	2	1.91667			1.56522
MER5C	1374	0	0	0.0833333			0
MER5C1	627	0	0	0.166667			0
MER6	826	0	0	0.0833333			0
MER61-int	819	0	0	0.333333			0
MER61A	813	0	0	0.0833333			0
MER61B	435	0	0	0
MER61C	316	0	0	0.0833333			0
MER61D	269	0	0	0
MER61E	320	0	0	0
MER61F	167	0	0	0
MER63A	3616	0	0	0.416667			0
MER63B	2472	0	0	0.0833333			0
MER63C	904	0	0	0.0833333			0
MER63D	1752	0	0	0.25			0
MER65-int	1089	0	0	0.333333			0
MER65A	1485	0	0	0.166667			0
MER65B	211	0	0	0
MER65C	700	0	0	0.166667			0
MER65D	525	0	0	0.25			0
MER66-int	727	0	0	0.333333			0
MER66A	340	0	0	0.0833333			0
MER66B	1486	1	0	0.0833333			12
MER66C	603	0	0	0.166667			0
MER66D	249	0	0	0
MER67A	481	0	0	0
MER67B	498	1	0	0.166667			6
MER67C	1703	0	0	0.333333			0
MER67D	1055	0	0	0.0833333			0
MER68	1529	0	0	0.25			0
MER68-int	385	0	0	0
MER68B	475	0	0	0.333333			0
MER68C	165	0	0	0
MER6A	1034	0	0	0.166667			0
MER6B	693	0	0	0.0833333			0
MER6C	168	0	0	0
MER70-int	230	0	0	0.166667			0
MER70A	542	1	0	0.0833333			12
MER70B	995	0	0	0
MER70C	279	0	0	0.166667			0
MER72	793	0	0	0.333333			0
MER72B	198	0	0	0.0833333			0
MER73	288	0	0	0
MER74A	1625	0	0	0.0833333			0
MER74B	958	0	0	0.416667			0
MER74C	234	0	0	0.0833333			0
MER75	485	0	0	0.25			0
MER75A	92	0	0	0
MER75B	124	0	0	0
MER76	728	1	0	0			Inf
MER76-int	149	0	0	0.0833333			0
MER77	1373	0	0	0.166667			0
MER77B	1318	0	0	0.166667			0
MER8	2006	0	0	0.416667			0
MER81	3748	0	0	0.166667			0
MER83	516	0	0	0.166667			0
MER83A-int	80	0	0	0
MER83B	150	0	0	0
MER83B-int	257	0	0	0
MER83C	156	0	0	0
MER84	364	0	0	0.0833333			0
MER84-int	116	0	0	0.0833333			0
MER85	929	0	0	0.0833333			0
MER87	166	0	0	0
MER87B	211	0	0	0
MER88	113	0	0	0.0833333			0
MER89	1436	0	0	0.25			0
MER89-int	785	0	0	0.25			0
MER90	727	0	0	0.166667			0
MER90a	1265	0	0	0.0833333			0
MER91A	3694	1	0	0.166667			6
MER91B	1476	0	0	0.166667			0
MER91C	1665	0	0	0
MER92-int	985	0	0	0.25			0
MER92A	156	0	0	0
MER92B	832	0	0	0.166667			0
MER92C	125	1	0	0.0833333			12
MER92D	226	0	0	0
MER94	4852	0	0	0.416667			0
MER94B	634	0	0	0
MER95	141	0	0	0
MER96	1291	0	0	0
MER96B	2245	0	1	0.916667			0
MER97a	280	1	0	0.25			4
MER97b	181	0	0	0
MER97c	211	0	0	0
MER97d	138	0	0	0
MER99	301	0	0	0.166667			0
MER9a1	351	0	0	0.166667			0
MER9a2	322	0	0	0.416667			0
MER9a3	595	0	0	0.166667			0
MER9B	39	0	0	0.0833333			0
Merlin1_HS	56	0	0	0
MERX	442	1	0	0			Inf
MIR1_Amn	12053	2	1	0.833333			2.4
MLT-int	417	0	0	0
MLT1-int	267	0	0	0
MLT1A	9313	0	1	1.41667			0
MLT1A-int	448	0	0	0.0833333			0
MLT1A0	21288	1	4	4.16667			0.24
MLT1A0-int	953	0	0	0.333333			0
MLT1A1	6913	1	2	1.66667			0.6
MLT1A1-int	462	0	0	0.166667			0
MLT1B	18094	1	4	3.66667			0.272727
MLT1B-int	567	0	0	0.0833333			0
MLT1C	6716	2	1	1.16667			1.71429
MLT1C-int	130	0	0	0
MLT1C2	16393	2	3	3.16667			0.631579
MLT1C2-int	436	1	0	0.0833333			12
MLT1D	19733	0	4	4.16667			0
MLT1D-int	598	0	0	0
MLT1E	922	0	0	0
MLT1E-int	12	0	0	0
MLT1E1	1065	0	0	0.0833333			0
MLT1E1-int	45	0	0	0.0833333			0
MLT1E1A	3422	1	0	0.333333			3
MLT1E1A-int	84	0	0	0.0833333			0
MLT1E2	4091	1	0	0.416667			2.4
MLT1E2-int	128	0	0	0
MLT1E3	2066	1	1	0.583333			1.71429
MLT1E3-int	74	0	0	0
MLT1F	4411	0	1	1.41667			0
MLT1F-int	530	0	0	0.166667			0
MLT1F1	3329	1	1	0.75			1.33333
MLT1F1-int	160	0	0	0.0833333			0
MLT1F2	6215	3	1	0.916667			3.27273
MLT1F2-int	327	0	0	0.166667			0
MLT1G	2894	0	1	0.583333			0
MLT1G-int	185	0	0	0.0833333			0
MLT1G1	3680	1	1	0.833333			1.2
MLT1G1-int	299	0	0	0.0833333			0
MLT1G3	2818	0	1	0.666667			0
MLT1G3-int	246	0	0	0
MLT1H	10252	0	2	1.66667			0
MLT1H-int	836	0	0	0.416667			0
MLT1H1	3756	0	1	0.583333			0
MLT1H1-int	426	1	0	0.0833333			12
MLT1H2	4849	1	1	0.916667			1.09091
MLT1H2-int	354	0	0	0
MLT1I	11268	1	1	1.25			0.8
MLT1I-int	829	0	0	0.166667			0
MLT1J	15494	1	3	2.58333			0.387097
MLT1J-int	1457	0	0	0.25			0
MLT1J1	5003	0	1	1.08333			0
MLT1J1-int	476	0	0	0.0833333			0
MLT1J2	6991	1	1	1.16667			0.857143
MLT1J2-int	596	0	0	0.0833333			0
MLT1K	17999	2	3	3			0.666667
MLT1K-int	208	0	0	0
MLT1L	12248	3	1	1			3
MLT1L-int	112	0	0	0.0833333			0
MLT1M	2329	0	1	0.583333			0
MLT1M-int	1	0	0	0
MLT1N2	5816	0	0	0.416667			0
MLT1N2-int	74	0	0	0
MLT1O	5156	0	1	0.666667			0
MLT1O-int	12	0	0	0
MLT2A1	3849	0	0	0.333333			0
MLT2A2	3928	0	1	1			0
MLT2B1	4532	0	0	0.416667			0
MLT2B2	2229	0	0	0.25			0
MLT2B3	3363	1	0	0.416667			2.4
MLT2B4	4762	0	0	0.333333			0
MLT2B5	383	0	0	0.0833333			0
MLT2C1	2710	0	0	0.333333			0
MLT2C2	1378	0	0	0.166667			0
MLT2D	4584	0	1	0.583333			0
MLT2E	405	0	0	0
MLT2F	1946	1	0	0.0833333			12
MST-int	235	0	0	0.25			0
MSTA	20293	0	4	3.91667			0
MSTA-int	2664	0	1	0.916667			0
MSTA1	563	0	0	0.0833333			0
MSTA1-int	29	0	0	0
MSTB	8800	0	2	1.58333			0
MSTB-int	900	0	0	0.166667			0
MSTB1	4944	0	1	0.916667			0
MSTB1-int	230	0	0	0.0833333			0
MSTB2	1621	0	0	0.333333			0
MSTB2-int	94	0	0	0
MSTC	3291	0	0	0.416667			0
MSTC-int	210	0	0	0
MSTD	7813	2	2	1.91667			1.04348
MSTD-int	751	0	1	0.583333			0
OldhAT1	4404	1	0	0.166667			6
ORSL	1252	0	0	0
ORSL-2a	376	0	0	0
ORSL-2b	733	0	0	0.25			0
PABL_A	544	0	0	0
PABL_A-int	346	0	0	0
PABL_B	393	0	0	0.166667			0
PABL_B-int	252	0	0	0.166667			0
Penelope1_Vert	1123	1	0	0.0833333			12
Plat_L3	3386	1	0	0.166667			6
PRIMA4_LTR	349	0	0	0.166667			0
PRIMA4-int	384	0	0	0
PRIMA41-int	406	0	0	0.0833333			0
PRIMAX-int	74	0	0	0
PrimLTR79	136	1	0	0			Inf
REP522	294	0	0	0.333333			0
Ricksha	372	0	0	0.333333			0
Ricksha_0	384	0	0	0.166667			0
Ricksha_a	57	0	0	0
Ricksha_b	118	0	0	0.0833333			0
Ricksha_c	983	0	0	0.166667			0
SST1	601	0	1	1.08333			0
SVA_A	1229	0	0	0
SVA_B	727	1	0	0.333333			3
SVA_C	423	0	0	0.333333			0
SVA_D	1232	0	1	1.41667			0
SVA_E	703	0	1	0.583333			0
SVA_F	1009	0	0	0.416667			0
TAR1	152	0	0	0.0833333			0
THE1-int	183	0	0	0.0833333			0
THE1A	4308	0	1	1			0
THE1A-int	386	0	0	0
THE1B-int	1686	0	0	0.416667			0
THE1C	10046	2	1	1.25			1.6
THE1C-int	1397	0	1	0.583333			0
THE1D	12935	3	1	0.916667			3.27273
THE1D-int	1983	0	0	0.416667			0
Tigger1	6989	0	2	1.58333			0
Tigger10	1481	0	0	0.416667			0
Tigger11a	419	0	0	0
Tigger12	910	0	0	0.25			0
Tigger12A	748	0	0	0.0833333			0
Tigger12c	865	0	0	0.0833333			0
Tigger13a	3189	0	1	0.583333			0
Tigger14a	1312	1	0	0.0833333			12
Tigger15a	4892	0	0	0.333333			0
Tigger16a	1822	0	0	0.166667			0
Tigger16b	1342	0	0	0.0833333			0
Tigger17	54	0	0	0
Tigger17a	2457	0	1	0.916667			0
Tigger17b	94	0	0	0
Tigger17c	347	0	0	0
Tigger17d	336	0	0	0.166667			0
Tigger18a	1273	0	0	0
Tigger19a	3637	0	1	0.583333			0
Tigger19b	3685	0	1	0.666667			0
Tigger1a_Art	315	0	0	0
Tigger1a_Mars	45	0	0	0
Tigger2	2217	0	0	0.166667			0
Tigger20a	1378	0	0	0.25			0
Tigger21a	173	0	0	0
Tigger22N1	1102	0	0	0.166667			0
Tigger23a	580	0	0	0
Tigger2a	3391	0	1	0.666667			0
Tigger2b_Pri	2191	0	0	0.333333			0
Tigger3	1057	1	0	0.25			4
Tigger3a	5480	1	1	0.75			1.33333
Tigger3b	6456	1	1	1.25			0.8
Tigger3c	2425	0	1	0.833333			0
Tigger3d	696	0	0	0
Tigger4	1190	0	1	0.583333			0
Tigger4a	3595	0	0	0.416667			0
Tigger4b	2565	0	1	0.666667			0
Tigger5	529	0	0	0.25			0
Tigger5b	2854	0	0	0.333333			0
Tigger6	254	0	0	0
Tigger6a	699	0	0	0.25			0
Tigger6b	179	1	0	0			Inf
Tigger7	2978	0	0	0.416667			0
Tigger8	959	0	0	0
Tigger9a	1043	0	0	0.166667			0
Tigger9b	774	0	0	0.166667			0
UCON105	642	0	0	0.0833333			0
UCON11	45	0	0	0
UCON23	31	0	0	0
UCON29	235	0	0	0
UCON33	136	0	0	0
UCON34	339	0	0	0.166667			0
UCON37	172	0	0	0
UCON38	208	0	0	0
UCON39	107	0	0	0
UCON40	245	0	0	0
UCON44	360	0	0	0.0833333			0
UCON49	109	0	0	0
UCON55	412	0	0	0.0833333			0
UCON69	29	0	0	0
UCON73	259	0	0	0.0833333			0
UCON80	43	0	0	0
UCON81	40	0	0	0
UCON86	70	0	0	0
UCON89	50	1	0	0			Inf
X1_DNA	710	0	0	0.166667			0
X1_LINE	83	0	0	0
X1_LR	15	0	0	0
X10b_DNA	308	1	0	0			Inf
X11_DNA	267	1	0	0.0833333			12
X12_DNA	1379	0	0	0
X12_LINE	227	0	0	0
X13_LINE	148	0	0	0.166667			0
X15_LINE	243	0	0	0
X17_LINE	965	1	0	0			Inf
X2_LINE	188	0	0	0
X20_LINE	162	0	0	0.0833333			0
X21_LINE	47	0	0	0
X22_DNA	25	0	0	0
X24_LINE	568	0	0	0.0833333			0
X26_DNA	971	0	0	0.166667			0
X32_DNA	327	0	0	0.0833333			0
X33a_DNA	69	0	0	0
X4a_DNA	182	0	0	0
X4b_DNA	708	0	0	0.166667			0
X5a_DNA	429	0	0	0
X5B_LINE	75	0	0	0
X6a_DNA	1005	0	0	0.0833333			0
X6A_LINE	1055	0	0	0.0833333			0
X6b_DNA	987	1	0	0.416667			2.4
X6B_LINE	891	0	0	0
X7A_LINE	937	0	0	0
X7B_LINE	940	0	0	0
X7C_LINE	621	0	0	0
X7D_LINE	58	0	0	0
X8_LINE	231	0	0	0
X9_LINE	670	0	0	0
X9b_DNA	606	0	0	0
Zaphod	2325	0	0	0.333333			0
Zaphod2	875	1	0	0.416667			2.4
Zaphod3	1235	0	0	0.0833333			0
Zaphod4a	394	0	0	0.25			0
Zaphod5a	80	0	0	0
Zaphod5b	74	0	0	0

## Sheet: Pt - RepeatFamily
RepeatFamily	rmsk	observed	expected	TrueMean	p.value	p.adjust.value	obsOnTrueMean
centr	2668	41	13	12.8333	3.9567e-10	2.19817e-09	3.19481
ERV1	174962	62	45	44.5833	0.00932548	0.0466274	1.39065
ERVK	10432	12	6	5.66667	0.0200596	0.0911799	2.11765
Alu	1238490	59	329	329.083	1	1	0.179286
CR1	69667	9	9	9.08333	0.544356	1	0.990826
ERVL	166194	33	31	30.8333	0.383195	1	1.07027
ERVL-MaLR	354559	42	62	62.25	0.997011	1	0.674699
hAT-Charlie	271492	23	42	41.75	0.999472	1	0.550898
hAT-Tip100	54706	7	7	7.16667	0.550298	1	0.976744
L1	922278	82	235	234.583	1	1	0.349556
L2	534592	56	93	93.0833	0.999986	1	0.601611
MIR	611412	65	77	76.6667	0.925971	1	0.847826
TcMar-Tigger	122740	11	23	23.0833	0.998024	1	0.476534
5S-Deu-L2	2633	1	0	0.0833333			12
acro	86	0	0	0.166667			0
Dong-R4	564	0	0	0.166667			0
ERV1?	1580	0	0	0.333333			0
ERVL?	3989	1	0	0.333333			3
Gypsy	18238	4	3	2.75			1.45455
Gypsy?	7875	1	1	0.833333			1.2
hAT	9155	0	2	1.66667			0
hAT-Ac	5742	1	1	0.583333			1.71429
hAT-Blackjack	20140	0	2	1.91667			0
hAT-Tag1	2403	0	1	0.666667			0
hAT-Tip100?	2961	0	1	0.666667			0
hAT?	2076	1	0	0.416667			2.4
Helitron	1822	2	0	0.333333			6
Helitron?	435	0	0	0.166667			0
Jockey	227	0	0	0
Kolobok	235	0	0	0
L1-Tx1	187	0	0	0.0833333			0
Merlin	56	0	0	0
MULE-MuDR	1914	0	1	0.833333			0
Penelope	1123	1	0	0.0833333			12
PIF-Harbinger	31	0	0	0
PiggyBac	2189	0	1	0.583333			0
PiggyBac?	301	0	0	0
RTE-BovB	9077	0	1	0.916667			0
RTE-X	15830	2	2	2.25			0.888889
SVA	5323	1	3	3.16667			0.315789
TcMar	1851	0	0	0.25			0
TcMar-Mariner	16701	2	1	1.16667			1.71429
TcMar-Pogo	37	0	0	0
TcMar-Tc1	654	0	0	0.166667			0
TcMar-Tc2	8295	1	2	1.58333			0.631579
TcMar?	170	1	0	0			Inf
telo	446	0	0	0.416667			0
tRNA	2337	0	0	0.0833333			0
tRNA-Deu	671	1	0	0			Inf
tRNA-RTE	5945	2	0	0.416667			4.8

## Sheet: Pt - RepeatType
RepeatType	rmsk	observed	expected	TrueMean	p.value	p.adjust.value	obsOnTrueMean
Satellite	3200	41	13	13.4167	4.05397e-10	2.02698e-09	3.0559
LTR	737829	155	148	147.583	0.29318	0.977268	1.05025
DNA	523024	47	82	82.1667	0.999989	1	0.572008
LINE	1553545	150	340	340.25	1	1	0.440852
SINE	1861482	128	406	406.333	1	1	0.315012
DNA?	825	0	0	0.166667			0
RC	1822	2	0	0.333333			6
RC?	435	0	0	0.166667			0
Retroposon	5323	1	3	3.16667			0.315789
SINE?	6	0	0	0

## Sheet: DAC - RepeatName
RepeatName	rmsk	observed	expected	TrueMean	p.value	p.adjust.value	obsOnTrueMean
LTR13A	210	18	0	0.333333	0	0	54
LTR22A	170	7	0	0	0	0	Inf
LTR42	338	5	0	0.0833333	0	0	60
LTR43	470	18	0	0.25	0	0	72
LTR13	524	33	2	1.58333	5.7225e-29	7.01163e-28	20.8421
MER41B	2941	15	3	3.08333	6.55201e-07	7.94075e-06	4.86486
LTR12F	653	9	1	0.666667	1.0771e-06	1.29136e-05	13.5
THE1C	10046	19	6	5.75	1.74566e-05	0.000207065	3.30435
LTR104_Mam	1986	7	1	0.75	8.25995e-05	0.000969458	9.33333
MER51A	955	6	1	1.41667	0.000587783	0.00682685	4.23529
THE1B	22924	21	10	10.0833	0.00158419	0.0182101	2.08264
MIR1_Amn	12053	9	4	3.66667	0.0213437	0.242839	2.45455
HAL1	21741	23	15	15.4167	0.0326951	0.368232	1.49189
MER21A	2062	5	2	1.91667	0.0525655	0.580574	2.6087
MER21B	2871	5	2	2.33333	0.0525901	0.580574	2.14286
MER21C	5724	12	7	6.58333	0.0532391	0.581976	1.82278
MLT1L	12248	9	5	4.91667	0.0680537	0.736697	1.83051
MIRb	228856	105	92	91.9167	0.0980852	0.976473	1.14234
AluJb	121115	46	92	91.9167	1	1	0.500453
AluJo	47320	8	35	35	1	1	0.228571
AluJr	117446	26	82	81.75	1	1	0.318043
AluSc8	21085	8	16	16	0.990021	1	0.5
AluSg	44393	6	36	36	1	1	0.166667
AluSp	67237	14	62	61.5833	1	1	0.227334
AluSq2	53394	12	46	45.5833	1	1	0.263254
AluSx	129556	35	109	109.333	1	1	0.320122
AluSx1	110941	34	98	97.8333	1	1	0.34753
AluSx3	40018	5	30	30.0833	1	1	0.166205
AluSz	122105	24	103	102.583	1	1	0.233956
AluSz6	42260	5	34	33.8333	1	1	0.147783
AluY	101596	26	84	83.6667	1	1	0.310757
ERVL-E-int	9067	6	6	6.25	0.554374	1	0.96
FLAM_C	25202	7	11	11.4167	0.92143	1	0.613139
FRAM	20741	7	8	7.83333	0.686673	1	0.893617
L1M5	46104	5	27	27.4167	1	1	0.182371
L1MB5	10031	5	7	7.25	0.827104	1	0.689655
L1MB7	23474	10	21	21.25	0.997243	1	0.470588
L1MB8	16765	5	13	13.1667	0.996269	1	0.379747
L1MC4	24224	6	19	19.1667	0.999847	1	0.313043
L1ME1	31994	12	23	23.25	0.995584	1	0.516129
L1ME3A	16162	5	10	10.4167	0.970782	1	0.48
L1ME4a	29864	5	13	13.25	0.996265	1	0.377358
L1ME4b	25150	9	17	17	0.987426	1	0.529412
L1MEf	11736	5	9	8.75	0.945101	1	0.571429
L2	55157	16	31	31.4167	0.998861	1	0.509284
L2a	170012	56	101	101.25	1	1	0.553086
L2b	93700	38	44	43.75	0.836464	1	0.868571
L2c	129292	44	66	65.75	0.998324	1	0.669202
L2d2	53617	11	18	18	0.969654	1	0.611111
L3	46112	12	21	21	0.98711	1	0.571429
L3b	9843	7	4	3.91667	0.110632	1	1.78723
MER20	17280	8	6	6	0.255996	1	1.33333
MER5A	35585	11	11	11.0833	0.54013	1	0.992481
MER5B	25480	10	8	7.75	0.283356	1	1.29032
MIR	177613	42	68	67.75	0.999714	1	0.619926
MIR3	89786	32	28	27.9167	0.248439	1	1.14627
MIRc	103104	37	34	34.0833	0.325621	1	1.08557
MLT1A	9313	5	4	3.91667	0.371163	1	1.2766
MLT1C2	16393	6	10	9.66667	0.932972	1	0.62069
MLT1D	19733	5	14	13.5833	0.998199	1	0.368098
MLT1F	4411	5	4	3.58333	0.371163	1	1.39535
MLT1F2	6215	6	5	4.83333	0.384039	1	1.24138
MLT1K	17999	10	9	9	0.412592	1	1.11111
THE1D	12935	9	6	5.66667	0.152715	1	1.58824
ACRO1	86	0	1	0.75			0
ALR/Alpha	1700	1	43	43.4167			0.0230326
Alu	8195	2	1	1.41667			1.41176
AluJr4	12658	1	7	7			0.142857
AluSc	38726	4	32	32.0833			0.124675
AluSc5	4259	0	4	4.16667			0
AluSg4	12565	1	11	10.8333			0.0923077
AluSg7	6031	0	5	4.58333			0
AluSq	12718	4	12	11.75			0.340426
AluSq10	1575	0	1	1.33333			0
AluSq4	1683	0	1	1.16667			0
AluSx4	12119	2	10	9.58333			0.208696
AluYa5	3853	1	3	2.58333			0.387097
AluYa8	405	0	0	0.166667			0
AluYb8	2715	0	2	1.91667			0
AluYb9	383	0	0	0.166667			0
AluYc	6889	2	3	3.33333			0.6
AluYc3	581	0	1	0.75			0
AluYd8	229	0	0	0.0833333			0
AluYe5	1343	0	1	1.25			0
AluYe6	199	0	0	0
AluYf1	2082	0	2	1.75			0
AluYg6	857	0	1	0.583333			0
AluYh3	665	0	1	0.75			0
AluYh3a3	161	0	0	0.333333			0
AluYh7	502	1	0	0.25			4
AluYh9	178	0	0	0
AluYi6	462	0	0	0.0833333			0
AluYi6_4d	44	0	0	0
AluYj4	2913	2	2	2			1
AluYk11	176	0	0	0.0833333			0
AluYk12	100	0	0	0
AluYk2	6900	1	7	7.41667			0.134831
AluYk3	6210	2	5	5			0.4
AluYk4	1117	0	1	0.916667			0
AluYm1	4835	1	3	3.41667			0.292683
AmnSINE1	2633	1	0	0.0833333			12
AmnSINE2	671	1	0	0			Inf
Arthur1	2360	0	1	0.916667			0
Arthur1A	1183	1	1	0.583333			1.71429
Arthur1B	2347	0	2	1.58333			0
Arthur1C	727	1	0	0.0833333			12
Arthur2	1016	0	0	0.166667			0
BLACKJACK	2162	1	1	1.25			0.8
Chap1_Mam	498	0	0	0.0833333			0
Chap1a_Mam	1431	0	0	0.416667			0
Charlie1	1924	4	2	2.33333			1.71429
Charlie10	1151	0	0	0.416667			0
Charlie10a	307	0	1	0.666667			0
Charlie10b	276	0	0	0.166667			0
Charlie11	112	0	0	0.25			0
Charlie12	20	0	0	0.0833333			0
Charlie13a	561	0	1	0.583333			0
Charlie13b	408	0	0	0
Charlie14a	521	0	0	0
Charlie15a	3250	0	2	1.66667			0
Charlie15b	1942	0	1	0.916667			0
Charlie16	1476	0	1	0.833333			0
Charlie16a	1474	0	1	0.833333			0
Charlie17	550	0	0	0.25			0
Charlie17a	1251	0	0	0.25			0
Charlie17b	543	1	0	0.25			4
Charlie18a	2509	0	2	1.58333			0
Charlie19a	1620	1	1	1.25			0.8
Charlie1a	5856	0	4	4.25			0
Charlie1b	3087	0	2	1.91667			0
Charlie20a	891	0	1	0.666667			0
Charlie21a	772	0	1	0.583333			0
Charlie22a	1121	0	1	0.666667			0
Charlie23a	1506	1	0	0.25			4
Charlie24	1289	0	0	0.416667			0
Charlie25	1094	1	1	0.916667			1.09091
Charlie26a	517	0	0	0.25			0
Charlie29a	986	0	0	0.25			0
Charlie29b	1465	0	1	1.16667			0
Charlie2a	2095	2	1	0.833333			2.4
Charlie2b	3743	1	3	2.58333			0.387097
Charlie3	205	0	0	0.25			0
Charlie30a	467	1	0	0.0833333			12
Charlie30b	620	0	0	0.0833333			0
Charlie31a	812	0	0	0.166667			0
Charlie32a	266	0	0	0.0833333			0
Charlie4	917	0	1	0.583333			0
Charlie4a	2908	0	2	1.66667			0
Charlie4z	6037	1	1	1.33333			0.75
Charlie5	2602	0	2	1.83333			0
Charlie6	261	0	0	0
Charlie7	3983	2	2	1.58333			1.26316
Charlie7a	1465	0	0	0.25			0
Charlie7b_Mars	58	0	0	0
Charlie8	4417	1	3	2.91667			0.342857
Charlie9	1317	0	1	0.916667			0
Cheshire	1013	0	1	0.833333			0
Chompy-6_Croc	14	0	0	0
Chompy-7_Croc	17	0	0	0
CR1_Mam	1729	1	1	1.08333			0.923077
CR1-1_Amn	66	0	0	0
CR1-11_Crp	24	0	0	0
CR1-12_AMi	132	0	0	0
CR1-13_AMi	102	0	0	0
CR1-16_AMi	309	0	0	0.0833333			0
CR1-3_Croc	1348	0	0	0.0833333			0
CR1-8_Crp	5	0	0	0
CR1-L3A_Croc	320	0	0	0.0833333			0
CR1-L3B_Croc	38	0	0	0
CRP1	6	0	0	0
DNA1_Mam	172	0	0	0
ERV24_Prim-int	382	2	0	0.333333			6
ERV24B_Prim-int	330	1	0	0.25			4
ERV3-16A3_I-int	6654	4	5	4.83333			0.827586
ERV3-16A3_LTR	1117	0	1	0.75			0
ERVL-B4-int	3521	0	2	2.33333			0
ERVL-int	735	0	0	0.416667			0
ERVL47-int	167	1	0	0.166667			6
Eulor8	145	0	0	0
EuthAT-2	1166	0	1	0.583333			0
EuthAT-N1	82	0	0	0.166667			0
EuthAT-N1a	51	0	0	0
Eutr10	996	0	0	0.166667			0
Eutr15	659	0	0	0.25			0
Eutr16	524	1	0	0.333333			3
EUTREP15	197	0	0	0
EUTREP4	301	0	0	0.0833333			0
EUTREP7	279	0	0	0.166667			0
EutTc1-N1	61	0	0	0
EutTc1-N2	197	0	0	0
FAM	4362	0	1	1.41667			0
FLAM_A	15391	3	4	4.41667			0.679245
FordPrefect	614	0	1	0.666667			0
FordPrefect_a	281	0	0	0.0833333			0
GSAT	39	0	0	0
GSATII	175	0	1	0.666667			0
GSATX	53	0	0	0
HAL1b	4461	0	2	1.91667			0
HAL1M8	2266	0	2	1.58333			0
HAL1ME	7554	2	3	3.41667			0.585366
Harlequin-int	356	0	0	0.416667			0
hAT-1_Mam	1483	0	1	1			0
hAT-16_Crp	23	0	0	0
hAT-4b_Ther	235	0	0	0.0833333			0
hAT-5_Mam	920	0	0	0.416667			0
hAT-N1_Mam	240	1	0	0.0833333			12
hAT-N1a_Mam	473	1	0	0.166667			6
Helitron1Na_Mam	332	0	0	0.166667			0
Helitron1Nb_Mam	361	0	0	0.0833333			0
Helitron2Na_Mam	435	0	0	0
Helitron3Na_Mam	1129	2	1	0.666667			3
HERV-Fc1_LTR1	17	0	0	0
HERV-Fc1_LTR2	3	0	0	0
HERV-Fc1_LTR3	5	0	0	0
HERV-Fc2_LTR	4	0	0	0
HERV-Fc2-int	4	0	0	0.166667			0
HERV1_I-int	31	0	0	0.0833333			0
HERV1_LTRa	27	0	0	0
HERV1_LTRb	10	0	0	0
HERV1_LTRc	34	0	0	0
HERV1_LTRd	16	0	0	0
HERV1_LTRe	34	0	0	0
HERV15-int	75	1	0	0.166667			6
HERV16-int	1928	0	1	0.833333			0
HERV17-int	674	0	0	0.166667			0
HERV3-int	230	1	1	1.41667			0.705882
HERV30-int	33	0	0	0
HERV35I-int	511	0	0	0.0833333			0
HERV4_I-int	294	0	0	0.166667			0
HERV9-int	187	0	0	0.0833333			0
HERV9N-int	118	0	0	0.0833333			0
HERV9NC-int	117	0	0	0
HERVE_a-int	116	0	0	0
HERVE-int	157	2	1	0.833333			2.4
HERVFH19-int	74	1	0	0.166667			6
HERVFH21-int	96	0	0	0.166667			0
HERVH-int	4743	0	2	1.91667			0
HERVH48-int	66	0	0	0.0833333			0
HERVI-int	55	0	0	0.0833333			0
HERVIP10B3-int	166	1	0	0.25			4
HERVIP10F-int	196	0	0	0.166667			0
HERVIP10FH-int	346	0	0	0.25			0
HERVK-int	132	0	0	0
HERVK11-int	194	0	0	0
HERVK11D-int	22	0	0	0
HERVK13-int	58	0	0	0
HERVK14-int	365	0	0	0.416667			0
HERVK14C-int	40	0	0	0.0833333			0
HERVK22-int	302	1	0	0.25			4
HERVK3-int	249	0	0	0.0833333			0
HERVK9-int	390	0	1	0.583333			0
HERVKC4-int	39	0	0	0
HERVL-int	1194	1	1	0.666667			1.5
HERVL18-int	440	0	0	0.333333			0
HERVL32-int	134	0	0	0.0833333			0
HERVL40-int	1390	0	1	0.583333			0
HERVL66-int	102	2	0	0			Inf
HERVL74-int	387	1	1	0.583333			1.71429
HERVP71A-int	167	0	0	0.166667			0
HERVS71-int	88	1	0	0.0833333			12
HSAT4	100	0	0	0.25			0
HSMAR1	724	0	1	0.916667			0
HSMAR2	1829	0	1	1.33333			0
HUERS-P1-int	321	0	0	0
HUERS-P2-int	191	0	0	0.0833333			0
HUERS-P3-int	669	0	0	0.25			0
HUERS-P3b-int	395	0	0	0.333333			0
Kanga1	818	0	0	0.333333			0
Kanga11a	895	2	0	0.333333			6
Kanga1a	852	0	0	0.25			0
Kanga1b	382	0	0	0.0833333			0
Kanga1c	834	0	0	0.416667			0
Kanga1d	686	0	0	0.166667			0
Kanga2_a	1568	0	1	1.33333			0
L1HS	1009	1	1	1.16667			0.857143
L1M	777	0	0	0.333333			0
L1M1	7535	1	6	6.16667			0.162162
L1M2	8548	2	7	6.83333			0.292683
L1M2a	415	0	1	0.75			0
L1M2a1	116	0	0	0.0833333			0
L1M2b	206	0	0	0.25			0
L1M2c	413	0	0	0.166667			0
L1M3	7391	1	5	5.08333			0.196721
L1M3a	670	0	1	0.916667			0
L1M3b	557	1	0	0.333333			3
L1M3c	1055	0	1	0.916667			0
L1M3d	511	0	1	0.75			0
L1M3de	492	0	1	0.583333			0
L1M3e	788	0	0	0.166667			0
L1M3f	644	1	1	1.16667			0.857143
L1M4	20506	1	16	15.75			0.0634921
L1M4a1	2711	0	2	1.66667			0
L1M4a2	2099	0	1	1.33333			0
L1M4b	4268	0	4	3.75			0
L1M4c	3425	0	3	3.25			0
L1M6	5434	1	4	3.83333			0.26087
L1M6B	740	1	0	0.333333			3
L1M7	3098	0	2	1.66667			0
L1M8	1752	0	1	1.16667			0
L1MA1	3348	1	2	2.16667			0.461538
L1MA10	5147	1	3	2.66667			0.375
L1MA2	5709	1	4	4.16667			0.24
L1MA3	6966	0	6	5.83333			0
L1MA4	10126	4	8	8.41667			0.475248
L1MA4A	5346	0	4	3.91667			0
L1MA5	4148	0	3	3.33333			0
L1MA5A	3318	0	3	3.41667			0
L1MA6	5233	1	3	2.66667			0.375
L1MA7	8568	1	5	5			0.2
L1MA8	11075	1	9	8.75			0.114286
L1MA9	16404	1	12	12.25			0.0816327
L1MB1	6025	1	4	4.41667			0.226415
L1MB2	9131	0	7	6.58333			0
L1MB3	17856	2	15	14.75			0.135593
L1MB4	9465	0	8	8			0
L1MC	7998	0	5	4.66667			0
L1MC1	12317	3	11	10.5833			0.283465
L1MC2	6340	2	5	4.66667			0.428571
L1MC3	13222	3	12	11.5833			0.258993
L1MC4a	10187	2	8	8.08333			0.247423
L1MC5	14806	3	11	10.75			0.27907
L1MC5a	18319	4	12	12.0833			0.331034
L1MCa	6923	2	7	6.75			0.296296
L1MCb	2173	0	1	1.16667			0
L1MCc	3320	1	2	2.41667			0.413793
L1MD	8689	0	5	5.08333			0
L1MD1	6804	0	5	4.91667			0
L1MD2	11081	1	8	8.08333			0.123711
L1MD3	5521	2	4	4.08333			0.489796
L1MDa	7080	1	5	5			0.2
L1MDb	1016	0	1	0.75			0
L1ME2	13095	3	10	10.0833			0.297521
L1ME2z	7468	1	6	5.66667			0.176471
L1ME3	9340	0	7	7.33333			0
L1ME3B	8454	1	5	5.16667			0.193548
L1ME3C	3348	1	1	1.33333			0.75
L1ME3Cz	14559	2	8	7.91667			0.252632
L1ME3D	4406	1	4	3.91667			0.255319
L1ME3E	4644	0	3	3.25			0
L1ME3F	4639	1	4	3.91667			0.255319
L1ME3G	19060	2	11	11			0.181818
L1ME4c	9597	2	6	5.66667			0.352941
L1ME5	3486	2	3	2.58333			0.774194
L1MEa	366	0	0	0.166667			0
L1MEb	1749	0	1	1.08333			0
L1MEc	18311	3	12	12.1667			0.246575
L1MEd	17185	3	12	11.6667			0.257143
L1MEg	13690	0	8	8.41667			0
L1MEg1	1034	1	1	1			1
L1MEg2	761	0	0	0.333333			0
L1MEh	3089	2	2	2			1
L1MEi	5382	0	3	3.25			0
L1MEj	2430	0	1	1.41667			0
L1P	170	0	0	0
L1P1	2622	1	2	2.33333			0.428571
L1P2	1011	1	1	0.75			1.33333
L1P3	2907	1	2	2			0.5
L1P3b	88	0	0	0.0833333			0
L1P4	3758	0	2	2.41667			0
L1P4a	457	1	0	0.25			4
L1P4b	153	1	0	0			Inf
L1P4c	107	0	0	0
L1P4d	149	0	0	0.0833333			0
L1P4e	191	0	0	0
L1P5	809	0	0	0.0833333			0
L1PA10	6006	2	6	6.25			0.32
L1PA11	3395	0	3	2.75			0
L1PA12	1587	0	2	1.91667			0
L1PA13	7843	0	7	6.91667			0
L1PA14	2529	0	2	2.08333			0
L1PA15	7144	0	5	5.33333			0
L1PA15-16	1195	0	1	1.16667			0
L1PA16	12606	1	9	8.58333			0.116505
L1PA17	4455	0	3	2.83333			0
L1PA2	3458	0	3	3.08333			0
L1PA3	7686	0	8	8.16667			0
L1PA4	9015	0	9	8.66667			0
L1PA5	8860	2	8	8.41667			0.237624
L1PA6	3988	1	3	2.91667			0.342857
L1PA7	9633	0	7	7.16667			0
L1PA8	7311	0	6	5.75			0
L1PA8A	1793	0	2	2.16667			0
L1PB	1653	0	1	0.75			0
L1PB1	10310	3	9	9.33333			0.321429
L1PB2	2543	0	2	2.25			0
L1PB3	3284	1	2	1.66667			0.6
L1PB4	7306	1	5	5.33333			0.1875
L1PBa	1566	2	1	1.33333			1.5
L1PBa1	310	1	0	0.0833333			12
L1PBb	311	0	0	0.166667			0
L1PREC2	6959	0	6	6			0
L2-1_AMi	949	0	0	0.25			0
L2-1_Crp	42	0	0	0
L2-2_Mam	557	0	0	0.0833333			0
L2-3_AMi	11	0	0	0
L2-3_Crp	1749	0	1	0.75			0
L2d	28368	3	10	10.25			0.292683
L4_A_Mam	6659	2	4	4.41667			0.45283
L4_B_Mam	3332	1	2	1.91667			0.521739
L4_C_Mam	5094	1	2	2			0.5
L5	745	0	1	0.583333			0
LFSINE_Vert	2331	2	1	0.583333			3.42857
Looper	559	0	0	0.333333			0
LOR1-int	1212	0	1	0.916667			0
LOR1a	852	0	1	0.833333			0
LOR1b	1133	0	0	0.25			0
LTR06	104	0	0	0.166667			0
LTR1	252	0	0	0.166667			0
LTR101_Mam	1176	0	1	0.666667			0
LTR102_Mam	528	0	0	0.166667			0
LTR103_Mam	762	0	0	0.25			0
LTR103b_Mam	621	0	0	0.333333			0
LTR105_Mam	682	0	1	0.75			0
LTR108a_Mam	86	1	0	0			Inf
LTR108b_Mam	54	0	0	0
LTR108c_Mam	44	0	0	0.0833333			0
LTR108d_Mam	67	0	0	0
LTR108e_Mam	182	1	0	0.166667			6
LTR109A2	27	0	0	0
LTR10A	327	0	1	0.666667			0
LTR10B	82	0	0	0
LTR10B1	171	0	0	0
LTR10B2	107	0	0	0.333333			0
LTR10C	539	2	1	0.833333			2.4
LTR10D	182	0	0	0.166667			0
LTR10E	293	0	0	0.25			0
LTR10F	450	0	0	0.25			0
LTR10G	131	0	0	0
LTR12	791	0	1	0.583333			0
LTR12_	557	0	1	0.583333			0
LTR12B	178	0	2	1.58333			0
LTR12C	1842	0	4	4.16667			0
LTR12D	502	0	1	0.916667			0
LTR12E	115	0	0	0.333333			0
LTR13_	48	3	0	0			Inf
LTR14	96	0	0	0.25			0
LTR14A	144	0	0	0.25			0
LTR14B	368	0	0	0.416667			0
LTR14C	137	0	0	0
LTR15	311	0	0	0.416667			0
LTR16	3080	3	1	1.41667			2.11765
LTR16A	4295	1	2	1.83333			0.545455
LTR16A1	2734	3	1	0.916667			3.27273
LTR16A2	1849	3	1	1			3
LTR16B	702	0	0	0.416667			0
LTR16B1	1203	0	0	0.416667			0
LTR16B2	1681	1	1	1.16667			0.857143
LTR16C	6765	3	2	2			1.5
LTR16D	1137	0	0	0.0833333			0
LTR16D1	214	0	0	0
LTR16D2	314	0	0	0.0833333			0
LTR16E1	2540	0	1	0.916667			0
LTR16E2	2368	1	1	0.583333			1.71429
LTR17	855	0	1	1.08333			0
LTR18A	198	1	0	0			Inf
LTR18B	371	0	0	0.416667			0
LTR18C	77	0	0	0
LTR19-int	183	0	0	0.25			0
LTR19A	457	0	0	0.166667			0
LTR19B	287	0	0	0.416667			0
LTR19C	140	0	0	0.166667			0
LTR1A1	367	1	1	0.666667			1.5
LTR1A2	851	1	1	1.16667			0.857143
LTR1B	349	0	1	0.916667			0
LTR1B0	92	0	0	0.166667			0
LTR1B1	174	0	0	0.0833333			0
LTR1C	64	0	0	0.0833333			0
LTR1C1	72	0	0	0.0833333			0
LTR1C3	65	0	0	0
LTR1D	306	0	0	0.166667			0
LTR1D1	310	0	0	0.25			0
LTR1E	300	0	0	0.166667			0
LTR1F	136	0	0	0.0833333			0
LTR1F1	234	0	0	0.25			0
LTR1F2	137	0	0	0.333333			0
LTR2	897	1	1	0.666667			1.5
LTR21A	94	0	0	0.0833333			0
LTR21B	36	0	0	0
LTR21C	22	0	0	0
LTR22	109	0	0	0.0833333			0
LTR22B	154	0	0	0.166667			0
LTR22B1	156	0	0	0.166667			0
LTR22B2	39	0	0	0
LTR22C	17	0	0	0.166667			0
LTR22C0	113	0	0	0
LTR22C2	82	0	0	0.0833333			0
LTR22E	118	0	0	0
LTR23	878	1	0	0.25			4
LTR23-int	199	0	0	0.0833333			0
LTR24	314	1	0	0.25			4
LTR24B	462	0	1	0.666667			0
LTR24C	377	0	0	0.166667			0
LTR25	315	0	0	0.25			0
LTR25-int	480	1	0	0.416667			2.4
LTR26	610	0	1	0.583333			0
LTR26B	137	0	0	0.0833333			0
LTR26C	316	0	0	0.166667			0
LTR26D	229	0	0	0.25			0
LTR26E	124	1	0	0.166667			6
LTR27	322	0	0	0.0833333			0
LTR2752	233	0	0	0.25			0
LTR27B	151	0	0	0.0833333			0
LTR27C	119	0	0	0.166667			0
LTR27D	272	0	0	0.166667			0
LTR27E	222	0	0	0.0833333			0
LTR28	140	1	0	0.0833333			12
LTR28B	264	0	0	0.416667			0
LTR28C	228	0	1	0.666667			0
LTR29	730	1	0	0.166667			6
LTR2B	354	2	1	0.666667			3
LTR2C	313	1	0	0.333333			3
LTR3	97	0	0	0.0833333			0
LTR30	149	0	0	0.25			0
LTR31	251	0	0	0.25			0
LTR32	1235	2	1	0.583333			3.42857
LTR33	9406	0	4	3.83333			0
LTR33A	2229	0	1	0.916667			0
LTR33A_	1779	2	1	0.916667			2.18182
LTR33B	1635	0	0	0.416667			0
LTR33C	944	0	1	0.666667			0
LTR34	271	0	0	0
LTR35	117	0	0	0
LTR35A	95	1	0	0.0833333			12
LTR35B	206	1	0	0.25			4
LTR36	505	0	1	0.583333			0
LTR37-int	1391	0	1	0.75			0
LTR37A	2029	1	1	0.75			1.33333
LTR37B	2097	0	1	0.833333			0
LTR38	258	0	0	0.166667			0
LTR38-int	111	0	0	0
LTR38A1	164	0	0	0
LTR38B	236	0	0	0.25			0
LTR38C	132	0	0	0
LTR39	1297	2	1	0.833333			2.4
LTR39-int	186	0	0	0
LTR3A	179	0	0	0.0833333			0
LTR3B	90	1	0	0.0833333			12
LTR3B_	276	0	0	0.25			0
LTR4	107	0	0	0.166667			0
LTR40a	2032	0	1	0.916667			0
LTR40A1	580	0	0	0
LTR40b	1142	0	1	0.666667			0
LTR40c	610	0	0	0.333333			0
LTR41	1199	2	1	0.916667			2.18182
LTR41B	868	1	0	0.25			4
LTR41C	766	0	1	0.666667			0
LTR43-int	125	0	0	0.25			0
LTR43B	250	3	0	0.166667			18
LTR44	233	0	0	0.0833333			0
LTR45	177	0	0	0.333333			0
LTR45B	448	0	0	0.0833333			0
LTR45C	473	0	0	0.416667			0
LTR46	260	0	0	0.25			0
LTR46-int	47	0	0	0.0833333			0
LTR47A	696	0	0	0.416667			0
LTR47A2	287	0	0	0.333333			0
LTR47B	43	0	0	0
LTR47B2	175	0	0	0
LTR47B3	122	0	0	0.166667			0
LTR47B4	105	1	0	0			Inf
LTR48	1009	0	1	1			0
LTR48B	1026	0	1	1			0
LTR49	1584	1	1	1.41667			0.705882
LTR49-int	2230	0	3	2.58333			0
LTR5	25	0	0	0
LTR5_Hs	701	0	1	1.33333			0
LTR50	2597	0	1	1.16667			0
LTR51	416	0	0	0.25			0
LTR52	1109	0	0	0.0833333			0
LTR52-int	174	0	0	0.0833333			0
LTR53	516	0	0	0.166667			0
LTR53-int	338	0	0	0.416667			0
LTR53B	198	0	0	0
LTR54	1137	0	1	1			0
LTR54B	884	2	0	0.416667			4.8
LTR55	425	2	0	0.25			8
LTR56	1050	0	1	1.25			0
LTR57	282	0	0	0.166667			0
LTR57-int	340	0	0	0.333333			0
LTR58	76	0	0	0
LTR59	116	0	0	0
LTR5A	306	1	1	0.916667			1.09091
LTR5B	469	0	1	1			0
LTR60	38	0	0	0
LTR60B	254	1	0	0.0833333			12
LTR61	200	0	0	0.166667			0
LTR62	326	0	0	0.166667			0
LTR64	384	0	1	0.583333			0
LTR65	477	0	0	0.25			0
LTR66	435	0	0	0.416667			0
LTR67B	3787	1	1	1.16667			0.857143
LTR68	356	0	0	0
LTR69	147	0	0	0
LTR6A	329	0	1	0.666667			0
LTR6B	163	0	0	0.0833333			0
LTR7	2427	0	1	1.33333			0
LTR70	162	0	0	0.416667			0
LTR71A	170	1	0	0.0833333			12
LTR71B	251	0	0	0.0833333			0
LTR72	161	0	0	0.333333			0
LTR72B	163	0	0	0
LTR73	229	0	0	0
LTR75	311	0	0	0.166667			0
LTR75_1	130	0	0	0.0833333			0
LTR75B	204	0	0	0.25			0
LTR76	207	0	0	0.166667			0
LTR77	105	1	0	0.0833333			12
LTR78	4897	1	2	1.91667			0.521739
LTR78B	3301	2	1	1.33333			1.5
LTR79	4095	2	1	0.833333			2.4
LTR7B	888	0	1	0.75			0
LTR7C	332	1	0	0.25			4
LTR7Y	258	0	0	0
LTR8	3504	3	5	4.75			0.631579
LTR80A	401	0	0	0.0833333			0
LTR80B	513	0	0	0
LTR81	336	0	0	0.0833333			0
LTR81A	853	0	1	0.916667			0
LTR81AB	275	0	0	0.0833333			0
LTR81B	1161	2	0	0.416667			4.8
LTR81C	739	0	0	0.333333			0
LTR82A	1049	0	0	0.25			0
LTR82B	1162	0	0	0.333333			0
LTR83	736	0	0	0.166667			0
LTR84a	702	0	0	0.25			0
LTR84b	1302	0	0	0.333333			0
LTR85a	1893	0	1	0.916667			0
LTR85b	1200	0	0	0.416667			0
LTR85c	1186	1	1	0.583333			1.71429
LTR86A1	554	0	0	0.166667			0
LTR86A2	308	0	0	0.166667			0
LTR86B1	302	0	0	0.25			0
LTR86B2	285	0	0	0.0833333			0
LTR86C	301	0	0	0
LTR87	718	0	1	0.583333			0
LTR88a	912	0	0	0.166667			0
LTR88b	1640	3	0	0.333333			9
LTR88c	1044	1	0	0.333333			3
LTR89	1101	0	0	0.416667			0
LTR89B	749	0	0	0.166667			0
LTR8A	1481	1	1	1.41667			0.705882
LTR8B	1644	1	1	1.08333			0.923077
LTR9	850	1	1	0.833333			1.2
LTR9A1	491	0	1	0.583333			0
LTR9B	709	1	0	0.333333			3
LTR9C	172	0	0	0
LTR9D	755	0	1	0.75			0
MADE1	8005	0	1	0.916667			0
MADE2	2711	0	0	0.166667			0
Mam_R4	564	0	0	0.166667			0
MamGyp-int	695	0	0	0.416667			0
MamGypLTR1a	1103	0	1	0.666667			0
MamGypLTR1b	1224	0	0	0.333333			0
MamGypLTR1c	1168	0	1	0.916667			0
MamGypLTR1d	777	0	0	0.25			0
MamGypLTR2b	879	0	0	0.25			0
MamGypLTR2c	1055	1	0	0.25			4
MamGypLTR3	680	0	0	0.0833333			0
MamGypLTR3a	1350	1	1	0.666667			1.5
MamGypLTR4	724	0	0	0
MamGypsy2-I	2302	0	1	1.16667			0
MamGypsy2-LTR	916	0	0	0.25			0
MamRep137	2500	1	1	1.16667			0.857143
MamRep1879	1507	0	0	0.333333			0
MamRep1894	709	0	0	0.0833333			0
MamRep38	2167	0	0	0.416667			0
MamRep4096	1282	0	1	0.666667			0
MamRep434	2142	0	1	0.666667			0
MamRep488	503	0	0	0
MamRTE1	9028	1	3	3.08333			0.324324
MamRTE2	49	0	0	0
MamSINE1	5945	4	2	2.41667			1.65517
MamTip1	774	0	0	0.416667			0
MamTip1b	460	0	0	0.333333			0
MamTip2	5279	3	1	1.41667			2.11765
MamTip2b	6841	3	2	1.75			1.71429
MamTip3	1176	0	0	0.416667			0
MamTip3B	836	0	0	0.166667			0
MARE10	81	0	0	0
MARE4	312	0	0	0
MARE6	187	0	0	0
MARNA	3187	2	2	2			1
MER101	370	1	0	0.166667			6
MER101-int	1241	0	2	1.83333			0
MER101B	269	1	0	0.0833333			12
MER102a	3088	2	2	2.08333			0.96
MER102b	3205	1	2	1.66667			0.6
MER102c	3172	1	2	1.83333			0.545455
MER103C	9080	2	4	3.66667			0.545455
MER104	2260	0	1	1.08333			0
MER105	730	0	0	0.333333			0
MER106A	740	0	0	0.25			0
MER106B	834	0	0	0.416667			0
MER107	361	0	0	0.166667			0
MER110	802	0	0	0.0833333			0
MER110-int	412	0	0	0.25			0
MER110A	633	0	0	0.0833333			0
MER112	4569	0	2	1.91667			0
MER113	3816	0	3	2.58333			0
MER113A	2109	1	1	0.916667			1.09091
MER115	2559	2	1	1.25			1.6
MER117	4434	0	1	1			0
MER119	1221	2	1	0.583333			3.42857
MER11A	992	4	3	2.66667			1.5
MER11B	562	0	1	0.916667			0
MER11C	885	0	1	1.33333			0
MER11D	267	0	0	0.166667			0
MER121	941	0	0	0.166667			0
MER121B	70	0	0	0
MER127	213	0	0	0.0833333			0
MER132	37	0	0	0.0833333			0
MER1A	3307	0	3	3.25			0
MER1B	5525	1	5	4.75			0.210526
MER2	9338	1	5	5.16667			0.193548
MER20B	4240	1	3	2.58333			0.387097
MER21-int	1022	1	1	0.583333			1.71429
MER2B	2101	0	2	1.75			0
MER3	11144	2	5	5.25			0.380952
MER30	4256	1	2	1.91667			0.521739
MER30B	255	0	0	0.0833333			0
MER31-int	1172	0	1	1.33333			0
MER31A	1379	0	1	1			0
MER31B	1525	0	1	0.833333			0
MER33	9845	2	5	5.08333			0.393443
MER34	1355	0	0	0.333333			0
MER34-int	394	0	0	0.0833333			0
MER34A	1513	0	1	1.16667			0
MER34A1	804	0	1	0.833333			0
MER34B	668	0	1	0.583333			0
MER34B-int	633	0	0	0.333333			0
MER34C	206	0	0	0.416667			0
MER34C_	685	0	0	0.25			0
MER34C2	613	1	0	0.416667			2.4
MER34D	254	0	0	0.333333			0
MER39	3390	3	2	2.08333			1.44
MER39B	1222	3	1	0.833333			3.6
MER4-int	2534	0	2	2.25			0
MER41-int	1356	0	1	0.666667			0
MER41A	2640	1	2	2			0.5
MER41C	863	0	1	0.666667			0
MER41D	488	0	1	0.666667			0
MER41E	365	4	0	0.333333			12
MER41G	120	0	0	0
MER44A	2404	0	1	1.08333			0
MER44B	2176	2	1	1.16667			1.71429
MER44C	1126	0	2	1.66667			0
MER44D	657	0	0	0.25			0
MER45A	3563	1	1	0.833333			1.2
MER45B	1331	0	1	0.666667			0
MER45C	1235	1	0	0.333333			3
MER45R	661	0	0	0.333333			0
MER46C	2870	0	3	2.83333			0
MER47A	2639	0	1	1.16667			0
MER47B	623	0	0	0.333333			0
MER47C	791	0	0	0.0833333			0
MER48	196	0	0	0
MER49	1428	0	2	1.83333			0
MER4A	890	1	1	1			1
MER4A1	2314	2	2	2.16667			0.923077
MER4A1_	416	1	0	0.333333			3
MER4B	1788	3	2	1.58333			1.89474
MER4B-int	1480	2	1	0.583333			3.42857
MER4C	697	1	0	0.166667			6
MER4CL34	933	0	1	0.666667			0
MER4D	1373	3	1	0.916667			3.27273
MER4D0	457	0	0	0.333333			0
MER4D1	1595	2	2	1.58333			1.26316
MER4E	746	0	0	0.25			0
MER4E1	1092	0	1	0.75			0
MER50	2591	3	2	1.66667			1.8
MER50-int	507	0	1	0.75			0
MER50B	700	1	0	0.25			4
MER50C	83	0	0	0.0833333			0
MER51-int	544	0	0	0.333333			0
MER51B	725	0	1	0.583333			0
MER51C	192	0	0	0.333333			0
MER51D	171	1	0	0.166667			6
MER51E	242	0	0	0.25			0
MER52-int	389	0	0	0.0833333			0
MER52A	1465	1	2	2.33333			0.428571
MER52C	399	2	1	0.583333			3.42857
MER52D	661	1	1	1			1
MER53	6020	0	2	2			0
MER54A	774	1	1	0.916667			1.09091
MER54B	438	1	0	0.25			4
MER57-int	1041	0	2	1.66667			0
MER57A-int	1744	0	1	0.916667			0
MER57A1	1093	0	1	0.833333			0
MER57B1	1033	0	0	0.416667			0
MER57B2	1145	1	0	0.333333			3
MER57C1	195	0	0	0.166667			0
MER57C2	472	0	0	0.166667			0
MER57D	464	0	0	0.416667			0
MER57E1	512	2	0	0.0833333			24
MER57E2	80	0	0	0.0833333			0
MER57E3	277	0	0	0.0833333			0
MER57F	424	3	0	0.416667			7.2
MER58A	13824	1	7	6.91667			0.144578
MER58B	7134	0	3	3.33333			0
MER58C	2642	0	1	1.33333			0
MER58D	1174	0	1	0.666667			0
MER5A1	16237	3	5	5.33333			0.5625
MER5C	1374	0	1	0.583333			0
MER5C1	627	0	0	0.0833333			0
MER6	826	0	1	0.833333			0
MER61-int	819	0	1	0.75			0
MER61A	813	0	1	0.666667			0
MER61B	435	0	1	0.583333			0
MER61C	316	0	0	0.166667			0
MER61D	269	0	0	0.166667			0
MER61E	320	0	0	0.166667			0
MER61F	167	0	0	0.0833333			0
MER63A	3616	2	2	1.83333			1.09091
MER63B	2472	0	1	1			0
MER63C	904	0	1	0.666667			0
MER63D	1752	0	1	0.666667			0
MER65-int	1089	0	2	1.75			0
MER65A	1485	1	1	0.833333			1.2
MER65B	211	0	0	0.166667			0
MER65C	700	1	1	0.666667			1.5
MER65D	525	0	0	0.0833333			0
MER66-int	727	0	1	0.666667			0
MER66A	340	0	0	0.333333			0
MER66B	1486	3	1	0.75			4
MER66C	603	0	1	0.583333			0
MER66D	249	0	0	0.0833333			0
MER67A	481	0	0	0.166667			0
MER67B	498	1	1	0.583333			1.71429
MER67C	1703	0	2	1.75			0
MER67D	1055	0	0	0.25			0
MER68	1529	0	1	0.75			0
MER68-int	385	0	0	0.416667			0
MER68B	475	0	0	0.333333			0
MER68C	165	0	0	0
MER6A	1034	1	0	0.333333			3
MER6B	693	1	1	0.75			1.33333
MER6C	168	0	0	0
MER70-int	230	0	0	0
MER70A	542	0	0	0.333333			0
MER70B	995	0	0	0.166667			0
MER70C	279	0	0	0.25			0
MER72	793	2	0	0.333333			6
MER72B	198	0	0	0
MER73	288	1	0	0.166667			6
MER74A	1625	2	1	1.41667			1.41176
MER74B	958	1	0	0.166667			6
MER74C	234	0	0	0.0833333			0
MER75	485	0	1	0.583333			0
MER75A	92	0	0	0.0833333			0
MER75B	124	0	0	0
MER76	728	1	0	0.333333			3
MER76-int	149	0	0	0.0833333			0
MER77	1373	1	2	1.58333			0.631579
MER77B	1318	1	1	1.41667			0.705882
MER8	2006	1	1	0.666667			1.5
MER81	3748	2	0	0.416667			4.8
MER83	516	0	0	0.416667			0
MER83A-int	80	0	0	0
MER83B	150	0	0	0.166667			0
MER83B-int	257	0	0	0.166667			0
MER83C	156	0	0	0
MER84	364	0	0	0.333333			0
MER84-int	116	0	0	0
MER85	929	0	0	0.0833333			0
MER87	166	0	0	0
MER87B	211	0	0	0.0833333			0
MER88	113	0	0	0.0833333			0
MER89	1436	1	1	0.666667			1.5
MER89-int	785	0	1	1.08333			0
MER90	727	0	1	0.666667			0
MER90a	1265	1	1	0.833333			1.2
MER91A	3694	2	1	1.41667			1.41176
MER91B	1476	2	1	0.666667			3
MER91C	1665	0	0	0.25			0
MER92-int	985	0	1	0.833333			0
MER92A	156	0	0	0.166667			0
MER92B	832	0	1	0.666667			0
MER92C	125	1	0	0.166667			6
MER92D	226	0	0	0.166667			0
MER94	4852	1	1	0.833333			1.2
MER94B	634	2	0	0.25			8
MER95	141	0	0	0.0833333			0
MER96	1291	0	0	0.166667			0
MER96B	2245	2	1	1			2
MER97a	280	1	0	0.166667			6
MER97b	181	0	0	0.333333			0
MER97c	211	0	0	0.0833333			0
MER97d	138	0	0	0
MER99	301	0	0	0.333333			0
MER9a1	351	1	0	0.416667			2.4
MER9a2	322	1	0	0.333333			3
MER9a3	595	0	1	0.583333			0
MER9B	39	0	0	0
Merlin1_HS	56	0	0	0
MERX	442	0	0	0.416667			0
MLT-int	417	0	0	0.0833333			0
MLT1-int	267	0	0	0.333333			0
MLT1A-int	448	1	0	0.333333			3
MLT1A0	21288	4	11	10.5833			0.377953
MLT1A0-int	953	0	1	0.583333			0
MLT1A1	6913	1	2	2.41667			0.413793
MLT1A1-int	462	0	1	0.75			0
MLT1B	18094	1	8	7.75			0.129032
MLT1B-int	567	0	1	0.583333			0
MLT1C	6716	2	4	3.91667			0.510638
MLT1C-int	130	0	0	0
MLT1C2-int	436	1	1	0.583333			1.71429
MLT1D-int	598	0	0	0.416667			0
MLT1E	922	0	0	0.25			0
MLT1E-int	12	0	0	0.0833333			0
MLT1E1	1065	0	0	0.333333			0
MLT1E1-int	45	0	0	0.0833333			0
MLT1E1A	3422	1	2	1.66667			0.6
MLT1E1A-int	84	0	0	0.0833333			0
MLT1E2	4091	2	2	1.58333			1.26316
MLT1E2-int	128	0	0	0.0833333			0
MLT1E3	2066	0	2	1.75			0
MLT1E3-int	74	0	0	0
MLT1F-int	530	0	0	0.333333			0
MLT1F1	3329	1	2	2.16667			0.461538
MLT1F1-int	160	0	0	0.166667			0
MLT1F2-int	327	0	0	0
MLT1G	2894	1	2	2.33333			0.428571
MLT1G-int	185	0	0	0.0833333			0
MLT1G1	3680	1	1	1.33333			0.75
MLT1G1-int	299	0	0	0.333333			0
MLT1G3	2818	0	2	1.83333			0
MLT1G3-int	246	0	0	0.166667			0
MLT1H	10252	1	4	4.33333			0.230769
MLT1H-int	836	0	1	0.75			0
MLT1H1	3756	1	2	2.25			0.444444
MLT1H1-int	426	1	0	0.333333			3
MLT1H2	4849	0	1	1.41667			0
MLT1H2-int	354	0	0	0.166667			0
MLT1I	11268	2	4	4.16667			0.48
MLT1I-int	829	0	0	0.416667			0
MLT1J	15494	4	6	5.58333			0.716418
MLT1J-int	1457	0	1	0.583333			0
MLT1J1	5003	1	3	3.08333			0.324324
MLT1J1-int	476	0	0	0.166667			0
MLT1J2	6991	1	3	2.66667			0.375
MLT1J2-int	596	0	0	0.166667			0
MLT1K-int	208	0	0	0
MLT1L-int	112	0	0	0.0833333			0
MLT1M	2329	2	1	1			2
MLT1M-int	1	0	0	0
MLT1N2	5816	3	2	1.91667			1.56522
MLT1N2-int	74	0	0	0
MLT1O	5156	1	2	2.25			0.444444
MLT1O-int	12	0	0	0.0833333			0
MLT2A1	3849	0	2	2.33333			0
MLT2A2	3928	0	2	2.33333			0
MLT2B1	4532	0	2	1.91667			0
MLT2B2	2229	1	2	1.83333			0.545455
MLT2B3	3363	2	2	2			1
MLT2B4	4762	1	3	2.66667			0.375
MLT2B5	383	0	0	0.166667			0
MLT2C1	2710	3	1	1			3
MLT2C2	1378	1	0	0.416667			2.4
MLT2D	4584	1	2	1.58333			0.631579
MLT2E	405	0	0	0.166667			0
MLT2F	1946	1	1	1.08333			0.923077
MST-int	235	0	0	0.416667			0
MSTA	20293	0	9	9.33333			0
MSTA-int	2664	0	3	3.16667			0
MSTA1	563	0	0	0.25			0
MSTA1-int	29	0	0	0
MSTB	8800	1	4	3.91667			0.255319
MSTB-int	900	0	1	1.16667			0
MSTB1	4944	0	3	2.75			0
MSTB1-int	230	0	0	0.166667			0
MSTB2	1621	0	1	1.08333			0
MSTB2-int	94	0	0	0.166667			0
MSTC	3291	0	2	1.75			0
MSTC-int	210	0	0	0.333333			0
MSTD	7813	2	4	4.08333			0.489796
MSTD-int	751	0	1	1			0
OldhAT1	4404	0	1	1.08333			0
ORSL	1252	0	1	0.75			0
ORSL-2a	376	0	0	0.333333			0
ORSL-2b	733	0	0	0.333333			0
PABL_A	544	1	1	0.666667			1.5
PABL_A-int	346	0	0	0.333333			0
PABL_B	393	0	0	0.25			0
PABL_B-int	252	0	1	0.583333			0
Penelope1_Vert	1123	0	0	0.416667			0
Plat_L3	3386	2	1	1.25			1.6
PRIMA4_LTR	349	0	0	0.25			0
PRIMA4-int	384	0	0	0.333333			0
PRIMA41-int	406	0	0	0.333333			0
PRIMAX-int	74	0	0	0
PrimLTR79	136	1	0	0			Inf
REP522	294	2	1	1			2
Ricksha	372	0	0	0.25			0
Ricksha_0	384	0	0	0
Ricksha_a	57	0	0	0.0833333			0
Ricksha_b	118	0	0	0
Ricksha_c	983	0	0	0.416667			0
SST1	601	0	3	3.16667			0
SVA_A	1229	1	1	1			1
SVA_B	727	2	1	0.75			2.66667
SVA_C	423	1	1	0.75			1.33333
SVA_D	1232	1	5	5			0.2
SVA_E	703	0	1	1			0
SVA_F	1009	3	2	2.25			1.33333
TAR1	152	0	0	0.333333			0
THE1-int	183	0	0	0.0833333			0
THE1A	4308	3	3	2.66667			1.125
THE1A-int	386	0	1	0.583333			0
THE1B-int	1686	0	1	1.41667			0
THE1C-int	1397	0	1	1.33333			0
THE1D-int	1983	0	1	1			0
Tigger1	6989	0	6	6			0
Tigger10	1481	1	1	0.833333			1.2
Tigger11a	419	0	1	0.583333			0
Tigger12	910	0	0	0.333333			0
Tigger12A	748	0	0	0.166667			0
Tigger12c	865	0	0	0.25			0
Tigger13a	3189	1	2	2.08333			0.48
Tigger14a	1312	1	1	0.75			1.33333
Tigger15a	4892	0	2	2.25			0
Tigger16a	1822	0	1	1.08333			0
Tigger16b	1342	2	0	0.333333			6
Tigger17	54	0	0	0
Tigger17a	2457	0	2	1.83333			0
Tigger17b	94	0	0	0
Tigger17c	347	0	0	0.166667			0
Tigger17d	336	0	0	0.25			0
Tigger18a	1273	0	1	0.75			0
Tigger19a	3637	1	3	2.75			0.363636
Tigger19b	3685	0	1	1.16667			0
Tigger1a_Art	315	0	0	0.166667			0
Tigger1a_Mars	45	0	0	0.0833333			0
Tigger2	2217	0	2	1.75			0
Tigger20a	1378	1	0	0.25			4
Tigger21a	173	0	0	0.0833333			0
Tigger22N1	1102	0	1	0.583333			0
Tigger23a	580	1	0	0.0833333			12
Tigger2a	3391	0	2	2.16667			0
Tigger2b_Pri	2191	0	1	0.666667			0
Tigger3	1057	1	1	0.583333			1.71429
Tigger3a	5480	1	4	3.66667			0.272727
Tigger3b	6456	2	7	7.25			0.275862
Tigger3c	2425	1	1	1.25			0.8
Tigger3d	696	0	0	0.333333			0
Tigger4	1190	0	1	1			0
Tigger4a	3595	0	2	2.25			0
Tigger4b	2565	0	1	1.08333			0
Tigger5	529	0	0	0.25			0
Tigger5b	2854	0	1	0.666667			0
Tigger6	254	0	0	0.0833333			0
Tigger6a	699	0	1	1			0
Tigger6b	179	0	0	0.0833333			0
Tigger7	2978	0	2	1.75			0
Tigger8	959	0	1	0.75			0
Tigger9a	1043	0	0	0.333333			0
Tigger9b	774	0	1	0.583333			0
UCON105	642	0	0	0.0833333			0
UCON11	45	0	0	0
UCON23	31	0	0	0
UCON29	235	0	0	0.0833333			0
UCON33	136	0	0	0
UCON34	339	0	0	0.0833333			0
UCON37	172	0	0	0
UCON38	208	0	0	0.0833333			0
UCON39	107	0	0	0
UCON40	245	0	0	0
UCON44	360	0	0	0.333333			0
UCON49	109	0	0	0
UCON55	412	0	0	0.0833333			0
UCON69	29	0	0	0
UCON73	259	0	0	0.166667			0
UCON80	43	0	0	0
UCON81	40	0	0	0
UCON86	70	0	0	0
UCON89	50	0	0	0
X1_DNA	710	0	0	0.166667			0
X1_LINE	83	0	0	0
X1_LR	15	0	0	0
X10b_DNA	308	0	0	0
X11_DNA	267	0	0	0.25			0
X12_DNA	1379	0	1	0.916667			0
X12_LINE	227	0	0	0
X13_LINE	148	0	0	0.0833333			0
X15_LINE	243	0	0	0.0833333			0
X17_LINE	965	1	0	0.333333			3
X2_LINE	188	0	0	0
X20_LINE	162	0	0	0
X21_LINE	47	0	0	0
X22_DNA	25	0	0	0.0833333			0
X24_LINE	568	0	0	0.0833333			0
X26_DNA	971	0	0	0.416667			0
X32_DNA	327	0	0	0.0833333			0
X33a_DNA	69	0	0	0.0833333			0
X4a_DNA	182	0	0	0.0833333			0
X4b_DNA	708	0	0	0
X5a_DNA	429	0	0	0.333333			0
X5B_LINE	75	0	0	0
X6a_DNA	1005	0	0	0.333333			0
X6A_LINE	1055	0	0	0.333333			0
X6b_DNA	987	0	0	0.25			0
X6B_LINE	891	0	0	0.25			0
X7A_LINE	937	0	1	0.666667			0
X7B_LINE	940	0	0	0.333333			0
X7C_LINE	621	0	0	0.0833333			0
X7D_LINE	58	0	0	0
X8_LINE	231	0	0	0
X9_LINE	670	0	0	0.25			0
X9b_DNA	606	0	0	0.333333			0
Zaphod	2325	0	2	1.66667			0
Zaphod2	875	0	0	0.25			0
Zaphod3	1235	0	1	0.833333			0
Zaphod4a	394	1	0	0.25			4
Zaphod5a	80	0	0	0
Zaphod5b	74	0	0	0

## Sheet: DAC - RepeatFamily
RepeatFamily	rmsk	observed	expected	TrueMean	p.value	p.adjust.value	obsOnTrueMean
ERVK	10432	70	15	15.3333	5.94145e-25	9.90242e-24	4.56522
Alu	1238490	290	967	967	1	1	0.299897
CR1	69667	23	30	29.6667	0.919476	1	0.775281
ERV1	174962	154	144	143.667	0.212651	1	1.07193
ERVL	166194	91	89	88.9167	0.430059	1	1.02343
ERVL-MaLR	354559	134	182	182.25	0.999916	1	0.735254
Gypsy	18238	11	8	8	0.184071	1	1.375
Gypsy?	7875	5	3	2.83333	0.184705	1	1.76471
hAT-Blackjack	20140	8	7	6.91667	0.401286	1	1.15663
hAT-Charlie	271492	65	124	123.75	1	1	0.525253
hAT-Tip100	54706	21	22	21.8333	0.613124	1	0.961832
L1	922278	184	668	667.833	1	1	0.275518
L2	534592	168	272	271.833	1	1	0.618026
MIR	611412	225	225	225.25	0.50887	1	0.99889
SVA	5323	8	11	10.75	0.857076	1	0.744186
TcMar-Tigger	122740	20	74	73.75	1	1	0.271186
5S-Deu-L2	2633	1	0	0.0833333			12
acro	86	0	1	0.75			0
centr	2668	1	48	47.5833			0.0210158
Dong-R4	564	0	0	0.166667			0
ERV1?	1580	0	1	0.666667			0
ERVL?	3989	2	2	1.66667			1.2
hAT	9155	0	3	2.75			0
hAT-Ac	5742	0	2	1.66667			0
hAT-Tag1	2403	0	1	1.41667			0
hAT-Tip100?	2961	2	1	1.08333			1.84615
hAT?	2076	0	1	0.666667			0
Helitron	1822	2	1	0.916667			2.18182
Helitron?	435	0	0	0
Jockey	227	0	0	0
Kolobok	235	0	0	0.0833333			0
L1-Tx1	187	0	0	0
Merlin	56	0	0	0
MULE-MuDR	1914	0	1	0.833333			0
Penelope	1123	0	0	0.416667			0
PIF-Harbinger	31	0	0	0
PiggyBac	2189	0	1	1.08333			0
PiggyBac?	301	0	0	0.0833333			0
RTE-BovB	9077	1	3	3.08333			0.324324
RTE-X	15830	4	9	8.91667			0.448598
TcMar	1851	0	1	0.833333			0
TcMar-Mariner	16701	2	5	5.33333			0.375
TcMar-Pogo	37	0	0	0.0833333			0
TcMar-Tc1	654	0	0	0.166667			0
TcMar-Tc2	8295	2	4	4.16667			0.48
TcMar?	170	0	0	0.0833333			0
telo	446	2	1	1.33333			1.5
tRNA	2337	2	1	0.583333			3.42857
tRNA-Deu	671	1	0	0			Inf
tRNA-RTE	5945	4	2	2.41667			1.65517

## Sheet: DAC - RepeatType
RepeatType	rmsk	observed	expected	TrueMean	p.value	p.adjust.value	obsOnTrueMean
LTR	737829	467	443	443.25	0.132416	0.662081	1.05358
DNA	523024	119	246	246.083	1	1	0.483576
LINE	1553545	380	982	981.917	1	1	0.386998
Retroposon	5323	8	11	10.75	0.857076	1	0.744186
SINE	1861482	523	1195	1195.33	1	1	0.437535
DNA?	825	1	0	0.416667			2.4
RC	1822	2	1	0.916667			2.18182
RC?	435	0	0	0
Satellite	3200	3	50	49.6667			0.0604027
SINE?	6	0	0	0

## Sheet: Combo - RepeatName
RepeatName	rmsk	observed	expected	TrueMean	p.value	p.adjust.value	obsOnTrueMean
LTR22A	170	7	0	0.416667	0	0	16.8
LTR43B	250	5	0	0.25	0	0	20
LTR13	524	42	4	3.58333	6.92811e-29	8.30628e-28	11.7209
LTR43	470	23	1	0.833333	8.99475e-24	1.06693e-22	27.6
THE1B	22924	53	16	16.0833	2.38347e-13	2.79744e-12	3.29534
LTR13A	210	14	1	1.16667	3.08198e-12	3.5796e-11	12
THE1C	10046	29	6	5.58333	1.25625e-11	1.44404e-10	5.19403
LTR13_	48	10	1	0.583333	4.88241e-08	5.55498e-07	17.1429
MER41B	2941	17	4	3.66667	1.10248e-06	1.24168e-05	4.63636
MLT1L	12248	16	5	5.25	6.86878e-05	0.000765869	3.04762
LTR12F	653	7	1	1.41667	8.12996e-05	0.000897516	4.94118
LTR41	1199	6	1	1.16667	0.000589083	0.00643948	5.14286
MER21C	5724	21	10	9.75	0.00157201	0.0170174	2.15385
Plat_L3	3386	5	1	1.25	0.00365306	0.039165	4
MER51A	955	7	2	2.08333	0.00448352	0.0476107	3.36
MER5B	25480	19	11	11	0.0176646	0.184152	1.72727
MIR3	89786	59	44	44.3333	0.017672	0.184152	1.33083
MIR1_Amn	12053	11	6	6.16667	0.0425798	0.435564	1.78378
LTR39	1297	5	2	1.75	0.0525138	0.523871	2.85714
LTR8B	1644	5	2	1.83333	0.0525432	0.523871	2.72727
MLT1N2	5816	5	2	2.25	0.052622	0.523871	2.22222
MER20B	4240	6	3	3.41667	0.0838466	0.785621	1.7561
MER50	2591	6	3	2.75	0.0838011	0.785621	2.18182
AluJb	121115	39	148	148.167	1	1	0.263217
AluJo	47320	8	57	57.0833	1	1	0.140146
AluJr	117446	22	138	137.667	1	1	0.159806
AluSc	38726	8	45	44.6667	1	1	0.179104
AluSc8	21085	7	26	26.3333	0.999997	1	0.265823
AluSg	44393	6	65	65	1	1	0.0923077
AluSp	67237	18	96	96.4167	1	1	0.18669
AluSq2	53394	15	77	76.5833	1	1	0.195865
AluSx	129556	42	173	172.583	1	1	0.243361
AluSx1	110941	30	163	163.417	1	1	0.18358
AluSx3	40018	8	50	49.75	1	1	0.160804
AluSz	122105	34	159	159.167	1	1	0.213613
AluSz6	42260	7	54	54.0833	1	1	0.12943
AluY	101596	48	129	128.667	1	1	0.373057
ERV3-16A3_I-int	6654	6	9	9.33333	0.884474	1	0.642857
ERVL-E-int	9067	7	9	8.58333	0.793355	1	0.815534
FLAM_C	25202	7	16	16	0.996002	1	0.4375
FRAM	20741	9	15	14.5833	0.962603	1	0.617143
HAL1	21741	29	27	26.5833	0.375205	1	1.09091
L1M4	20506	5	23	23.4167	0.999999	1	0.213523
L1M5	46104	14	41	41.1667	1	1	0.340081
L1MA4	10126	6	12	11.8333	0.979712	1	0.507042
L1MB5	10031	6	12	11.6667	0.979712	1	0.514286
L1MB7	23474	11	32	32.3333	0.999994	1	0.340206
L1MB8	16765	8	22	22.25	0.999804	1	0.359551
L1MC4	24224	7	31	31.4167	1	1	0.222812
L1MC4a	10187	5	14	14.4167	0.998204	1	0.346821
L1MC5a	18319	10	22	22.25	0.998502	1	0.449438
L1ME1	31994	15	36	35.75	0.999974	1	0.41958
L1ME2	13095	5	16	16.1667	0.999602	1	0.309278
L1ME3Cz	14559	6	14	13.5833	0.994484	1	0.441718
L1ME3G	19060	5	16	15.75	0.999601	1	0.31746
L1ME4a	29864	7	25	24.5833	0.999994	1	0.284746
L1ME4b	25150	8	22	22.3333	0.999804	1	0.358209
L1MEc	18311	7	22	22.4167	0.999941	1	0.312268
L1MEd	17185	7	17	17.25	0.997945	1	0.405797
L2	55157	16	53	52.6667	1	1	0.303797
L2a	170012	81	150	149.917	1	1	0.5403
L2b	93700	58	75	74.75	0.981636	1	0.77592
L2c	129292	62	104	103.75	0.999997	1	0.59759
L2d	28368	9	16	15.75	0.97804	1	0.571429
L2d2	53617	22	27	27.25	0.856489	1	0.807339
L3	46112	22	28	28.25	0.894084	1	0.778761
L3b	9843	6	5	5.33333	0.384039	1	1.125
L4_A_Mam	6659	5	6	5.83333	0.715064	1	0.857143
LTR8	3504	5	5	5.33333	0.559632	1	0.9375
MamSINE1	5945	5	3	3	0.184694	1	1.66667
MER11A	992	5	3	3.08333	0.184482	1	1.62162
MER20	17280	7	13	13.25	0.974153	1	0.528302
MER21B	2871	5	5	5.25	0.55966	1	0.952381
MER39	3390	5	3	3.25	0.184662	1	1.53846
MER5A	35585	12	17	17.25	0.915382	1	0.695652
MIR	177613	54	109	109.417	1	1	0.493526
MIRb	228856	123	132	131.833	0.794645	1	0.932996
MIRc	103104	42	55	55.4167	0.969984	1	0.757895
MLT1A0	21288	7	16	15.5833	0.996004	1	0.449198
MLT1C2	16393	9	17	17.25	0.987438	1	0.521739
MLT1D	19733	6	19	19.4167	0.999847	1	0.309013
MLT1F2	6215	5	4	4.16667	0.371163	1	1.2
MLT1I	11268	5	8	7.58333	0.900449	1	0.659341
MLT1J	15494	10	11	10.6667	0.659566	1	0.9375
MLT1K	17999	9	13	13.0833	0.900325	1	0.687898
THE1D	12935	7	9	8.83333	0.793314	1	0.792453
ACRO1	86	0	2	1.58333			0
ALR/Alpha	1700	1	79	79.0833			0.0126449
Alu	8195	1	2	2.25			0.444444
AluJr4	12658	2	12	11.8333			0.169014
AluSc5	4259	1	5	5.16667			0.193548
AluSg4	12565	1	16	15.9167			0.0628272
AluSg7	6031	0	10	10.4167			0
AluSq	12718	1	15	14.6667			0.0681818
AluSq10	1575	0	2	2.33333			0
AluSq4	1683	0	2	2.41667			0
AluSx4	12119	2	15	14.6667			0.136364
AluYa5	3853	0	4	3.83333			0
AluYa8	405	0	0	0.166667			0
AluYb8	2715	1	3	3			0.333333
AluYb9	383	0	0	0.25			0
AluYc	6889	4	5	5.33333			0.75
AluYc3	581	0	1	0.666667			0
AluYd8	229	0	0	0.166667			0
AluYe5	1343	0	1	1			0
AluYe6	199	0	0	0.166667			0
AluYf1	2082	2	3	3.25			0.615385
AluYg6	857	0	1	0.583333			0
AluYh3	665	0	1	0.583333			0
AluYh3a3	161	0	0	0.166667			0
AluYh7	502	0	1	0.583333			0
AluYh9	178	0	0	0.0833333			0
AluYi6	462	0	0	0.166667			0
AluYi6_4d	44	0	0	0.0833333			0
AluYj4	2913	2	3	3.08333			0.648649
AluYk11	176	0	0	0.25			0
AluYk12	100	0	0	0.0833333			0
AluYk2	6900	1	8	7.66667			0.130435
AluYk3	6210	1	8	7.83333			0.12766
AluYk4	1117	0	1	1.25			0
AluYm1	4835	1	6	5.66667			0.176471
AmnSINE1	2633	1	1	1.33333			0.75
AmnSINE2	671	0	0	0.166667			0
Arthur1	2360	2	2	1.91667			1.04348
Arthur1A	1183	0	1	0.666667			0
Arthur1B	2347	2	1	1			2
Arthur1C	727	2	0	0.333333			6
Arthur2	1016	1	0	0.333333			3
BLACKJACK	2162	0	2	1.83333			0
Chap1_Mam	498	0	0	0.0833333			0
Chap1a_Mam	1431	0	1	0.833333			0
Charlie1	1924	3	2	1.91667			1.56522
Charlie10	1151	1	1	0.916667			1.09091
Charlie10a	307	1	0	0.166667			6
Charlie10b	276	0	0	0.25			0
Charlie11	112	0	0	0.166667			0
Charlie12	20	0	0	0
Charlie13a	561	0	1	0.75			0
Charlie13b	408	0	0	0.0833333			0
Charlie14a	521	0	0	0.25			0
Charlie15a	3250	3	2	1.91667			1.56522
Charlie15b	1942	1	1	1			1
Charlie16	1476	2	2	1.83333			1.09091
Charlie16a	1474	1	1	0.916667			1.09091
Charlie17	550	0	0	0.25			0
Charlie17a	1251	0	1	1			0
Charlie17b	543	0	0	0.25			0
Charlie18a	2509	0	1	1.33333			0
Charlie19a	1620	1	2	1.75			0.571429
Charlie1a	5856	1	9	9.25			0.108108
Charlie1b	3087	2	3	3.33333			0.6
Charlie20a	891	0	1	0.916667			0
Charlie21a	772	0	0	0.25			0
Charlie22a	1121	1	1	0.583333			1.71429
Charlie23a	1506	0	1	0.583333			0
Charlie24	1289	0	1	0.833333			0
Charlie25	1094	0	1	0.666667			0
Charlie26a	517	0	0	0.25			0
Charlie29a	986	0	1	1			0
Charlie29b	1465	1	1	1.08333			0.923077
Charlie2a	2095	2	2	1.66667			1.2
Charlie2b	3743	2	4	3.66667			0.545455
Charlie3	205	0	0	0.333333			0
Charlie30a	467	1	0	0.333333			3
Charlie30b	620	0	1	0.833333			0
Charlie31a	812	0	0	0.416667			0
Charlie32a	266	0	0	0.0833333			0
Charlie4	917	0	1	0.583333			0
Charlie4a	2908	1	2	2.25			0.444444
Charlie4z	6037	2	3	3.41667			0.585366
Charlie5	2602	0	2	2			0
Charlie6	261	0	0	0.333333			0
Charlie7	3983	3	2	2.41667			1.24138
Charlie7a	1465	0	1	1			0
Charlie7b_Mars	58	0	0	0.166667			0
Charlie8	4417	2	5	4.66667			0.428571
Charlie9	1317	0	2	1.66667			0
Cheshire	1013	1	1	1.25			0.8
Chompy-6_Croc	14	0	0	0
Chompy-7_Croc	17	0	0	0
CR1_Mam	1729	0	1	0.833333			0
CR1-1_Amn	66	0	0	0
CR1-11_Crp	24	0	0	0
CR1-12_AMi	132	0	0	0.0833333			0
CR1-13_AMi	102	0	0	0.0833333			0
CR1-16_AMi	309	0	0	0.166667			0
CR1-3_Croc	1348	0	0	0.416667			0
CR1-8_Crp	5	0	0	0
CR1-L3A_Croc	320	0	0	0.166667			0
CR1-L3B_Croc	38	0	0	0
CRP1	6	0	0	0
DNA1_Mam	172	0	0	0.166667			0
ERV24_Prim-int	382	1	0	0.0833333			12
ERV24B_Prim-int	330	2	0	0.416667			4.8
ERV3-16A3_LTR	1117	2	0	0.333333			6
ERVL-B4-int	3521	1	3	3.41667			0.292683
ERVL-int	735	2	1	1.08333			1.84615
ERVL47-int	167	0	0	0.333333			0
Eulor8	145	0	0	0.0833333			0
EuthAT-2	1166	0	1	0.583333			0
EuthAT-N1	82	0	0	0
EuthAT-N1a	51	0	0	0
Eutr10	996	1	1	0.666667			1.5
Eutr15	659	0	1	0.583333			0
Eutr16	524	0	1	0.75			0
EUTREP15	197	0	0	0.166667			0
EUTREP4	301	0	0	0.416667			0
EUTREP7	279	0	0	0.166667			0
EutTc1-N1	61	0	0	0.166667			0
EutTc1-N2	197	0	0	0.166667			0
FAM	4362	0	3	3			0
FLAM_A	15391	4	8	7.58333			0.527473
FordPrefect	614	0	1	0.75			0
FordPrefect_a	281	0	0	0.166667			0
GSAT	39	0	0	0
GSATII	175	0	1	1.41667			0
GSATX	53	0	0	0
HAL1b	4461	0	3	3.08333			0
HAL1M8	2266	0	2	1.91667			0
HAL1ME	7554	3	5	5.33333			0.5625
Harlequin-int	356	2	0	0.333333			6
hAT-1_Mam	1483	2	1	0.916667			2.18182
hAT-16_Crp	23	0	0	0
hAT-4b_Ther	235	0	0	0.25			0
hAT-5_Mam	920	0	0	0.25			0
hAT-N1_Mam	240	1	0	0.0833333			12
hAT-N1a_Mam	473	0	0	0.416667			0
Helitron1Na_Mam	332	0	0	0.416667			0
Helitron1Nb_Mam	361	1	0	0.25			4
Helitron2Na_Mam	435	0	0	0.0833333			0
Helitron3Na_Mam	1129	3	1	0.75			4
HERV-Fc1_LTR1	17	0	0	0
HERV-Fc1_LTR2	3	0	0	0
HERV-Fc1_LTR3	5	0	0	0
HERV-Fc2_LTR	4	0	0	0
HERV-Fc2-int	4	0	0	0
HERV1_I-int	31	0	0	0
HERV1_LTRa	27	0	0	0.166667			0
HERV1_LTRb	10	0	0	0.0833333			0
HERV1_LTRc	34	0	0	0
HERV1_LTRd	16	0	0	0
HERV1_LTRe	34	0	0	0.0833333			0
HERV15-int	75	0	0	0.333333			0
HERV16-int	1928	2	1	1.41667			1.41176
HERV17-int	674	2	0	0.333333			6
HERV3-int	230	2	1	1.41667			1.41176
HERV30-int	33	0	0	0
HERV35I-int	511	0	0	0.25			0
HERV4_I-int	294	1	1	0.75			1.33333
HERV9-int	187	0	0	0.166667			0
HERV9N-int	118	0	0	0.166667			0
HERV9NC-int	117	0	0	0.0833333			0
HERVE_a-int	116	0	0	0.333333			0
HERVE-int	157	2	1	1.08333			1.84615
HERVFH19-int	74	1	0	0.25			4
HERVFH21-int	96	0	0	0.25			0
HERVH-int	4743	0	3	3.16667			0
HERVH48-int	66	0	0	0
HERVI-int	55	1	0	0.0833333			12
HERVIP10B3-int	166	1	0	0.333333			3
HERVIP10F-int	196	0	0	0.333333			0
HERVIP10FH-int	346	1	0	0.25			4
HERVK-int	132	0	0	0.333333			0
HERVK11-int	194	0	0	0.166667			0
HERVK11D-int	22	0	0	0
HERVK13-int	58	1	0	0.166667			6
HERVK14-int	365	0	0	0.333333			0
HERVK14C-int	40	0	0	0
HERVK22-int	302	1	1	0.916667			1.09091
HERVK3-int	249	2	0	0.333333			6
HERVK9-int	390	0	1	0.75			0
HERVKC4-int	39	0	0	0.0833333			0
HERVL-int	1194	1	1	1.25			0.8
HERVL18-int	440	0	1	0.833333			0
HERVL32-int	134	0	0	0.166667			0
HERVL40-int	1390	3	0	0.416667			7.2
HERVL66-int	102	2	0	0.0833333			24
HERVL74-int	387	0	0	0.0833333			0
HERVP71A-int	167	0	0	0.25			0
HERVS71-int	88	1	0	0.25			4
HSAT4	100	0	0	0.416667			0
HSMAR1	724	0	1	0.916667			0
HSMAR2	1829	0	4	3.75			0
HUERS-P1-int	321	0	0	0
HUERS-P2-int	191	0	0	0
HUERS-P3-int	669	1	1	0.583333			1.71429
HUERS-P3b-int	395	0	0	0.166667			0
Kanga1	818	0	0	0.416667			0
Kanga11a	895	0	0	0.166667			0
Kanga1a	852	0	0	0.333333			0
Kanga1b	382	0	0	0.0833333			0
Kanga1c	834	0	1	0.75			0
Kanga1d	686	0	0	0.166667			0
Kanga2_a	1568	0	2	1.66667			0
L1HS	1009	2	1	0.916667			2.18182
L1M	777	0	0	0.25			0
L1M1	7535	1	11	10.6667			0.09375
L1M2	8548	1	11	11			0.0909091
L1M2a	415	0	1	0.583333			0
L1M2a1	116	1	0	0.25			4
L1M2b	206	1	0	0.0833333			12
L1M2c	413	1	1	0.833333			1.2
L1M3	7391	2	6	5.66667			0.352941
L1M3a	670	0	1	0.916667			0
L1M3b	557	1	1	1			1
L1M3c	1055	2	1	1.41667			1.41176
L1M3d	511	0	0	0.333333			0
L1M3de	492	0	0	0.25			0
L1M3e	788	0	1	0.75			0
L1M3f	644	1	2	1.75			0.571429
L1M4a1	2711	0	4	3.66667			0
L1M4a2	2099	0	2	2.41667			0
L1M4b	4268	0	7	6.58333			0
L1M4c	3425	1	5	4.91667			0.20339
L1M6	5434	4	3	3.25			1.23077
L1M6B	740	3	1	0.666667			4.5
L1M7	3098	0	3	2.58333			0
L1M8	1752	0	2	1.75			0
L1MA1	3348	1	4	3.75			0.266667
L1MA10	5147	0	4	3.58333			0
L1MA2	5709	1	6	6.33333			0.157895
L1MA3	6966	0	9	9.33333			0
L1MA4A	5346	0	6	6			0
L1MA5	4148	0	6	6			0
L1MA5A	3318	0	5	5.08333			0
L1MA6	5233	2	7	6.58333			0.303797
L1MA7	8568	1	8	7.91667			0.126316
L1MA8	11075	3	13	13.1667			0.227848
L1MA9	16404	2	16	15.6667			0.12766
L1MB1	6025	2	6	6.41667			0.311688
L1MB2	9131	0	13	13.0833			0
L1MB3	17856	4	20	20.3333			0.196721
L1MB4	9465	1	14	13.5833			0.0736196
L1MC	7998	1	6	6.08333			0.164384
L1MC1	12317	3	18	17.9167			0.167442
L1MC2	6340	4	8	7.75			0.516129
L1MC3	13222	4	17	17.1667			0.23301
L1MC5	14806	4	15	14.6667			0.272727
L1MCa	6923	3	9	9.08333			0.330275
L1MCb	2173	0	2	2			0
L1MCc	3320	1	2	2.33333			0.428571
L1MD	8689	1	10	10.4167			0.096
L1MD1	6804	1	10	10.25			0.097561
L1MD2	11081	2	15	14.5833			0.137143
L1MD3	5521	2	6	6.16667			0.324324
L1MDa	7080	1	9	8.66667			0.115385
L1MDb	1016	0	1	1.41667			0
L1ME2z	7468	4	7	6.83333			0.585366
L1ME3	9340	3	10	10.1667			0.295082
L1ME3A	16162	4	16	16.4167			0.243655
L1ME3B	8454	0	11	10.75			0
L1ME3C	3348	3	3	2.66667			1.125
L1ME3D	4406	0	4	4.41667			0
L1ME3E	4644	1	5	5			0.2
L1ME3F	4639	2	4	4.25			0.470588
L1ME4c	9597	3	8	7.58333			0.395604
L1ME5	3486	4	5	4.83333			0.827586
L1MEa	366	0	0	0.25			0
L1MEb	1749	1	2	1.58333			0.631579
L1MEf	11736	4	17	16.75			0.238806
L1MEg	13690	2	13	12.8333			0.155844
L1MEg1	1034	2	0	0.416667			4.8
L1MEg2	761	0	1	0.75			0
L1MEh	3089	4	3	2.91667			1.37143
L1MEi	5382	0	4	4			0
L1MEj	2430	0	2	2.25			0
L1P	170	0	0	0
L1P1	2622	3	4	4			0.75
L1P2	1011	1	1	1			1
L1P3	2907	0	4	3.91667			0
L1P3b	88	0	0	0.0833333			0
L1P4	3758	0	4	3.91667			0
L1P4a	457	1	0	0.166667			6
L1P4b	153	1	0	0.0833333			12
L1P4c	107	0	0	0
L1P4d	149	0	0	0.0833333			0
L1P4e	191	0	0	0
L1P5	809	0	0	0.333333			0
L1PA10	6006	2	11	11			0.181818
L1PA11	3395	0	4	4			0
L1PA12	1587	1	3	2.91667			0.342857
L1PA13	7843	0	8	8.33333			0
L1PA14	2529	0	3	3			0
L1PA15	7144	3	11	10.75			0.27907
L1PA15-16	1195	0	3	2.58333			0
L1PA16	12606	4	17	16.8333			0.237624
L1PA17	4455	0	5	5.16667			0
L1PA2	3458	0	4	3.58333			0
L1PA3	7686	0	12	12.0833			0
L1PA4	9015	0	12	11.75			0
L1PA5	8860	3	14	13.6667			0.219512
L1PA6	3988	1	7	6.91667			0.144578
L1PA7	9633	0	12	12.1667			0
L1PA8	7311	1	9	9.16667			0.109091
L1PA8A	1793	1	3	2.75			0.363636
L1PB	1653	0	1	1.33333			0
L1PB1	10310	4	13	13.3333			0.3
L1PB2	2543	0	2	2			0
L1PB3	3284	2	4	4.08333			0.489796
L1PB4	7306	3	8	8			0.375
L1PBa	1566	2	2	2.41667			0.827586
L1PBa1	310	2	1	1			2
L1PBb	311	0	1	0.833333			0
L1PREC2	6959	0	9	8.91667			0
L2-1_AMi	949	0	0	0.416667			0
L2-1_Crp	42	0	0	0
L2-2_Mam	557	0	0	0.166667			0
L2-3_AMi	11	0	0	0
L2-3_Crp	1749	0	1	1.33333			0
L4_B_Mam	3332	1	2	2.41667			0.413793
L4_C_Mam	5094	2	4	3.66667			0.545455
L5	745	1	1	0.666667			1.5
LFSINE_Vert	2331	1	1	1.08333			0.923077
Looper	559	0	1	1.33333			0
LOR1-int	1212	1	1	1.16667			0.857143
LOR1a	852	0	1	1.08333			0
LOR1b	1133	0	1	0.75			0
LTR06	104	0	0	0
LTR1	252	1	0	0.416667			2.4
LTR101_Mam	1176	1	1	0.666667			1.5
LTR102_Mam	528	0	1	0.583333			0
LTR103_Mam	762	0	0	0.166667			0
LTR103b_Mam	621	0	0	0.166667			0
LTR104_Mam	1986	2	1	0.75			2.66667
LTR105_Mam	682	0	1	0.583333			0
LTR108a_Mam	86	0	0	0.0833333			0
LTR108b_Mam	54	0	0	0
LTR108c_Mam	44	0	0	0
LTR108d_Mam	67	0	0	0
LTR108e_Mam	182	0	0	0.166667			0
LTR109A2	27	1	0	0.0833333			12
LTR10A	327	2	1	0.75			2.66667
LTR10B	82	0	0	0
LTR10B1	171	0	0	0.0833333			0
LTR10B2	107	0	0	0.166667			0
LTR10C	539	0	1	0.916667			0
LTR10D	182	0	1	0.666667			0
LTR10E	293	1	1	0.75			1.33333
LTR10F	450	4	0	0.25			16
LTR10G	131	0	0	0.166667			0
LTR12	791	0	3	2.66667			0
LTR12_	557	0	1	0.666667			0
LTR12B	178	0	2	2.41667			0
LTR12C	1842	0	8	7.75			0
LTR12D	502	0	1	1.33333			0
LTR12E	115	0	0	0.416667			0
LTR14	96	0	1	0.75			0
LTR14A	144	0	0	0.25			0
LTR14B	368	0	0	0.333333			0
LTR14C	137	0	0	0.0833333			0
LTR15	311	0	1	0.916667			0
LTR16	3080	4	2	2.16667			1.84615
LTR16A	4295	3	2	2.16667			1.38462
LTR16A1	2734	4	2	1.83333			2.18182
LTR16A2	1849	4	0	0.416667			9.6
LTR16B	702	1	0	0.25			4
LTR16B1	1203	0	1	0.583333			0
LTR16B2	1681	1	2	1.58333			0.631579
LTR16C	6765	3	5	5.16667			0.580645
LTR16D	1137	0	1	0.666667			0
LTR16D1	214	0	0	0
LTR16D2	314	0	0	0.25			0
LTR16E1	2540	1	2	2.41667			0.413793
LTR16E2	2368	2	1	1			2
LTR17	855	0	2	1.66667			0
LTR18A	198	0	0	0
LTR18B	371	0	1	0.916667			0
LTR18C	77	0	0	0
LTR19-int	183	0	0	0.166667			0
LTR19A	457	0	1	1			0
LTR19B	287	0	1	0.666667			0
LTR19C	140	1	0	0.333333			3
LTR1A1	367	0	1	0.583333			0
LTR1A2	851	2	2	2.16667			0.923077
LTR1B	349	0	0	0.333333			0
LTR1B0	92	0	0	0.166667			0
LTR1B1	174	0	0	0.166667			0
LTR1C	64	0	0	0
LTR1C1	72	0	0	0.0833333			0
LTR1C3	65	0	0	0.0833333			0
LTR1D	306	0	0	0.416667			0
LTR1D1	310	0	0	0.166667			0
LTR1E	300	0	0	0.166667			0
LTR1F	136	0	0	0.0833333			0
LTR1F1	234	0	0	0.0833333			0
LTR1F2	137	0	0	0.0833333			0
LTR2	897	1	1	1.33333			0.75
LTR21A	94	0	0	0
LTR21B	36	0	0	0
LTR21C	22	0	0	0
LTR22	109	0	0	0.25			0
LTR22B	154	0	0	0.0833333			0
LTR22B1	156	0	0	0.0833333			0
LTR22B2	39	0	0	0.0833333			0
LTR22C	17	0	0	0
LTR22C0	113	1	0	0.0833333			12
LTR22C2	82	0	0	0.0833333			0
LTR22E	118	0	0	0
LTR23	878	2	1	1.08333			1.84615
LTR23-int	199	0	0	0.25			0
LTR24	314	0	0	0.166667			0
LTR24B	462	0	1	0.75			0
LTR24C	377	0	0	0.166667			0
LTR25	315	0	0	0.333333			0
LTR25-int	480	2	1	0.583333			3.42857
LTR26	610	1	1	1.08333			0.923077
LTR26B	137	0	0	0.166667			0
LTR26C	316	0	0	0.0833333			0
LTR26D	229	0	0	0.25			0
LTR26E	124	0	0	0.0833333			0
LTR27	322	0	1	0.583333			0
LTR2752	233	0	0	0.416667			0
LTR27B	151	1	0	0.25			4
LTR27C	119	0	0	0.166667			0
LTR27D	272	0	0	0.25			0
LTR27E	222	0	0	0.25			0
LTR28	140	0	0	0.416667			0
LTR28B	264	0	0	0.333333			0
LTR28C	228	0	1	0.583333			0
LTR29	730	1	1	0.916667			1.09091
LTR2B	354	2	0	0.333333			6
LTR2C	313	3	0	0.333333			9
LTR3	97	0	0	0.166667			0
LTR30	149	0	0	0.166667			0
LTR31	251	0	1	0.583333			0
LTR32	1235	2	1	0.75			2.66667
LTR33	9406	3	6	5.66667			0.529412
LTR33A	2229	2	1	1.25			1.6
LTR33A_	1779	2	1	1.41667			1.41176
LTR33B	1635	0	0	0.333333			0
LTR33C	944	0	0	0.416667			0
LTR34	271	0	0	0.333333			0
LTR35	117	0	0	0
LTR35A	95	2	0	0.25			8
LTR35B	206	1	0	0.25			4
LTR36	505	0	0	0.416667			0
LTR37-int	1391	1	2	1.58333			0.631579
LTR37A	2029	1	1	1.08333			0.923077
LTR37B	2097	0	1	1.16667			0
LTR38	258	0	0	0.333333			0
LTR38-int	111	0	0	0.166667			0
LTR38A1	164	0	0	0
LTR38B	236	0	0	0.166667			0
LTR38C	132	1	0	0.25			4
LTR39-int	186	0	0	0.416667			0
LTR3A	179	1	0	0			Inf
LTR3B	90	1	0	0			Inf
LTR3B_	276	0	0	0.166667			0
LTR4	107	0	0	0.333333			0
LTR40a	2032	1	1	1.33333			0.75
LTR40A1	580	0	0	0.166667			0
LTR40b	1142	0	1	1			0
LTR40c	610	0	1	0.583333			0
LTR41B	868	2	0	0.333333			6
LTR41C	766	1	0	0.333333			3
LTR42	338	4	1	0.75			5.33333
LTR43-int	125	0	0	0.0833333			0
LTR44	233	0	0	0.416667			0
LTR45	177	0	0	0.166667			0
LTR45B	448	0	0	0.333333			0
LTR45C	473	0	1	1.08333			0
LTR46	260	1	1	0.666667			1.5
LTR46-int	47	0	0	0
LTR47A	696	1	1	0.75			1.33333
LTR47A2	287	0	0	0.25			0
LTR47B	43	0	0	0.166667			0
LTR47B2	175	0	0	0.333333			0
LTR47B3	122	0	0	0.0833333			0
LTR47B4	105	2	0	0			Inf
LTR48	1009	0	1	1			0
LTR48B	1026	0	1	1.25			0
LTR49	1584	1	2	2.08333			0.48
LTR49-int	2230	1	4	4			0.25
LTR5	25	0	0	0
LTR5_Hs	701	0	2	2.25			0
LTR50	2597	1	2	1.66667			0.6
LTR51	416	2	0	0.416667			4.8
LTR52	1109	0	1	0.583333			0
LTR52-int	174	0	0	0
LTR53	516	0	0	0.25			0
LTR53-int	338	0	0	0.333333			0
LTR53B	198	0	0	0.416667			0
LTR54	1137	2	1	0.75			2.66667
LTR54B	884	2	1	1.25			1.6
LTR55	425	3	0	0.333333			9
LTR56	1050	0	1	1.16667			0
LTR57	282	0	0	0
LTR57-int	340	0	0	0.25			0
LTR58	76	0	0	0
LTR59	116	0	0	0.0833333			0
LTR5A	306	0	1	1.16667			0
LTR5B	469	0	2	2			0
LTR60	38	1	0	0			Inf
LTR60B	254	1	1	0.583333			1.71429
LTR61	200	0	1	0.666667			0
LTR62	326	0	1	0.583333			0
LTR64	384	2	1	0.666667			3
LTR65	477	0	1	0.75			0
LTR66	435	0	1	0.583333			0
LTR67B	3787	0	1	1.25			0
LTR68	356	0	0	0.333333			0
LTR69	147	4	0	0			Inf
LTR6A	329	0	1	1.16667			0
LTR6B	163	0	0	0.333333			0
LTR7	2427	1	2	1.75			0.571429
LTR70	162	0	1	1.41667			0
LTR71A	170	0	0	0.25			0
LTR71B	251	0	1	0.916667			0
LTR72	161	0	0	0.25			0
LTR72B	163	0	0	0.0833333			0
LTR73	229	0	1	0.583333			0
LTR75	311	0	0	0.25			0
LTR75_1	130	0	0	0.0833333			0
LTR75B	204	0	0	0.333333			0
LTR76	207	1	0	0.416667			2.4
LTR77	105	0	0	0.166667			0
LTR78	4897	3	4	3.91667			0.765957
LTR78B	3301	4	2	1.83333			2.18182
LTR79	4095	3	2	1.83333			1.63636
LTR7B	888	1	1	1.41667			0.705882
LTR7C	332	1	0	0.333333			3
LTR7Y	258	0	1	0.583333			0
LTR80A	401	0	0	0.25			0
LTR80B	513	0	1	0.583333			0
LTR81	336	0	0	0
LTR81A	853	0	0	0.333333			0
LTR81AB	275	2	0	0			Inf
LTR81B	1161	2	1	0.75			2.66667
LTR81C	739	0	1	0.583333			0
LTR82A	1049	0	1	1			0
LTR82B	1162	2	0	0.333333			6
LTR83	736	1	1	0.666667			1.5
LTR84a	702	0	1	0.583333			0
LTR84b	1302	0	1	0.916667			0
LTR85a	1893	1	1	1.16667			0.857143
LTR85b	1200	0	1	0.916667			0
LTR85c	1186	2	1	0.666667			3
LTR86A1	554	0	0	0.166667			0
LTR86A2	308	0	0	0.166667			0
LTR86B1	302	0	0	0.166667			0
LTR86B2	285	1	0	0			Inf
LTR86C	301	0	0	0.166667			0
LTR87	718	0	1	0.833333			0
LTR88a	912	1	0	0.416667			2.4
LTR88b	1640	3	1	0.75			4
LTR88c	1044	0	1	0.666667			0
LTR89	1101	0	1	0.583333			0
LTR89B	749	0	0	0.333333			0
LTR8A	1481	0	2	1.66667			0
LTR9	850	2	0	0.416667			4.8
LTR9A1	491	0	0	0.416667			0
LTR9B	709	0	1	1			0
LTR9C	172	0	0	0.416667			0
LTR9D	755	0	1	0.833333			0
MADE1	8005	1	2	1.83333			0.545455
MADE2	2711	0	1	0.833333			0
Mam_R4	564	2	0	0.416667			4.8
MamGyp-int	695	1	0	0.25			4
MamGypLTR1a	1103	3	1	0.75			4
MamGypLTR1b	1224	1	0	0.25			4
MamGypLTR1c	1168	0	1	0.75			0
MamGypLTR1d	777	0	1	0.666667			0
MamGypLTR2b	879	1	1	0.75			1.33333
MamGypLTR2c	1055	0	1	0.833333			0
MamGypLTR3	680	0	0	0.25			0
MamGypLTR3a	1350	1	1	1.08333			0.923077
MamGypLTR4	724	0	0	0.25			0
MamGypsy2-I	2302	2	1	0.916667			2.18182
MamGypsy2-LTR	916	0	0	0.333333			0
MamRep137	2500	0	2	2.41667			0
MamRep1879	1507	1	1	0.75			1.33333
MamRep1894	709	0	0	0
MamRep38	2167	2	2	2.25			0.888889
MamRep4096	1282	2	1	0.75			2.66667
MamRep434	2142	0	2	1.58333			0
MamRep488	503	0	0	0.0833333			0
MamRTE1	9028	2	3	3.25			0.615385
MamRTE2	49	0	0	0
MamTip1	774	0	1	0.833333			0
MamTip1b	460	0	0	0.166667			0
MamTip2	5279	3	2	2.33333			1.28571
MamTip2b	6841	4	3	2.75			1.45455
MamTip3	1176	0	1	0.666667			0
MamTip3B	836	0	0	0
MARE10	81	0	0	0
MARE4	312	0	0	0.0833333			0
MARE6	187	0	0	0.166667			0
MARNA	3187	3	4	4.08333			0.734694
MER101	370	1	0	0.333333			3
MER101-int	1241	0	2	1.91667			0
MER101B	269	0	0	0.166667			0
MER102a	3088	2	2	2.16667			0.923077
MER102b	3205	3	2	2.16667			1.38462
MER102c	3172	1	2	2.08333			0.48
MER103C	9080	2	5	4.66667			0.428571
MER104	2260	1	2	1.75			0.571429
MER105	730	0	1	0.583333			0
MER106A	740	0	0	0.416667			0
MER106B	834	0	1	0.583333			0
MER107	361	1	0	0.416667			2.4
MER110	802	0	0	0.333333			0
MER110-int	412	1	0	0.25			4
MER110A	633	0	0	0.416667			0
MER112	4569	1	3	3.25			0.307692
MER113	3816	4	3	3.41667			1.17073
MER113A	2109	0	2	1.58333			0
MER115	2559	3	3	3.08333			0.972973
MER117	4434	0	3	2.83333			0
MER119	1221	0	1	0.75			0
MER11B	562	0	1	1.08333			0
MER11C	885	1	3	2.75			0.363636
MER11D	267	2	1	0.666667			3
MER121	941	0	0	0.333333			0
MER121B	70	0	0	0.0833333			0
MER127	213	0	0	0.166667			0
MER132	37	0	0	0
MER1A	3307	1	5	4.66667			0.214286
MER1B	5525	1	7	6.66667			0.15
MER2	9338	1	8	8.08333			0.123711
MER21-int	1022	1	1	1.41667			0.705882
MER21A	2062	2	3	3.25			0.615385
MER2B	2101	0	3	3.41667			0
MER3	11144	1	6	6.16667			0.162162
MER30	4256	3	3	3.16667			0.947368
MER30B	255	0	0	0.25			0
MER31-int	1172	1	1	1.25			0.8
MER31A	1379	0	2	1.66667			0
MER31B	1525	2	2	1.58333			1.26316
MER33	9845	2	9	9			0.222222
MER34	1355	0	2	1.75			0
MER34-int	394	1	1	0.833333			1.2
MER34A	1513	2	1	1.41667			1.41176
MER34A1	804	2	1	0.75			2.66667
MER34B	668	0	1	0.583333			0
MER34B-int	633	0	1	1.25			0
MER34C	206	0	0	0.0833333			0
MER34C_	685	2	1	0.833333			2.4
MER34C2	613	1	1	0.75			1.33333
MER34D	254	0	0	0.416667			0
MER39B	1222	2	1	0.916667			2.18182
MER4-int	2534	0	4	4.16667			0
MER41-int	1356	0	1	1.08333			0
MER41A	2640	4	3	3.33333			1.2
MER41C	863	1	1	0.916667			1.09091
MER41D	488	0	0	0.416667			0
MER41E	365	3	0	0.333333			9
MER41G	120	0	0	0
MER44A	2404	0	2	1.91667			0
MER44B	2176	4	2	2			2
MER44C	1126	0	2	1.91667			0
MER44D	657	1	0	0.416667			2.4
MER45A	3563	2	2	1.66667			1.2
MER45B	1331	1	1	1.16667			0.857143
MER45C	1235	2	0	0.416667			4.8
MER45R	661	0	1	0.583333			0
MER46C	2870	0	2	2.41667			0
MER47A	2639	0	2	2.41667			0
MER47B	623	0	1	0.75			0
MER47C	791	0	0	0
MER48	196	0	0	0.166667			0
MER49	1428	0	2	2.25			0
MER4A	890	4	2	1.83333			2.18182
MER4A1	2314	1	3	3.08333			0.324324
MER4A1_	416	1	1	1			1
MER4B	1788	1	3	3.16667			0.315789
MER4B-int	1480	1	2	2.08333			0.48
MER4C	697	1	1	0.833333			1.2
MER4CL34	933	0	1	0.916667			0
MER4D	1373	3	2	1.66667			1.8
MER4D0	457	0	1	0.666667			0
MER4D1	1595	0	2	2.33333			0
MER4E	746	0	1	0.833333			0
MER4E1	1092	0	1	1.41667			0
MER50-int	507	0	1	0.75			0
MER50B	700	0	1	0.833333			0
MER50C	83	0	0	0.416667			0
MER51-int	544	0	1	0.583333			0
MER51B	725	1	0	0.416667			2.4
MER51C	192	0	0	0.0833333			0
MER51D	171	1	0	0.0833333			12
MER51E	242	0	0	0.416667			0
MER52-int	389	0	0	0
MER52A	1465	1	5	4.58333			0.218182
MER52C	399	2	1	1			2
MER52D	661	2	1	1.25			1.6
MER53	6020	1	3	2.58333			0.387097
MER54A	774	1	1	1.25			0.8
MER54B	438	1	1	0.666667			1.5
MER57-int	1041	0	3	2.83333			0
MER57A-int	1744	0	2	2			0
MER57A1	1093	0	1	1			0
MER57B1	1033	0	1	0.75			0
MER57B2	1145	1	1	0.833333			1.2
MER57C1	195	0	1	0.666667			0
MER57C2	472	0	0	0.333333			0
MER57D	464	0	0	0.416667			0
MER57E1	512	3	0	0.0833333			36
MER57E2	80	0	0	0
MER57E3	277	1	0	0.166667			6
MER57F	424	4	0	0.0833333			48
MER58A	13824	2	8	7.66667			0.26087
MER58B	7134	1	4	4.25			0.235294
MER58C	2642	0	2	2.33333			0
MER58D	1174	1	1	0.833333			1.2
MER5A1	16237	3	7	6.91667			0.433735
MER5C	1374	0	1	1			0
MER5C1	627	0	0	0.25			0
MER6	826	0	1	1.33333			0
MER61-int	819	0	0	0.166667			0
MER61A	813	0	1	1			0
MER61B	435	0	0	0.166667			0
MER61C	316	0	0	0.0833333			0
MER61D	269	0	0	0.25			0
MER61E	320	0	0	0.25			0
MER61F	167	0	1	0.583333			0
MER63A	3616	2	2	1.66667			1.2
MER63B	2472	0	1	1.16667			0
MER63C	904	0	1	1.08333			0
MER63D	1752	0	1	1			0
MER65-int	1089	0	2	2.25			0
MER65A	1485	0	2	2.16667			0
MER65B	211	0	0	0
MER65C	700	0	1	0.666667			0
MER65D	525	0	1	0.666667			0
MER66-int	727	1	1	0.75			1.33333
MER66A	340	2	1	0.75			2.66667
MER66B	1486	3	1	1.25			2.4
MER66C	603	0	1	0.833333			0
MER66D	249	1	0	0.333333			3
MER67A	481	0	0	0.25			0
MER67B	498	1	2	1.66667			0.6
MER67C	1703	2	3	2.58333			0.774194
MER67D	1055	0	0	0.25			0
MER68	1529	3	2	1.75			1.71429
MER68-int	385	0	0	0.0833333			0
MER68B	475	1	1	0.583333			1.71429
MER68C	165	0	0	0.0833333			0
MER6A	1034	0	1	1.16667			0
MER6B	693	0	0	0.416667			0
MER6C	168	0	0	0.0833333			0
MER70-int	230	0	0	0.333333			0
MER70A	542	1	1	0.666667			1.5
MER70B	995	0	1	0.666667			0
MER70C	279	0	0	0.333333			0
MER72	793	0	1	1.33333			0
MER72B	198	2	0	0			Inf
MER73	288	1	0	0.166667			6
MER74A	1625	3	2	2			1.5
MER74B	958	1	1	0.833333			1.2
MER74C	234	0	0	0.25			0
MER75	485	0	0	0.416667			0
MER75A	92	0	0	0.166667			0
MER75B	124	0	0	0
MER76	728	1	0	0.166667			6
MER76-int	149	0	0	0.416667			0
MER77	1373	2	2	1.83333			1.09091
MER77B	1318	2	2	2.16667			0.923077
MER8	2006	2	1	1.25			1.6
MER81	3748	1	1	1.08333			0.923077
MER83	516	0	1	1			0
MER83A-int	80	0	0	0.0833333			0
MER83B	150	0	0	0.166667			0
MER83B-int	257	0	0	0.25			0
MER83C	156	0	0	0.25			0
MER84	364	0	0	0.25			0
MER84-int	116	0	0	0.0833333			0
MER85	929	0	0	0.333333			0
MER87	166	1	0	0.25			4
MER87B	211	0	0	0
MER88	113	0	0	0.0833333			0
MER89	1436	2	1	1			2
MER89-int	785	0	1	0.833333			0
MER90	727	0	1	0.666667			0
MER90a	1265	0	1	1.25			0
MER91A	3694	3	2	2.41667			1.24138
MER91B	1476	0	0	0.333333			0
MER91C	1665	0	0	0.416667			0
MER92-int	985	0	2	2.08333			0
MER92A	156	0	0	0
MER92B	832	0	1	1.16667			0
MER92C	125	1	0	0			Inf
MER92D	226	1	0	0			Inf
MER94	4852	1	2	2.41667			0.413793
MER94B	634	2	0	0.0833333			24
MER95	141	0	0	0
MER96	1291	1	1	0.583333			1.71429
MER96B	2245	2	1	1			2
MER97a	280	2	0	0.416667			4.8
MER97b	181	0	0	0.333333			0
MER97c	211	0	0	0.0833333			0
MER97d	138	0	0	0.0833333			0
MER99	301	1	0	0.166667			6
MER9a1	351	0	1	0.666667			0
MER9a2	322	1	1	1.25			0.8
MER9a3	595	0	1	1.41667			0
MER9B	39	0	0	0
Merlin1_HS	56	0	0	0.0833333			0
MERX	442	0	0	0.25			0
MLT-int	417	0	0	0.416667			0
MLT1-int	267	0	0	0.0833333			0
MLT1A	9313	1	7	7.33333			0.136364
MLT1A-int	448	0	1	0.583333			0
MLT1A0-int	953	0	1	1.08333			0
MLT1A1	6913	3	5	4.75			0.631579
MLT1A1-int	462	0	1	1			0
MLT1B	18094	3	16	15.6667			0.191489
MLT1B-int	567	0	0	0.416667			0
MLT1C	6716	3	7	6.91667			0.433735
MLT1C-int	130	0	0	0.0833333			0
MLT1C2-int	436	1	1	0.833333			1.2
MLT1D-int	598	1	1	0.583333			1.71429
MLT1E	922	0	1	1			0
MLT1E-int	12	0	0	0
MLT1E1	1065	0	1	0.833333			0
MLT1E1-int	45	0	0	0.0833333			0
MLT1E1A	3422	1	3	2.66667			0.375
MLT1E1A-int	84	0	0	0.0833333			0
MLT1E2	4091	2	4	4.25			0.470588
MLT1E2-int	128	0	0	0.0833333			0
MLT1E3	2066	0	3	2.91667			0
MLT1E3-int	74	0	0	0
MLT1F	4411	4	5	4.91667			0.813559
MLT1F-int	530	1	0	0.416667			2.4
MLT1F1	3329	2	2	2.16667			0.923077
MLT1F1-int	160	0	0	0.0833333			0
MLT1F2-int	327	0	0	0.25			0
MLT1G	2894	1	3	2.66667			0.375
MLT1G-int	185	0	0	0.166667			0
MLT1G1	3680	1	2	2			0.5
MLT1G1-int	299	0	1	0.583333			0
MLT1G3	2818	0	2	1.58333			0
MLT1G3-int	246	0	0	0.0833333			0
MLT1H	10252	3	7	7.25			0.413793
MLT1H-int	836	0	0	0.333333			0
MLT1H1	3756	0	4	3.91667			0
MLT1H1-int	426	1	1	1.08333			0.923077
MLT1H2	4849	1	3	2.83333			0.352941
MLT1H2-int	354	0	0	0.0833333			0
MLT1I-int	829	0	1	0.75			0
MLT1J-int	1457	1	1	0.916667			1.09091
MLT1J1	5003	2	3	3.25			0.615385
MLT1J1-int	476	0	1	0.666667			0
MLT1J2	6991	2	4	4.33333			0.461538
MLT1J2-int	596	0	0	0.333333			0
MLT1K-int	208	0	0	0.0833333			0
MLT1L-int	112	0	0	0.0833333			0
MLT1M	2329	1	2	2.41667			0.413793
MLT1M-int	1	0	0	0
MLT1N2-int	74	0	0	0.0833333			0
MLT1O	5156	3	3	3.33333			0.9
MLT1O-int	12	0	0	0.0833333			0
MLT2A1	3849	0	2	2.16667			0
MLT2A2	3928	0	4	4.16667			0
MLT2B1	4532	0	3	3.16667			0
MLT2B2	2229	1	1	1.41667			0.705882
MLT2B3	3363	4	3	3			1.33333
MLT2B4	4762	1	3	2.66667			0.375
MLT2B5	383	1	0	0.0833333			12
MLT2C1	2710	1	2	2.16667			0.461538
MLT2C2	1378	0	1	0.583333			0
MLT2D	4584	1	2	1.75			0.571429
MLT2E	405	0	0	0.166667			0
MLT2F	1946	1	1	1			1
MST-int	235	0	0	0.0833333			0
MSTA	20293	1	15	14.75			0.0677966
MSTA-int	2664	0	5	5.08333			0
MSTA1	563	0	1	1.08333			0
MSTA1-int	29	0	0	0
MSTB	8800	3	6	6.16667			0.486486
MSTB-int	900	0	1	1.08333			0
MSTB1	4944	2	4	3.75			0.533333
MSTB1-int	230	0	1	0.75			0
MSTB2	1621	0	1	1.41667			0
MSTB2-int	94	0	0	0.25			0
MSTC	3291	0	2	2.33333			0
MSTC-int	210	1	1	0.666667			1.5
MSTD	7813	1	7	6.66667			0.15
MSTD-int	751	0	1	1.16667			0
OldhAT1	4404	1	2	1.58333			0.631579
ORSL	1252	1	1	0.75			1.33333
ORSL-2a	376	1	0	0.333333			3
ORSL-2b	733	0	1	0.583333			0
PABL_A	544	0	1	1.25			0
PABL_A-int	346	0	0	0.25			0
PABL_B	393	0	0	0.25			0
PABL_B-int	252	0	0	0.416667			0
Penelope1_Vert	1123	1	0	0.25			4
PRIMA4_LTR	349	2	0	0.416667			4.8
PRIMA4-int	384	0	0	0.25			0
PRIMA41-int	406	0	0	0.333333			0
PRIMAX-int	74	1	0	0.25			4
PrimLTR79	136	1	0	0			Inf
REP522	294	0	2	2.16667			0
Ricksha	372	0	0	0.166667			0
Ricksha_0	384	0	0	0.416667			0
Ricksha_a	57	0	0	0
Ricksha_b	118	0	0	0.416667			0
Ricksha_c	983	0	0	0.333333			0
SST1	601	0	6	5.66667			0
SVA_A	1229	1	2	1.66667			0.6
SVA_B	727	2	1	1.25			1.6
SVA_C	423	1	1	1.41667			0.705882
SVA_D	1232	2	7	7			0.285714
SVA_E	703	0	2	1.75			0
SVA_F	1009	2	2	2.16667			0.923077
TAR1	152	0	1	0.666667			0
THE1-int	183	0	0	0.166667			0
THE1A	4308	2	2	2.16667			0.923077
THE1A-int	386	0	0	0.333333			0
THE1B-int	1686	0	3	3.41667			0
THE1C-int	1397	1	2	2			0.5
THE1D-int	1983	0	3	2.83333			0
Tigger1	6989	1	9	8.58333			0.116505
Tigger10	1481	1	1	1.16667			0.857143
Tigger11a	419	0	0	0.166667			0
Tigger12	910	0	0	0.416667			0
Tigger12A	748	0	0	0.25			0
Tigger12c	865	0	1	0.75			0
Tigger13a	3189	0	3	3.16667			0
Tigger14a	1312	2	0	0.333333			6
Tigger15a	4892	2	3	2.66667			0.75
Tigger16a	1822	2	1	0.833333			2.4
Tigger16b	1342	1	1	0.833333			1.2
Tigger17	54	0	0	0.0833333			0
Tigger17a	2457	3	2	1.91667			1.56522
Tigger17b	94	0	0	0
Tigger17c	347	0	0	0.416667			0
Tigger17d	336	0	0	0.333333			0
Tigger18a	1273	1	1	1.33333			0.75
Tigger19a	3637	1	2	2.16667			0.461538
Tigger19b	3685	0	2	2.25			0
Tigger1a_Art	315	0	0	0.25			0
Tigger1a_Mars	45	0	0	0.333333			0
Tigger2	2217	1	3	3.25			0.307692
Tigger20a	1378	0	1	1.16667			0
Tigger21a	173	0	0	0.166667			0
Tigger22N1	1102	0	1	0.75			0
Tigger23a	580	0	0	0.166667			0
Tigger2a	3391	0	5	4.66667			0
Tigger2b_Pri	2191	0	2	2.25			0
Tigger3	1057	1	1	0.833333			1.2
Tigger3a	5480	1	5	5.41667			0.184615
Tigger3b	6456	3	8	8			0.375
Tigger3c	2425	2	2	2.16667			0.923077
Tigger3d	696	0	1	0.583333			0
Tigger4	1190	1	1	1.08333			0.923077
Tigger4a	3595	0	4	3.58333			0
Tigger4b	2565	0	2	2.33333			0
Tigger5	529	0	1	0.666667			0
Tigger5b	2854	0	1	1			0
Tigger6	254	0	0	0.166667			0
Tigger6a	699	0	1	1.33333			0
Tigger6b	179	0	0	0.0833333			0
Tigger7	2978	0	2	2.16667			0
Tigger8	959	0	1	0.75			0
Tigger9a	1043	0	0	0.333333			0
Tigger9b	774	0	1	0.666667			0
UCON105	642	0	0	0.25			0
UCON11	45	0	0	0
UCON23	31	0	0	0
UCON29	235	0	0	0.0833333			0
UCON33	136	1	0	0.0833333			12
UCON34	339	0	0	0
UCON37	172	0	0	0.0833333			0
UCON38	208	0	0	0.25			0
UCON39	107	0	0	0
UCON40	245	0	0	0.166667			0
UCON44	360	0	0	0.166667			0
UCON49	109	0	0	0
UCON55	412	0	0	0.25			0
UCON69	29	0	0	0
UCON73	259	0	0	0.0833333			0
UCON80	43	0	0	0
UCON81	40	0	0	0
UCON86	70	0	0	0
UCON89	50	0	0	0
X1_DNA	710	0	0	0.416667			0
X1_LINE	83	0	0	0.0833333			0
X1_LR	15	0	0	0
X10b_DNA	308	2	0	0			Inf
X11_DNA	267	1	0	0.166667			6
X12_DNA	1379	0	1	1.25			0
X12_LINE	227	0	0	0
X13_LINE	148	0	0	0
X15_LINE	243	0	0	0
X17_LINE	965	2	0	0			Inf
X2_LINE	188	0	0	0
X20_LINE	162	0	0	0
X21_LINE	47	0	0	0
X22_DNA	25	0	0	0
X24_LINE	568	0	0	0.0833333			0
X26_DNA	971	1	1	0.583333			1.71429
X32_DNA	327	0	0	0.333333			0
X33a_DNA	69	0	0	0
X4a_DNA	182	0	0	0.0833333			0
X4b_DNA	708	0	1	0.666667			0
X5a_DNA	429	0	0	0.0833333			0
X5B_LINE	75	0	0	0.166667			0
X6a_DNA	1005	0	1	0.666667			0
X6A_LINE	1055	1	1	0.583333			1.71429
X6b_DNA	987	0	0	0.166667			0
X6B_LINE	891	0	0	0.25			0
X7A_LINE	937	0	1	0.916667			0
X7B_LINE	940	0	0	0.166667			0
X7C_LINE	621	0	0	0.25			0
X7D_LINE	58	0	0	0
X8_LINE	231	0	0	0.0833333			0
X9_LINE	670	0	0	0.25			0
X9b_DNA	606	0	0	0.333333			0
Zaphod	2325	0	2	1.66667			0
Zaphod2	875	1	1	0.583333			1.71429
Zaphod3	1235	0	1	0.666667			0
Zaphod4a	394	0	0	0.166667			0
Zaphod5a	80	0	0	0
Zaphod5b	74	0	0	0.166667			0

[truncated: 2 more sheets: Combo - RepeatFamily, Combo - RepeatType]
